# Supplementary material for: Biomimetic Hierarchical Construction of Anti‐Tumor Polyoxopalladates for Cancer Therapy
Source: Angew Chem Int Ed Engl. 2025 Apr 14;64(23):e202505564. doi: 10.1002/anie.202505564 (PMC12124443; doi:10.1002/anie.202505564)
Supplement: Supplementary file 2 — Supplementary Information [file ANIE-64-e202505564-s001.zip]

Archive with 6 entries (6 files):
- SrPd6.cif
- SrPd1.cif
- SrPd2.cif
- SrPd3.cif
- SrPd4.cif
- SrPd5.cif
