# Supplementary material for: Biomimetic Hierarchical Construction of Anti‐Tumor Polyoxopalladates for Cancer Therapy
Source: Angew Chem Int Ed Engl. 2025 Apr 14;64(23):e202505564. doi: 10.1002/anie.202505564 (PMC12124443; doi:10.1002/anie.202505564)
Supplement: Supplementary file 2 — Supplementary Information [file ANIE-64-e202505564-s001.zip › SrPd6.cif]

data_333
_audit_creation_date               2024-08-06
_audit_creation_method
;
Olex2 1.5-ac6-020
(compiled 2024.02.14 svn.r2f8d729c for Rigaku Oxford Diffraction, GUI svn.r6966)
;
_shelx_SHELXL_version_number       '2019/3'
_audit_contact_author_address      ?
_audit_contact_author_email        ?
_audit_contact_author_name         ''
_audit_contact_author_phone        ?
_publ_contact_author_id_orcid      ?
_publ_section_references
;
D. Kratzert, I. Krossing, (2018), J. Appl. Cryst. 51, 928-934.

Dolomanov, O.V., Bourhis, L.J., Gildea, R.J, Howard, J.A.K. & Puschmann, H.
 (2009), J. Appl. Cryst. 42, 339-341.

Kratzert, D., Holstein, J.J. & Krossing, I. (2015). J. Appl. Cryst. 48, 933-938.

Sheldrick, G.M. (2015). Acta Cryst. A71, 3-8.

Sheldrick, G.M. (2015). Acta Cryst. C71, 3-8.
;
_chemical_name_common              ?
_chemical_name_systematic          ?
_chemical_formula_moiety           'C138 H137 As8 K4.25 O135.5 Pd24 Sr2'
_chemical_formula_sum              'C138 H137 As8 K4.25 O135.50 Pd24 Sr2'
_chemical_formula_weight           7457.84
_chemical_absolute_configuration   rmad
_chemical_melting_point            ?
loop_
  _atom_type_symbol
  _atom_type_description
  _atom_type_scat_dispersion_real
  _atom_type_scat_dispersion_imag
  _atom_type_scat_source
 'C' 'C' 0.0033 0.0016 'International Tables Vol C Tables 4.2.6.8 and 6.1.1.4'
 'H' 'H' 0.0000 0.0000 'International Tables Vol C Tables 4.2.6.8 and 6.1.1.4'
 'As' 'As' 0.0499 2.0058 'International Tables Vol C Tables 4.2.6.8 and 6.1.1.4'
 'K' 'K' 0.2009 0.2494 'International Tables Vol C Tables 4.2.6.8 and 6.1.1.4'
 'O' 'O' 0.0106 0.0060 'International Tables Vol C Tables 4.2.6.8 and 6.1.1.4'
 'Pd' 'Pd' -0.9988 1.0072
 'International Tables Vol C Tables 4.2.6.8 and 6.1.1.4'
 'Sr' 'Sr' -1.5307 3.2498
 'International Tables Vol C Tables 4.2.6.8 and 6.1.1.4'

_shelx_space_group_comment
;
The symmetry employed for this shelxl refinement is uniquely defined
by the following loop, which should always be used as a source of
symmetry information in preference to the above space-group names.
They are only intended as comments.
;
_space_group_crystal_system        'triclinic'
_space_group_IT_number             1
_space_group_name_H-M_alt          'P 1'
_space_group_name_Hall             'P 1'
loop_
  _space_group_symop_operation_xyz
 'x, y, z'

_cell_length_a                     16.7346(5)
_cell_length_b                     17.4086(5)
_cell_length_c                     30.2343(8)
_cell_angle_alpha                  75.2380(10)
_cell_angle_beta                   76.0080(10)
_cell_angle_gamma                  72.3120(10)
_cell_volume                       7984.5(4)
_cell_formula_units_Z              1
_cell_measurement_reflns_used      9997
_cell_measurement_temperature      273.15
_cell_measurement_theta_max        28.306
_cell_measurement_theta_min        2.400
_shelx_estimated_absorpt_T_max     0.713
_shelx_estimated_absorpt_T_min     0.625
_exptl_absorpt_coefficient_mu      2.597
_exptl_absorpt_correction_T_max    0.7457
_exptl_absorpt_correction_T_min    0.6570
_exptl_absorpt_correction_type     multi-scan
_exptl_absorpt_process_details
;
SADABS-2016/2 (Bruker,2016/2) was used for absorption correction.
wR2(int) was 0.0701 before and 0.0470 after correction.
The Ratio of minimum to maximum transmission is 0.8811.
The \l/2 correction factor is Not present.
;
_exptl_absorpt_special_details     ?
_exptl_crystal_colour              red
_exptl_crystal_colour_primary      red
_exptl_crystal_density_diffrn      1.551
_exptl_crystal_density_meas        ?
_exptl_crystal_density_method      ?
_exptl_crystal_description         block
_exptl_crystal_F_000               3574
_exptl_crystal_size_max            0.2
_exptl_crystal_size_mid            0.15
_exptl_crystal_size_min            0.14
_exptl_transmission_factor_max     ?
_exptl_transmission_factor_min     ?
_diffrn_reflns_av_R_equivalents    0.0335
_diffrn_reflns_av_unetI/netI       0.0458
_diffrn_reflns_Laue_measured_fraction_full  0.999
_diffrn_reflns_Laue_measured_fraction_max  0.999
_diffrn_reflns_limit_h_max         19
_diffrn_reflns_limit_h_min         -19
_diffrn_reflns_limit_k_max         20
_diffrn_reflns_limit_k_min         -20
_diffrn_reflns_limit_l_max         35
_diffrn_reflns_limit_l_min         -35
_diffrn_reflns_number              140476
_diffrn_reflns_point_group_measured_fraction_full  0.992
_diffrn_reflns_point_group_measured_fraction_max  0.992
_diffrn_reflns_theta_full          25.000
_diffrn_reflns_theta_max           25.000
_diffrn_reflns_theta_min           2.139
_diffrn_ambient_temperature        273.15
_diffrn_detector_area_resol_mean   ?
_diffrn_measured_fraction_theta_full  0.999
_diffrn_measured_fraction_theta_max  0.999
_diffrn_measurement_device_type    'Bruker APEX-II CCD'
_diffrn_measurement_method         '\f and \w scans'
_diffrn_radiation_type             MoK\a
_diffrn_radiation_wavelength       0.71073
_diffrn_source                     ?
_diffrn_source_current             1.4
_diffrn_source_power               0.07
_diffrn_source_voltage             50.0
_diffrn_standards_number           0
_reflns_Friedel_coverage           0.986
_reflns_Friedel_fraction_full      0.985
_reflns_Friedel_fraction_max       0.985
_reflns_number_gt                  48635
_reflns_number_total               55761
_reflns_special_details
;
 Reflections were merged by SHELXL according to the crystal
 class for the calculation of statistics and refinement.
 
 Structure factors included contributions from the .fab file.
 
 _reflns_Friedel_fraction is defined as the number of unique
 Friedel pairs measured divided by the number that would be
 possible theoretically, ignoring centric projections and
 systematic absences. Completness statistics refer to single and
 composite reflections containing twin component 1 only.
;
_reflns_threshold_expression       'I > 2\s(I)'
_computing_cell_refinement         'SAINT V8.38A (Bruker, 2018)'
_computing_data_collection         ?
_computing_data_reduction          'SAINT V8.38A (Bruker, 2018)'
_computing_molecular_graphics      'Olex2 1.5-ac6-020 (Dolomanov et al., 2009)'
_computing_publication_material    'Olex2 1.5-ac6-020 (Dolomanov et al., 2009)'
_computing_structure_refinement    'SHELXL 2019/3 (Sheldrick, 2015)'
_computing_structure_solution      'SHELXT 2018/2 (Sheldrick, 2018)'
_refine_diff_density_max           1.030
_refine_diff_density_min           -0.647
_refine_diff_density_rms           0.100
_refine_ls_abs_structure_details
;
 Refined as an inversion twin.
;
_refine_ls_abs_structure_Flack     0.275(7)
_refine_ls_extinction_coef         .
_refine_ls_extinction_method       none
_refine_ls_goodness_of_fit_ref     1.036
_refine_ls_hydrogen_treatment      constr
_refine_ls_matrix_type             full
_refine_ls_number_parameters       2750
_refine_ls_number_reflns           55761
_refine_ls_number_restraints       7791
_refine_ls_R_factor_all            0.0464
_refine_ls_R_factor_gt             0.0387
_refine_ls_restrained_S_all        0.991
_refine_ls_shift/su_max            0.002
_refine_ls_shift/su_mean           0.000
_refine_ls_structure_factor_coef   Fsqd
_refine_ls_weighting_details      
 'w=1/[\s^2^(Fo^2^)+(0.0486P)^2^+18.1094P] where P=(Fo^2^+2Fc^2^)/3'
_refine_ls_weighting_scheme        calc
_refine_ls_wR_factor_gt            0.0985
_refine_ls_wR_factor_ref           0.1033
_refine_special_details
;
 Refined as a 2-component inversion twin.
;
_olex2_refinement_description
;
1. Twinned data refinement
 Scales: 0.725(7)
 0.275(7)
2. Fixed Uiso
 At 1.2 times of:
  All C(H) groups, All C(H,H) groups
3. Restrained distances
 C13-O125 = C13-C27 = O125-C105 = C105-C53 = C53-C107 = C107-C27
 1.54 with sigma of 0.02
 C109-C55 = C109-C113 = C55-C111 = C111-C7 = C7-O63 = O63-C113
 1.54 with sigma of 0.02
 C57-C115 = C57-C59 = C115-C29 = C29-C117 = C117-O127 = O127-C59
 1.54 with sigma of 0.02
 C119-C15 = C119-C123 = C15-C121 = C121-O2 = O2-C61 = C61-C123
 1.54 with sigma of 0.02
 C31-C125 = C31-C2 = C125-O129 = O129-C63 = C63-C127 = C127-C2
 1.54 with sigma of 0.02
 C129-C65 = C129-C133 = C65-C131 = C131-O65 = O65-C33 = C33-C133
 1.54 with sigma of 0.02
 C13-C105 = C13-C107 = O125-C53 = C105-C107 = C53-C27
 2.54 with sigma of 0.04
 C109-C111 = C109-O63 = C55-C7 = C111-O63 = C7-C113
 2.54 with sigma of 0.04
 C57-C29 = C57-O127 = C115-C117 = C29-O127 = C117-C59
 2.54 with sigma of 0.04
 C119-C121 = C119-C61 = C15-O2 = C121-C61 = O2-C123
 2.54 with sigma of 0.04
 C31-O129 = C31-C127 = C125-C63 = O129-C127 = C63-C2
 2.54 with sigma of 0.04
 C129-C131 = C129-C33 = C65-O65 = C131-C33 = O65-C133
 2.54 with sigma of 0.04
 C13-O125 \\sim O125-C105 \\sim C105-C53 \\sim C53-C107 \\sim C107-C27 \\sim
C27-C13
 with sigma of 0.02
 C13-C107 \\sim C105-C107 \\sim O125-C27 \\sim O125-C53 \\sim C53-C27 \\sim
C13-C105
 with sigma of 0.04
 C109-C55 \\sim C55-C111 \\sim C111-C7 \\sim C7-O63 \\sim O63-C113 \\sim
C113-C109
 with sigma of 0.02
 C109-O63 \\sim C111-O63 \\sim C55-C113 \\sim C55-C7 \\sim C7-C113 \\sim
C109-C111
 with sigma of 0.04
 C57-C115 \\sim C115-C29 \\sim C29-C117 \\sim C117-O127 \\sim O127-C59 \\sim
C59-C57
 with sigma of 0.02
 C57-O127 \\sim C29-O127 \\sim C115-C59 \\sim C115-C117 \\sim C117-C59 \\sim
C57-C29
 with sigma of 0.04
 C119-C15 \\sim C15-C121 \\sim C121-O2 \\sim O2-C61 \\sim C61-C123 \\sim
C123-C119
 with sigma of 0.02
 C119-C61 \\sim C121-C61 \\sim C15-C123 \\sim C15-O2 \\sim O2-C123 \\sim
C119-C121
 with sigma of 0.04
 C31-C125 \\sim C125-O129 \\sim O129-C63 \\sim C63-C127 \\sim C127-C2 \\sim
C2-C31
 with sigma of 0.02
 C31-C127 \\sim O129-C127 \\sim C125-C2 \\sim C125-C63 \\sim C63-C2 \\sim
C31-O129
 with sigma of 0.04
 C129-C65 \\sim C65-C131 \\sim C131-O65 \\sim O65-C33 \\sim C33-C133 \\sim
C133-C129
 with sigma of 0.02
 C129-C33 \\sim C131-C33 \\sim C65-C133 \\sim C65-O65 \\sim O65-C133 \\sim
C129-C131
 with sigma of 0.04
4. Uiso/Uaniso restraints and constraints
O1 \\sim O3 \\sim O4 \\sim O5 \\sim O6 \\sim O8 \\sim O9 \\sim O10 \\sim O11
\\sim O12 \\sim O14 \\sim O16 \\sim O17 \\sim O18 \\sim O19 \\sim O20 \\sim O21
\\sim O22 \\sim O23 \\sim O24 \\sim O26 \\sim O28 \\sim O30 \\sim O32 \\sim O34
\\sim O35 \\sim O36 \\sim O37 \\sim O38 \\sim O39 \\sim O40 \\sim O41 \\sim O42
\\sim O43 \\sim O44 \\sim O45 \\sim O46 \\sim O47 \\sim O48 \\sim O49 \\sim O50
\\sim O52 \\sim O54 \\sim O56 \\sim O58 \\sim O60 \\sim O62 \\sim O64 \\sim O66
\\sim O68 \\sim O69 \\sim O70 \\sim O71 \\sim O72 \\sim O73 \\sim O74 \\sim O75
\\sim O76 \\sim O77 \\sim O78 \\sim O79 \\sim O80 \\sim O81 \\sim O82 \\sim O83
\\sim O84 \\sim O85 \\sim O86 \\sim O87 \\sim O88 \\sim O89 \\sim O90 \\sim O91
\\sim O92 \\sim O93 \\sim O94 \\sim O95 \\sim O96 \\sim O97 \\sim O98 \\sim
O100 \\sim O102 \\sim O104 \\sim O106 \\sim O108 \\sim O110 \\sim O112 \\sim
O114 \\sim O116 \\sim O118 \\sim O120 \\sim O122 \\sim O124 \\sim O126 \\sim
O128 \\sim O130 \\sim O132 \\sim O134 \\sim O135 \\sim O136 \\sim O137 \\sim O2
\\sim O7 \\sim O13 \\sim O15 \\sim O25 \\sim O27 \\sim O29 \\sim O31 \\sim O33
\\sim O51 \\sim O53 \\sim O55 \\sim O57 \\sim O59 \\sim O61 \\sim O63 \\sim O65
\\sim O67 \\sim O99 \\sim O101 \\sim O103 \\sim O105 \\sim O107 \\sim O109
\\sim O111 \\sim O113 \\sim O115 \\sim O117 \\sim O119 \\sim O121 \\sim O123
\\sim O125 \\sim O127 \\sim O129 \\sim O131 \\sim O133: within 5A with sigma of
0.01 and sigma for terminal atoms of 0.02 within 5A
C1 \\sim C4 \\sim C6 \\sim C8 \\sim C10 \\sim C12 \\sim C5 \\sim C11 \\sim C14
\\sim C16 \\sim C18 \\sim C20 \\sim C22 \\sim C24 \\sim C19 \\sim C21 \\sim C23
\\sim C26 \\sim C28 \\sim C30 \\sim C32 \\sim C34 \\sim C36 \\sim C38 \\sim C40
\\sim C37 \\sim C39 \\sim C41 \\sim C42 \\sim C43 \\sim C44 \\sim C45 \\sim C46
\\sim C47 \\sim C48 \\sim C50 \\sim C52 \\sim C54 \\sim C56 \\sim C58 \\sim C60
\\sim C62 \\sim C64 \\sim C66 \\sim C68 \\sim C70 \\sim C72 \\sim C73 \\sim C74
\\sim C75 \\sim C76 \\sim C77 \\sim C78 \\sim C79 \\sim C80 \\sim C81 \\sim C82
\\sim C83 \\sim C84 \\sim C85 \\sim C86 \\sim C88 \\sim C90 \\sim C92 \\sim C94
\\sim C96 \\sim C87 \\sim C89 \\sim C91 \\sim C93 \\sim C95 \\sim C98 \\sim
C100 \\sim C102 \\sim C104 \\sim C106 \\sim C108 \\sim C110 \\sim C112 \\sim
C114 \\sim C116 \\sim C118 \\sim C120 \\sim C122 \\sim C124 \\sim C126 \\sim
C128 \\sim C130 \\sim C132 \\sim C134 \\sim C136 \\sim C138 \\sim C69 \\sim C35
\\sim C71 \\sim C9 \\sim C2 \\sim C3 \\sim C7 \\sim C13 \\sim C15 \\sim C17
\\sim C25 \\sim C27 \\sim C29 \\sim C31 \\sim C33 \\sim C49 \\sim C51 \\sim C53
\\sim C55 \\sim C57 \\sim C59 \\sim C61 \\sim C63 \\sim C65 \\sim C67 \\sim C97
\\sim C99 \\sim C101 \\sim C103 \\sim C105 \\sim C107 \\sim C109 \\sim C111
\\sim C113 \\sim C115 \\sim C117 \\sim C119 \\sim C121 \\sim C123 \\sim C125
\\sim C127 \\sim C129 \\sim C131 \\sim C133 \\sim C135 \\sim C137: within 5A
with sigma of 0.01 and sigma for terminal atoms of 0.02 within 5A
O125 \\sim C13 \\sim C27 \\sim C53 \\sim C105 \\sim C107: within 2A with sigma
of 0.04 and sigma for terminal atoms of 0.08 within 2A
O63 \\sim C7 \\sim C55 \\sim C109 \\sim C111 \\sim C113: within 2A with sigma
of 0.04 and sigma for terminal atoms of 0.08 within 2A
O127 \\sim C29 \\sim C57 \\sim C59 \\sim C115 \\sim C117: within 2A with sigma
of 0.04 and sigma for terminal atoms of 0.08 within 2A
O2 \\sim C15 \\sim C61 \\sim C119 \\sim C121 \\sim C123: within 2A with sigma
of 0.04 and sigma for terminal atoms of 0.08 within 2A
O129 \\sim C2 \\sim C31 \\sim C63 \\sim C125 \\sim C127: within 2A with sigma
of 0.04 and sigma for terminal atoms of 0.08 within 2A
O65 \\sim C33 \\sim C65 \\sim C129 \\sim C131 \\sim C133: within 2A with sigma
of 0.04 and sigma for terminal atoms of 0.08 within 2A
Uanis(K1) \\sim Ueq, Uanis(K5) \\sim Ueq: with sigma of 0.001 and sigma for
terminal atoms of 0.002
Uanis(C14) \\sim Ueq, Uanis(C16) \\sim Ueq, Uanis(C18) \\sim Ueq, Uanis(C20)
\\sim Ueq, Uanis(C22) \\sim Ueq, Uanis(C24) \\sim Ueq: with sigma of 0.005 and
sigma for terminal atoms of 0.01
5. Rigid body (RIGU) restrains
 O125, C13, C27, C53, C105, C107
 with sigma for 1-2 distances of 0.004 and sigma for 1-3 distances of 0.004
 O63, C7, C55, C109, C111, C113
 with sigma for 1-2 distances of 0.004 and sigma for 1-3 distances of 0.004
 O127, C29, C57, C59, C115, C117
 with sigma for 1-2 distances of 0.004 and sigma for 1-3 distances of 0.004
 O2, C15, C61, C119, C121, C123
 with sigma for 1-2 distances of 0.004 and sigma for 1-3 distances of 0.004
 O129, C2, C31, C63, C125, C127
 with sigma for 1-2 distances of 0.004 and sigma for 1-3 distances of 0.004
 O65, C33, C65, C129, C131, C133
 with sigma for 1-2 distances of 0.004 and sigma for 1-3 distances of 0.004
6. Others
 Fixed Sof: K1(0.65) K2(0.25) K3(0.5) K5(0.35) K6(0.75) K7(0.75) O17(0.5)
 O103(0.25) O109(0.75) H53A(0.25) H53(0.75) H11G(0.25) H113(0.75)
7.a Ternary CH refined with riding coordinates:
 C2(H2), C3(H3), C7(H7), C13(H13), C15(H15), C25(H25), C27(H27), C29(H29),
 C31(H31), C33(H33), C49(H49), C53(H53A), C53(H53), C55(H55), C57(H57),
 C59(H59), C61(H61), C63(H63), C65(H65), C97(H97), C99(H99), C105(H105),
 C107(H107), C109(H109), C111(H111), C113(H11G), C113(H113), C115(H115),
 C117(H117), C119(H119), C121(H121), C123(H123), C125(H125), C127(H127),
 C129(H129), C131(H131), C133(H133)
7.b Secondary CH2 refined with riding coordinates:
 C5(H5A,H5B), C11(H11A,H11B), C21(H21A,H21B), C23(H23A,H23B), C28(H28A,H28B),
 C37(H37A,H37B), C39(H39A,H39B), C45(H45A,H45B), C46(H46A,H46B), C47(H47A,H47B),
  C48(H48A,H48B), C50(H50A,H50B), C52(H52A,H52B), C72(H72A,H72B), C73(H73A,
 H73B), C74(H74A,H74B), C77(H77A,H77B), C78(H78A,H78B), C80(H80A,H80B),
 C81(H81A,H81B), C85(H85A,H85B), C110(H11C,H11D), C118(H11E,H11F), C120(H12A,
 H12B), C17(H17A,H17B), C51(H51A,H51B), C67(H67A,H67B), C101(H10A,H10B),
 C103(H10C,H10D), C135(H13A,H13B), C137(H13C,H13D)
7.c Aromatic/amide H refined with riding coordinates:
 C4(H4), C6(H6), C8(H8), C10(H10), C12(H12), C16(H16), C18(H18), C20(H20),
 C22(H22), C24(H24), C32(H32), C34(H34), C36(H36), C38(H38), C40(H40), C58(H58),
  C60(H60), C62(H62), C64(H64), C66(H66), C88(H88), C90(H90), C92(H92),
 C94(H94), C96(H96), C100(H100), C102(H102), C104(H104), C106(H106), C108(H108),
  C126(H126), C128(H128), C130(H130), C132(H132), C134(H134), C138(H138),
 C69(H69), C35(H35), C71(H71), C9(H9)
7.d Fitted hexagon refined as free rotating group:
 C1(C4,C6,C8,C10,C12), C14(C16,C18,C20,C22,C24), C30(C32,C34,C36,C38,C40),
 C56(C58,C60,C62,C64,C66), C86(C88,C90,C92,C94,C96), C98(C100,C102,C104,C106,
 C108), C124(C126,C128,C130,C132,C134), C136(C138,C69,C35,C71,C9)
;
_atom_sites_solution_hydrogens     geom
_atom_sites_solution_primary       dual
_atom_sites_solution_secondary     ?
loop_
  _atom_site_label
  _atom_site_type_symbol
  _atom_site_fract_x
  _atom_site_fract_y
  _atom_site_fract_z
  _atom_site_U_iso_or_equiv
  _atom_site_adp_type
  _atom_site_occupancy
  _atom_site_site_symmetry_order
  _atom_site_calc_flag
  _atom_site_refinement_flags_posn
  _atom_site_refinement_flags_adp
  _atom_site_refinement_flags_occupancy
  _atom_site_disorder_assembly
  _atom_site_disorder_group
 Pd1 Pd 0.91466(6) 0.68856(6) -0.26020(3) 0.0263(2) Uani 1 1 d . . . . .
 Pd2 Pd 1.16288(7) 0.69556(6) -0.15769(4) 0.0403(3) Uani 1 1 d . . . . .
 Pd3 Pd 1.26113(6) 0.57054(6) -0.22132(3) 0.0284(2) Uani 1 1 d . . . . .
 Pd4 Pd 1.22361(5) 0.50841(6) 0.16834(3) 0.0281(2) Uani 1 1 d . . . . .
 Pd5 Pd 0.67042(7) 0.65984(6) 0.02839(3) 0.0357(2) Uani 1 1 d . . . . .
 Pd6 Pd 0.99484(6) 0.72450(6) 0.16473(3) 0.0286(2) Uani 1 1 d . . . . .
 Pd7 Pd 1.01302(6) 0.29204(6) 0.21933(3) 0.0332(2) Uani 1 1 d . . . . .
 Pd8 Pd 1.07818(5) 0.59077(6) 0.24855(3) 0.0261(2) Uani 1 1 d . . . . .
 Pd9 Pd 1.05468(6) 0.34845(6) -0.17186(3) 0.0289(2) Uani 1 1 d . . . . .
 Pd10 Pd 0.87296(5) 0.62445(5) 0.25831(3) 0.02326(19) Uani 1 1 d . . . . .
 Pd11 Pd 0.90166(7) 0.90266(6) -0.02981(3) 0.0370(2) Uani 1 1 d . . . . .
 Pd12 Pd 0.87942(7) 0.38221(6) 0.15614(4) 0.0365(2) Uani 1 1 d . . . . .
 Pd13 Pd 0.97129(5) 0.48802(5) -0.25265(3) 0.0247(2) Uani 1 1 d . . . . .
 Pd14 Pd 1.12084(6) 0.65357(5) -0.29038(3) 0.0257(2) Uani 1 1 d . . . . .
 Pd15 Pd 0.91209(6) 0.42653(7) -0.09849(3) 0.0350(2) Uani 1 1 d . . . . .
 Pd16 Pd 1.13853(6) 0.64113(7) 0.09402(3) 0.0348(2) Uani 1 1 d . . . . .
 Pd17 Pd 0.82438(5) 0.56267(6) -0.16935(3) 0.0304(2) Uani 1 1 d . . . . .
 Pd18 Pd 0.78789(6) 0.50450(6) 0.21938(3) 0.0282(2) Uani 1 1 d . . . . .
 Pd19 Pd 1.13124(5) 0.38652(6) 0.25878(3) 0.0261(2) Uani 1 1 d . . . . .
 Pd20 Pd 1.17786(5) 0.45126(5) -0.26278(3) 0.0246(2) Uani 1 1 d . . . . .
 Pd21 Pd 1.38247(6) 0.41972(6) -0.03288(3) 0.0351(2) Uani 1 1 d . . . . .
 Pd22 Pd 1.02982(6) 0.78212(6) -0.22014(3) 0.0327(2) Uani 1 1 d . . . . .
 Pd23 Pd 1.14174(7) 0.17638(7) 0.02697(3) 0.0400(3) Uani 1 1 d . . . . .
 Pd24 Pd 0.92811(5) 0.42195(6) 0.28909(3) 0.0263(2) Uani 1 1 d . . . . .
 Sr1 Sr 1.00634(7) 0.50926(7) 0.17049(4) 0.0247(2) Uani 1 1 d . . . . .
 Sr2 Sr 1.04109(7) 0.56330(7) -0.17106(4) 0.0263(2) Uani 1 1 d . . . . .
 As1 As 0.95248(8) 0.76363(8) 0.26604(4) 0.0309(3) Uani 1 1 d . . . . .
 As2 As 1.30821(8) 0.54776(8) -0.32508(4) 0.0286(3) Uani 1 1 d . . . . .
 As3 As 0.78675(7) 0.59683(8) -0.27049(4) 0.0283(3) Uani 1 1 d . . . . .
 As4 As 1.25820(8) 0.47842(8) 0.27118(4) 0.0295(3) Uani 1 1 d . . . . .
 As5 As 1.05055(8) 0.24691(8) 0.32217(5) 0.0337(3) Uani 1 1 d . . . . .
 As6 As 0.74445(8) 0.52757(8) 0.32366(4) 0.0284(3) Uani 1 1 d . . . . .
 As7 As 1.09580(8) 0.31935(8) -0.27373(5) 0.0322(3) Uani 1 1 d . . . . .
 As8 As 0.99538(8) 0.82695(7) -0.32224(4) 0.0296(3) Uani 1 1 d . . . . .
 K1 K 1.04038(18) 0.58912(19) 0.36829(10) 0.0167(6) Uani 0.65 1 d . U P A 1
 K2 K 0.7151(13) 0.2441(16) 0.1401(8) 0.054(5) Uani 0.25 1 d . . P B 1
 K3 K 0.7468(6) 0.2484(9) 0.1329(5) 0.066(3) Uani 0.5 1 d . . P B 2
 K4 K 1.3767(2) 0.1968(2) -0.00617(14) 0.0773(11) Uani 1 1 d . . . . .
 K5 K 1.0374(4) 0.5408(4) 0.3626(2) 0.0239(12) Uani 0.35 1 d . U P A 2
 K6 K 1.2014(2) 0.7131(3) 0.27372(14) 0.0539(10) Uani 0.75 1 d . . P A .
 K7 K 0.8215(3) 0.3224(3) 0.00967(13) 0.0671(12) Uani 0.75 1 d . . P B .
 O1 O 1.3419(5) 0.5674(5) -0.2825(3) 0.0334(17) Uani 1 1 d . U . . .
 O3 O 1.5042(6) 0.2449(7) -0.0917(4) 0.071(3) Uani 1 1 d . U . . .
 O4 O 1.0763(5) 0.7502(5) -0.3399(3) 0.0357(17) Uani 1 1 d . U . . .
 O5 O 0.8892(6) 0.2629(6) 0.1562(3) 0.0466(18) Uani 1 1 d . U . . .
 O6 O 1.2218(5) 0.6221(5) -0.3410(3) 0.0350(16) Uani 1 1 d . U . . .
 O8 O 1.2858(5) 0.4584(5) -0.3106(3) 0.0360(17) Uani 1 1 d . U . . .
 O9 O 0.6374(6) 0.5918(6) -0.0085(3) 0.0411(18) Uani 1 1 d . U . . .
 O10 O 0.9228(5) 0.5796(5) -0.2180(3) 0.0290(14) Uani 1 1 d . U . . .
 O11 O 0.6544(6) 0.2771(6) 0.2404(3) 0.055(2) Uani 1 1 d . U . . .
 O12 O 1.1830(5) 0.5763(5) -0.1604(3) 0.0324(15) Uani 1 1 d . U . . .
 O14 O 1.1674(5) 0.5571(5) -0.2448(3) 0.0285(14) Uani 1 1 d . U . . .
 O16 O 1.0234(5) 0.6887(5) -0.2414(3) 0.0318(15) Uani 1 1 d . U . . .
 O17 O 1.1253(10) 0.7212(10) 0.3581(5) 0.040(3) Uani 0.5 1 d . U P . .
 O18 O 1.1210(5) 0.3225(6) -0.0568(3) 0.0378(19) Uani 1 1 d . U . . .
 O19 O 0.6296(6) 0.5808(6) 0.0851(3) 0.0423(18) Uani 1 1 d . U . . .
 O20 O 1.0694(5) 0.4478(5) -0.2173(3) 0.0303(14) Uani 1 1 d . U . . .
 O21 O 1.5139(6) 0.3774(7) 0.0335(3) 0.051(2) Uani 1 1 d . U . . .
 O22 O 1.3584(6) 0.5833(6) -0.1979(3) 0.0385(17) Uani 1 1 d . U . . .
 O23 O 0.8245(6) 0.8836(5) -0.0648(3) 0.0442(18) Uani 1 1 d . U . . .
 O24 O 1.0332(5) 0.4156(5) -0.1229(3) 0.0342(15) Uani 1 1 d . U . . .
 O26 O 0.8728(5) 0.5252(5) -0.2881(3) 0.0365(17) Uani 1 1 d . U . . .
 O28 O 1.1862(5) 0.3426(5) -0.2809(3) 0.0325(16) Uani 1 1 d . U . . .
 O30 O 0.9042(5) 0.8050(5) -0.3031(3) 0.0373(18) Uani 1 1 d . U . . .
 O32 O 0.8941(5) 0.5459(5) -0.1227(3) 0.0334(15) Uani 1 1 d . U . . .
 O34 O 0.7218(5) 0.5510(6) -0.1204(3) 0.0387(18) Uani 1 1 d . U . . .
 O35 O 1.5351(6) 0.4136(6) -0.1188(3) 0.051(2) Uani 1 1 d . U . . .
 O36 O 0.7491(5) 0.5716(6) -0.2142(3) 0.0363(18) Uani 1 1 d . U . . .
 O37 O 0.7048(6) 0.7096(5) 0.0671(3) 0.0377(17) Uani 1 1 d . U . . .
 O38 O 1.2155(6) 0.2112(6) -0.0307(3) 0.0448(19) Uani 1 1 d . U . . .
 O39 O 0.9750(5) 0.8028(5) 0.2064(3) 0.0374(17) Uani 1 1 d . U . . .
 O40 O 1.0344(6) 0.8777(5) -0.1949(3) 0.0394(17) Uani 1 1 d . U . . .
 O41 O 1.0825(5) 0.3058(5) 0.0849(3) 0.0415(19) Uani 1 1 d . U . . .
 O42 O 1.0178(5) 0.3994(5) -0.2923(3) 0.0366(17) Uani 1 1 d . U . . .
 O43 O 0.9846(6) 0.3272(6) 0.0241(3) 0.054(2) Uani 1 1 d . U . . .
 O44 O 0.7877(5) 0.4364(5) -0.0717(3) 0.0386(17) Uani 1 1 d . U . . .
 O45 O 1.3299(6) 0.6594(6) 0.1845(3) 0.059(2) Uani 1 1 d . U . . .
 O46 O 1.0688(6) 0.1562(6) -0.0111(3) 0.0409(18) Uani 1 1 d . U . . .
 O47 O 1.1393(5) 0.8284(5) 0.1952(3) 0.054(2) Uani 1 1 d . U . . .
 O48 O 1.0379(6) 0.2457(5) -0.1256(3) 0.0405(18) Uani 1 1 d . U . . .
 O49 O 0.8832(7) 1.0279(6) 0.0295(4) 0.056(3) Uani 1 1 d . U . . .
 O50 O 1.0381(5) 0.7071(5) -0.1583(3) 0.0362(16) Uani 1 1 d . U . . .
 O52 O 0.9757(6) 0.9404(5) -0.0893(3) 0.0382(17) Uani 1 1 d . U . . .
 O54 O 1.0613(6) 0.1401(6) 0.0839(3) 0.0446(18) Uani 1 1 d . U . . .
 O56 O 1.0213(6) 0.8622(5) -0.2819(3) 0.0371(17) Uani 1 1 d . U . . .
 O58 O 0.8113(5) 0.6893(6) -0.2835(3) 0.0387(18) Uani 1 1 d . U . . .
 O60 O 0.9287(6) 0.2999(6) -0.0741(3) 0.0408(17) Uani 1 1 d . U . . .
 O62 O 1.0674(5) 0.2773(5) -0.2191(3) 0.0362(17) Uani 1 1 d . U . . .
 O64 O 1.2851(6) 0.6869(5) -0.1567(3) 0.0430(18) Uani 1 1 d . U . . .
 O66 O 1.1416(6) 0.8151(5) -0.1549(3) 0.0399(17) Uani 1 1 d . U . . .
 O68 O 1.2042(5) 0.2117(6) 0.0641(3) 0.0433(18) Uani 1 1 d . U . . .
 O69 O 0.5329(7) 0.6838(7) 0.1153(4) 0.077(3) Uani 1 1 d . U . . .
 O70 O 0.8683(6) 1.0448(6) -0.1133(3) 0.052(2) Uani 1 1 d . U . . .
 O71 O 0.9705(6) 0.9267(5) 0.0054(3) 0.0363(17) Uani 1 1 d . U . . .
 O72 O 1.1777(7) 0.0444(6) -0.0376(3) 0.057(3) Uani 1 1 d . U . . .
 O73 O 0.8218(5) 0.8679(5) 0.0303(3) 0.0382(17) Uani 1 1 d . U . . .
 O74 O 1.4161(5) 0.4747(5) 0.0051(3) 0.0350(17) Uani 1 1 d . U . . .
 O75 O 0.7562(6) 0.4050(5) 0.1483(3) 0.0395(16) Uani 1 1 d . U . . .
 O76 O 1.3353(6) 0.3587(6) -0.0706(3) 0.0406(17) Uani 1 1 d . U . . .
 O77 O 0.7194(5) 0.7310(5) -0.0336(3) 0.0400(17) Uani 1 1 d . U . . .
 O78 O 1.4185(6) 0.5011(6) -0.0893(3) 0.0423(18) Uani 1 1 d . U . . .
 O79 O 1.2424(6) 0.4832(6) -0.0866(3) 0.041(2) Uani 1 1 d . U . . .
 O80 O 1.3562(5) 0.3373(5) 0.0211(3) 0.0405(17) Uani 1 1 d . U . . .
 O81 O 1.2443(6) 0.4296(6) 0.0534(3) 0.047(2) Uani 1 1 d . U . . .
 O82 O 1.0431(6) 0.5427(5) -0.0778(3) 0.0448(19) Uani 1 1 d . U . . .
 O83 O 1.1649(7) 0.0374(7) 0.1131(3) 0.066(3) Uani 1 1 d . U . . .
 O84 O 1.0137(6) 0.5025(6) 0.0774(3) 0.054(2) Uani 1 1 d . U . . .
 O85 O 0.7615(5) 0.2656(5) -0.0311(3) 0.0426(19) Uani 1 1 d . U . . .
 O86 O 1.1432(6) 0.2786(5) 0.2998(3) 0.0385(18) Uani 1 1 d . U . . .
 O87 O 0.8751(6) 0.1749(5) 0.0618(3) 0.0523(19) Uani 1 1 d . U . . .
 O88 O 0.9815(5) 0.6251(5) 0.2146(3) 0.0298(14) Uani 1 1 d . U . . .
 O89 O 0.9232(6) 0.7523(6) 0.0487(3) 0.0374(19) Uani 1 1 d . U . . .
 O90 O 1.1215(5) 0.4961(5) 0.2159(3) 0.0339(15) Uani 1 1 d . U . . .
 O91 O 0.7988(6) 0.5946(6) 0.0881(3) 0.0377(18) Uani 1 1 d . U . . .
 O92 O 0.8849(5) 0.5203(5) 0.2401(3) 0.0315(14) Uani 1 1 d . U . . .
 O93 O 0.7742(5) 0.4679(5) 0.0350(3) 0.0470(18) Uani 1 1 d . U . . .
 O94 O 1.0280(5) 0.3876(5) 0.2390(3) 0.0324(15) Uani 1 1 d . U . . .
 O95 O 0.8094(5) 0.3049(5) 0.0760(3) 0.0491(17) Uani 1 1 d . U . . .
 O96 O 1.0095(5) 0.6543(5) 0.1182(3) 0.0325(15) Uani 1 1 d . U . . .
 O97 O 0.9339(6) 0.7793(6) -0.0882(3) 0.046(2) Uani 1 1 d . U . . .
 O98 O 0.8653(5) 0.4983(5) 0.1566(3) 0.0335(15) Uani 1 1 d . U . . .
 O100 O 1.1745(5) 0.5564(5) 0.2866(3) 0.0349(16) Uani 1 1 d . U . . .
 O102 O 0.7088(5) 0.5027(6) 0.2818(3) 0.0384(18) Uani 1 1 d . U . . .
 O104 O 0.7615(5) 0.6254(5) 0.3046(3) 0.0345(17) Uani 1 1 d . U . . .
 O106 O 1.1528(5) 0.5177(5) 0.1198(3) 0.0350(15) Uani 1 1 d . U . . .
 O108 O 0.8571(5) 0.7324(5) 0.2779(3) 0.0323(17) Uani 1 1 d . U . . .
 O110 O 1.3263(6) 0.5252(6) 0.1180(3) 0.0421(18) Uani 1 1 d . U . . .
 O112 O 0.8281(5) 0.4542(6) 0.3409(3) 0.0383(17) Uani 1 1 d . U . . .
 O114 O 0.9960(5) 0.1982(5) 0.1974(3) 0.0386(17) Uani 1 1 d . U . . .
 O116 O 0.9999(5) 0.3679(5) 0.1578(3) 0.0360(15) Uani 1 1 d . U . . .
 O118 O 0.6925(6) 0.4958(6) 0.1932(3) 0.0423(18) Uani 1 1 d . U . . .
 O120 O 1.2319(5) 0.3878(5) 0.2850(3) 0.0361(17) Uani 1 1 d . U . . .
 O122 O 0.9766(6) 0.3287(5) 0.3412(3) 0.0396(18) Uani 1 1 d . U . . .
 O124 O 1.0316(5) 0.6854(5) 0.2824(3) 0.0365(17) Uani 1 1 d . U . . .
 O126 O 1.0118(6) 0.8221(5) 0.1153(3) 0.0372(17) Uani 1 1 d . U . . .
 O128 O 1.0186(5) 0.2163(5) 0.2806(3) 0.0373(17) Uani 1 1 d . U . . .
 O130 O 1.3012(5) 0.4972(5) 0.2127(3) 0.0348(17) Uani 1 1 d . U . . .
 O132 O 1.2663(5) 0.6284(6) 0.0666(3) 0.0392(17) Uani 1 1 d . U . . .
 O134 O 1.1280(5) 0.7597(5) 0.0669(3) 0.0385(17) Uani 1 1 d . U . . .
 O135 O 1.0881(6) 0.4111(5) 0.3702(3) 0.051(2) Uani 1 1 d . U . A 1
 O136 O 0.5383(6) 0.7023(6) -0.0395(3) 0.053(2) Uani 1 1 d . U . . .
 O137 O 0.8097(6) 0.6160(6) -0.0529(3) 0.046(2) Uani 1 1 d . U . . .
 C1 C 1.3948(5) 0.5519(5) -0.3794(3) 0.045(2) Uani 1 1 d G U . . .
 C4 C 1.4626(6) 0.4839(4) -0.3867(3) 0.051(2) Uani 1 1 d G U . . .
 H4 H 1.463561 0.433541 -0.366526 0.062 Uiso 1 1 calc R U . . .
 C6 C 1.5289(5) 0.4912(5) -0.4241(3) 0.053(2) Uani 1 1 d G U . . .
 H6 H 1.574207 0.445748 -0.428972 0.064 Uiso 1 1 calc R U . . .
 C8 C 1.5274(5) 0.5665(5) -0.4543(3) 0.053(3) Uani 1 1 d G U . . .
 H8 H 1.571724 0.571436 -0.479284 0.063 Uiso 1 1 calc R U . . .
 C10 C 1.4596(6) 0.6345(4) -0.4470(3) 0.052(2) Uani 1 1 d G U . . .
 H10 H 1.458593 0.684918 -0.467151 0.063 Uiso 1 1 calc R U . . .
 C12 C 1.3933(5) 0.6272(5) -0.4096(3) 0.052(2) Uani 1 1 d G U . . .
 H12 H 1.347946 0.672713 -0.404705 0.062 Uiso 1 1 calc R U . . .
 C5 C 1.0320(9) 0.0598(8) 0.1571(5) 0.045(3) Uani 1 1 d . U . . .
 H5A H 1.056743 0.056670 0.183650 0.054 Uiso 1 1 calc R U . . .
 H5B H 1.025441 0.005569 0.158891 0.054 Uiso 1 1 calc R U . . .
 C11 C 0.7948(9) 0.6971(8) 0.1241(4) 0.040(2) Uani 1 1 d . U . . .
 H11A H 0.849976 0.663820 0.131078 0.047 Uiso 1 1 calc R U . . .
 H11B H 0.753339 0.694871 0.152739 0.047 Uiso 1 1 calc R U . . .
 C14 C 0.6995(4) 0.6021(6) -0.3031(3) 0.041(2) Uani 1 1 d G U . . .
 C16 C 0.7174(4) 0.5887(6) -0.3483(3) 0.054(3) Uani 1 1 d G U . . .
 H16 H 0.773289 0.578358 -0.364264 0.065 Uiso 1 1 calc R U . . .
 C18 C 0.6517(5) 0.5906(6) -0.3696(2) 0.054(3) Uani 1 1 d G U . . .
 H18 H 0.663671 0.581568 -0.399796 0.065 Uiso 1 1 calc R U . . .
 C20 C 0.5681(4) 0.6060(6) -0.3457(3) 0.054(3) Uani 1 1 d G U . . .
 H20 H 0.524159 0.607253 -0.359943 0.064 Uiso 1 1 calc R U . . .
 C22 C 0.5502(4) 0.6194(6) -0.3005(3) 0.052(3) Uani 1 1 d G U . . .
 H22 H 0.494264 0.629731 -0.284558 0.063 Uiso 1 1 calc R U . . .
 C24 C 0.6159(5) 0.6175(6) -0.2792(2) 0.050(3) Uani 1 1 d G U . . .
 H24 H 0.603880 0.626522 -0.249025 0.060 Uiso 1 1 calc R U . . .
 C19 C 1.1577(9) 0.2715(8) 0.0875(4) 0.041(2) Uani 1 1 d . U . . .
 C21 C 1.4826(7) 0.5029(8) 0.0590(4) 0.032(2) Uani 1 1 d . U . . .
 H21A H 1.484155 0.475311 0.091149 0.038 Uiso 1 1 calc R U . . .
 H21B H 1.537699 0.513709 0.045213 0.038 Uiso 1 1 calc R U . . .
 C23 C 1.0147(8) 0.9751(8) 0.0597(4) 0.040(3) Uani 1 1 d . U . . .
 H23A H 1.032465 1.025665 0.047383 0.048 Uiso 1 1 calc R U . . .
 H23B H 0.988240 0.975343 0.091933 0.048 Uiso 1 1 calc R U . . .
 C26 C 0.7186(9) 0.4932(9) -0.0860(4) 0.037(2) Uani 1 1 d . U . . .
 C28 C 0.6364(8) 0.4859(9) -0.0578(4) 0.040(3) Uani 1 1 d . U . . .
 H28A H 0.642701 0.462690 -0.025720 0.048 Uiso 1 1 calc R U . . .
 H28B H 0.615061 0.449514 -0.068800 0.048 Uiso 1 1 calc R U . . .
 C30 C 0.9833(6) 0.9139(5) -0.3754(3) 0.041(2) Uani 1 1 d G U . . .
 C32 C 0.9465(6) 0.9088(5) -0.4109(3) 0.052(3) Uani 1 1 d G U . . .
 H32 H 0.929157 0.862117 -0.409250 0.063 Uiso 1 1 calc R U . . .
 C34 C 0.9358(6) 0.9736(6) -0.4487(3) 0.059(3) Uani 1 1 d G U . . .
 H34 H 0.911176 0.970230 -0.472418 0.070 Uiso 1 1 calc R U . . .
 C36 C 0.9617(7) 1.0434(5) -0.4511(3) 0.056(3) Uani 1 1 d G U . . .
 H36 H 0.954510 1.086780 -0.476462 0.067 Uiso 1 1 calc R U . . .
 C38 C 0.9985(7) 1.0485(5) -0.4157(3) 0.061(3) Uani 1 1 d G U . . .
 H38 H 1.015826 1.095217 -0.417337 0.073 Uiso 1 1 calc R U . . .
 C40 C 1.0092(6) 0.9837(6) -0.3779(3) 0.054(3) Uani 1 1 d G U . . .
 H40 H 1.033808 0.987104 -0.354167 0.065 Uiso 1 1 calc R U . . .
 C37 C 1.2039(7) 0.2911(8) 0.1202(4) 0.037(2) Uani 1 1 d . U . . .
 H37A H 1.170203 0.342110 0.129954 0.045 Uiso 1 1 calc R U . . .
 H37B H 1.206437 0.247944 0.147818 0.045 Uiso 1 1 calc R U . . .
 C39 C 0.5385(8) 0.5437(8) 0.1560(4) 0.043(3) Uani 1 1 d . U . . .
 H39A H 0.531467 0.561667 0.184842 0.051 Uiso 1 1 calc R U . . .
 H39B H 0.483443 0.539763 0.153125 0.051 Uiso 1 1 calc R U . . .
 C41 C 0.9443(9) 0.2069(9) 0.1688(5) 0.044(2) Uani 1 1 d . U . . .
 C42 C 0.9408(10) 1.0020(9) -0.1178(5) 0.047(3) Uani 1 1 d . U . . .
 C43 C 1.4639(8) 0.4453(9) 0.0318(4) 0.035(2) Uani 1 1 d . U . . .
 C44 C 0.9739(9) 0.2459(9) -0.0902(5) 0.041(3) Uani 1 1 d . U . . .
 C45 C 0.7989(8) 0.7920(8) 0.1022(4) 0.036(2) Uani 1 1 d . U . . .
 H45A H 0.742006 0.824666 0.097863 0.043 Uiso 1 1 calc R U . . .
 H45B H 0.815252 0.812426 0.124735 0.043 Uiso 1 1 calc R U . . .
 C46 C 1.0541(8) 0.0881(8) -0.0674(4) 0.039(3) Uani 1 1 d . U . . .
 H46A H 1.042264 0.034516 -0.058366 0.047 Uiso 1 1 calc R U . . .
 H46B H 1.087542 0.092344 -0.098552 0.047 Uiso 1 1 calc R U . . .
 C47 C 1.0924(9) 0.9052(8) 0.0584(4) 0.042(3) Uani 1 1 d . U . . .
 H47A H 1.118783 0.902439 0.026297 0.050 Uiso 1 1 calc R U . . .
 H47B H 1.133034 0.914238 0.073329 0.050 Uiso 1 1 calc R U . . .
 C48 C 1.0942(9) 0.9609(8) -0.1709(5) 0.044(3) Uani 1 1 d . U . . .
 H48A H 1.129707 0.983212 -0.198694 0.053 Uiso 1 1 calc R U . . .
 H48B H 1.121047 0.953899 -0.144610 0.053 Uiso 1 1 calc R U . . .
 C50 C 0.9670(8) 0.1571(7) -0.0677(4) 0.038(3) Uani 1 1 d . U . . .
 H50A H 0.932056 0.142780 -0.084118 0.046 Uiso 1 1 calc R U . . .
 H50B H 0.937345 0.156506 -0.035892 0.046 Uiso 1 1 calc R U . . .
 C52 C 1.0064(9) 1.0219(8) -0.1645(5) 0.045(3) Uani 1 1 d . U . . .
 H52A H 0.979845 1.026479 -0.190566 0.054 Uiso 1 1 calc R U . . .
 H52B H 1.014933 1.075328 -0.166269 0.054 Uiso 1 1 calc R U . . .
 C54 C 1.0886(10) 0.8792(8) -0.1752(5) 0.046(3) Uani 1 1 d . U . . .
 C56 C 1.1085(6) 0.2366(5) -0.3086(3) 0.048(2) Uani 1 1 d G U . . .
 C58 C 1.1318(6) 0.1539(5) -0.2881(2) 0.061(3) Uani 1 1 d G U . . .
 H58 H 1.142451 0.138562 -0.257820 0.073 Uiso 1 1 calc R U . . .
 C60 C 1.1391(6) 0.0940(4) -0.3127(3) 0.067(3) Uani 1 1 d G U . . .
 H60 H 1.154667 0.038621 -0.298987 0.080 Uiso 1 1 calc R U . . .
 C62 C 1.1232(6) 0.1168(5) -0.3579(3) 0.062(3) Uani 1 1 d G U . . .
 H62 H 1.128071 0.076772 -0.374438 0.074 Uiso 1 1 calc R U . . .
 C64 C 1.0999(6) 0.1996(5) -0.3785(2) 0.058(3) Uani 1 1 d G U . . .
 H64 H 1.089259 0.214864 -0.408722 0.070 Uiso 1 1 calc R U . . .
 C66 C 1.0926(6) 0.2595(4) -0.3538(3) 0.052(2) Uani 1 1 d G U . . .
 H66 H 1.077042 0.314806 -0.367556 0.063 Uiso 1 1 calc R U . . .
 C68 C 1.0996(9) 0.0941(8) -0.0383(4) 0.038(2) Uani 1 1 d . U . . .
 C70 C 1.3559(8) 0.6329(9) -0.1731(4) 0.041(3) Uani 1 1 d . U . . .
 C72 C 1.4317(8) 0.6317(8) -0.1573(4) 0.041(3) Uani 1 1 d . U . . .
 H72A H 1.455626 0.675873 -0.176761 0.049 Uiso 1 1 calc R U . . .
 H72B H 1.416291 0.640884 -0.125669 0.049 Uiso 1 1 calc R U . . .
 C73 C 1.2924(7) 0.2991(7) 0.0992(4) 0.035(2) Uani 1 1 d . U . . .
 H73A H 1.328436 0.245628 0.094130 0.043 Uiso 1 1 calc R U . . .
 H73B H 1.314373 0.315594 0.121232 0.043 Uiso 1 1 calc R U . . .
 C74 C 1.2577(8) 0.2862(8) -0.1114(4) 0.037(2) Uani 1 1 d . U . . .
 H74A H 1.314055 0.250188 -0.108627 0.045 Uiso 1 1 calc R U . . .
 H74B H 1.236789 0.271210 -0.134427 0.045 Uiso 1 1 calc R U . . .
 C75 C 1.2985(8) 0.3597(8) 0.0541(4) 0.038(2) Uani 1 1 d . U . . .
 C76 C 1.2819(8) 0.4110(9) -0.0944(4) 0.040(2) Uani 1 1 d . U . . .
 C77 C 0.6019(8) 0.4577(9) 0.1581(4) 0.042(3) Uani 1 1 d . U . . .
 H77A H 0.606397 0.439598 0.129581 0.051 Uiso 1 1 calc R U . . .
 H77B H 0.577701 0.419906 0.183475 0.051 Uiso 1 1 calc R U . . .
 C78 C 1.2625(8) 0.3683(8) -0.1257(4) 0.034(2) Uani 1 1 d . U . . .
 H78A H 1.208355 0.400673 -0.134584 0.041 Uiso 1 1 calc R U . . .
 H78B H 1.305309 0.371017 -0.153773 0.041 Uiso 1 1 calc R U . . .
 C79 C 0.6979(9) 0.4498(9) 0.1649(4) 0.036(2) Uani 1 1 d . U . . .
 C80 C 0.5749(8) 0.5690(9) -0.0610(4) 0.039(3) Uani 1 1 d . U . . .
 H80A H 0.580618 0.595455 -0.093611 0.047 Uiso 1 1 calc R U . . .
 H80B H 0.517979 0.560652 -0.051630 0.047 Uiso 1 1 calc R U . . .
 C81 C 0.9448(9) 0.1179(8) 0.1622(4) 0.041(3) Uani 1 1 d . U . . .
 H81A H 0.908419 0.093807 0.188804 0.049 Uiso 1 1 calc R U . . .
 H81B H 0.920912 0.124789 0.134810 0.049 Uiso 1 1 calc R U . . .
 C82 C 1.1949(8) 0.2750(8) -0.0623(4) 0.037(2) Uani 1 1 d . U . . .
 C83 C 1.0897(9) 0.0775(8) 0.1174(4) 0.040(2) Uani 1 1 d . U . . .
 C84 C 0.5790(9) 0.6270(9) -0.0353(4) 0.041(2) Uani 1 1 d . U . . .
 C85 C 1.4126(7) 0.5848(8) 0.0572(4) 0.031(2) Uani 1 1 d . U . . .
 H85A H 1.429131 0.621668 0.070461 0.038 Uiso 1 1 calc R U . . .
 H85B H 1.409337 0.610015 0.024908 0.038 Uiso 1 1 calc R U . . .
 C86 C 1.3487(5) 0.4699(7) 0.2993(3) 0.054(3) Uani 1 1 d G U . . .
 C88 C 1.3346(4) 0.4536(7) 0.3476(3) 0.060(3) Uani 1 1 d G U . . .
 H88 H 1.280300 0.452555 0.364356 0.072 Uiso 1 1 calc R U . . .
 C90 C 1.4016(6) 0.4388(7) 0.3709(2) 0.065(3) Uani 1 1 d G U . . .
 H90 H 1.392102 0.427928 0.403203 0.078 Uiso 1 1 calc R U . . .
 C92 C 1.4827(5) 0.4404(7) 0.3459(3) 0.063(3) Uani 1 1 d G U . . .
 H92 H 1.527529 0.430505 0.361423 0.075 Uiso 1 1 calc R U . . .
 C94 C 1.4969(4) 0.4567(7) 0.2975(3) 0.065(3) Uani 1 1 d G U . . .
 H94 H 1.551154 0.457708 0.280796 0.078 Uiso 1 1 calc R U . . .
 C96 C 1.4299(6) 0.4714(7) 0.2743(2) 0.060(3) Uani 1 1 d G U . . .
 H96 H 1.439353 0.482335 0.241949 0.072 Uiso 1 1 calc R U . . .
 C87 C 1.3255(8) 0.5762(9) 0.0825(4) 0.034(2) Uani 1 1 d . U . . .
 C89 C 0.7692(8) 0.6638(9) 0.0888(4) 0.035(2) Uani 1 1 d . U . . .
 C91 C 0.8575(9) 0.8059(9) 0.0576(4) 0.037(2) Uani 1 1 d . U . . .
 C93 C 0.9392(10) 0.9765(10) 0.0302(5) 0.044(3) Uani 1 1 d . U . . .
 C95 C 1.0715(9) 0.8261(9) 0.0823(4) 0.040(2) Uani 1 1 d . U . . .
 C98 C 0.6512(4) 0.5282(5) 0.3732(2) 0.036(2) Uani 1 1 d G U . . .
 C100 C 0.5776(5) 0.5920(4) 0.3696(2) 0.043(2) Uani 1 1 d G U . . .
 H100 H 0.575636 0.634114 0.343507 0.052 Uiso 1 1 calc R U . . .
 C102 C 0.5069(4) 0.5927(4) 0.4050(3) 0.046(3) Uani 1 1 d G U . . .
 H102 H 0.457637 0.635310 0.402633 0.055 Uiso 1 1 calc R U . . .
 C104 C 0.5098(4) 0.5297(5) 0.4440(2) 0.044(3) Uani 1 1 d G U . . .
 H104 H 0.462458 0.530131 0.467719 0.053 Uiso 1 1 calc R U . . .
 C106 C 0.5833(5) 0.4659(5) 0.4476(2) 0.050(3) Uani 1 1 d G U . . .
 H106 H 0.585276 0.423755 0.473680 0.061 Uiso 1 1 calc R U . . .
 C108 C 0.6540(4) 0.4652(5) 0.4122(3) 0.046(3) Uani 1 1 d G U . . .
 H108 H 0.703276 0.422558 0.414554 0.055 Uiso 1 1 calc R U . . .
 C110 C 1.4954(8) 0.5537(8) -0.1590(4) 0.043(3) Uani 1 1 d . U . . .
 H11C H 1.550343 0.561576 -0.159119 0.051 Uiso 1 1 calc R U . . .
 H11D H 1.498791 0.538044 -0.188147 0.051 Uiso 1 1 calc R U . . .
 C112 C 1.4801(9) 0.4861(9) -0.1213(4) 0.044(3) Uani 1 1 d . U . . .
 C114 C 0.7758(9) 0.6902(9) -0.0629(4) 0.039(2) Uani 1 1 d . U . . .
 C116 C 0.5679(8) 0.6094(9) 0.1147(4) 0.042(2) Uani 1 1 d . U . . .
 C118 C 0.7960(9) 0.8209(8) -0.1143(4) 0.047(3) Uani 1 1 d . U . . .
 H11E H 0.738568 0.848814 -0.101511 0.056 Uiso 1 1 calc R U . . .
 H11F H 0.809199 0.847057 -0.146582 0.056 Uiso 1 1 calc R U . . .
 C120 C 0.8023(8) 0.7296(8) -0.1107(4) 0.043(2) Uani 1 1 d . U . . .
 H12A H 0.766449 0.724884 -0.130200 0.051 Uiso 1 1 calc R U . . .
 H12B H 0.860627 0.701548 -0.121865 0.051 Uiso 1 1 calc R U . . .
 C122 C 0.8623(9) 0.8266(9) -0.0858(4) 0.046(2) Uani 1 1 d . U . . .
 C124 C 0.9327(7) 0.8528(4) 0.2940(3) 0.053(3) Uani 1 1 d G U . . .
 C126 C 0.9757(6) 0.9135(5) 0.2734(2) 0.063(3) Uani 1 1 d G U . . .
 H126 H 1.013090 0.910271 0.245268 0.075 Uiso 1 1 calc R U . . .
 C128 C 0.9628(6) 0.9791(5) 0.2949(3) 0.060(3) Uani 1 1 d G U . . .
 H128 H 0.991520 1.019756 0.281106 0.072 Uiso 1 1 calc R U . . .
 C130 C 0.9069(7) 0.9840(4) 0.3370(3) 0.056(3) Uani 1 1 d G U . . .
 H130 H 0.898255 1.027887 0.351349 0.068 Uiso 1 1 calc R U . . .
 C132 C 0.8639(6) 0.9233(5) 0.3576(2) 0.064(3) Uani 1 1 d G U . . .
 H132 H 0.826559 0.926533 0.385754 0.076 Uiso 1 1 calc R U . . .
 C134 C 0.8769(6) 0.8577(5) 0.3361(3) 0.061(3) Uani 1 1 d G U . . .
 H134 H 0.848128 0.817047 0.349917 0.073 Uiso 1 1 calc R U . . .
 C136 C 1.0728(7) 0.1575(5) 0.3713(4) 0.061(3) Uani 1 1 d G U . . .
 C138 C 1.1082(7) 0.1671(5) 0.4060(4) 0.079(4) Uani 1 1 d G U . . .
 H138 H 1.122120 0.215957 0.403720 0.094 Uiso 1 1 calc R U . . .
 C69 C 1.1227(8) 0.1037(7) 0.4442(4) 0.078(4) Uani 1 1 d G U . . .
 H69 H 1.146418 0.110191 0.467431 0.093 Uiso 1 1 calc R U . . .
 C35 C 1.1019(7) 0.0307(6) 0.4477(3) 0.079(4) Uani 1 1 d G U . . .
 H35 H 1.111624 -0.011661 0.473191 0.095 Uiso 1 1 calc R U . . .
 C71 C 1.0665(7) 0.0211(5) 0.4129(4) 0.073(4) Uani 1 1 d G U . . .
 H71 H 1.052532 -0.027747 0.415241 0.087 Uiso 1 1 calc R U . . .
 C9 C 1.0519(7) 0.0845(6) 0.3748(4) 0.075(4) Uani 1 1 d G U . . .
 H9 H 1.028232 0.078018 0.351529 0.090 Uiso 1 1 calc R U . . .
 O2 O 1.9103(5) 0.5410(5) -0.5487(3) 0.0476(18) Uani 1 1 d D U . . .
 O7 O 1.3106(5) 0.2922(5) -0.3548(3) 0.051(2) Uani 1 1 d . U . . .
 O13 O 1.4650(6) 0.2838(6) -0.4133(3) 0.052(2) Uani 1 1 d . U . . .
 O15 O 1.4937(7) 0.1849(7) -0.3241(4) 0.075(3) Uani 1 1 d . U . . .
 O25 O 1.1583(5) 0.5838(5) -0.4002(3) 0.0476(19) Uani 1 1 d . U . . .
 O27 O 1.7339(6) 0.2733(6) -0.4203(3) 0.057(2) Uani 1 1 d . U . . .
 O29 O 1.3564(6) 0.9666(6) -0.4998(3) 0.058(2) Uani 1 1 d . U . . .
 O31 O 1.7068(7) 0.8459(7) -0.4809(4) 0.077(3) Uani 1 1 d . U . . .
 O33 O 1.2372(7) 0.8510(7) -0.6350(4) 0.081(3) Uani 1 1 d . U . . .
 O51 O 1.2625(5) 0.4971(5) -0.4682(3) 0.0453(17) Uani 1 1 d . U . . .
 O53 O 1.7348(6) 0.7233(6) -0.5282(3) 0.053(2) Uani 1 1 d . U . . .
 O55 O 1.1687(5) 0.4182(5) -0.3895(3) 0.044(2) Uani 1 1 d . U . . .
 O57 O 1.2156(6) 0.8881(5) -0.4698(3) 0.056(2) Uani 1 1 d . U . . .
 O59 O 1.8421(7) 0.7130(7) -0.4625(3) 0.070(3) Uani 1 1 d . U . . .
 O61 O 1.4305(7) 0.2289(6) -0.5172(4) 0.067(3) Uani 1 1 d . U . . .
 O63 O 1.1646(6) 0.6909(5) -0.5399(3) 0.0504(19) Uani 1 1 d D U . . .
 O65 O 1.8691(6) 0.2501(6) -0.4732(3) 0.062(2) Uani 1 1 d D U . . .
 O67 O 1.6800(8) 0.2276(9) -0.5373(5) 0.103(4) Uani 1 1 d . U . . .
 O99 O 1.1384(6) 0.7614(5) -0.4320(3) 0.051(2) Uani 1 1 d . U . . .
 O101 O 1.3158(6) 0.3725(5) -0.4946(3) 0.049(2) Uani 1 1 d . U . . .
 O103 O 1.177(2) 0.820(2) -0.5460(13) 0.053(4) Uani 0.25 1 d . U P C 2
 O105 O 1.4647(6) 0.8458(6) -0.5476(3) 0.055(2) Uani 1 1 d . U . . .
 O107 O 1.8655(7) 0.4697(6) -0.4757(3) 0.062(2) Uani 1 1 d . U . . .
 O109 O 1.2493(7) 0.7487(6) -0.5139(4) 0.0392(19) Uani 0.75 1 d . U P C 1
 O111 O 1.8675(6) 0.6557(6) -0.6284(3) 0.049(2) Uani 1 1 d . U . . .
 O113 O 1.1351(6) 0.5540(6) -0.5610(3) 0.055(2) Uani 1 1 d . U . . .
 O115 O 1.8931(6) 0.3969(6) -0.3849(3) 0.058(2) Uani 1 1 d . U . . .
 O117 O 1.8029(7) 0.2655(7) -0.3472(4) 0.077(3) Uani 1 1 d . U . . .
 O119 O 1.6584(6) 0.2096(6) -0.3319(3) 0.067(3) Uani 1 1 d . U . . .
 O121 O 1.9436(7) 0.5425(7) -0.4326(4) 0.076(3) Uani 1 1 d . U . . .
 O123 O 1.5244(7) 0.9265(6) -0.4932(4) 0.072(3) Uani 1 1 d . U . . .
 O125 O 1.3741(6) 0.8790(6) -0.6000(3) 0.061(2) Uani 1 1 d D U . . .
 O127 O 1.5799(5) 0.1870(6) -0.4475(3) 0.056(2) Uani 1 1 d D U . . .
 O129 O 1.6955(6) 0.8095(6) -0.5965(3) 0.057(2) Uani 1 1 d D U . . .
 O131 O 1.8626(7) 0.3184(7) -0.5676(3) 0.071(3) Uani 1 1 d . U . . .
 O133 O 1.5869(9) 0.8778(8) -0.6632(4) 0.096(4) Uani 1 1 d . U . . .
 C2 C 1.5764(8) 0.8571(9) -0.5154(4) 0.057(2) Uani 1 1 d D U . . .
 H2 H 1.572168 0.804791 -0.494423 0.068 Uiso 1 1 calc R U . . .
 C3 C 1.2435(9) 0.4207(9) -0.4690(5) 0.054(2) Uani 1 1 d . U . . .
 H3 H 1.192042 0.431548 -0.481982 0.064 Uiso 1 1 calc R U . . .
 C7 C 1.2240(9) 0.6067(7) -0.5283(4) 0.052(2) Uani 1 1 d D U . . .
 H7 H 1.282116 0.612191 -0.532764 0.062 Uiso 1 1 calc R U . . .
 C13 C 1.4013(8) 0.9096(8) -0.5651(4) 0.058(2) Uani 1 1 d D U . . .
 H13 H 1.424198 0.957064 -0.580767 0.069 Uiso 1 1 calc R U . . .
 C15 C 1.9238(8) 0.5802(7) -0.4790(4) 0.055(2) Uani 1 1 d D U . . .
 H15 H 1.968876 0.606517 -0.497078 0.066 Uiso 1 1 calc R U . . .
 C17 C 1.9088(10) 0.3450(9) -0.5396(5) 0.055(2) Uani 1 1 d . U . . .
 H17A H 1.914543 0.400334 -0.552981 0.066 Uiso 1 1 calc R U . . .
 H17B H 1.965072 0.308013 -0.538003 0.066 Uiso 1 1 calc R U . . .
 C25 C 1.3945(9) 0.3482(8) -0.4784(4) 0.052(2) Uani 1 1 d . U . . .
 H25 H 1.413066 0.396694 -0.478903 0.062 Uiso 1 1 calc R U . . .
 C27 C 1.3252(8) 0.9344(8) -0.5257(4) 0.057(2) Uani 1 1 d D U . . .
 H27 H 1.282616 0.979564 -0.540477 0.069 Uiso 1 1 calc R U . . .
 C29 C 1.6849(8) 0.2206(10) -0.4138(4) 0.058(2) Uani 1 1 d D U . . .
 H29 H 1.720603 0.163912 -0.409614 0.069 Uiso 1 1 calc R U . . .
 C31 C 1.6670(7) 0.8656(8) -0.5250(4) 0.054(2) Uani 1 1 d D U . . .
 H31 H 1.669388 0.920822 -0.542547 0.064 Uiso 1 1 calc R U . . .
 C33 C 1.8527(10) 0.3414(7) -0.4914(4) 0.058(2) Uani 1 1 d D U . . .
 H33 H 1.792473 0.366873 -0.493330 0.070 Uiso 1 1 calc R U . . .
 C49 C 1.3869(9) 0.2975(9) -0.4307(5) 0.052(2) Uani 1 1 d . U . . .
 H49 H 1.376191 0.245169 -0.430628 0.062 Uiso 1 1 calc R U . . .
 C51 C 1.2191(9) 0.5624(9) -0.5649(5) 0.055(2) Uani 1 1 d . U . . .
 H51A H 1.236365 0.592871 -0.595588 0.066 Uiso 1 1 calc R U . . .
 H51B H 1.258649 0.508224 -0.561293 0.066 Uiso 1 1 calc R U . . .
 C53 C 1.2651(8) 0.8275(8) -0.5390(4) 0.054(2) Uani 1 1 d D U . . .
 H53A H 1.278587 0.771876 -0.520227 0.065 Uiso 0.25 1 calc R U P C 2
 H53 H 1.214882 0.863166 -0.551806 0.065 Uiso 0.75 1 calc R U P C 1
 C55 C 1.1902(8) 0.6204(7) -0.4433(4) 0.051(2) Uani 1 1 d D U . . .
 H55 H 1.247533 0.623833 -0.443096 0.061 Uiso 1 1 calc R U . . .
 C57 C 1.5567(8) 0.1777(9) -0.3620(4) 0.057(2) Uani 1 1 d D U . . .
 H57 H 1.590334 0.120283 -0.358251 0.069 Uiso 1 1 calc R U . . .
 C59 C 1.5142(8) 0.1965(8) -0.4044(4) 0.055(2) Uani 1 1 d D U . . .
 H59 H 1.476820 0.160216 -0.399722 0.066 Uiso 1 1 calc R U . . .
 C61 C 1.8220(8) 0.5970(7) -0.5493(4) 0.050(2) Uani 1 1 d D U . . .
 H61 H 1.780707 0.567541 -0.529388 0.060 Uiso 1 1 calc R U . . .
 C63 C 1.6070(8) 0.7961(9) -0.5859(5) 0.056(2) Uani 1 1 d D U . . .
 H63 H 1.608006 0.742998 -0.564699 0.067 Uiso 1 1 calc R U . . .
 C65 C 1.8532(9) 0.2740(8) -0.3923(4) 0.059(2) Uani 1 1 d D U . . .
 H65 H 1.912545 0.245037 -0.389701 0.071 Uiso 1 1 calc R U . . .
 C67 C 1.5852(10) 0.7921(9) -0.6319(5) 0.063(3) Uani 1 1 d . U . . .
 H67A H 1.529293 0.782407 -0.626774 0.076 Uiso 1 1 calc R U . . .
 H67B H 1.627118 0.748729 -0.645979 0.076 Uiso 1 1 calc R U . . .
 C97 C 1.3193(8) 0.3428(8) -0.3974(4) 0.050(2) Uani 1 1 d . U . . .
 H97 H 1.335611 0.390664 -0.394670 0.060 Uiso 1 1 calc R U . . .
 C99 C 1.2328(9) 0.3728(8) -0.4168(4) 0.051(2) Uani 1 1 d . U . . .
 H99 H 1.215805 0.323381 -0.416251 0.061 Uiso 1 1 calc R U . . .
 C101 C 1.8107(9) 0.6126(8) -0.5975(4) 0.053(2) Uani 1 1 d . U . . .
 H10A H 1.819371 0.560546 -0.606400 0.063 Uiso 1 1 calc R U . . .
 H10B H 1.752605 0.644178 -0.599848 0.063 Uiso 1 1 calc R U . . .
 C103 C 1.4558(9) 0.2988(9) -0.5139(5) 0.061(3) Uani 1 1 d . U . . .
 H10C H 1.460082 0.334846 -0.544242 0.073 Uiso 1 1 calc R U . . .
 H10D H 1.512006 0.279999 -0.505552 0.073 Uiso 1 1 calc R U . . .
 C105 C 1.3393(9) 0.8065(8) -0.5779(4) 0.055(2) Uani 1 1 d D U . . .
 H105 H 1.384058 0.760711 -0.565296 0.066 Uiso 1 1 calc R U . . .
 C107 C 1.2838(8) 0.8653(8) -0.5040(4) 0.053(2) Uani 1 1 d D U . . .
 H107 H 1.325974 0.821875 -0.487930 0.064 Uiso 1 1 calc R U . . .
 C109 C 1.1348(9) 0.7079(7) -0.4569(4) 0.054(2) Uani 1 1 d D U . . .
 H109 H 1.075444 0.705671 -0.452250 0.065 Uiso 1 1 calc R U . . .
 C111 C 1.1975(9) 0.5662(7) -0.4775(4) 0.050(2) Uani 1 1 d D U . . .
 H111 H 1.143887 0.551179 -0.473470 0.060 Uiso 1 1 calc R U . . .
 C113 C 1.1623(9) 0.7472(8) -0.5082(4) 0.052(2) Uani 1 1 d D U . . .
 H11G H 1.223094 0.724941 -0.506855 0.062 Uiso 0.25 1 calc R U P C 2
 H113 H 1.125422 0.802396 -0.516798 0.062 Uiso 0.75 1 calc R U P C 1
 C115 C 1.6183(8) 0.2322(8) -0.3703(4) 0.055(2) Uani 1 1 d D U . . .
 H115 H 1.586013 0.290052 -0.373304 0.066 Uiso 1 1 calc R U . . .
 C117 C 1.6417(8) 0.2378(9) -0.4549(4) 0.057(2) Uani 1 1 d D U . . .
 H117 H 1.615275 0.296529 -0.464243 0.068 Uiso 1 1 calc R U . . .
 C119 C 1.8381(8) 0.6438(7) -0.4807(4) 0.054(2) Uani 1 1 d D U . . .
 H119 H 1.793753 0.619287 -0.459869 0.065 Uiso 1 1 calc R U . . .
 C121 C 1.9282(9) 0.5076(8) -0.5004(4) 0.057(2) Uani 1 1 d D U . . .
 H121 H 1.984508 0.468481 -0.500735 0.069 Uiso 1 1 calc R U . . .
 C123 C 1.8153(9) 0.6723(8) -0.5294(4) 0.054(2) Uani 1 1 d D U . . .
 H123 H 1.855881 0.702399 -0.549632 0.064 Uiso 1 1 calc R U . . .
 C125 C 1.7270(8) 0.8007(8) -0.5522(4) 0.057(2) Uani 1 1 d D U . . .
 H125 H 1.783548 0.811219 -0.560666 0.068 Uiso 1 1 calc R U . . .
 C127 C 1.5466(8) 0.8643(8) -0.5609(4) 0.052(2) Uani 1 1 d D U . . .
 H127 H 1.543317 0.919006 -0.580629 0.063 Uiso 1 1 calc R U . . .
 C129 C 1.8485(9) 0.3636(7) -0.4118(4) 0.056(2) Uani 1 1 d D U . . .
 H129 H 1.788151 0.393599 -0.407421 0.068 Uiso 1 1 calc R U . . .
 C131 C 1.8238(8) 0.2345(8) -0.4228(4) 0.058(2) Uani 1 1 d D U . . .
 H131 H 1.833058 0.175256 -0.410577 0.070 Uiso 1 1 calc R U . . .
 C133 C 1.8846(10) 0.3831(9) -0.4634(4) 0.056(2) Uani 1 1 d D U . . .
 H133 H 1.946787 0.362061 -0.467355 0.068 Uiso 1 1 calc R U . . .
 C135 C 1.3132(9) 0.7838(9) -0.6184(5) 0.059(3) Uani 1 1 d . U . . .
 H13A H 1.361007 0.777937 -0.643999 0.071 Uiso 1 1 calc R U . . .
 H13B H 1.298136 0.731667 -0.607642 0.071 Uiso 1 1 calc R U . . .
 C137 C 1.7174(10) 0.2030(10) -0.4956(5) 0.066(3) Uani 1 1 d . U . . .
 H13C H 1.765119 0.226464 -0.500045 0.079 Uiso 1 1 calc R U . . .
 H13D H 1.737363 0.143556 -0.487581 0.079 Uiso 1 1 calc R U . . .

loop_
  _atom_site_aniso_label
  _atom_site_aniso_U_11
  _atom_site_aniso_U_22
  _atom_site_aniso_U_33
  _atom_site_aniso_U_23
  _atom_site_aniso_U_13
  _atom_site_aniso_U_12
 Pd1 0.0253(5) 0.0317(5) 0.0233(5) -0.0044(4) -0.0091(4) -0.0062(4)
 Pd2 0.0571(7) 0.0345(6) 0.0409(6) -0.0079(5) -0.0286(5) -0.0128(5)
 Pd3 0.0292(5) 0.0332(5) 0.0289(5) -0.0047(4) -0.0168(4) -0.0087(4)
 Pd4 0.0223(5) 0.0467(6) 0.0149(4) -0.0026(4) -0.0055(4) -0.0094(4)
 Pd5 0.0458(6) 0.0394(6) 0.0317(5) -0.0070(4) -0.0201(4) -0.0145(5)
 Pd6 0.0361(5) 0.0343(5) 0.0184(4) -0.0014(4) -0.0070(4) -0.0149(4)
 Pd7 0.0410(6) 0.0288(5) 0.0356(5) -0.0100(4) -0.0178(4) -0.0053(4)
 Pd8 0.0254(5) 0.0390(5) 0.0170(4) -0.0039(4) -0.0070(4) -0.0117(4)
 Pd9 0.0277(5) 0.0338(5) 0.0262(5) -0.0063(4) -0.0067(4) -0.0074(4)
 Pd10 0.0258(5) 0.0290(5) 0.0200(4) -0.0078(4) -0.0067(4) -0.0097(4)
 Pd11 0.0468(6) 0.0399(6) 0.0279(5) 0.0007(4) -0.0100(4) -0.0197(5)
 Pd12 0.0465(6) 0.0347(6) 0.0383(6) -0.0121(5) -0.0212(5) -0.0101(5)
 Pd13 0.0223(5) 0.0338(5) 0.0206(4) -0.0088(4) -0.0053(4) -0.0072(4)
 Pd14 0.0278(5) 0.0265(5) 0.0262(5) -0.0075(4) -0.0120(4) -0.0043(4)
 Pd15 0.0251(5) 0.0545(6) 0.0230(5) -0.0068(4) -0.0075(4) -0.0050(4)
 Pd16 0.0277(5) 0.0564(6) 0.0220(5) 0.0012(4) -0.0092(4) -0.0168(5)
 Pd17 0.0185(4) 0.0509(6) 0.0205(5) -0.0069(4) -0.0046(4) -0.0063(4)
 Pd18 0.0297(5) 0.0388(5) 0.0244(5) -0.0098(4) -0.0113(4) -0.0126(4)
 Pd19 0.0240(5) 0.0333(5) 0.0223(5) -0.0037(4) -0.0106(4) -0.0057(4)
 Pd20 0.0213(4) 0.0286(5) 0.0259(5) -0.0083(4) -0.0058(4) -0.0057(4)
 Pd21 0.0357(5) 0.0474(6) 0.0289(5) -0.0118(5) -0.0122(4) -0.0116(5)
 Pd22 0.0478(6) 0.0245(5) 0.0307(5) -0.0079(4) -0.0195(4) -0.0047(4)
 Pd23 0.0476(6) 0.0488(6) 0.0269(5) 0.0016(5) -0.0142(5) -0.0190(5)
 Pd24 0.0256(5) 0.0319(5) 0.0238(5) -0.0056(4) -0.0090(4) -0.0073(4)
 Sr1 0.0232(6) 0.0331(6) 0.0217(5) -0.0071(5) -0.0089(4) -0.0074(5)
 Sr2 0.0275(6) 0.0317(6) 0.0219(5) -0.0080(5) -0.0096(5) -0.0045(5)
 As1 0.0372(7) 0.0354(7) 0.0266(6) -0.0093(5) -0.0054(5) -0.0164(6)
 As2 0.0258(6) 0.0357(7) 0.0294(7) -0.0087(6) -0.0082(5) -0.0107(5)
 As3 0.0229(6) 0.0440(8) 0.0197(6) -0.0043(5) -0.0086(5) -0.0090(5)
 As4 0.0244(6) 0.0461(8) 0.0201(6) -0.0009(5) -0.0083(5) -0.0133(6)
 As5 0.0344(7) 0.0316(7) 0.0330(7) -0.0014(6) -0.0118(6) -0.0053(6)
 As6 0.0259(6) 0.0383(7) 0.0247(6) -0.0094(5) -0.0059(5) -0.0098(5)
 As7 0.0311(7) 0.0338(7) 0.0373(7) -0.0163(6) -0.0067(5) -0.0084(5)
 As8 0.0373(7) 0.0261(7) 0.0273(6) -0.0037(5) -0.0130(5) -0.0064(5)
 K1 0.0172(11) 0.0177(11) 0.0143(11) -0.0013(9) -0.0045(9) -0.0035(9)
 K2 0.062(14) 0.049(8) 0.057(8) -0.005(6) 0.009(10) -0.043(11)
 K3 0.051(6) 0.060(6) 0.115(11) -0.037(6) -0.034(6) -0.024(5)
 K4 0.067(2) 0.071(2) 0.107(3) -0.052(2) -0.052(2) 0.0211(17)
 K5 0.0227(17) 0.0244(17) 0.0220(17) -0.0027(13) -0.0042(12) -0.0038(13)
 K6 0.054(2) 0.067(3) 0.064(2) -0.030(2) -0.0027(18) -0.042(2)
 K7 0.072(3) 0.088(3) 0.032(2) -0.002(2) -0.0164(19) -0.010(2)
 O1 0.036(4) 0.043(4) 0.028(3) -0.010(3) -0.010(3) -0.013(3)
 O3 0.055(5) 0.084(6) 0.061(6) -0.012(5) -0.005(4) -0.006(5)
 O4 0.040(3) 0.036(3) 0.031(3) -0.004(3) -0.015(3) -0.004(3)
 O5 0.054(4) 0.050(3) 0.042(3) -0.012(3) -0.017(3) -0.014(3)
 O6 0.037(3) 0.038(3) 0.031(3) -0.008(3) -0.008(3) -0.007(3)
 O8 0.035(3) 0.045(3) 0.034(3) -0.015(3) -0.005(3) -0.014(3)
 O9 0.048(4) 0.049(4) 0.032(4) -0.009(3) -0.013(3) -0.016(3)
 O10 0.028(3) 0.040(3) 0.023(3) -0.011(3) -0.009(2) -0.006(3)
 O11 0.058(4) 0.058(4) 0.051(4) -0.008(4) -0.013(4) -0.016(4)
 O12 0.037(3) 0.039(3) 0.028(3) -0.010(3) -0.013(3) -0.012(3)
 O14 0.032(3) 0.032(3) 0.032(3) -0.013(2) -0.014(2) -0.010(2)
 O16 0.034(3) 0.039(3) 0.029(3) -0.011(3) -0.018(3) -0.005(3)
 O17 0.042(7) 0.047(7) 0.030(6) -0.013(6) -0.010(6) -0.004(6)
 O18 0.030(4) 0.049(4) 0.029(4) -0.008(3) -0.007(3) 0.000(3)
 O19 0.046(4) 0.053(4) 0.036(3) -0.016(3) -0.009(3) -0.018(3)
 O20 0.031(3) 0.038(3) 0.027(3) -0.010(3) -0.011(2) -0.009(3)
 O21 0.043(5) 0.071(6) 0.047(5) -0.016(5) -0.013(4) -0.020(4)
 O22 0.041(4) 0.052(4) 0.034(3) -0.010(3) -0.020(3) -0.017(3)
 O23 0.050(4) 0.046(4) 0.040(4) 0.002(3) -0.016(3) -0.019(3)
 O24 0.034(3) 0.043(3) 0.031(3) -0.006(3) -0.012(3) -0.013(3)
 O26 0.029(3) 0.047(4) 0.032(3) -0.010(3) -0.009(3) -0.002(3)
 O28 0.038(3) 0.031(3) 0.034(3) -0.011(3) -0.008(3) -0.012(3)
 O30 0.038(4) 0.034(4) 0.038(4) -0.003(3) -0.015(3) -0.004(3)
 O32 0.033(3) 0.048(3) 0.024(3) -0.007(3) -0.012(3) -0.011(3)
 O34 0.030(3) 0.059(4) 0.024(3) -0.009(3) -0.006(3) -0.004(3)
 O35 0.044(5) 0.067(5) 0.044(5) -0.012(4) -0.014(4) -0.009(4)
 O36 0.029(4) 0.056(4) 0.026(3) -0.009(3) -0.013(3) -0.006(3)
 O37 0.049(4) 0.041(3) 0.032(3) -0.012(3) -0.018(3) -0.011(3)
 O38 0.043(3) 0.052(4) 0.031(3) -0.001(3) -0.006(3) -0.008(3)
 O39 0.046(4) 0.044(4) 0.029(3) -0.007(3) -0.005(3) -0.024(3)
 O40 0.050(4) 0.034(3) 0.040(3) -0.008(3) -0.016(3) -0.013(3)
 O41 0.048(4) 0.049(4) 0.032(4) -0.005(3) -0.017(3) -0.014(3)
 O42 0.039(3) 0.042(4) 0.033(3) -0.017(3) -0.013(3) -0.005(3)
 O43 0.055(4) 0.062(4) 0.039(4) -0.013(4) -0.009(3) -0.003(4)
 O44 0.032(3) 0.049(3) 0.029(3) -0.005(3) -0.005(3) -0.005(3)
 O45 0.067(5) 0.058(5) 0.059(5) -0.006(4) -0.025(4) -0.019(4)
 O46 0.044(3) 0.051(4) 0.032(3) -0.006(3) -0.016(3) -0.012(3)
 O47 0.043(4) 0.050(5) 0.072(5) -0.001(4) -0.011(4) -0.025(4)
 O48 0.045(3) 0.045(4) 0.031(3) -0.008(3) -0.008(3) -0.010(3)
 O49 0.062(6) 0.043(5) 0.058(6) -0.006(4) -0.021(5) -0.002(5)
 O50 0.043(3) 0.037(3) 0.033(3) -0.005(3) -0.018(3) -0.010(3)
 O52 0.051(4) 0.035(3) 0.034(4) 0.002(3) -0.014(3) -0.020(3)
 O54 0.054(4) 0.053(4) 0.031(3) -0.008(3) -0.016(3) -0.015(3)
 O56 0.045(4) 0.034(3) 0.037(4) -0.008(3) -0.021(3) -0.004(3)
 O58 0.032(3) 0.049(4) 0.034(4) -0.001(3) -0.018(3) -0.005(3)
 O60 0.037(3) 0.048(3) 0.036(3) -0.006(3) -0.009(3) -0.010(3)
 O62 0.043(4) 0.042(4) 0.030(3) -0.012(3) -0.007(3) -0.014(3)
 O64 0.048(4) 0.043(4) 0.045(4) -0.008(3) -0.021(3) -0.013(3)
 O66 0.052(4) 0.038(3) 0.039(3) -0.012(3) -0.017(3) -0.014(3)
 O68 0.045(4) 0.057(4) 0.032(3) -0.005(3) -0.013(3) -0.015(3)
 O69 0.072(6) 0.068(6) 0.078(6) -0.014(5) 0.001(5) -0.010(5)
 O70 0.051(5) 0.044(5) 0.053(5) -0.005(4) -0.006(4) -0.009(4)
 O71 0.051(4) 0.035(4) 0.028(3) -0.006(3) -0.009(3) -0.018(3)
 O72 0.064(6) 0.059(5) 0.034(5) -0.009(4) -0.014(4) 0.009(5)
 O73 0.043(3) 0.044(4) 0.030(3) 0.000(3) -0.009(3) -0.018(3)
 O74 0.034(3) 0.056(4) 0.026(3) -0.007(3) -0.015(3) -0.020(3)
 O75 0.049(3) 0.047(3) 0.037(3) -0.009(3) -0.024(3) -0.021(3)
 O76 0.045(3) 0.051(4) 0.036(3) -0.016(3) -0.018(3) -0.012(3)
 O77 0.048(4) 0.045(3) 0.031(3) -0.004(3) -0.013(3) -0.017(3)
 O78 0.042(4) 0.057(4) 0.034(4) -0.010(3) -0.011(3) -0.019(3)
 O79 0.049(4) 0.045(4) 0.030(4) -0.012(3) -0.016(3) -0.001(4)
 O80 0.043(3) 0.054(4) 0.031(3) -0.008(3) -0.011(3) -0.020(3)
 O81 0.048(4) 0.069(5) 0.033(4) -0.010(4) 0.000(4) -0.031(4)
 O82 0.057(4) 0.050(4) 0.034(4) -0.015(3) -0.020(3) -0.009(4)
 O83 0.064(6) 0.070(6) 0.041(5) 0.012(5) -0.008(5) -0.002(5)
 O84 0.065(5) 0.062(5) 0.036(4) -0.007(4) -0.013(4) -0.017(4)
 O85 0.041(4) 0.039(4) 0.032(4) 0.001(3) -0.008(3) 0.007(3)
 O86 0.041(4) 0.039(4) 0.042(4) -0.004(3) -0.017(3) -0.014(3)
 O87 0.052(4) 0.058(4) 0.044(4) -0.006(3) -0.012(3) -0.011(3)
 O88 0.033(3) 0.036(3) 0.024(3) -0.005(3) -0.006(2) -0.014(3)
 O89 0.040(4) 0.046(4) 0.025(4) 0.003(3) -0.012(3) -0.013(4)
 O90 0.035(3) 0.042(3) 0.027(3) -0.007(3) -0.006(3) -0.012(3)
 O91 0.044(4) 0.042(4) 0.034(4) -0.016(3) -0.009(3) -0.011(3)
 O92 0.035(3) 0.038(3) 0.031(3) -0.009(3) -0.012(3) -0.016(3)
 O93 0.053(4) 0.055(4) 0.035(4) -0.017(3) -0.019(3) -0.003(3)
 O94 0.035(3) 0.042(3) 0.030(3) -0.011(3) -0.012(3) -0.015(3)
 O95 0.053(3) 0.055(3) 0.039(3) -0.007(3) -0.013(3) -0.013(3)
 O96 0.034(3) 0.045(3) 0.023(3) -0.004(3) -0.009(3) -0.017(3)
 O97 0.066(5) 0.049(4) 0.035(4) -0.010(4) -0.017(4) -0.024(4)
 O98 0.039(3) 0.043(3) 0.028(3) -0.010(3) -0.013(3) -0.018(3)
 O100 0.037(3) 0.048(4) 0.029(3) -0.009(3) -0.018(3) -0.014(3)
 O102 0.037(4) 0.052(4) 0.034(4) -0.011(3) -0.006(3) -0.021(3)
 O104 0.032(4) 0.042(4) 0.031(4) -0.007(3) -0.003(3) -0.014(3)
 O106 0.033(3) 0.052(3) 0.024(3) -0.004(3) -0.009(3) -0.015(3)
 O108 0.035(4) 0.038(4) 0.031(3) -0.013(3) -0.004(3) -0.015(3)
 O110 0.037(4) 0.061(4) 0.030(3) -0.006(3) -0.005(3) -0.017(3)
 O112 0.035(3) 0.048(4) 0.031(3) -0.009(3) -0.006(3) -0.009(3)
 O114 0.048(4) 0.043(3) 0.032(3) -0.011(3) -0.014(3) -0.013(3)
 O116 0.043(3) 0.045(3) 0.031(3) -0.010(3) -0.021(3) -0.013(3)
 O118 0.046(4) 0.054(4) 0.032(3) -0.011(3) -0.012(3) -0.015(3)
 O120 0.036(4) 0.046(4) 0.034(4) -0.003(3) -0.017(3) -0.017(3)
 O122 0.046(4) 0.042(4) 0.031(3) -0.006(3) -0.010(3) -0.011(3)
 O124 0.042(3) 0.047(4) 0.028(3) -0.016(3) -0.008(3) -0.014(3)
 O126 0.049(4) 0.038(3) 0.027(3) -0.008(3) -0.006(3) -0.015(3)
 O128 0.043(4) 0.039(4) 0.035(4) -0.008(3) -0.012(3) -0.014(3)
 O130 0.032(3) 0.051(4) 0.026(3) -0.003(3) -0.009(3) -0.018(3)
 O132 0.034(3) 0.058(4) 0.026(3) -0.003(3) -0.005(3) -0.018(3)
 O134 0.042(3) 0.045(4) 0.028(3) 0.002(3) -0.008(3) -0.017(3)
 O135 0.063(5) 0.056(5) 0.039(4) -0.014(4) 0.007(4) -0.028(4)
 O136 0.051(5) 0.062(6) 0.049(5) -0.014(5) -0.027(4) -0.001(5)
 O137 0.054(4) 0.055(5) 0.029(4) -0.006(3) -0.011(3) -0.014(4)
 C1 0.049(5) 0.054(5) 0.038(4) -0.012(4) -0.011(4) -0.015(4)
 C4 0.055(4) 0.051(4) 0.045(4) -0.004(4) -0.007(4) -0.014(4)
 C6 0.055(4) 0.056(4) 0.046(4) -0.009(4) -0.008(4) -0.011(4)
 C8 0.056(5) 0.060(5) 0.039(5) -0.004(5) -0.006(5) -0.017(5)
 C10 0.055(4) 0.054(4) 0.045(4) -0.004(4) -0.009(4) -0.015(4)
 C12 0.056(4) 0.056(4) 0.042(4) -0.008(4) -0.010(4) -0.012(4)
 C5 0.070(6) 0.040(5) 0.036(5) -0.012(5) -0.010(5) -0.028(5)
 C11 0.043(5) 0.058(5) 0.028(5) -0.005(4) -0.014(4) -0.024(4)
 C14 0.033(4) 0.062(4) 0.041(4) -0.015(4) -0.018(4) -0.019(4)
 C16 0.044(4) 0.074(5) 0.052(5) -0.014(4) -0.017(4) -0.019(4)
 C18 0.045(4) 0.077(5) 0.049(4) -0.013(4) -0.017(4) -0.022(4)
 C20 0.044(4) 0.075(5) 0.054(5) -0.012(4) -0.022(4) -0.022(4)
 C22 0.042(4) 0.075(5) 0.052(5) -0.013(4) -0.023(4) -0.022(4)
 C24 0.039(4) 0.070(5) 0.050(4) -0.009(4) -0.018(4) -0.022(4)
 C19 0.052(5) 0.047(4) 0.031(4) -0.007(4) -0.007(4) -0.022(4)
 C21 0.030(5) 0.057(5) 0.024(5) -0.013(4) -0.007(4) -0.029(4)
 C23 0.056(6) 0.049(5) 0.026(5) -0.002(4) -0.015(4) -0.025(5)
 C26 0.045(5) 0.054(5) 0.023(5) -0.009(4) -0.010(4) -0.025(4)
 C28 0.039(5) 0.062(6) 0.028(5) -0.003(5) -0.006(4) -0.029(5)
 C30 0.055(5) 0.046(5) 0.028(4) -0.010(4) -0.014(4) -0.016(4)
 C32 0.069(5) 0.055(5) 0.041(5) -0.010(4) -0.020(4) -0.019(5)
 C34 0.071(5) 0.063(5) 0.040(5) -0.003(5) -0.019(4) -0.014(5)
 C36 0.069(6) 0.058(6) 0.034(5) -0.005(5) -0.014(5) -0.009(5)
 C38 0.075(6) 0.058(6) 0.050(5) -0.006(5) -0.013(5) -0.020(5)
 C40 0.070(6) 0.058(6) 0.040(5) -0.004(5) -0.020(5) -0.023(5)
 C37 0.047(5) 0.049(5) 0.026(4) -0.007(4) -0.011(4) -0.023(4)
 C39 0.045(5) 0.067(6) 0.026(5) -0.009(5) -0.008(4) -0.027(5)
 C41 0.057(5) 0.050(5) 0.032(5) -0.009(4) -0.010(4) -0.023(4)
 C42 0.065(5) 0.047(5) 0.035(5) 0.003(4) -0.018(4) -0.025(5)
 C43 0.032(4) 0.053(5) 0.027(4) -0.008(4) -0.009(4) -0.018(4)
 C44 0.043(5) 0.052(5) 0.033(5) -0.004(4) -0.009(4) -0.018(5)
 C45 0.044(5) 0.053(5) 0.022(4) -0.011(4) -0.012(4) -0.021(4)
 C46 0.049(5) 0.039(5) 0.030(5) -0.006(4) 0.001(4) -0.019(4)
 C47 0.056(6) 0.051(6) 0.027(5) 0.001(4) -0.016(4) -0.025(5)
 C48 0.071(6) 0.038(5) 0.032(5) 0.003(4) -0.017(5) -0.030(5)
 C50 0.045(5) 0.041(5) 0.032(5) -0.009(4) 0.001(4) -0.019(4)
 C52 0.072(6) 0.031(5) 0.037(5) 0.002(5) -0.013(5) -0.023(5)
 C54 0.073(6) 0.039(5) 0.033(5) -0.004(4) -0.020(5) -0.019(5)
 C56 0.051(5) 0.056(5) 0.047(5) -0.025(4) -0.007(4) -0.016(4)
 C58 0.066(6) 0.064(6) 0.055(5) -0.025(5) -0.007(5) -0.011(5)
 C60 0.071(6) 0.059(6) 0.067(6) -0.020(5) -0.007(5) -0.009(5)
 C62 0.068(6) 0.064(6) 0.060(6) -0.026(5) -0.009(5) -0.018(5)
 C64 0.064(5) 0.064(5) 0.053(5) -0.026(4) -0.008(4) -0.017(4)
 C66 0.058(5) 0.053(4) 0.056(5) -0.021(4) -0.010(4) -0.019(4)
 C68 0.045(5) 0.046(5) 0.028(4) -0.003(4) -0.005(4) -0.024(4)
 C70 0.039(5) 0.056(6) 0.029(5) 0.001(5) -0.009(4) -0.019(5)
 C72 0.036(5) 0.058(6) 0.031(5) -0.003(5) -0.009(4) -0.021(5)
 C73 0.037(4) 0.049(5) 0.029(4) -0.008(4) -0.015(4) -0.016(4)
 C74 0.043(5) 0.049(5) 0.022(4) -0.007(4) -0.009(4) -0.013(4)
 C75 0.037(4) 0.051(4) 0.034(4) -0.007(4) -0.009(4) -0.021(4)
 C76 0.037(4) 0.057(5) 0.027(4) -0.004(4) -0.004(4) -0.020(4)
 C77 0.048(5) 0.063(6) 0.029(5) -0.005(5) -0.009(4) -0.037(5)
 C78 0.038(5) 0.047(5) 0.020(4) -0.003(4) -0.007(4) -0.015(4)
 C79 0.041(5) 0.058(5) 0.026(4) -0.006(4) -0.015(4) -0.030(4)
 C80 0.038(5) 0.064(6) 0.022(5) -0.002(5) -0.009(4) -0.025(5)
 C81 0.064(6) 0.036(5) 0.031(5) -0.010(4) -0.004(5) -0.025(5)
 C82 0.042(4) 0.044(4) 0.030(4) -0.007(4) -0.008(4) -0.020(4)
 C83 0.055(5) 0.043(5) 0.031(4) -0.009(4) -0.009(4) -0.023(4)
 C84 0.041(5) 0.060(5) 0.029(5) 0.001(4) -0.008(4) -0.030(4)
 C85 0.027(5) 0.051(5) 0.027(5) -0.014(4) -0.008(4) -0.019(4)
 C86 0.044(5) 0.082(6) 0.043(5) -0.012(5) -0.022(5) -0.017(5)
 C88 0.051(6) 0.091(7) 0.046(5) -0.017(5) -0.014(5) -0.023(5)
 C90 0.059(6) 0.093(7) 0.045(5) -0.016(5) -0.016(5) -0.016(6)
 C92 0.051(6) 0.092(7) 0.051(6) -0.013(5) -0.023(5) -0.016(5)
 C94 0.048(6) 0.095(7) 0.055(6) -0.012(6) -0.015(5) -0.018(5)
 C96 0.050(6) 0.094(7) 0.047(5) -0.012(5) -0.021(5) -0.026(5)
 C87 0.030(5) 0.058(5) 0.023(4) -0.012(4) -0.008(4) -0.018(4)
 C89 0.041(4) 0.053(5) 0.025(4) -0.009(4) -0.011(4) -0.026(4)
 C91 0.046(4) 0.048(4) 0.026(4) -0.004(4) -0.016(4) -0.023(4)
 C93 0.057(5) 0.052(5) 0.029(5) 0.005(4) -0.015(4) -0.026(5)
 C95 0.045(5) 0.053(5) 0.029(5) 0.001(4) -0.015(4) -0.024(4)
 C98 0.026(4) 0.052(5) 0.036(5) -0.012(4) -0.005(4) -0.018(4)
 C100 0.040(5) 0.052(5) 0.037(5) -0.009(4) -0.010(4) -0.011(4)
 C102 0.034(5) 0.056(5) 0.041(5) -0.014(4) 0.002(4) -0.005(4)
 C104 0.035(5) 0.057(5) 0.037(5) -0.008(4) 0.000(4) -0.013(4)
 C106 0.042(5) 0.058(6) 0.039(5) -0.002(5) 0.000(4) -0.007(5)
 C108 0.036(5) 0.057(5) 0.034(5) -0.004(4) 0.001(4) -0.006(4)
 C110 0.038(5) 0.063(6) 0.031(5) 0.000(5) -0.013(4) -0.022(5)
 C112 0.039(5) 0.063(5) 0.031(5) -0.003(4) -0.010(4) -0.017(4)
 C114 0.051(4) 0.055(5) 0.024(4) -0.002(4) -0.014(4) -0.030(4)
 C116 0.040(5) 0.063(5) 0.029(4) -0.003(4) -0.014(4) -0.022(4)
 C118 0.064(6) 0.055(5) 0.026(5) -0.001(4) -0.017(4) -0.021(5)
 C120 0.052(5) 0.057(5) 0.027(4) -0.004(4) -0.014(4) -0.022(4)
 C122 0.060(5) 0.048(5) 0.032(4) 0.010(4) -0.019(4) -0.023(4)
 C124 0.097(7) 0.043(5) 0.028(5) -0.015(4) 0.001(5) -0.035(5)
 C126 0.110(7) 0.054(5) 0.033(5) -0.016(4) 0.004(5) -0.040(5)
 C128 0.105(7) 0.044(5) 0.035(5) -0.010(4) 0.006(5) -0.039(5)
 C130 0.109(7) 0.045(5) 0.026(5) -0.013(4) -0.006(5) -0.037(5)
 C132 0.111(7) 0.047(5) 0.035(5) -0.015(4) 0.010(5) -0.036(5)
 C134 0.107(7) 0.049(5) 0.036(5) -0.018(4) 0.007(5) -0.042(5)
 C136 0.056(6) 0.035(5) 0.085(7) 0.016(6) -0.028(6) -0.011(5)
 C138 0.069(7) 0.057(6) 0.091(8) 0.020(6) -0.030(6) -0.005(6)
 C69 0.069(6) 0.055(6) 0.098(8) 0.012(6) -0.032(6) -0.010(6)
 C35 0.066(7) 0.051(6) 0.098(8) 0.020(6) -0.024(6) -0.003(6)
 C71 0.069(6) 0.042(6) 0.098(8) 0.019(6) -0.033(6) -0.015(5)
 C9 0.068(7) 0.049(6) 0.095(8) 0.019(6) -0.031(6) -0.011(5)
 O2 0.052(4) 0.062(4) 0.035(4) -0.011(3) -0.006(3) -0.024(3)
 O7 0.047(4) 0.061(5) 0.038(4) -0.012(4) -0.003(4) -0.005(4)
 O13 0.048(4) 0.055(4) 0.051(4) -0.012(3) -0.008(3) -0.010(3)
 O15 0.071(6) 0.096(7) 0.055(6) -0.008(5) -0.011(5) -0.022(6)
 O25 0.054(4) 0.054(4) 0.033(4) -0.006(3) -0.008(3) -0.014(4)
 O27 0.052(4) 0.063(4) 0.055(4) -0.011(4) -0.004(4) -0.020(4)
 O29 0.060(5) 0.059(5) 0.057(5) -0.013(4) -0.016(4) -0.011(4)
 O31 0.084(7) 0.084(7) 0.063(6) -0.027(5) 0.002(5) -0.023(5)
 O33 0.076(7) 0.071(6) 0.075(7) 0.011(6) -0.014(6) -0.007(5)
 O51 0.048(4) 0.048(4) 0.042(4) -0.011(3) -0.008(3) -0.013(3)
 O53 0.054(4) 0.061(4) 0.049(4) -0.015(4) -0.003(4) -0.022(4)
 O55 0.039(4) 0.043(4) 0.043(4) -0.007(4) -0.001(4) -0.007(3)
 O57 0.067(5) 0.050(5) 0.048(5) -0.016(4) -0.012(4) -0.007(4)
 O59 0.082(6) 0.079(6) 0.051(5) -0.019(5) -0.001(5) -0.027(5)
 O61 0.072(6) 0.063(6) 0.063(6) -0.031(5) -0.004(5) -0.003(5)
 O63 0.051(4) 0.053(4) 0.050(4) -0.012(3) -0.013(4) -0.013(3)
 O65 0.058(5) 0.076(5) 0.048(4) -0.006(4) -0.007(4) -0.020(4)
 O67 0.087(7) 0.110(8) 0.097(8) -0.021(7) -0.013(6) -0.004(6)
 O99 0.060(5) 0.045(4) 0.040(4) -0.014(4) -0.006(4) -0.003(4)
 O101 0.048(4) 0.050(4) 0.049(4) -0.016(4) -0.007(4) -0.007(4)
 O103 0.054(7) 0.054(7) 0.051(7) -0.008(6) -0.013(6) -0.012(6)
 O105 0.057(4) 0.056(4) 0.054(4) -0.012(4) -0.006(4) -0.017(4)
 O107 0.064(4) 0.063(4) 0.053(4) -0.003(4) -0.005(4) -0.019(4)
 O109 0.041(4) 0.045(4) 0.041(4) -0.005(4) -0.016(3) -0.021(4)
 O111 0.054(4) 0.053(4) 0.038(4) -0.003(4) -0.006(4) -0.017(4)
 O113 0.054(4) 0.060(5) 0.053(4) -0.007(4) -0.014(4) -0.018(4)
 O115 0.064(5) 0.063(5) 0.054(5) -0.011(4) -0.005(4) -0.031(4)
 O117 0.075(6) 0.086(7) 0.062(6) -0.016(5) 0.000(5) -0.019(5)
 O119 0.056(5) 0.076(6) 0.059(5) -0.002(5) -0.009(4) -0.014(5)
 O121 0.085(7) 0.090(7) 0.059(6) -0.004(5) -0.018(5) -0.035(6)
 O123 0.072(6) 0.070(6) 0.071(6) -0.030(5) 0.003(5) -0.013(5)
 O125 0.063(5) 0.061(5) 0.054(4) -0.009(4) -0.009(4) -0.013(4)
 O127 0.049(4) 0.061(5) 0.057(4) -0.016(4) -0.004(4) -0.012(4)
 O129 0.059(4) 0.057(4) 0.050(4) -0.008(4) -0.006(4) -0.012(4)
 O131 0.082(7) 0.091(7) 0.048(5) -0.016(5) -0.004(5) -0.038(6)
 O133 0.102(8) 0.095(8) 0.061(7) 0.004(6) -0.016(6) 0.003(7)
 C2 0.062(4) 0.058(4) 0.046(4) -0.005(4) -0.006(4) -0.017(4)
 C3 0.057(4) 0.053(4) 0.048(4) -0.012(4) -0.007(4) -0.012(4)
 C7 0.058(4) 0.054(4) 0.042(4) -0.010(4) -0.007(4) -0.011(4)
 C13 0.060(4) 0.057(4) 0.049(4) -0.003(4) -0.005(4) -0.016(4)
 C15 0.061(4) 0.061(4) 0.046(4) -0.005(4) -0.013(4) -0.022(4)
 C17 0.058(4) 0.063(4) 0.048(4) -0.007(4) -0.011(4) -0.021(4)
 C25 0.054(4) 0.056(4) 0.046(4) -0.012(3) -0.009(3) -0.014(3)
 C27 0.063(4) 0.055(4) 0.050(4) -0.005(4) -0.008(4) -0.014(4)
 C29 0.057(4) 0.061(4) 0.051(4) -0.008(4) -0.008(3) -0.013(4)
 C31 0.061(4) 0.054(4) 0.047(4) -0.009(4) -0.008(4) -0.020(4)
 C33 0.061(4) 0.061(4) 0.049(4) -0.005(4) -0.012(4) -0.014(4)
 C49 0.056(4) 0.056(4) 0.046(4) -0.014(3) -0.009(3) -0.014(4)
 C51 0.058(4) 0.057(4) 0.043(4) -0.005(4) -0.006(4) -0.011(4)
 C53 0.057(4) 0.056(4) 0.044(4) -0.006(3) -0.006(3) -0.014(3)
 C55 0.053(4) 0.055(4) 0.043(4) -0.007(3) -0.011(3) -0.013(3)
 C57 0.057(4) 0.061(4) 0.049(4) -0.008(4) -0.010(4) -0.010(4)
 C59 0.054(4) 0.058(4) 0.049(4) -0.009(4) -0.008(3) -0.014(4)
 C61 0.059(4) 0.053(4) 0.043(4) -0.005(4) -0.011(4) -0.022(4)
 C63 0.065(4) 0.055(4) 0.047(4) -0.009(4) -0.006(4) -0.015(4)
 C65 0.057(4) 0.064(4) 0.051(4) -0.002(4) -0.012(4) -0.014(4)
 C67 0.069(5) 0.060(4) 0.050(4) -0.004(4) -0.002(4) -0.012(4)
 C97 0.056(4) 0.052(3) 0.046(3) -0.015(3) -0.009(3) -0.015(3)
 C99 0.056(4) 0.056(4) 0.044(4) -0.014(3) -0.008(3) -0.015(3)
 C101 0.062(4) 0.052(4) 0.049(4) -0.008(4) -0.012(4) -0.021(4)
 C103 0.062(5) 0.064(5) 0.049(4) -0.010(4) -0.005(4) -0.010(4)
 C105 0.062(4) 0.054(4) 0.045(4) -0.009(4) -0.004(4) -0.011(4)
 C107 0.055(4) 0.056(4) 0.047(4) -0.007(3) -0.010(4) -0.014(3)
 C109 0.057(4) 0.056(4) 0.043(4) -0.007(3) -0.009(3) -0.010(4)
 C111 0.054(4) 0.056(4) 0.042(4) -0.009(3) -0.011(3) -0.016(3)
 C113 0.059(4) 0.054(4) 0.040(4) -0.009(3) -0.009(4) -0.013(4)
 C115 0.056(4) 0.057(4) 0.047(4) -0.009(4) -0.009(3) -0.008(3)
 C117 0.056(4) 0.060(4) 0.050(4) -0.008(4) -0.007(3) -0.014(3)
 C119 0.064(4) 0.056(4) 0.044(4) -0.007(4) -0.006(4) -0.024(4)
 C121 0.060(4) 0.062(4) 0.050(4) -0.005(4) -0.014(4) -0.019(4)
 C123 0.062(4) 0.053(4) 0.047(4) -0.004(4) -0.008(4) -0.023(4)
 C125 0.060(4) 0.058(4) 0.047(4) -0.006(4) -0.004(4) -0.015(4)
 C127 0.058(4) 0.054(4) 0.046(4) -0.008(3) -0.005(3) -0.019(4)
 C129 0.058(4) 0.061(4) 0.047(4) -0.005(4) -0.011(4) -0.015(4)
 C131 0.057(4) 0.063(4) 0.050(4) -0.004(4) -0.012(4) -0.013(4)
 C133 0.058(4) 0.057(4) 0.050(4) -0.003(4) -0.010(4) -0.015(4)
 C135 0.061(4) 0.060(4) 0.044(4) -0.003(4) -0.001(4) -0.014(4)
 C137 0.063(4) 0.070(4) 0.056(4) -0.005(4) -0.005(4) -0.015(4)

_geom_special_details
;
 All esds (except the esd in the dihedral angle between two l.s. planes)
 are estimated using the full covariance matrix.  The cell esds are taken
 into account individually in the estimation of esds in distances, angles
 and torsion angles; correlations between esds in cell parameters are only
 used when they are defined by crystal symmetry.  An approximate (isotropic)
 treatment of cell esds is used for estimating esds involving l.s. planes.
;
loop_
  _geom_bond_atom_site_label_1
  _geom_bond_atom_site_label_2
  _geom_bond_distance
  _geom_bond_site_symmetry_2
  _geom_bond_publ_flag
 Pd1 Pd14 3.2546(12) . ?
 Pd1 Sr2 3.6679(14) . ?
 Pd1 O10 1.985(8) . ?
 Pd1 O16 2.035(8) . ?
 Pd1 O30 2.092(8) . ?
 Pd1 O58 2.015(8) . ?
 Pd2 Pd3 3.0936(15) . ?
 Pd2 Pd22 3.0557(14) . ?
 Pd2 Sr2 3.6529(15) . ?
 Pd2 O12 2.019(8) . ?
 Pd2 O50 2.039(8) . ?
 Pd2 O64 2.013(9) . ?
 Pd2 O66 2.021(8) . ?
 Pd3 Sr2 3.6555(15) . ?
 Pd3 O1 2.012(8) . ?
 Pd3 O12 1.992(8) . ?
 Pd3 O14 1.966(7) . ?
 Pd3 O22 2.015(8) . ?
 Pd4 Pd16 3.0525(13) . ?
 Pd4 Sr1 3.6165(14) . ?
 Pd4 O90 1.978(8) . ?
 Pd4 O106 2.046(8) . ?
 Pd4 O110 2.042(9) . ?
 Pd4 O130 2.020(8) . ?
 Pd5 O9 2.079(9) . ?
 Pd5 O19 2.025(9) . ?
 Pd5 O37 1.896(8) . ?
 Pd5 O77 2.101(8) . ?
 Pd6 Pd8 3.2430(13) . ?
 Pd6 Pd16 3.0715(14) . ?
 Pd6 Sr1 3.6541(15) . ?
 Pd6 O39 1.987(8) . ?
 Pd6 O88 2.015(8) . ?
 Pd6 O96 2.016(8) . ?
 Pd6 O126 1.999(8) . ?
 Pd7 Pd12 3.0849(14) . ?
 Pd7 Pd24 3.2574(13) . ?
 Pd7 Sr1 3.6702(15) . ?
 Pd7 O94 2.004(8) . ?
 Pd7 O114 2.028(8) . ?
 Pd7 O116 2.006(8) . ?
 Pd7 O128 1.986(9) . ?
 Pd8 Pd10 3.2557(12) . ?
 Pd8 Sr1 3.6256(14) . ?
 Pd8 K1 3.515(3) . ?
 Pd8 K5 3.288(6) . ?
 Pd8 K6 3.690(3) . ?
 Pd8 O88 1.982(8) . ?
 Pd8 O90 1.993(8) . ?
 Pd8 O100 2.059(8) . ?
 Pd8 O124 2.015(8) . ?
 Pd9 Pd13 3.2219(13) . ?
 Pd9 Pd15 3.0772(13) . ?
 Pd9 Sr2 3.6835(15) . ?
 Pd9 O20 1.955(8) . ?
 Pd9 O24 2.014(8) . ?
 Pd9 O48 2.018(9) . ?
 Pd9 O62 2.052(8) . ?
 Pd10 Sr1 3.6307(13) . ?
 Pd10 O88 1.972(8) . ?
 Pd10 O92 1.966(8) . ?
 Pd10 O104 2.042(8) . ?
 Pd10 O108 2.035(8) . ?
 Pd11 O23 1.999(9) . ?
 Pd11 O52 2.004(8) . ?
 Pd11 O71 1.937(9) . ?
 Pd11 O73 2.053(8) . ?
 Pd12 Pd18 3.0348(14) . ?
 Pd12 Sr1 3.6579(15) . ?
 Pd12 K3 3.946(10) . ?
 Pd12 O5 2.032(9) . ?
 Pd12 O75 2.039(9) . ?
 Pd12 O98 1.966(8) . ?
 Pd12 O116 1.967(8) . ?
 Pd13 Sr2 3.6244(14) . ?
 Pd13 O10 1.988(8) . ?
 Pd13 O20 2.025(8) . ?
 Pd13 O26 2.033(8) . ?
 Pd13 O42 2.046(8) . ?
 Pd14 Pd22 3.2595(13) . ?
 Pd14 Sr2 3.6499(15) . ?
 Pd14 O4 2.030(8) . ?
 Pd14 O6 2.028(8) . ?
 Pd14 O14 1.968(8) . ?
 Pd14 O16 1.979(8) . ?
 Pd15 Pd17 3.0299(14) . ?
 Pd15 Sr2 3.6489(16) . ?
 Pd15 K7 3.540(4) . ?
 Pd15 O24 1.950(8) . ?
 Pd15 O32 1.974(8) . ?
 Pd15 O44 2.015(8) . ?
 Pd15 O60 2.092(9) . ?
 Pd16 Sr1 3.6629(15) . ?
 Pd16 O96 2.066(8) . ?
 Pd16 O106 2.050(9) . ?
 Pd16 O132 2.062(8) . ?
 Pd16 O134 1.988(8) . ?
 Pd17 Sr2 3.6176(14) . ?
 Pd17 O10 1.966(8) . ?
 Pd17 O32 1.952(8) . ?
 Pd17 O34 2.001(8) . ?
 Pd17 O36 2.013(8) . ?
 Pd18 Sr1 3.6145(14) . ?
 Pd18 O92 1.988(8) . ?
 Pd18 O98 2.030(8) . ?
 Pd18 O102 2.026(8) . ?
 Pd18 O118 2.004(9) . ?
 Pd19 Pd24 3.2067(12) . ?
 Pd19 Sr1 3.6246(14) . ?
 Pd19 O86 1.953(9) . ?
 Pd19 O90 2.000(9) . ?
 Pd19 O94 1.953(8) . ?
 Pd19 O120 2.036(8) . ?
 Pd20 Sr2 3.7023(14) . ?
 Pd20 O8 2.038(8) . ?
 Pd20 O14 1.998(8) . ?
 Pd20 O20 2.002(8) . ?
 Pd20 O28 2.055(8) . ?
 Pd21 K4 3.783(4) . ?
 Pd21 O74 1.938(8) . ?
 Pd21 O76 2.149(8) . ?
 Pd21 O78 2.017(9) . ?
 Pd21 O80 1.938(8) . ?
 Pd22 Sr2 3.6833(15) . ?
 Pd22 O16 1.934(8) . ?
 Pd22 O40 2.028(8) . ?
 Pd22 O50 1.998(8) . ?
 Pd22 O56 2.033(8) . ?
 Pd23 K4 3.919(4) . ?
 Pd23 O38 1.951(9) . ?
 Pd23 O46 2.022(9) . ?
 Pd23 O54 2.005(9) . ?
 Pd23 O68 2.011(9) . ?
 Pd24 Sr1 3.6117(14) . ?
 Pd24 O92 2.031(8) . ?
 Pd24 O94 2.018(8) . ?
 Pd24 O112 2.045(8) . ?
 Pd24 O122 2.071(9) . ?
 Sr1 O84 2.817(9) . ?
 Sr1 O88 2.572(8) . ?
 Sr1 O90 2.549(8) . ?
 Sr1 O92 2.549(8) . ?
 Sr1 O94 2.563(8) . ?
 Sr1 O96 2.624(8) . ?
 Sr1 O98 2.563(8) . ?
 Sr1 O106 2.582(8) . ?
 Sr1 O116 2.622(8) . ?
 Sr2 O10 2.612(8) . ?
 Sr2 O12 2.555(8) . ?
 Sr2 O14 2.674(8) . ?
 Sr2 O16 2.630(8) . ?
 Sr2 O20 2.598(8) . ?
 Sr2 O24 2.637(9) . ?
 Sr2 O32 2.601(8) . ?
 Sr2 O50 2.614(8) . ?
 Sr2 O82 2.758(8) . ?
 As1 K1 3.956(3) . ?
 As1 O39 1.750(8) . ?
 As1 O108 1.767(8) . ?
 As1 O124 1.653(9) . ?
 As1 C124 1.860(5) . ?
 As2 O1 1.669(8) . ?
 As2 O6 1.697(8) . ?
 As2 O8 1.637(9) . ?
 As2 C1 1.912(6) . ?
 As3 O26 1.670(8) . ?
 As3 O36 1.659(8) . ?
 As3 O58 1.707(9) . ?
 As3 C14 1.920(6) . ?
 As4 K6 3.920(4) . ?
 As4 O100 1.694(9) . ?
 As4 O120 1.689(9) . ?
 As4 O130 1.727(8) . ?
 As4 C86 1.861(6) . ?
 As5 O86 1.728(9) . ?
 As5 O122 1.700(9) . ?
 As5 O128 1.728(8) . ?
 As5 C136 1.872(7) . ?
 As6 O102 1.716(9) . ?
 As6 O104 1.741(8) . ?
 As6 O112 1.671(9) . ?
 As6 C98 1.883(5) . ?
 As7 O28 1.634(8) . ?
 As7 O42 1.676(8) . ?
 As7 O62 1.644(8) . ?
 As7 C56 1.927(6) . ?
 As8 O4 1.678(8) . ?
 As8 O30 1.619(9) . ?
 As8 O56 1.687(8) . ?
 As8 C30 1.911(6) . ?
 K1 K6 4.094(5) . ?
 K1 O17 2.968(17) . ?
 K1 O100 2.954(9) . ?
 K1 O124 2.718(9) . ?
 K1 O135 2.945(9) . ?
 K1 O2 3.022(8) 1_456 ?
 K1 O111 2.757(10) 1_456 ?
 K1 O113 2.800(10) 1_556 ?
 K2 K7 3.99(2) . ?
 K2 O5 3.19(2) . ?
 K2 O11 3.10(3) . ?
 K2 O75 3.16(2) . ?
 K2 O87 3.26(2) . ?
 K2 O95 2.420(18) . ?
 K3 K7 3.659(15) . ?
 K3 O5 2.739(13) . ?
 K3 O11 3.336(17) . ?
 K3 O75 2.936(15) . ?
 K3 O87 2.894(16) . ?
 K3 O95 1.979(16) . ?
 K3 C41 3.537(18) . ?
 K4 O3 3.042(11) . ?
 K4 O38 2.891(10) . ?
 K4 O68 3.127(10) . ?
 K4 O76 2.982(10) . ?
 K4 O80 2.676(9) . ?
 K5 K6 4.592(7) . ?
 K5 O100 2.853(10) . ?
 K5 O124 3.014(10) . ?
 K5 O2 2.992(10) 1_456 ?
 K5 O111 2.933(11) 1_456 ?
 K5 O113 3.223(11) 1_556 ?
 K6 O17 2.578(15) . ?
 K6 O45 3.169(11) . ?
 K6 O47 2.871(10) . ?
 K6 O100 2.814(9) . ?
 K6 O124 2.964(9) . ?
 K7 O43 2.895(11) . ?
 K7 O44 2.795(9) . ?
 K7 O60 2.769(10) . ?
 K7 O85 2.308(10) . ?
 K7 O87 2.665(10) . ?
 K7 O93 2.666(10) . ?
 K7 O95 1.921(9) . ?
 O5 C41 1.176(16) . ?
 O9 C84 1.323(15) . ?
 O18 C82 1.261(15) . ?
 O19 C116 1.258(16) . ?
 O21 C43 1.221(16) . ?
 O22 C70 1.267(16) . ?
 O23 C122 1.238(16) . ?
 O34 C26 1.253(15) . ?
 O35 C112 1.314(16) . ?
 O37 C89 1.333(15) . ?
 O38 C82 1.284(15) . ?
 O40 C54 1.209(16) . ?
 O41 C19 1.230(15) . ?
 O44 C26 1.353(16) . ?
 O46 C68 1.420(15) . ?
 O48 C44 1.320(15) . ?
 O49 C93 1.081(17) . ?
 O52 C42 1.274(16) . ?
 O54 C83 1.338(15) . ?
 O60 C44 1.148(16) . ?
 O64 C70 1.346(16) . ?
 O66 C54 1.311(15) . ?
 O68 C19 1.343(15) . ?
 O69 C116 1.252(17) . ?
 O70 C42 1.212(17) . ?
 O71 C93 1.205(17) . ?
 O72 C68 1.332(16) . ?
 O73 C91 1.263(15) . ?
 O74 C43 1.185(14) . ?
 O75 C79 1.145(15) . ?
 O76 C76 1.275(16) . ?
 O77 C114 1.299(15) . ?
 O78 C112 1.244(15) . ?
 O79 C76 1.282(16) . ?
 O80 C75 1.259(15) . ?
 O81 C75 1.276(15) . ?
 O83 C83 1.233(16) . ?
 O89 C91 1.230(15) . ?
 O91 C89 1.159(15) . ?
 O97 C122 1.227(16) . ?
 O110 C87 1.204(15) . ?
 O114 C41 1.316(15) . ?
 O118 C79 1.283(15) . ?
 O126 C95 1.235(15) . ?
 O132 C87 1.225(15) . ?
 O134 C95 1.357(16) . ?
 O136 C84 1.270(17) . ?
 O137 C114 1.233(15) . ?
 C1 C4 1.3900 . ?
 C1 C12 1.3900 . ?
 C4 H4 0.9300 . ?
 C4 C6 1.3900 . ?
 C6 H6 0.9300 . ?
 C6 C8 1.3900 . ?
 C8 H8 0.9300 . ?
 C8 C10 1.3900 . ?
 C10 H10 0.9300 . ?
 C10 C12 1.3900 . ?
 C12 H12 0.9300 . ?
 C5 H5A 0.9700 . ?
 C5 H5B 0.9700 . ?
 C5 C81 1.500(19) . ?
 C5 C83 1.379(18) . ?
 C11 H11A 0.9700 . ?
 C11 H11B 0.9700 . ?
 C11 C45 1.631(18) . ?
 C11 C89 1.532(16) . ?
 C14 C16 1.3900 . ?
 C14 C24 1.3900 . ?
 C16 H16 0.9300 . ?
 C16 C18 1.3900 . ?
 C18 H18 0.9300 . ?
 C18 C20 1.3900 . ?
 C20 H20 0.9300 . ?
 C20 C22 1.3900 . ?
 C22 H22 0.9300 . ?
 C22 C24 1.3900 . ?
 C24 H24 0.9300 . ?
 C19 C37 1.548(16) . ?
 C21 H21A 0.9700 . ?
 C21 H21B 0.9700 . ?
 C21 C43 1.586(16) . ?
 C21 C85 1.545(17) . ?
 C23 H23A 0.9700 . ?
 C23 H23B 0.9700 . ?
 C23 C47 1.487(18) . ?
 C23 C93 1.705(18) . ?
 C26 C28 1.455(17) . ?
 C28 H28A 0.9700 . ?
 C28 H28B 0.9700 . ?
 C28 C80 1.494(19) . ?
 C30 C32 1.3900 . ?
 C30 C40 1.3900 . ?
 C32 H32 0.9300 . ?
 C32 C34 1.3900 . ?
 C34 H34 0.9300 . ?
 C34 C36 1.3900 . ?
 C36 H36 0.9300 . ?
 C36 C38 1.3900 . ?
 C38 H38 0.9300 . ?
 C38 C40 1.3900 . ?
 C40 H40 0.9300 . ?
 C37 H37A 0.9700 . ?
 C37 H37B 0.9700 . ?
 C37 C73 1.498(15) . ?
 C39 H39A 0.9700 . ?
 C39 H39B 0.9700 . ?
 C39 C77 1.546(19) . ?
 C39 C116 1.557(17) . ?
 C41 C81 1.609(18) . ?
 C42 C52 1.599(19) . ?
 C44 C50 1.548(18) . ?
 C45 H45A 0.9700 . ?
 C45 H45B 0.9700 . ?
 C45 C91 1.474(17) . ?
 C46 H46A 0.9700 . ?
 C46 H46B 0.9700 . ?
 C46 C50 1.583(17) . ?
 C46 C68 1.335(18) . ?
 C47 H47A 0.9700 . ?
 C47 H47B 0.9700 . ?
 C47 C95 1.484(18) . ?
 C48 H48A 0.9700 . ?
 C48 H48B 0.9700 . ?
 C48 C52 1.529(19) . ?
 C48 C54 1.494(18) . ?
 C50 H50A 0.9700 . ?
 C50 H50B 0.9700 . ?
 C52 H52A 0.9700 . ?
 C52 H52B 0.9700 . ?
 C56 C58 1.3900 . ?
 C56 C66 1.3900 . ?
 C58 H58 0.9300 . ?
 C58 C60 1.3900 . ?
 C60 H60 0.9300 . ?
 C60 C62 1.3900 . ?
 C62 H62 0.9300 . ?
 C62 C64 1.3900 . ?
 C64 H64 0.9300 . ?
 C64 C66 1.3900 . ?
 C66 H66 0.9300 . ?
 C70 C72 1.451(17) . ?
 C72 H72A 0.9700 . ?
 C72 H72B 0.9700 . ?
 C72 C110 1.453(18) . ?
 C73 H73A 0.9700 . ?
 C73 H73B 0.9700 . ?
 C73 C75 1.500(16) . ?
 C74 H74A 0.9700 . ?
 C74 H74B 0.9700 . ?
 C74 C78 1.406(17) . ?
 C74 C82 1.603(16) . ?
 C76 C78 1.485(18) . ?
 C77 H77A 0.9700 . ?
 C77 H77B 0.9700 . ?
 C77 C79 1.629(17) . ?
 C78 H78A 0.9700 . ?
 C78 H78B 0.9700 . ?
 C80 H80A 0.9700 . ?
 C80 H80B 0.9700 . ?
 C80 C84 1.451(19) . ?
 C81 H81A 0.9700 . ?
 C81 H81B 0.9700 . ?
 C85 H85A 0.9700 . ?
 C85 H85B 0.9700 . ?
 C85 C87 1.507(16) . ?
 C86 C88 1.3900 . ?
 C86 C96 1.3900 . ?
 C88 H88 0.9300 . ?
 C88 C90 1.3900 . ?
 C90 H90 0.9300 . ?
 C90 C92 1.3900 . ?
 C92 H92 0.9300 . ?
 C92 C94 1.3900 . ?
 C94 H94 0.9300 . ?
 C94 C96 1.3900 . ?
 C96 H96 0.9300 . ?
 C98 C100 1.3900 . ?
 C98 C108 1.3900 . ?
 C100 H100 0.9300 . ?
 C100 C102 1.3900 . ?
 C102 H102 0.9300 . ?
 C102 C104 1.3900 . ?
 C104 H104 0.9300 . ?
 C104 C106 1.3900 . ?
 C106 H106 0.9300 . ?
 C106 C108 1.3900 . ?
 C108 H108 0.9300 . ?
 C110 H11C 0.9700 . ?
 C110 H11D 0.9700 . ?
 C110 C112 1.452(18) . ?
 C114 C120 1.457(16) . ?
 C118 H11E 0.9700 . ?
 C118 H11F 0.9700 . ?
 C118 C120 1.538(17) . ?
 C118 C122 1.600(17) . ?
 C120 H12A 0.9700 . ?
 C120 H12B 0.9700 . ?
 C124 C126 1.3900 . ?
 C124 C134 1.3900 . ?
 C126 H126 0.9300 . ?
 C126 C128 1.3900 . ?
 C128 H128 0.9300 . ?
 C128 C130 1.3900 . ?
 C130 H130 0.9300 . ?
 C130 C132 1.3900 . ?
 C132 H132 0.9300 . ?
 C132 C134 1.3900 . ?
 C134 H134 0.9300 . ?
 C136 C138 1.3900 . ?
 C136 C9 1.3900 . ?
 C138 H138 0.9300 . ?
 C138 C69 1.3900 . ?
 C69 H69 0.9300 . ?
 C69 C35 1.3900 . ?
 C35 H35 0.9300 . ?
 C35 C71 1.3900 . ?
 C71 H71 0.9300 . ?
 C71 C9 1.3900 . ?
 C9 H9 0.9300 . ?
 O2 C61 1.503(12) . ?
 O2 C121 1.496(11) . ?
 O7 C97 1.365(15) . ?
 O13 C49 1.457(16) . ?
 O13 C59 1.482(16) . ?
 O15 C57 1.360(16) . ?
 O25 C55 1.355(14) . ?
 O27 C29 1.357(16) . ?
 O27 C131 1.442(16) . ?
 O29 C27 1.341(15) . ?
 O31 C31 1.546(16) . ?
 O33 C135 1.532(17) . ?
 O51 C3 1.466(16) . ?
 O51 C111 1.374(14) . ?
 O53 C123 1.367(16) . ?
 O53 C125 1.342(15) . ?
 O55 C99 1.358(15) . ?
 O57 C107 1.375(15) . ?
 O59 C119 1.470(16) . ?
 O61 C103 1.437(17) . ?
 O63 C7 1.511(12) . ?
 O63 C113 1.523(12) . ?
 O65 C33 1.506(12) . ?
 O65 C131 1.524(12) . ?
 O67 C137 1.454(19) . ?
 O99 C109 1.360(16) . ?
 O101 C3 1.424(16) . ?
 O101 C25 1.423(15) . ?
 O103 C53 1.59(4) . ?
 O103 C113 1.51(4) . ?
 O105 C13 1.377(16) . ?
 O105 C127 1.442(15) . ?
 O107 C121 1.374(16) . ?
 O107 C133 1.411(17) . ?
 O109 C53 1.456(16) . ?
 O109 C113 1.433(16) . ?
 O111 C101 1.411(15) . ?
 O113 C51 1.431(16) . ?
 O115 C129 1.536(15) . ?
 O117 C65 1.417(16) . ?
 O119 C115 1.390(15) . ?
 O121 C15 1.461(16) . ?
 O123 C2 1.468(16) . ?
 O125 C13 1.507(12) . ?
 O125 C105 1.487(12) . ?
 O127 C59 1.498(12) . ?
 O127 C117 1.498(12) . ?
 O129 C63 1.513(12) . ?
 O129 C125 1.511(12) . ?
 O131 C17 1.505(17) . ?
 O133 C67 1.553(18) . ?
 C2 H2 0.9800 . ?
 C2 C31 1.519(13) . ?
 C2 C127 1.537(13) . ?
 C3 H3 0.9800 . ?
 C3 C99 1.582(19) . ?
 C7 H7 0.9800 . ?
 C7 C51 1.531(18) . ?
 C7 C111 1.535(12) . ?
 C13 H13 0.9800 . ?
 C13 C27 1.557(13) . ?
 C15 H15 0.9800 . ?
 C15 C119 1.525(13) . ?
 C15 C121 1.535(13) . ?
 C17 H17A 0.9700 . ?
 C17 H17B 0.9700 . ?
 C17 C33 1.528(19) . ?
 C25 H25 0.9800 . ?
 C25 C49 1.483(18) . ?
 C25 C103 1.534(18) . ?
 C27 H27 0.9800 . ?
 C27 C107 1.497(13) . ?
 C29 H29 0.9800 . ?
 C29 C115 1.518(13) . ?
 C29 C117 1.507(13) . ?
 C31 H31 0.9800 . ?
 C31 C125 1.532(13) . ?
 C33 H33 0.9800 . ?
 C33 C133 1.515(13) . ?
 C49 H49 0.9800 . ?
 C49 C97 1.493(18) . ?
 C51 H51A 0.9700 . ?
 C51 H51B 0.9700 . ?
 C53 H53A 0.9800 . ?
 C53 H53 0.9800 . ?
 C53 C105 1.514(13) . ?
 C53 C107 1.513(13) . ?
 C55 H55 0.9800 . ?
 C55 C109 1.536(13) . ?
 C55 C111 1.532(12) . ?
 C57 H57 0.9800 . ?
 C57 C59 1.530(13) . ?
 C57 C115 1.541(13) . ?
 C59 H59 0.9800 . ?
 C61 H61 0.9800 . ?
 C61 C101 1.461(17) . ?
 C61 C123 1.540(13) . ?
 C63 H63 0.9800 . ?
 C63 C67 1.543(19) . ?
 C63 C127 1.538(13) . ?
 C65 H65 0.9800 . ?
 C65 C129 1.505(13) . ?
 C65 C131 1.522(13) . ?
 C67 H67A 0.9700 . ?
 C67 H67B 0.9700 . ?
 C97 H97 0.9800 . ?
 C97 C99 1.582(18) . ?
 C99 H99 0.9800 . ?
 C101 H10A 0.9700 . ?
 C101 H10B 0.9700 . ?
 C103 H10C 0.9700 . ?
 C103 H10D 0.9700 . ?
 C105 H105 0.9800 . ?
 C105 C135 1.568(19) . ?
 C107 H107 0.9800 . ?
 C109 H109 0.9800 . ?
 C109 C113 1.547(13) . ?
 C111 H111 0.9800 . ?
 C113 H11G 0.9800 . ?
 C113 H113 0.9800 . ?
 C115 H115 0.9800 . ?
 C117 H117 0.9800 . ?
 C117 C137 1.625(19) . ?
 C119 H119 0.9800 . ?
 C119 C123 1.531(13) . ?
 C121 H121 0.9800 . ?
 C123 H123 0.9800 . ?
 C125 H125 0.9800 . ?
 C127 H127 0.9800 . ?
 C129 H129 0.9800 . ?
 C129 C133 1.521(13) . ?
 C131 H131 0.9800 . ?
 C133 H133 0.9800 . ?
 C135 H13A 0.9700 . ?
 C135 H13B 0.9700 . ?
 C137 H13C 0.9700 . ?
 C137 H13D 0.9700 . ?

loop_
  _geom_angle_atom_site_label_1
  _geom_angle_atom_site_label_2
  _geom_angle_atom_site_label_3
  _geom_angle
  _geom_angle_site_symmetry_1
  _geom_angle_site_symmetry_3
  _geom_angle_publ_flag
 Pd14 Pd1 Sr2 63.31(3) . . ?
 O10 Pd1 Pd14 92.4(2) . . ?
 O10 Pd1 Sr2 43.4(2) . . ?
 O10 Pd1 O16 86.8(3) . . ?
 O10 Pd1 O30 178.4(3) . . ?
 O10 Pd1 O58 95.4(3) . . ?
 O16 Pd1 Pd14 35.3(2) . . ?
 O16 Pd1 Sr2 44.3(2) . . ?
 O16 Pd1 O30 93.1(3) . . ?
 O30 Pd1 Pd14 88.4(2) . . ?
 O30 Pd1 Sr2 136.1(2) . . ?
 O58 Pd1 Pd14 141.0(2) . . ?
 O58 Pd1 Sr2 138.3(3) . . ?
 O58 Pd1 O16 176.0(3) . . ?
 O58 Pd1 O30 84.9(3) . . ?
 Pd3 Pd2 Sr2 65.00(3) . . ?
 Pd22 Pd2 Pd3 92.97(4) . . ?
 Pd22 Pd2 Sr2 65.90(3) . . ?
 O12 Pd2 Pd3 39.2(2) . . ?
 O12 Pd2 Pd22 102.2(2) . . ?
 O12 Pd2 Sr2 42.4(2) . . ?
 O12 Pd2 O50 86.3(3) . . ?
 O12 Pd2 O66 179.5(3) . . ?
 O50 Pd2 Pd3 103.6(2) . . ?
 O50 Pd2 Pd22 40.3(2) . . ?
 O50 Pd2 Sr2 44.3(2) . . ?
 O64 Pd2 Pd3 77.8(3) . . ?
 O64 Pd2 Pd22 139.4(3) . . ?
 O64 Pd2 Sr2 137.2(3) . . ?
 O64 Pd2 O12 95.1(3) . . ?
 O64 Pd2 O50 178.5(4) . . ?
 O64 Pd2 O66 85.4(3) . . ?
 O66 Pd2 Pd3 141.1(3) . . ?
 O66 Pd2 Pd22 77.4(2) . . ?
 O66 Pd2 Sr2 137.1(3) . . ?
 O66 Pd2 O50 93.1(3) . . ?
 Pd2 Pd3 Sr2 64.91(3) . . ?
 O1 Pd3 Pd2 138.6(2) . . ?
 O1 Pd3 Sr2 139.5(2) . . ?
 O1 Pd3 O22 85.3(3) . . ?
 O12 Pd3 Pd2 39.8(2) . . ?
 O12 Pd3 Sr2 42.1(2) . . ?
 O12 Pd3 O1 178.1(3) . . ?
 O12 Pd3 O22 93.1(3) . . ?
 O14 Pd3 Pd2 101.1(2) . . ?
 O14 Pd3 Sr2 45.5(2) . . ?
 O14 Pd3 O1 94.0(3) . . ?
 O14 Pd3 O12 87.6(3) . . ?
 O14 Pd3 O22 179.2(4) . . ?
 O22 Pd3 Pd2 79.7(3) . . ?
 O22 Pd3 Sr2 135.2(3) . . ?
 Pd16 Pd4 Sr1 66.00(3) . . ?
 O90 Pd4 Pd16 99.5(3) . . ?
 O90 Pd4 Sr1 42.8(2) . . ?
 O90 Pd4 O106 87.0(3) . . ?
 O90 Pd4 O110 177.8(4) . . ?
 O90 Pd4 O130 96.9(3) . . ?
 O106 Pd4 Pd16 41.9(2) . . ?
 O106 Pd4 Sr1 44.3(2) . . ?
 O110 Pd4 Pd16 78.4(3) . . ?
 O110 Pd4 Sr1 135.8(3) . . ?
 O110 Pd4 O106 91.6(3) . . ?
 O130 Pd4 Pd16 138.1(2) . . ?
 O130 Pd4 Sr1 139.7(2) . . ?
 O130 Pd4 O106 175.8(3) . . ?
 O130 Pd4 O110 84.5(3) . . ?
 O9 Pd5 O77 91.2(3) . . ?
 O19 Pd5 O9 84.5(3) . . ?
 O19 Pd5 O77 174.0(4) . . ?
 O37 Pd5 O9 173.0(4) . . ?
 O37 Pd5 O19 89.8(4) . . ?
 O37 Pd5 O77 94.2(4) . . ?
 Pd8 Pd6 Sr1 63.09(3) . . ?
 Pd16 Pd6 Pd8 89.53(3) . . ?
 Pd16 Pd6 Sr1 65.33(3) . . ?
 O39 Pd6 Pd8 83.6(2) . . ?
 O39 Pd6 Pd16 139.4(2) . . ?
 O39 Pd6 Sr1 140.3(2) . . ?
 O39 Pd6 O88 97.5(3) . . ?
 O39 Pd6 O96 174.5(3) . . ?
 O39 Pd6 O126 82.5(3) . . ?
 O88 Pd6 Pd8 35.4(2) . . ?
 O88 Pd6 Pd16 99.7(2) . . ?
 O88 Pd6 Sr1 42.8(2) . . ?
 O88 Pd6 O96 87.1(3) . . ?
 O96 Pd6 Pd8 101.9(2) . . ?
 O96 Pd6 Pd16 41.8(2) . . ?
 O96 Pd6 Sr1 44.4(2) . . ?
 O126 Pd6 Pd8 143.0(3) . . ?
 O126 Pd6 Pd16 79.3(2) . . ?
 O126 Pd6 Sr1 137.1(2) . . ?
 O126 Pd6 O88 178.3(3) . . ?
 O126 Pd6 O96 93.0(3) . . ?
 Pd12 Pd7 Pd24 91.47(3) . . ?
 Pd12 Pd7 Sr1 64.90(3) . . ?
 Pd24 Pd7 Sr1 62.51(3) . . ?
 O94 Pd7 Pd12 100.3(2) . . ?
 O94 Pd7 Pd24 36.1(2) . . ?
 O94 Pd7 Sr1 42.1(2) . . ?
 O94 Pd7 O114 177.9(3) . . ?
 O94 Pd7 O116 85.8(3) . . ?
 O114 Pd7 Pd12 77.7(2) . . ?
 O114 Pd7 Pd24 144.2(2) . . ?
 O114 Pd7 Sr1 135.8(2) . . ?
 O116 Pd7 Pd12 38.6(2) . . ?
 O116 Pd7 Pd24 100.4(2) . . ?
 O116 Pd7 Sr1 43.9(2) . . ?
 O116 Pd7 O114 92.1(3) . . ?
 O128 Pd7 Pd12 137.8(3) . . ?
 O128 Pd7 Pd24 79.3(2) . . ?
 O128 Pd7 Sr1 137.6(2) . . ?
 O128 Pd7 O94 95.9(3) . . ?
 O128 Pd7 O114 86.1(3) . . ?
 O128 Pd7 O116 176.4(3) . . ?
 Pd6 Pd8 Pd10 64.59(3) . . ?
 Pd6 Pd8 Sr1 64.00(3) . . ?
 Pd6 Pd8 K1 130.88(6) . . ?
 Pd6 Pd8 K5 139.14(11) . . ?
 Pd6 Pd8 K6 98.33(8) . . ?
 Pd10 Pd8 Sr1 63.42(3) . . ?
 Pd10 Pd8 K1 86.85(5) . . ?
 Pd10 Pd8 K5 83.68(10) . . ?
 Pd10 Pd8 K6 129.69(7) . . ?
 Sr1 Pd8 K6 152.96(7) . . ?
 K1 Pd8 Sr1 137.81(6) . . ?
 K1 Pd8 K6 69.19(8) . . ?
 K5 Pd8 Sr1 124.82(12) . . ?
 K5 Pd8 K6 82.09(13) . . ?
 O88 Pd8 Pd6 36.1(2) . . ?
 O88 Pd8 Pd10 34.5(2) . . ?
 O88 Pd8 Sr1 43.3(2) . . ?
 O88 Pd8 K1 120.2(2) . . ?
 O88 Pd8 K5 118.2(2) . . ?
 O88 Pd8 K6 130.6(2) . . ?
 O88 Pd8 O90 85.9(3) . . ?
 O88 Pd8 O100 177.3(3) . . ?
 O88 Pd8 O124 93.4(3) . . ?
 O90 Pd8 Pd6 96.8(2) . . ?
 O90 Pd8 Pd10 101.5(2) . . ?
 O90 Pd8 Sr1 42.7(2) . . ?
 O90 Pd8 K1 128.9(2) . . ?
 O90 Pd8 K5 115.1(3) . . ?
 O90 Pd8 K6 128.2(2) . . ?
 O90 Pd8 O100 96.1(3) . . ?
 O90 Pd8 O124 178.5(3) . . ?
 O100 Pd8 Pd6 145.0(2) . . ?
 O100 Pd8 Pd10 143.0(2) . . ?
 O100 Pd8 Sr1 138.5(2) . . ?
 O100 Pd8 K1 57.1(2) . . ?
 O100 Pd8 K5 59.3(3) . . ?
 O100 Pd8 K6 49.2(3) . . ?
 O124 Pd8 Pd6 83.4(2) . . ?
 O124 Pd8 Pd10 77.2(2) . . ?
 O124 Pd8 Sr1 136.4(2) . . ?
 O124 Pd8 K1 50.4(2) . . ?
 O124 Pd8 K5 64.1(3) . . ?
 O124 Pd8 K6 53.3(3) . . ?
 O124 Pd8 O100 84.6(3) . . ?
 Pd13 Pd9 Sr2 62.90(3) . . ?
 Pd15 Pd9 Pd13 89.63(3) . . ?
 Pd15 Pd9 Sr2 64.60(3) . . ?
 O20 Pd9 Pd13 36.7(2) . . ?
 O20 Pd9 Pd15 99.6(2) . . ?
 O20 Pd9 Sr2 42.4(2) . . ?
 O20 Pd9 O24 86.3(3) . . ?
 O20 Pd9 O48 179.0(3) . . ?
 O20 Pd9 O62 96.6(3) . . ?
 O24 Pd9 Pd13 100.1(2) . . ?
 O24 Pd9 Pd15 38.3(2) . . ?
 O24 Pd9 Sr2 44.0(2) . . ?
 O24 Pd9 O48 94.3(3) . . ?
 O24 Pd9 O62 175.3(3) . . ?
 O48 Pd9 Pd13 142.3(3) . . ?
 O48 Pd9 Pd15 80.4(2) . . ?
 O48 Pd9 Sr2 138.2(2) . . ?
 O48 Pd9 O62 82.7(3) . . ?
 O62 Pd9 Pd13 80.4(2) . . ?
 O62 Pd9 Pd15 137.2(2) . . ?
 O62 Pd9 Sr2 138.6(2) . . ?
 Pd8 Pd10 Sr1 63.26(3) . . ?
 O88 Pd10 Pd8 34.7(2) . . ?
 O88 Pd10 Sr1 43.1(2) . . ?
 O88 Pd10 O104 178.5(3) . . ?
 O88 Pd10 O108 97.1(3) . . ?
 O92 Pd10 Pd8 92.4(2) . . ?
 O92 Pd10 Sr1 42.4(2) . . ?
 O92 Pd10 O88 84.5(3) . . ?
 O92 Pd10 O104 96.8(3) . . ?
 O92 Pd10 O108 178.4(3) . . ?
 O104 Pd10 Pd8 144.3(2) . . ?
 O104 Pd10 Sr1 138.4(2) . . ?
 O108 Pd10 Pd8 89.1(2) . . ?
 O108 Pd10 Sr1 139.1(2) . . ?
 O108 Pd10 O104 81.6(3) . . ?
 O23 Pd11 O52 91.1(4) . . ?
 O23 Pd11 O73 87.8(3) . . ?
 O52 Pd11 O73 177.7(4) . . ?
 O71 Pd11 O23 176.4(4) . . ?
 O71 Pd11 O52 90.3(3) . . ?
 O71 Pd11 O73 90.7(3) . . ?
 Pd7 Pd12 Sr1 65.31(3) . . ?
 Pd7 Pd12 K3 116.5(2) . . ?
 Pd18 Pd12 Pd7 92.08(4) . . ?
 Pd18 Pd12 Sr1 64.59(3) . . ?
 Pd18 Pd12 K3 117.52(19) . . ?
 Sr1 Pd12 K3 176.7(2) . . ?
 O5 Pd12 Pd7 78.9(3) . . ?
 O5 Pd12 Pd18 137.3(3) . . ?
 O5 Pd12 Sr1 139.9(3) . . ?
 O5 Pd12 K3 40.5(3) . . ?
 O5 Pd12 O75 86.2(4) . . ?
 O75 Pd12 Pd7 146.2(2) . . ?
 O75 Pd12 Pd18 78.5(3) . . ?
 O75 Pd12 Sr1 133.8(2) . . ?
 O75 Pd12 K3 46.3(3) . . ?
 O98 Pd12 Pd7 102.4(2) . . ?
 O98 Pd12 Pd18 41.4(2) . . ?
 O98 Pd12 Sr1 42.1(2) . . ?
 O98 Pd12 K3 137.6(3) . . ?
 O98 Pd12 O5 177.9(4) . . ?
 O98 Pd12 O75 91.8(3) . . ?
 O98 Pd12 O116 85.4(3) . . ?
 O116 Pd12 Pd7 39.5(2) . . ?
 O116 Pd12 Pd18 102.4(2) . . ?
 O116 Pd12 Sr1 43.9(2) . . ?
 O116 Pd12 K3 135.6(3) . . ?
 O116 Pd12 O5 96.6(4) . . ?
 O116 Pd12 O75 174.3(4) . . ?
 Pd9 Pd13 Sr2 64.79(3) . . ?
 O10 Pd13 Pd9 98.6(2) . . ?
 O10 Pd13 Sr2 44.6(2) . . ?
 O10 Pd13 O20 88.6(3) . . ?
 O10 Pd13 O26 92.6(3) . . ?
 O10 Pd13 O42 176.0(3) . . ?
 O20 Pd13 Pd9 35.2(2) . . ?
 O20 Pd13 Sr2 44.4(2) . . ?
 O20 Pd13 O26 178.5(3) . . ?
 O20 Pd13 O42 94.7(3) . . ?
 O26 Pd13 Pd9 143.5(3) . . ?
 O26 Pd13 Sr2 136.9(2) . . ?
 O26 Pd13 O42 84.1(3) . . ?
 O42 Pd13 Pd9 85.5(2) . . ?
 O42 Pd13 Sr2 138.5(2) . . ?
 Pd1 Pd14 Pd22 63.88(3) . . ?
 Pd1 Pd14 Sr2 63.88(3) . . ?
 Pd22 Pd14 Sr2 64.14(3) . . ?
 O4 Pd14 Pd1 76.2(2) . . ?
 O4 Pd14 Pd22 84.3(2) . . ?
 O4 Pd14 Sr2 136.7(2) . . ?
 O6 Pd14 Pd1 144.7(2) . . ?
 O6 Pd14 Pd22 144.6(2) . . ?
 O6 Pd14 Sr2 137.1(2) . . ?
 O6 Pd14 O4 85.6(3) . . ?
 O14 Pd14 Pd1 105.4(2) . . ?
 O14 Pd14 Pd22 98.4(2) . . ?
 O14 Pd14 Sr2 45.6(2) . . ?
 O14 Pd14 O4 177.3(3) . . ?
 O14 Pd14 O6 91.9(3) . . ?
 O14 Pd14 O16 89.4(3) . . ?
 O16 Pd14 Pd1 36.4(2) . . ?
 O16 Pd14 Pd22 33.1(2) . . ?
 O16 Pd14 Sr2 44.4(2) . . ?
 O16 Pd14 O4 93.2(3) . . ?
 O16 Pd14 O6 177.6(3) . . ?
 Pd9 Pd15 Sr2 65.77(3) . . ?
 Pd9 Pd15 K7 126.66(9) . . ?
 Pd17 Pd15 Pd9 94.26(4) . . ?
 Pd17 Pd15 Sr2 64.82(3) . . ?
 Pd17 Pd15 K7 129.14(8) . . ?
 K7 Pd15 Sr2 153.34(9) . . ?
 O24 Pd15 Pd9 39.8(2) . . ?
 O24 Pd15 Pd17 104.0(2) . . ?
 O24 Pd15 Sr2 44.4(3) . . ?
 O24 Pd15 K7 126.6(3) . . ?
 O24 Pd15 O32 87.4(3) . . ?
 O24 Pd15 O44 178.6(4) . . ?
 O24 Pd15 O60 93.4(4) . . ?
 O32 Pd15 Pd9 104.0(2) . . ?
 O32 Pd15 Pd17 39.2(2) . . ?
 O32 Pd15 Sr2 43.5(2) . . ?
 O32 Pd15 K7 129.0(2) . . ?
 O32 Pd15 O44 93.4(4) . . ?
 O32 Pd15 O60 178.2(3) . . ?
 O44 Pd15 Pd9 140.8(3) . . ?
 O44 Pd15 Pd17 77.3(2) . . ?
 O44 Pd15 Sr2 136.5(3) . . ?
 O44 Pd15 K7 52.0(3) . . ?
 O44 Pd15 O60 85.8(3) . . ?
 O60 Pd15 Pd9 75.8(2) . . ?
 O60 Pd15 Pd17 139.0(2) . . ?
 O60 Pd15 Sr2 137.1(2) . . ?
 O60 Pd15 K7 51.4(3) . . ?
 Pd4 Pd16 Pd6 94.00(3) . . ?
 Pd4 Pd16 Sr1 64.42(3) . . ?
 Pd6 Pd16 Sr1 65.03(3) . . ?
 O96 Pd16 Pd4 104.4(2) . . ?
 O96 Pd16 Pd6 40.6(2) . . ?
 O96 Pd16 Sr1 44.5(2) . . ?
 O106 Pd16 Pd4 41.8(2) . . ?
 O106 Pd16 Pd6 104.4(2) . . ?
 O106 Pd16 Sr1 43.2(2) . . ?
 O106 Pd16 O96 86.4(3) . . ?
 O106 Pd16 O132 94.1(3) . . ?
 O132 Pd16 Pd4 77.8(2) . . ?
 O132 Pd16 Pd6 141.7(3) . . ?
 O132 Pd16 Sr1 136.5(3) . . ?
 O132 Pd16 O96 177.1(3) . . ?
 O134 Pd16 Pd4 138.7(3) . . ?
 O134 Pd16 Pd6 77.8(2) . . ?
 O134 Pd16 Sr1 138.7(2) . . ?
 O134 Pd16 O96 95.3(3) . . ?
 O134 Pd16 O106 177.8(3) . . ?
 O134 Pd16 O132 84.1(4) . . ?
 Pd15 Pd17 Sr2 65.90(3) . . ?
 O10 Pd17 Pd15 100.7(2) . . ?
 O10 Pd17 Sr2 44.6(2) . . ?
 O10 Pd17 O34 177.4(4) . . ?
 O10 Pd17 O36 94.7(3) . . ?
 O32 Pd17 Pd15 39.8(2) . . ?
 O32 Pd17 Sr2 44.2(2) . . ?
 O32 Pd17 O10 88.7(3) . . ?
 O32 Pd17 O34 91.9(3) . . ?
 O32 Pd17 O36 175.2(4) . . ?
 O34 Pd17 Pd15 81.4(2) . . ?
 O34 Pd17 Sr2 136.0(2) . . ?
 O34 Pd17 O36 84.8(3) . . ?
 O36 Pd17 Pd15 135.9(3) . . ?
 O36 Pd17 Sr2 139.2(2) . . ?
 Pd12 Pd18 Sr1 66.08(3) . . ?
 O92 Pd18 Pd12 101.6(2) . . ?
 O92 Pd18 Sr1 42.9(2) . . ?
 O92 Pd18 O98 86.5(3) . . ?
 O92 Pd18 O102 96.2(3) . . ?
 O92 Pd18 O118 174.8(4) . . ?
 O98 Pd18 Pd12 39.8(2) . . ?
 O98 Pd18 Sr1 43.7(2) . . ?
 O102 Pd18 Pd12 136.1(3) . . ?
 O102 Pd18 Sr1 138.8(2) . . ?
 O102 Pd18 O98 175.7(3) . . ?
 O118 Pd18 Pd12 77.6(3) . . ?
 O118 Pd18 Sr1 133.4(3) . . ?
 O118 Pd18 O98 89.7(3) . . ?
 O118 Pd18 O102 87.8(3) . . ?
 Pd24 Pd19 Sr1 63.49(3) . . ?
 O86 Pd19 Pd24 89.5(3) . . ?
 O86 Pd19 Sr1 137.6(3) . . ?
 O86 Pd19 O90 178.7(4) . . ?
 O86 Pd19 O94 95.9(4) . . ?
 O86 Pd19 O120 82.9(3) . . ?
 O90 Pd19 Pd24 91.7(2) . . ?
 O90 Pd19 Sr1 42.8(2) . . ?
 O90 Pd19 O120 96.6(3) . . ?
 O94 Pd19 Pd24 36.8(2) . . ?
 O94 Pd19 Sr1 42.8(2) . . ?
 O94 Pd19 O90 84.7(3) . . ?
 O94 Pd19 O120 174.7(3) . . ?
 O120 Pd19 Pd24 137.9(2) . . ?
 O120 Pd19 Sr1 139.2(2) . . ?
 O8 Pd20 Sr2 137.2(2) . . ?
 O8 Pd20 O28 87.7(3) . . ?
 O14 Pd20 Sr2 44.5(2) . . ?
 O14 Pd20 O8 93.3(3) . . ?
 O14 Pd20 O20 85.9(3) . . ?
 O14 Pd20 O28 178.9(3) . . ?
 O20 Pd20 Sr2 42.3(2) . . ?
 O20 Pd20 O8 177.9(3) . . ?
 O20 Pd20 O28 93.1(3) . . ?
 O28 Pd20 Sr2 134.5(2) . . ?
 O74 Pd21 K4 126.8(3) . . ?
 O74 Pd21 O76 175.0(3) . . ?
 O74 Pd21 O78 88.7(4) . . ?
 O74 Pd21 O80 90.6(3) . . ?
 O76 Pd21 K4 51.9(3) . . ?
 O78 Pd21 K4 136.6(3) . . ?
 O78 Pd21 O76 94.7(4) . . ?
 O80 Pd21 K4 41.9(3) . . ?
 O80 Pd21 O76 86.1(3) . . ?
 O80 Pd21 O78 176.0(4) . . ?
 Pd2 Pd22 Pd14 90.96(3) . . ?
 Pd2 Pd22 Sr2 64.87(3) . . ?
 Pd14 Pd22 Sr2 63.09(3) . . ?
 O16 Pd22 Pd2 99.6(2) . . ?
 O16 Pd22 Pd14 34.0(3) . . ?
 O16 Pd22 Sr2 43.2(2) . . ?
 O16 Pd22 O40 177.4(4) . . ?
 O16 Pd22 O50 86.3(3) . . ?
 O16 Pd22 O56 96.0(3) . . ?
 O40 Pd22 Pd2 79.3(2) . . ?
 O40 Pd22 Pd14 148.0(3) . . ?
 O40 Pd22 Sr2 134.5(2) . . ?
 O40 Pd22 O56 86.4(3) . . ?
 O50 Pd22 Pd2 41.3(2) . . ?
 O50 Pd22 Pd14 101.3(2) . . ?
 O50 Pd22 Sr2 43.2(2) . . ?
 O50 Pd22 O40 91.3(3) . . ?
 O50 Pd22 O56 177.7(3) . . ?
 O56 Pd22 Pd2 138.0(3) . . ?
 O56 Pd22 Pd14 80.7(2) . . ?
 O56 Pd22 Sr2 139.1(2) . . ?
 O38 Pd23 K4 45.0(3) . . ?
 O38 Pd23 O46 88.8(4) . . ?
 O38 Pd23 O54 176.6(4) . . ?
 O38 Pd23 O68 91.1(4) . . ?
 O46 Pd23 K4 130.4(3) . . ?
 O54 Pd23 K4 138.3(3) . . ?
 O54 Pd23 O46 87.8(4) . . ?
 O54 Pd23 O68 92.2(4) . . ?
 O68 Pd23 K4 52.4(3) . . ?
 O68 Pd23 O46 172.4(4) . . ?
 Pd7 Pd24 Sr1 64.35(3) . . ?
 Pd19 Pd24 Pd7 65.29(3) . . ?
 Pd19 Pd24 Sr1 63.90(3) . . ?
 O92 Pd24 Pd7 96.5(2) . . ?
 O92 Pd24 Pd19 103.1(2) . . ?
 O92 Pd24 Sr1 43.3(2) . . ?
 O92 Pd24 O112 94.8(3) . . ?
 O92 Pd24 O122 174.7(3) . . ?
 O94 Pd24 Pd7 35.8(2) . . ?
 O94 Pd24 Pd19 35.5(2) . . ?
 O94 Pd24 Sr1 43.7(2) . . ?
 O94 Pd24 O92 86.6(3) . . ?
 O94 Pd24 O112 178.6(4) . . ?
 O94 Pd24 O122 94.1(3) . . ?
 O112 Pd24 Pd7 143.8(3) . . ?
 O112 Pd24 Pd19 143.9(2) . . ?
 O112 Pd24 Sr1 137.7(3) . . ?
 O112 Pd24 O122 84.5(3) . . ?
 O122 Pd24 Pd7 87.1(2) . . ?
 O122 Pd24 Pd19 74.9(2) . . ?
 O122 Pd24 Sr1 136.6(2) . . ?
 Pd18 Sr1 Pd4 157.88(4) . . ?
 Pd24 Sr1 Pd4 105.36(3) . . ?
 Pd24 Sr1 Pd18 54.14(3) . . ?
 O84 Sr1 Pd4 101.1(2) . . ?
 O84 Sr1 Pd18 100.9(2) . . ?
 O84 Sr1 Pd24 142.8(2) . . ?
 O88 Sr1 Pd4 79.20(18) . . ?
 O88 Sr1 Pd18 86.92(18) . . ?
 O88 Sr1 Pd24 76.32(18) . . ?
 O88 Sr1 O84 134.9(3) . . ?
 O88 Sr1 O96 64.6(2) . . ?
 O88 Sr1 O106 99.3(3) . . ?
 O88 Sr1 O116 157.2(3) . . ?
 O90 Sr1 Pd4 31.83(18) . . ?
 O90 Sr1 Pd18 126.10(19) . . ?
 O90 Sr1 Pd24 74.61(19) . . ?
 O90 Sr1 O84 132.2(3) . . ?
 O90 Sr1 O88 63.8(3) . . ?
 O90 Sr1 O94 62.8(3) . . ?
 O90 Sr1 O96 97.9(3) . . ?
 O90 Sr1 O98 157.7(3) . . ?
 O90 Sr1 O106 65.4(3) . . ?
 O90 Sr1 O116 113.4(3) . . ?
 O92 Sr1 Pd4 126.15(18) . . ?
 O92 Sr1 Pd18 32.10(17) . . ?
 O92 Sr1 Pd24 33.15(19) . . ?
 O92 Sr1 O84 132.7(3) . . ?
 O92 Sr1 O88 62.3(2) . . ?
 O92 Sr1 O90 95.0(3) . . ?
 O92 Sr1 O94 65.8(3) . . ?
 O92 Sr1 O96 111.3(3) . . ?
 O92 Sr1 O98 65.2(3) . . ?
 O92 Sr1 O106 158.5(3) . . ?
 O92 Sr1 O116 96.5(3) . . ?
 O94 Sr1 Pd4 85.56(18) . . ?
 O94 Sr1 Pd18 79.35(19) . . ?
 O94 Sr1 Pd24 32.93(19) . . ?
 O94 Sr1 O84 127.1(3) . . ?
 O94 Sr1 O88 98.0(3) . . ?
 O94 Sr1 O96 159.2(2) . . ?
 O94 Sr1 O106 109.1(3) . . ?
 O94 Sr1 O116 63.6(2) . . ?
 O96 Sr1 Pd4 80.16(18) . . ?
 O96 Sr1 Pd18 109.38(18) . . ?
 O96 Sr1 Pd24 138.91(18) . . ?
 O96 Sr1 O84 71.0(3) . . ?
 O98 Sr1 Pd4 168.25(19) . . ?
 O98 Sr1 Pd18 33.14(18) . . ?
 O98 Sr1 Pd24 83.06(18) . . ?
 O98 Sr1 O84 67.8(3) . . ?
 O98 Sr1 O88 111.2(3) . . ?
 O98 Sr1 O94 98.0(3) . . ?
 O98 Sr1 O96 99.0(3) . . ?
 O98 Sr1 O106 135.7(3) . . ?
 O98 Sr1 O116 61.9(3) . . ?
 O106 Sr1 Pd4 33.58(18) . . ?
 O106 Sr1 Pd18 168.50(18) . . ?
 O106 Sr1 Pd24 136.65(18) . . ?
 O106 Sr1 O84 67.8(3) . . ?
 O106 Sr1 O96 65.5(3) . . ?
 O106 Sr1 O116 99.5(3) . . ?
 O116 Sr1 Pd4 110.62(19) . . ?
 O116 Sr1 Pd18 76.92(19) . . ?
 O116 Sr1 Pd24 81.14(18) . . ?
 O116 Sr1 O84 65.1(3) . . ?
 O116 Sr1 O96 136.0(2) . . ?
 Pd13 Sr2 Pd15 75.26(3) . . ?
 Pd17 Sr2 Pd13 54.00(3) . . ?
 Pd17 Sr2 Pd15 49.28(3) . . ?
 O10 Sr2 Pd13 32.28(17) . . ?
 O10 Sr2 Pd15 75.17(18) . . ?
 O10 Sr2 Pd17 31.90(17) . . ?
 O10 Sr2 O14 94.8(2) . . ?
 O10 Sr2 O16 63.6(3) . . ?
 O10 Sr2 O24 95.1(3) . . ?
 O10 Sr2 O50 109.7(3) . . ?
 O10 Sr2 O82 133.7(3) . . ?
 O12 Sr2 Pd13 135.92(18) . . ?
 O12 Sr2 Pd15 128.47(19) . . ?
 O12 Sr2 Pd17 170.07(18) . . ?
 O12 Sr2 O10 155.1(3) . . ?
 O12 Sr2 O14 63.1(2) . . ?
 O12 Sr2 O16 94.5(3) . . ?
 O12 Sr2 O20 109.5(3) . . ?
 O12 Sr2 O24 103.7(3) . . ?
 O12 Sr2 O32 140.3(2) . . ?
 O12 Sr2 O50 65.0(3) . . ?
 O12 Sr2 O82 70.0(3) . . ?
 O14 Sr2 Pd13 74.77(16) . . ?
 O14 Sr2 Pd15 136.51(17) . . ?
 O14 Sr2 Pd17 125.97(16) . . ?
 O14 Sr2 O82 131.2(3) . . ?
 O16 Sr2 Pd13 76.75(17) . . ?
 O16 Sr2 Pd15 136.65(18) . . ?
 O16 Sr2 Pd17 87.42(18) . . ?
 O16 Sr2 O14 63.1(2) . . ?
 O16 Sr2 O24 156.5(2) . . ?
 O16 Sr2 O82 135.7(3) . . ?
 O20 Sr2 Pd13 33.06(17) . . ?
 O20 Sr2 Pd15 75.47(18) . . ?
 O20 Sr2 Pd17 79.88(18) . . ?
 O20 Sr2 O10 65.1(2) . . ?
 O20 Sr2 O14 62.2(2) . . ?
 O20 Sr2 O16 97.6(2) . . ?
 O20 Sr2 O24 62.5(3) . . ?
 O20 Sr2 O32 96.6(3) . . ?
 O20 Sr2 O50 156.7(3) . . ?
 O20 Sr2 O82 126.7(3) . . ?
 O24 Sr2 Pd13 79.78(18) . . ?
 O24 Sr2 Pd15 31.18(18) . . ?
 O24 Sr2 Pd17 77.29(18) . . ?
 O24 Sr2 O14 112.1(3) . . ?
 O24 Sr2 O82 66.0(3) . . ?
 O32 Sr2 Pd13 80.79(17) . . ?
 O32 Sr2 Pd15 31.51(18) . . ?
 O32 Sr2 Pd17 31.53(17) . . ?
 O32 Sr2 O10 63.4(2) . . ?
 O32 Sr2 O14 155.6(2) . . ?
 O32 Sr2 O16 111.5(3) . . ?
 O32 Sr2 O24 62.4(3) . . ?
 O32 Sr2 O50 100.9(3) . . ?
 O32 Sr2 O82 70.5(3) . . ?
 O50 Sr2 Pd13 136.13(18) . . ?
 O50 Sr2 Pd15 126.52(19) . . ?
 O50 Sr2 Pd17 107.83(19) . . ?
 O50 Sr2 O14 96.9(3) . . ?
 O50 Sr2 O16 61.7(2) . . ?
 O50 Sr2 O24 140.1(3) . . ?
 O50 Sr2 O82 74.3(3) . . ?
 O82 Sr2 Pd13 142.63(19) . . ?
 O82 Sr2 Pd15 67.72(19) . . ?
 O82 Sr2 Pd17 101.9(2) . . ?
 O39 As1 K1 143.5(3) . . ?
 O39 As1 O108 108.3(4) . . ?
 O39 As1 C124 104.8(4) . . ?
 O108 As1 K1 91.0(3) . . ?
 O108 As1 C124 108.5(4) . . ?
 O124 As1 K1 32.8(3) . . ?
 O124 As1 O39 110.8(4) . . ?
 O124 As1 O108 110.5(4) . . ?
 O124 As1 C124 113.8(4) . . ?
 C124 As1 K1 97.5(3) . . ?
 O1 As2 O6 111.9(4) . . ?
 O1 As2 C1 108.3(4) . . ?
 O6 As2 C1 104.6(4) . . ?
 O8 As2 O1 111.8(4) . . ?
 O8 As2 O6 109.3(4) . . ?
 O8 As2 C1 110.7(4) . . ?
 O26 As3 O58 109.2(4) . . ?
 O26 As3 C14 107.4(4) . . ?
 O36 As3 O26 111.7(4) . . ?
 O36 As3 O58 111.2(4) . . ?
 O36 As3 C14 106.8(4) . . ?
 O58 As3 C14 110.4(4) . . ?
 O100 As4 K6 39.0(3) . . ?
 O100 As4 O130 112.6(4) . . ?
 O100 As4 C86 110.1(4) . . ?
 O120 As4 K6 150.9(3) . . ?
 O120 As4 O100 112.0(4) . . ?
 O120 As4 O130 109.1(4) . . ?
 O120 As4 C86 110.1(4) . . ?
 O130 As4 K6 90.8(3) . . ?
 O130 As4 C86 102.6(4) . . ?
 C86 As4 K6 84.8(4) . . ?
 O86 As5 C136 107.7(5) . . ?
 O122 As5 O86 105.9(4) . . ?
 O122 As5 O128 111.6(4) . . ?
 O122 As5 C136 111.3(5) . . ?
 O128 As5 O86 111.2(4) . . ?
 O128 As5 C136 108.9(5) . . ?
 O102 As6 O104 109.8(4) . . ?
 O102 As6 C98 102.0(4) . . ?
 O104 As6 C98 110.1(4) . . ?
 O112 As6 O102 111.4(4) . . ?
 O112 As6 O104 114.6(4) . . ?
 O112 As6 C98 108.2(4) . . ?
 O28 As7 O42 113.2(4) . . ?
 O28 As7 O62 110.2(4) . . ?
 O28 As7 C56 110.4(4) . . ?
 O42 As7 C56 106.1(4) . . ?
 O62 As7 O42 111.3(4) . . ?
 O62 As7 C56 105.2(4) . . ?
 O4 As8 O56 109.8(4) . . ?
 O4 As8 C30 106.2(4) . . ?
 O30 As8 O4 115.3(4) . . ?
 O30 As8 O56 110.2(4) . . ?
 O30 As8 C30 107.5(4) . . ?
 O56 As8 C30 107.5(4) . . ?
 Pd8 K1 As1 50.16(4) . . ?
 Pd8 K1 K6 57.42(7) . . ?
 As1 K1 K6 60.21(8) . . ?
 O17 K1 Pd8 94.8(3) . . ?
 O17 K1 As1 74.5(3) . . ?
 O17 K1 K6 38.9(3) . . ?
 O17 K1 O2 124.8(3) . 1_456 ?
 O100 K1 Pd8 35.79(15) . . ?
 O100 K1 As1 76.80(17) . . ?
 O100 K1 K6 43.42(18) . . ?
 O100 K1 O17 79.8(3) . . ?
 O100 K1 O2 153.3(3) . 1_456 ?
 O124 K1 Pd8 34.84(18) . . ?
 O124 K1 As1 19.23(18) . . ?
 O124 K1 K6 46.34(19) . . ?
 O124 K1 O17 71.7(3) . . ?
 O124 K1 O100 57.6(2) . . ?
 O124 K1 O135 114.7(3) . . ?
 O124 K1 O2 134.6(3) . 1_456 ?
 O124 K1 O111 77.1(3) . 1_456 ?
 O124 K1 O113 138.8(3) . 1_556 ?
 O135 K1 Pd8 80.08(17) . . ?
 O135 K1 As1 125.60(19) . . ?
 O135 K1 K6 114.21(18) . . ?
 O135 K1 O17 138.5(4) . . ?
 O135 K1 O100 72.2(2) . . ?
 O135 K1 O2 81.5(2) . 1_456 ?
 O2 K1 Pd8 135.54(18) 1_456 . ?
 O2 K1 As1 116.84(17) 1_456 . ?
 O2 K1 K6 163.04(19) 1_456 . ?
 O111 K1 Pd8 92.9(2) 1_456 . ?
 O111 K1 As1 59.29(19) 1_456 . ?
 O111 K1 K6 117.7(2) 1_456 . ?
 O111 K1 O17 109.9(4) 1_456 . ?
 O111 K1 O100 128.5(3) 1_456 . ?
 O111 K1 O135 111.5(3) 1_456 . ?
 O111 K1 O2 57.6(2) 1_456 1_456 ?
 O111 K1 O113 128.7(3) 1_456 1_556 ?
 O113 K1 Pd8 138.2(2) 1_556 . ?
 O113 K1 As1 143.2(2) 1_556 . ?
 O113 K1 K6 93.5(2) 1_556 . ?
 O113 K1 O17 69.2(4) 1_556 . ?
 O113 K1 O100 102.4(3) 1_556 . ?
 O113 K1 O135 87.3(3) 1_556 . ?
 O113 K1 O2 80.4(2) 1_556 1_456 ?
 O5 K2 K7 79.3(4) . . ?
 O5 K2 O87 68.9(4) . . ?
 O11 K2 K7 146.8(7) . . ?
 O11 K2 O5 81.5(7) . . ?
 O11 K2 O75 68.6(6) . . ?
 O11 K2 O87 147.0(9) . . ?
 O75 K2 K7 78.2(4) . . ?
 O75 K2 O5 51.9(4) . . ?
 O75 K2 O87 101.7(5) . . ?
 O87 K2 K7 41.6(3) . . ?
 O95 K2 K7 20.5(4) . . ?
 O95 K2 O5 59.7(4) . . ?
 O95 K2 O11 129.3(9) . . ?
 O95 K2 O75 62.0(5) . . ?
 O95 K2 O87 44.7(5) . . ?
 K7 K3 Pd12 85.5(2) . . ?
 O5 K3 Pd12 28.8(2) . . ?
 O5 K3 K7 91.3(4) . . ?
 O5 K3 O11 84.5(4) . . ?
 O5 K3 O75 58.6(3) . . ?
 O5 K3 O87 80.8(4) . . ?
 O5 K3 C41 15.9(3) . . ?
 O11 K3 Pd12 77.9(3) . . ?
 O11 K3 K7 152.7(5) . . ?
 O11 K3 C41 86.9(4) . . ?
 O75 K3 Pd12 30.2(2) . . ?
 O75 K3 K7 86.6(4) . . ?
 O75 K3 O11 68.2(4) . . ?
 O75 K3 C41 74.1(4) . . ?
 O87 K3 Pd12 96.9(3) . . ?
 O87 K3 K7 46.2(3) . . ?
 O87 K3 O11 156.7(6) . . ?
 O87 K3 O75 117.5(4) . . ?
 O87 K3 C41 74.0(4) . . ?
 O95 K3 Pd12 65.6(4) . . ?
 O95 K3 K7 19.9(3) . . ?
 O95 K3 O5 73.0(4) . . ?
 O95 K3 O11 138.7(6) . . ?
 O95 K3 O75 70.5(5) . . ?
 O95 K3 O87 52.2(4) . . ?
 O95 K3 C41 80.7(4) . . ?
 C41 K3 Pd12 44.7(3) . . ?
 C41 K3 K7 96.4(3) . . ?
 Pd21 K4 Pd23 111.19(8) . . ?
 O3 K4 Pd21 64.9(2) . . ?
 O3 K4 Pd23 139.7(2) . . ?
 O3 K4 O68 158.0(3) . . ?
 O38 K4 Pd21 101.3(2) . . ?
 O38 K4 Pd23 28.52(18) . . ?
 O38 K4 O3 111.1(3) . . ?
 O38 K4 O68 55.9(2) . . ?
 O38 K4 O76 73.8(3) . . ?
 O68 K4 Pd21 98.36(19) . . ?
 O68 K4 Pd23 30.61(16) . . ?
 O76 K4 Pd21 34.54(17) . . ?
 O76 K4 Pd23 94.60(19) . . ?
 O76 K4 O3 58.6(3) . . ?
 O76 K4 O68 99.5(3) . . ?
 O80 K4 Pd21 28.94(18) . . ?
 O80 K4 Pd23 100.4(2) . . ?
 O80 K4 O3 90.8(3) . . ?
 O80 K4 O38 104.9(3) . . ?
 O80 K4 O68 77.3(3) . . ?
 O80 K4 O76 58.9(2) . . ?
 Pd8 K5 K6 52.74(10) . . ?
 O100 K5 Pd8 38.35(17) . . ?
 O100 K5 K6 35.6(2) . . ?
 O100 K5 O124 55.6(3) . . ?
 O100 K5 O2 168.5(3) . 1_456 ?
 O100 K5 O111 125.6(3) . 1_456 ?
 O100 K5 O113 95.0(3) . 1_556 ?
 O124 K5 Pd8 36.97(17) . . ?
 O124 K5 K6 39.40(19) . . ?
 O124 K5 O113 111.8(3) . 1_556 ?
 O2 K5 Pd8 149.2(2) 1_456 . ?
 O2 K5 K6 135.3(3) 1_456 . ?
 O2 K5 O124 123.8(3) 1_456 . ?
 O2 K5 O113 74.4(3) 1_456 1_556 ?
 O111 K5 Pd8 94.5(2) 1_456 . ?
 O111 K5 K6 101.1(2) 1_456 . ?
 O111 K5 O124 70.0(3) 1_456 . ?
 O111 K5 O2 56.3(2) 1_456 1_456 ?
 O111 K5 O113 108.8(3) 1_456 1_556 ?
 O113 K5 Pd8 130.2(3) 1_556 . ?
 O113 K5 K6 79.4(2) 1_556 . ?
 Pd8 K6 As4 49.26(5) . . ?
 Pd8 K6 K1 53.39(6) . . ?
 Pd8 K6 K5 45.17(9) . . ?
 As4 K6 K1 65.98(7) . . ?
 As4 K6 K5 56.59(9) . . ?
 O17 K6 Pd8 98.0(4) . . ?
 O17 K6 As4 103.8(4) . . ?
 O17 K6 K1 46.3(4) . . ?
 O17 K6 K5 56.1(4) . . ?
 O17 K6 O45 163.8(4) . . ?
 O17 K6 O47 122.4(4) . . ?
 O17 K6 O100 89.5(4) . . ?
 O17 K6 O124 73.7(4) . . ?
 O45 K6 Pd8 83.12(18) . . ?
 O45 K6 As4 64.73(18) . . ?
 O45 K6 K1 128.6(2) . . ?
 O45 K6 K5 118.4(2) . . ?
 O47 K6 Pd8 82.61(19) . . ?
 O47 K6 As4 117.7(2) . . ?
 O47 K6 K1 118.9(2) . . ?
 O47 K6 K5 118.0(2) . . ?
 O47 K6 O45 73.8(3) . . ?
 O47 K6 O124 78.0(2) . . ?
 O100 K6 Pd8 33.60(16) . . ?
 O100 K6 As4 22.28(18) . . ?
 O100 K6 K1 46.19(19) . . ?
 O100 K6 K5 36.16(19) . . ?
 O100 K6 O45 82.5(3) . . ?
 O100 K6 O47 114.4(3) . . ?
 O100 K6 O124 56.6(2) . . ?
 O124 K6 Pd8 33.02(16) . . ?
 O124 K6 As4 77.64(18) . . ?
 O124 K6 K1 41.58(17) . . ?
 O124 K6 K5 40.21(18) . . ?
 O124 K6 O45 112.7(2) . . ?
 Pd15 K7 K2 169.0(4) . . ?
 Pd15 K7 K3 165.7(2) . . ?
 O43 K7 Pd15 75.7(2) . . ?
 O43 K7 K2 100.4(4) . . ?
 O43 K7 K3 93.9(2) . . ?
 O44 K7 Pd15 34.63(18) . . ?
 O44 K7 K2 142.7(4) . . ?
 O44 K7 K3 147.5(3) . . ?
 O44 K7 O43 106.8(3) . . ?
 O60 K7 Pd15 36.19(19) . . ?
 O60 K7 K2 153.6(5) . . ?
 O60 K7 K3 151.3(3) . . ?
 O60 K7 O43 76.3(3) . . ?
 O60 K7 O44 60.3(3) . . ?
 O85 K7 Pd15 87.9(2) . . ?
 O85 K7 K2 101.0(4) . . ?
 O85 K7 K3 106.2(3) . . ?
 O85 K7 O43 142.0(3) . . ?
 O85 K7 O44 72.3(3) . . ?
 O85 K7 O60 70.6(3) . . ?
 O85 K7 O87 90.3(3) . . ?
 O85 K7 O93 132.2(3) . . ?
 O87 K7 Pd15 132.7(2) . . ?
 O87 K7 K2 54.4(4) . . ?
 O87 K7 K3 51.6(3) . . ?
 O87 K7 O43 77.3(3) . . ?
 O87 K7 O44 156.7(3) . . ?
 O87 K7 O60 99.8(3) . . ?
 O87 K7 O93 127.4(3) . . ?
 O93 K7 Pd15 85.3(2) . . ?
 O93 K7 K2 83.9(4) . . ?
 O93 K7 K3 83.3(3) . . ?
 O93 K7 O43 81.1(3) . . ?
 O93 K7 O44 75.7(3) . . ?
 O93 K7 O60 120.7(3) . . ?
 O95 K7 Pd15 145.4(4) . . ?
 O95 K7 K2 26.2(4) . . ?
 O95 K7 K3 20.6(3) . . ?
 O95 K7 O43 75.9(3) . . ?
 O95 K7 O44 145.8(4) . . ?
 O95 K7 O60 147.3(4) . . ?
 O95 K7 O85 126.7(4) . . ?
 O95 K7 O87 57.4(3) . . ?
 O95 K7 O93 71.1(3) . . ?
 As2 O1 Pd3 116.9(4) . . ?
 As8 O4 Pd14 117.6(4) . . ?
 Pd12 O5 K2 110.4(6) . . ?
 Pd12 O5 K3 110.7(5) . . ?
 C41 O5 Pd12 124.6(9) . . ?
 C41 O5 K2 123.5(10) . . ?
 C41 O5 K3 124.2(10) . . ?
 As2 O6 Pd14 117.9(4) . . ?
 As2 O8 Pd20 116.0(4) . . ?
 C84 O9 Pd5 120.7(9) . . ?
 Pd1 O10 Pd13 111.8(4) . . ?
 Pd1 O10 Sr2 105.1(3) . . ?
 Pd13 O10 Sr2 103.2(3) . . ?
 Pd17 O10 Pd1 118.8(4) . . ?
 Pd17 O10 Pd13 112.5(4) . . ?
 Pd17 O10 Sr2 103.5(3) . . ?
 Pd2 O12 Sr2 105.4(3) . . ?
 Pd3 O12 Pd2 100.9(4) . . ?
 Pd3 O12 Sr2 106.3(3) . . ?
 Pd3 O14 Pd14 112.8(4) . . ?
 Pd3 O14 Pd20 119.7(4) . . ?
 Pd3 O14 Sr2 102.9(3) . . ?
 Pd14 O14 Pd20 112.4(4) . . ?
 Pd14 O14 Sr2 102.6(3) . . ?
 Pd20 O14 Sr2 103.9(3) . . ?
 Pd1 O16 Sr2 102.9(3) . . ?
 Pd14 O16 Pd1 108.3(4) . . ?
 Pd14 O16 Sr2 103.8(3) . . ?
 Pd22 O16 Pd1 120.5(4) . . ?
 Pd22 O16 Pd14 112.8(4) . . ?
 Pd22 O16 Sr2 106.6(3) . . ?
 K6 O17 K1 94.9(5) . . ?
 C116 O19 Pd5 118.3(9) . . ?
 Pd9 O20 Pd13 108.1(4) . . ?
 Pd9 O20 Pd20 122.2(4) . . ?
 Pd9 O20 Sr2 107.2(3) . . ?
 Pd13 O20 Sr2 102.6(3) . . ?
 Pd20 O20 Pd13 108.6(4) . . ?
 Pd20 O20 Sr2 106.5(3) . . ?
 C70 O22 Pd3 127.9(9) . . ?
 C122 O23 Pd11 110.5(8) . . ?
 Pd9 O24 Sr2 103.9(3) . . ?
 Pd15 O24 Pd9 101.8(4) . . ?
 Pd15 O24 Sr2 104.4(3) . . ?
 As3 O26 Pd13 118.4(4) . . ?
 As7 O28 Pd20 115.6(4) . . ?
 As8 O30 Pd1 112.5(4) . . ?
 Pd15 O32 Sr2 105.0(3) . . ?
 Pd17 O32 Pd15 101.0(4) . . ?
 Pd17 O32 Sr2 104.3(3) . . ?
 C26 O34 Pd17 126.2(9) . . ?
 As3 O36 Pd17 117.4(5) . . ?
 C89 O37 Pd5 116.9(8) . . ?
 Pd23 O38 K4 106.4(4) . . ?
 C82 O38 Pd23 126.4(8) . . ?
 C82 O38 K4 112.0(8) . . ?
 As1 O39 Pd6 116.1(4) . . ?
 C54 O40 Pd22 126.6(9) . . ?
 As7 O42 Pd13 115.7(4) . . ?
 Pd15 O44 K7 93.3(3) . . ?
 C26 O44 Pd15 129.0(8) . . ?
 C26 O44 K7 136.0(8) . . ?
 C68 O46 Pd23 122.2(8) . . ?
 C44 O48 Pd9 123.1(9) . . ?
 Pd2 O50 Sr2 102.8(3) . . ?
 Pd22 O50 Pd2 98.4(4) . . ?
 Pd22 O50 Sr2 105.2(3) . . ?
 C42 O52 Pd11 117.4(9) . . ?
 C83 O54 Pd23 120.8(8) . . ?
 As8 O56 Pd22 114.5(5) . . ?
 As3 O58 Pd1 115.0(4) . . ?
 Pd15 O60 K7 92.4(3) . . ?
 C44 O60 Pd15 129.9(9) . . ?
 C44 O60 K7 137.3(9) . . ?
 As7 O62 Pd9 115.0(5) . . ?
 C70 O64 Pd2 128.5(8) . . ?
 C54 O66 Pd2 128.2(8) . . ?
 Pd23 O68 K4 97.0(3) . . ?
 C19 O68 Pd23 115.9(8) . . ?
 C19 O68 K4 131.1(8) . . ?
 C93 O71 Pd11 120.4(9) . . ?
 C91 O73 Pd11 113.9(8) . . ?
 C43 O74 Pd21 127.9(9) . . ?
 Pd12 O75 K2 111.3(6) . . ?
 Pd12 O75 K3 103.5(4) . . ?
 C79 O75 Pd12 127.0(8) . . ?
 C79 O75 K2 112.8(9) . . ?
 C79 O75 K3 122.0(8) . . ?
 Pd21 O76 K4 93.6(3) . . ?
 C76 O76 Pd21 110.2(9) . . ?
 C76 O76 K4 147.4(9) . . ?
 C114 O77 Pd5 115.8(8) . . ?
 C112 O78 Pd21 126.6(9) . . ?
 Pd21 O80 K4 109.1(4) . . ?
 C75 O80 Pd21 118.8(8) . . ?
 C75 O80 K4 121.8(8) . . ?
 As5 O86 Pd19 116.1(5) . . ?
 K7 O87 K2 83.9(5) . . ?
 K7 O87 K3 82.2(4) . . ?
 Pd6 O88 Sr1 105.0(3) . . ?
 Pd8 O88 Pd6 108.4(4) . . ?
 Pd8 O88 Sr1 104.8(3) . . ?
 Pd10 O88 Pd6 121.1(4) . . ?
 Pd10 O88 Pd8 110.8(4) . . ?
 Pd10 O88 Sr1 105.3(3) . . ?
 Pd4 O90 Pd8 110.6(4) . . ?
 Pd4 O90 Pd19 115.8(4) . . ?
 Pd4 O90 Sr1 105.3(3) . . ?
 Pd8 O90 Pd19 113.7(4) . . ?
 Pd8 O90 Sr1 105.3(3) . . ?
 Pd19 O90 Sr1 105.0(3) . . ?
 Pd10 O92 Pd18 119.3(4) . . ?
 Pd10 O92 Pd24 111.5(4) . . ?
 Pd10 O92 Sr1 106.3(3) . . ?
 Pd18 O92 Pd24 109.8(4) . . ?
 Pd18 O92 Sr1 105.0(3) . . ?
 Pd24 O92 Sr1 103.5(3) . . ?
 Pd7 O94 Pd24 108.1(4) . . ?
 Pd7 O94 Sr1 106.3(3) . . ?
 Pd19 O94 Pd7 123.6(4) . . ?
 Pd19 O94 Pd24 107.7(4) . . ?
 Pd19 O94 Sr1 106.0(3) . . ?
 Pd24 O94 Sr1 103.4(3) . . ?
 K7 O95 K2 133.3(7) . . ?
 K7 O95 K3 139.5(6) . . ?
 Pd6 O96 Pd16 97.6(3) . . ?
 Pd6 O96 Sr1 103.1(3) . . ?
 Pd16 O96 Sr1 102.0(3) . . ?
 Pd12 O98 Pd18 98.8(4) . . ?
 Pd12 O98 Sr1 107.0(4) . . ?
 Pd18 O98 Sr1 103.2(3) . . ?
 Pd8 O100 K1 87.1(3) . . ?
 Pd8 O100 K5 82.3(3) . . ?
 Pd8 O100 K6 97.3(3) . . ?
 As4 O100 Pd8 115.4(4) . . ?
 As4 O100 K1 138.2(4) . . ?
 As4 O100 K5 125.5(4) . . ?
 As4 O100 K6 118.7(4) . . ?
 K6 O100 K1 90.4(3) . . ?
 K6 O100 K5 108.3(3) . . ?
 As6 O102 Pd18 115.1(4) . . ?
 As6 O104 Pd10 111.7(4) . . ?
 Pd4 O106 Pd16 96.3(4) . . ?
 Pd4 O106 Sr1 102.2(3) . . ?
 Pd16 O106 Sr1 103.9(3) . . ?
 As1 O108 Pd10 113.2(4) . . ?
 C87 O110 Pd4 126.6(9) . . ?
 As6 O112 Pd24 115.5(5) . . ?
 C41 O114 Pd7 124.7(8) . . ?
 Pd7 O116 Sr1 104.1(3) . . ?
 Pd12 O116 Pd7 101.9(4) . . ?
 Pd12 O116 Sr1 104.8(4) . . ?
 C79 O118 Pd18 126.9(9) . . ?
 As4 O120 Pd19 115.6(4) . . ?
 As5 O122 Pd24 114.7(4) . . ?
 Pd8 O124 K1 94.7(3) . . ?
 Pd8 O124 K5 78.9(3) . . ?
 Pd8 O124 K6 93.7(3) . . ?
 As1 O124 Pd8 120.6(4) . . ?
 As1 O124 K1 128.0(4) . . ?
 As1 O124 K5 132.0(4) . . ?
 As1 O124 K6 119.4(4) . . ?
 K1 O124 K6 92.1(3) . . ?
 K6 O124 K5 100.4(3) . . ?
 C95 O126 Pd6 128.2(9) . . ?
 As5 O128 Pd7 117.3(5) . . ?
 As4 O130 Pd4 116.1(4) . . ?
 C87 O132 Pd16 125.9(8) . . ?
 C95 O134 Pd16 128.7(8) . . ?
 C4 C1 As2 121.4(5) . . ?
 C4 C1 C12 120.0 . . ?
 C12 C1 As2 118.2(5) . . ?
 C1 C4 H4 120.0 . . ?
 C1 C4 C6 120.0 . . ?
 C6 C4 H4 120.0 . . ?
 C4 C6 H6 120.0 . . ?
 C4 C6 C8 120.0 . . ?
 C8 C6 H6 120.0 . . ?
 C6 C8 H8 120.0 . . ?
 C10 C8 C6 120.0 . . ?
 C10 C8 H8 120.0 . . ?
 C8 C10 H10 120.0 . . ?
 C12 C10 C8 120.0 . . ?
 C12 C10 H10 120.0 . . ?
 C1 C12 H12 120.0 . . ?
 C10 C12 C1 120.0 . . ?
 C10 C12 H12 120.0 . . ?
 H5A C5 H5B 107.2 . . ?
 C81 C5 H5A 107.9 . . ?
 C81 C5 H5B 107.9 . . ?
 C83 C5 H5A 107.9 . . ?
 C83 C5 H5B 107.9 . . ?
 C83 C5 C81 117.6(12) . . ?
 H11A C11 H11B 108.3 . . ?
 C45 C11 H11A 109.9 . . ?
 C45 C11 H11B 109.9 . . ?
 C89 C11 H11A 109.9 . . ?
 C89 C11 H11B 109.9 . . ?
 C89 C11 C45 108.8(10) . . ?
 C16 C14 As3 122.6(4) . . ?
 C16 C14 C24 120.0 . . ?
 C24 C14 As3 117.4(4) . . ?
 C14 C16 H16 120.0 . . ?
 C18 C16 C14 120.0 . . ?
 C18 C16 H16 120.0 . . ?
 C16 C18 H18 120.0 . . ?
 C16 C18 C20 120.0 . . ?
 C20 C18 H18 120.0 . . ?
 C18 C20 H20 120.0 . . ?
 C22 C20 C18 120.0 . . ?
 C22 C20 H20 120.0 . . ?
 C20 C22 H22 120.0 . . ?
 C20 C22 C24 120.0 . . ?
 C24 C22 H22 120.0 . . ?
 C14 C24 H24 120.0 . . ?
 C22 C24 C14 120.0 . . ?
 C22 C24 H24 120.0 . . ?
 O41 C19 O68 122.7(12) . . ?
 O41 C19 C37 122.0(12) . . ?
 O68 C19 C37 115.2(11) . . ?
 H21A C21 H21B 108.1 . . ?
 C43 C21 H21A 109.6 . . ?
 C43 C21 H21B 109.6 . . ?
 C85 C21 H21A 109.6 . . ?
 C85 C21 H21B 109.6 . . ?
 C85 C21 C43 110.2(9) . . ?
 H23A C23 H23B 107.3 . . ?
 C47 C23 H23A 108.0 . . ?
 C47 C23 H23B 108.0 . . ?
 C47 C23 C93 117.1(11) . . ?
 C93 C23 H23A 108.0 . . ?
 C93 C23 H23B 108.0 . . ?
 O34 C26 O44 124.3(12) . . ?
 O34 C26 C28 119.7(12) . . ?
 O44 C26 C28 115.9(11) . . ?
 C26 C28 H28A 109.8 . . ?
 C26 C28 H28B 109.8 . . ?
 C26 C28 C80 109.4(11) . . ?
 H28A C28 H28B 108.2 . . ?
 C80 C28 H28A 109.8 . . ?
 C80 C28 H28B 109.8 . . ?
 C32 C30 As8 120.6(5) . . ?
 C32 C30 C40 120.0 . . ?
 C40 C30 As8 119.4(5) . . ?
 C30 C32 H32 120.0 . . ?
 C30 C32 C34 120.0 . . ?
 C34 C32 H32 120.0 . . ?
 C32 C34 H34 120.0 . . ?
 C36 C34 C32 120.0 . . ?
 C36 C34 H34 120.0 . . ?
 C34 C36 H36 120.0 . . ?
 C34 C36 C38 120.0 . . ?
 C38 C36 H36 120.0 . . ?
 C36 C38 H38 120.0 . . ?
 C40 C38 C36 120.0 . . ?
 C40 C38 H38 120.0 . . ?
 C30 C40 H40 120.0 . . ?
 C38 C40 C30 120.0 . . ?
 C38 C40 H40 120.0 . . ?
 C19 C37 H37A 108.6 . . ?
 C19 C37 H37B 108.6 . . ?
 H37A C37 H37B 107.6 . . ?
 C73 C37 C19 114.6(9) . . ?
 C73 C37 H37A 108.6 . . ?
 C73 C37 H37B 108.6 . . ?
 H39A C39 H39B 107.8 . . ?
 C77 C39 H39A 109.0 . . ?
 C77 C39 H39B 109.0 . . ?
 C77 C39 C116 113.1(11) . . ?
 C116 C39 H39A 109.0 . . ?
 C116 C39 H39B 109.0 . . ?
 O5 C41 K3 39.8(7) . . ?
 O5 C41 O114 131.3(13) . . ?
 O5 C41 C81 117.0(12) . . ?
 O114 C41 K3 156.9(9) . . ?
 O114 C41 C81 109.7(11) . . ?
 C81 C41 K3 78.0(7) . . ?
 O52 C42 C52 111.6(12) . . ?
 O70 C42 O52 129.1(13) . . ?
 O70 C42 C52 119.4(12) . . ?
 O21 C43 C21 114.5(11) . . ?
 O74 C43 O21 124.6(13) . . ?
 O74 C43 C21 119.1(12) . . ?
 O48 C44 C50 110.7(12) . . ?
 O60 C44 O48 129.4(14) . . ?
 O60 C44 C50 119.8(12) . . ?
 C11 C45 H45A 108.2 . . ?
 C11 C45 H45B 108.2 . . ?
 H45A C45 H45B 107.3 . . ?
 C91 C45 C11 116.5(11) . . ?
 C91 C45 H45A 108.2 . . ?
 C91 C45 H45B 108.2 . . ?
 H46A C46 H46B 107.9 . . ?
 C50 C46 H46A 109.1 . . ?
 C50 C46 H46B 109.1 . . ?
 C68 C46 H46A 109.1 . . ?
 C68 C46 H46B 109.1 . . ?
 C68 C46 C50 112.4(11) . . ?
 C23 C47 H47A 109.4 . . ?
 C23 C47 H47B 109.4 . . ?
 H47A C47 H47B 108.0 . . ?
 C95 C47 C23 111.2(11) . . ?
 C95 C47 H47A 109.4 . . ?
 C95 C47 H47B 109.4 . . ?
 H48A C48 H48B 107.9 . . ?
 C52 C48 H48A 109.2 . . ?
 C52 C48 H48B 109.2 . . ?
 C54 C48 H48A 109.2 . . ?
 C54 C48 H48B 109.2 . . ?
 C54 C48 C52 112.0(12) . . ?
 C44 C50 C46 116.2(10) . . ?
 C44 C50 H50A 108.2 . . ?
 C44 C50 H50B 108.2 . . ?
 C46 C50 H50A 108.2 . . ?
 C46 C50 H50B 108.2 . . ?
 H50A C50 H50B 107.4 . . ?
 C42 C52 H52A 107.9 . . ?
 C42 C52 H52B 107.9 . . ?
 C48 C52 C42 117.6(11) . . ?
 C48 C52 H52A 107.9 . . ?
 C48 C52 H52B 107.9 . . ?
 H52A C52 H52B 107.2 . . ?
 O40 C54 O66 126.3(12) . . ?
 O40 C54 C48 118.0(12) . . ?
 O66 C54 C48 115.7(12) . . ?
 C58 C56 As7 119.8(5) . . ?
 C58 C56 C66 120.0 . . ?
 C66 C56 As7 120.2(5) . . ?
 C56 C58 H58 120.0 . . ?
 C56 C58 C60 120.0 . . ?
 C60 C58 H58 120.0 . . ?
 C58 C60 H60 120.0 . . ?
 C62 C60 C58 120.0 . . ?
 C62 C60 H60 120.0 . . ?
 C60 C62 H62 120.0 . . ?
 C60 C62 C64 120.0 . . ?
 C64 C62 H62 120.0 . . ?
 C62 C64 H64 120.0 . . ?
 C62 C64 C66 120.0 . . ?
 C66 C64 H64 120.0 . . ?
 C56 C66 H66 120.0 . . ?
 C64 C66 C56 120.0 . . ?
 C64 C66 H66 120.0 . . ?
 O72 C68 O46 120.0(11) . . ?
 O72 C68 C46 118.6(12) . . ?
 C46 C68 O46 121.2(12) . . ?
 O22 C70 O64 125.1(12) . . ?
 O22 C70 C72 120.9(12) . . ?
 O64 C70 C72 113.8(12) . . ?
 C70 C72 H72A 109.4 . . ?
 C70 C72 H72B 109.4 . . ?
 H72A C72 H72B 108.0 . . ?
 C110 C72 C70 111.4(12) . . ?
 C110 C72 H72A 109.4 . . ?
 C110 C72 H72B 109.4 . . ?
 C37 C73 H73A 108.7 . . ?
 C37 C73 H73B 108.7 . . ?
 C37 C73 C75 114.2(10) . . ?
 H73A C73 H73B 107.6 . . ?
 C75 C73 H73A 108.7 . . ?
 C75 C73 H73B 108.7 . . ?
 H74A C74 H74B 108.2 . . ?
 C78 C74 H74A 109.7 . . ?
 C78 C74 H74B 109.7 . . ?
 C78 C74 C82 109.9(11) . . ?
 C82 C74 H74A 109.7 . . ?
 C82 C74 H74B 109.7 . . ?
 O80 C75 O81 126.6(12) . . ?
 O80 C75 C73 117.5(12) . . ?
 O81 C75 C73 115.9(11) . . ?
 O76 C76 O79 124.6(12) . . ?
 O76 C76 C78 108.0(12) . . ?
 O79 C76 C78 126.5(12) . . ?
 C39 C77 H77A 108.0 . . ?
 C39 C77 H77B 108.0 . . ?
 C39 C77 C79 117.1(11) . . ?
 H77A C77 H77B 107.3 . . ?
 C79 C77 H77A 108.0 . . ?
 C79 C77 H77B 108.0 . . ?
 C74 C78 C76 121.3(11) . . ?
 C74 C78 H78A 107.0 . . ?
 C74 C78 H78B 107.0 . . ?
 C76 C78 H78A 107.0 . . ?
 C76 C78 H78B 107.0 . . ?
 H78A C78 H78B 106.7 . . ?
 O75 C79 O118 129.8(12) . . ?
 O75 C79 C77 121.7(11) . . ?
 O118 C79 C77 108.3(12) . . ?
 C28 C80 H80A 107.2 . . ?
 C28 C80 H80B 107.2 . . ?
 H80A C80 H80B 106.9 . . ?
 C84 C80 C28 120.4(11) . . ?
 C84 C80 H80A 107.2 . . ?
 C84 C80 H80B 107.2 . . ?
 C5 C81 C41 113.5(11) . . ?
 C5 C81 H81A 108.9 . . ?
 C5 C81 H81B 108.9 . . ?
 C41 C81 H81A 108.9 . . ?
 C41 C81 H81B 108.9 . . ?
 H81A C81 H81B 107.7 . . ?
 O18 C82 O38 119.6(11) . . ?
 O18 C82 C74 120.1(11) . . ?
 O38 C82 C74 119.7(11) . . ?
 O54 C83 C5 117.7(13) . . ?
 O83 C83 O54 121.4(12) . . ?
 O83 C83 C5 121.0(13) . . ?
 O9 C84 C80 109.8(13) . . ?
 O136 C84 O9 123.7(13) . . ?
 O136 C84 C80 126.3(12) . . ?
 C21 C85 H85A 108.7 . . ?
 C21 C85 H85B 108.7 . . ?
 H85A C85 H85B 107.6 . . ?
 C87 C85 C21 114.2(10) . . ?
 C87 C85 H85A 108.7 . . ?
 C87 C85 H85B 108.7 . . ?
 C88 C86 As4 117.0(5) . . ?
 C88 C86 C96 120.0 . . ?
 C96 C86 As4 122.7(5) . . ?
 C86 C88 H88 120.0 . . ?
 C86 C88 C90 120.0 . . ?
 C90 C88 H88 120.0 . . ?
 C88 C90 H90 120.0 . . ?
 C92 C90 C88 120.0 . . ?
 C92 C90 H90 120.0 . . ?
 C90 C92 H92 120.0 . . ?
 C94 C92 C90 120.0 . . ?
 C94 C92 H92 120.0 . . ?
 C92 C94 H94 120.0 . . ?
 C92 C94 C96 120.0 . . ?
 C96 C94 H94 120.0 . . ?
 C86 C96 H96 120.0 . . ?
 C94 C96 C86 120.0 . . ?
 C94 C96 H96 120.0 . . ?
 O110 C87 O132 130.9(12) . . ?
 O110 C87 C85 114.0(11) . . ?
 O132 C87 C85 114.5(11) . . ?
 O37 C89 C11 119.7(12) . . ?
 O91 C89 O37 123.0(11) . . ?
 O91 C89 C11 116.1(12) . . ?
 O73 C91 C45 110.2(12) . . ?
 O89 C91 O73 128.6(12) . . ?
 O89 C91 C45 119.8(12) . . ?
 O49 C93 O71 131.4(14) . . ?
 O49 C93 C23 118.5(14) . . ?
 O71 C93 C23 107.8(12) . . ?
 O126 C95 O134 124.2(12) . . ?
 O126 C95 C47 122.0(13) . . ?
 O134 C95 C47 113.6(11) . . ?
 C100 C98 As6 118.8(4) . . ?
 C100 C98 C108 120.0 . . ?
 C108 C98 As6 121.2(4) . . ?
 C98 C100 H100 120.0 . . ?
 C102 C100 C98 120.0 . . ?
 C102 C100 H100 120.0 . . ?
 C100 C102 H102 120.0 . . ?
 C100 C102 C104 120.0 . . ?
 C104 C102 H102 120.0 . . ?
 C102 C104 H104 120.0 . . ?
 C102 C104 C106 120.0 . . ?
 C106 C104 H104 120.0 . . ?
 C104 C106 H106 120.0 . . ?
 C108 C106 C104 120.0 . . ?
 C108 C106 H106 120.0 . . ?
 C98 C108 H108 120.0 . . ?
 C106 C108 C98 120.0 . . ?
 C106 C108 H108 120.0 . . ?
 C72 C110 H11C 108.4 . . ?
 C72 C110 H11D 108.4 . . ?
 C72 C110 C112 115.5(11) . . ?
 H11C C110 H11D 107.5 . . ?
 C112 C110 H11C 108.4 . . ?
 C112 C110 H11D 108.4 . . ?
 O35 C112 C110 120.3(12) . . ?
 O78 C112 O35 121.2(12) . . ?
 O78 C112 C110 118.1(13) . . ?
 O77 C114 C120 121.6(12) . . ?
 O137 C114 O77 123.2(11) . . ?
 O137 C114 C120 115.2(12) . . ?
 O19 C116 C39 114.7(12) . . ?
 O69 C116 O19 126.6(13) . . ?
 O69 C116 C39 118.5(12) . . ?
 H11E C118 H11F 108.4 . . ?
 C120 C118 H11E 110.0 . . ?
 C120 C118 H11F 110.0 . . ?
 C120 C118 C122 108.3(10) . . ?
 C122 C118 H11E 110.0 . . ?
 C122 C118 H11F 110.0 . . ?
 C114 C120 C118 111.3(11) . . ?
 C114 C120 H12A 109.4 . . ?
 C114 C120 H12B 109.4 . . ?
 C118 C120 H12A 109.4 . . ?
 C118 C120 H12B 109.4 . . ?
 H12A C120 H12B 108.0 . . ?
 O23 C122 C118 105.5(12) . . ?
 O97 C122 O23 134.1(13) . . ?
 O97 C122 C118 120.4(13) . . ?
 C126 C124 As1 119.9(4) . . ?
 C126 C124 C134 120.0 . . ?
 C134 C124 As1 120.1(4) . . ?
 C124 C126 H126 120.0 . . ?
 C124 C126 C128 120.0 . . ?
 C128 C126 H126 120.0 . . ?
 C126 C128 H128 120.0 . . ?
 C130 C128 C126 120.0 . . ?
 C130 C128 H128 120.0 . . ?
 C128 C130 H130 120.0 . . ?
 C128 C130 C132 120.0 . . ?
 C132 C130 H130 120.0 . . ?
 C130 C132 H132 120.0 . . ?
 C134 C132 C130 120.0 . . ?
 C134 C132 H132 120.0 . . ?
 C124 C134 H134 120.0 . . ?
 C132 C134 C124 120.0 . . ?
 C132 C134 H134 120.0 . . ?
 C138 C136 As5 117.7(6) . . ?
 C138 C136 C9 120.0 . . ?
 C9 C136 As5 122.2(6) . . ?
 C136 C138 H138 120.0 . . ?
 C136 C138 C69 120.0 . . ?
 C69 C138 H138 120.0 . . ?
 C138 C69 H69 120.0 . . ?
 C35 C69 C138 120.0 . . ?
 C35 C69 H69 120.0 . . ?
 C69 C35 H35 120.0 . . ?
 C69 C35 C71 120.0 . . ?
 C71 C35 H35 120.0 . . ?
 C35 C71 H71 120.0 . . ?
 C9 C71 C35 120.0 . . ?
 C9 C71 H71 120.0 . . ?
 C136 C9 H9 120.0 . . ?
 C71 C9 C136 120.0 . . ?
 C71 C9 H9 120.0 . . ?
 C61 O2 K1 113.7(6) . 1_654 ?
 C61 O2 K5 119.1(6) . 1_654 ?
 C121 O2 K1 124.1(7) . 1_654 ?
 C121 O2 K5 127.1(7) . 1_654 ?
 C121 O2 C61 112.0(8) . . ?
 C49 O13 C59 114.3(10) . . ?
 C29 O27 C131 114.4(11) . . ?
 C111 O51 C3 113.7(10) . . ?
 C125 O53 C123 117.3(10) . . ?
 C7 O63 C113 112.1(9) . . ?
 C33 O65 C131 109.1(9) . . ?
 C25 O101 C3 117.9(10) . . ?
 C113 O103 C53 102(2) . . ?
 C13 O105 C127 112.3(10) . . ?
 C121 O107 C133 119.9(11) . . ?
 C113 O109 C53 113.1(10) . . ?
 K1 O111 K5 18.24(14) 1_654 1_654 ?
 C101 O111 K1 118.9(8) . 1_654 ?
 C101 O111 K5 107.5(8) . 1_654 ?
 K1 O113 K5 15.60(13) 1_554 1_554 ?
 C51 O113 K1 128.2(8) . 1_554 ?
 C51 O113 K5 131.5(7) . 1_554 ?
 C105 O125 C13 111.5(9) . . ?
 C117 O127 C59 112.4(9) . . ?
 C125 O129 C63 110.9(9) . . ?
 O123 C2 H2 110.5 . . ?
 O123 C2 C31 105.0(10) . . ?
 O123 C2 C127 109.3(10) . . ?
 C31 C2 H2 110.5 . . ?
 C31 C2 C127 111.0(10) . . ?
 C127 C2 H2 110.5 . . ?
 O51 C3 H3 111.5 . . ?
 O51 C3 C99 105.8(11) . . ?
 O101 C3 O51 108.5(11) . . ?
 O101 C3 H3 111.5 . . ?
 O101 C3 C99 107.6(11) . . ?
 C99 C3 H3 111.5 . . ?
 O63 C7 H7 109.1 . . ?
 O63 C7 C51 103.4(10) . . ?
 O63 C7 C111 110.5(9) . . ?
 C51 C7 H7 109.1 . . ?
 C51 C7 C111 115.5(11) . . ?
 C111 C7 H7 109.1 . . ?
 O105 C13 O125 105.9(10) . . ?
 O105 C13 H13 109.5 . . ?
 O105 C13 C27 111.0(11) . . ?
 O125 C13 H13 109.5 . . ?
 O125 C13 C27 111.2(10) . . ?
 C27 C13 H13 109.5 . . ?
 O121 C15 H15 108.4 . . ?
 O121 C15 C119 115.6(10) . . ?
 O121 C15 C121 104.6(10) . . ?
 C119 C15 H15 108.4 . . ?
 C119 C15 C121 111.1(10) . . ?
 C121 C15 H15 108.4 . . ?
 O131 C17 H17A 110.9 . . ?
 O131 C17 H17B 110.9 . . ?
 O131 C17 C33 104.4(11) . . ?
 H17A C17 H17B 108.9 . . ?
 C33 C17 H17A 110.9 . . ?
 C33 C17 H17B 110.9 . . ?
 O101 C25 H25 110.2 . . ?
 O101 C25 C49 111.0(11) . . ?
 O101 C25 C103 103.2(11) . . ?
 C49 C25 H25 110.2 . . ?
 C49 C25 C103 111.8(12) . . ?
 C103 C25 H25 110.2 . . ?
 O29 C27 C13 104.7(10) . . ?
 O29 C27 H27 106.7 . . ?
 O29 C27 C107 120.7(11) . . ?
 C13 C27 H27 106.7 . . ?
 C107 C27 C13 110.7(10) . . ?
 C107 C27 H27 106.7 . . ?
 O27 C29 H29 109.5 . . ?
 O27 C29 C115 108.0(11) . . ?
 O27 C29 C117 110.6(11) . . ?
 C115 C29 H29 109.5 . . ?
 C117 C29 H29 109.5 . . ?
 C117 C29 C115 109.8(10) . . ?
 O31 C31 H31 110.1 . . ?
 C2 C31 O31 114.2(10) . . ?
 C2 C31 H31 110.1 . . ?
 C2 C31 C125 110.0(10) . . ?
 C125 C31 O31 102.1(9) . . ?
 C125 C31 H31 110.1 . . ?
 O65 C33 C17 101.7(10) . . ?
 O65 C33 H33 111.5 . . ?
 O65 C33 C133 111.9(10) . . ?
 C17 C33 H33 111.5 . . ?
 C133 C33 C17 108.1(11) . . ?
 C133 C33 H33 111.5 . . ?
 O13 C49 C25 108.8(11) . . ?
 O13 C49 H49 110.8 . . ?
 O13 C49 C97 103.9(10) . . ?
 C25 C49 H49 110.8 . . ?
 C25 C49 C97 111.5(12) . . ?
 C97 C49 H49 110.8 . . ?
 O113 C51 C7 112.1(11) . . ?
 O113 C51 H51A 109.2 . . ?
 O113 C51 H51B 109.2 . . ?
 C7 C51 H51A 109.2 . . ?
 C7 C51 H51B 109.2 . . ?
 H51A C51 H51B 107.9 . . ?
 O103 C53 H53A 93.1 . . ?
 O109 C53 H53 110.3 . . ?
 O109 C53 C105 104.7(10) . . ?
 O109 C53 C107 106.3(10) . . ?
 C105 C53 O103 114.8(16) . . ?
 C105 C53 H53A 93.1 . . ?
 C105 C53 H53 110.3 . . ?
 C107 C53 O103 129.8(16) . . ?
 C107 C53 H53A 93.1 . . ?
 C107 C53 H53 110.3 . . ?
 C107 C53 C105 114.5(10) . . ?
 O25 C55 H55 108.4 . . ?
 O25 C55 C109 111.0(10) . . ?
 O25 C55 C111 108.4(10) . . ?
 C109 C55 H55 108.4 . . ?
 C111 C55 H55 108.4 . . ?
 C111 C55 C109 112.1(9) . . ?
 O15 C57 H57 107.8 . . ?
 O15 C57 C59 107.5(10) . . ?
 O15 C57 C115 115.4(11) . . ?
 C59 C57 H57 107.8 . . ?
 C59 C57 C115 110.2(10) . . ?
 C115 C57 H57 107.8 . . ?
 O13 C59 O127 104.6(9) . . ?
 O13 C59 C57 110.6(10) . . ?
 O13 C59 H59 110.3 . . ?
 O127 C59 C57 110.6(9) . . ?
 O127 C59 H59 110.3 . . ?
 C57 C59 H59 110.3 . . ?
 O2 C61 H61 108.8 . . ?
 O2 C61 C123 108.8(9) . . ?
 C101 C61 O2 104.5(10) . . ?
 C101 C61 H61 108.8 . . ?
 C101 C61 C123 116.9(11) . . ?
 C123 C61 H61 108.8 . . ?
 O129 C63 H63 108.4 . . ?
 O129 C63 C67 107.8(10) . . ?
 O129 C63 C127 107.6(10) . . ?
 C67 C63 H63 108.4 . . ?
 C127 C63 H63 108.4 . . ?
 C127 C63 C67 115.9(11) . . ?
 O117 C65 H65 108.4 . . ?
 O117 C65 C129 109.4(11) . . ?
 O117 C65 C131 109.6(11) . . ?
 C129 C65 H65 108.4 . . ?
 C129 C65 C131 112.6(10) . . ?
 C131 C65 H65 108.4 . . ?
 O133 C67 H67A 110.9 . . ?
 O133 C67 H67B 110.9 . . ?
 C63 C67 O133 104.5(12) . . ?
 C63 C67 H67A 110.9 . . ?
 C63 C67 H67B 110.9 . . ?
 H67A C67 H67B 108.9 . . ?
 O7 C97 C49 109.5(11) . . ?
 O7 C97 H97 109.3 . . ?
 O7 C97 C99 110.8(11) . . ?
 C49 C97 H97 109.3 . . ?
 C49 C97 C99 108.6(11) . . ?
 C99 C97 H97 109.3 . . ?
 O55 C99 C3 110.7(11) . . ?
 O55 C99 C97 112.4(10) . . ?
 O55 C99 H99 107.0 . . ?
 C3 C99 H99 107.0 . . ?
 C97 C99 C3 112.4(11) . . ?
 C97 C99 H99 107.0 . . ?
 O111 C101 C61 112.4(11) . . ?
 O111 C101 H10A 109.1 . . ?
 O111 C101 H10B 109.1 . . ?
 C61 C101 H10A 109.1 . . ?
 C61 C101 H10B 109.1 . . ?
 H10A C101 H10B 107.9 . . ?
 O61 C103 C25 113.8(12) . . ?
 O61 C103 H10C 108.8 . . ?
 O61 C103 H10D 108.8 . . ?
 C25 C103 H10C 108.8 . . ?
 C25 C103 H10D 108.8 . . ?
 H10C C103 H10D 107.7 . . ?
 O125 C105 C53 110.2(10) . . ?
 O125 C105 H105 109.5 . . ?
 O125 C105 C135 104.8(10) . . ?
 C53 C105 H105 109.5 . . ?
 C53 C105 C135 113.1(11) . . ?
 C135 C105 H105 109.5 . . ?
 O57 C107 C27 110.5(10) . . ?
 O57 C107 C53 114.8(10) . . ?
 O57 C107 H107 105.7 . . ?
 C27 C107 C53 113.6(10) . . ?
 C27 C107 H107 105.7 . . ?
 C53 C107 H107 105.7 . . ?
 O99 C109 C55 113.6(11) . . ?
 O99 C109 H109 108.6 . . ?
 O99 C109 C113 104.8(10) . . ?
 C55 C109 H109 108.6 . . ?
 C55 C109 C113 112.3(10) . . ?
 C113 C109 H109 108.6 . . ?
 O51 C111 C7 106.0(10) . . ?
 O51 C111 C55 106.7(9) . . ?
 O51 C111 H111 110.5 . . ?
 C7 C111 H111 110.5 . . ?
 C55 C111 C7 112.6(9) . . ?
 C55 C111 H111 110.5 . . ?
 O63 C113 C109 110.0(9) . . ?
 O63 C113 H11G 93.0 . . ?
 O63 C113 H113 111.7 . . ?
 O103 C113 O63 97.3(16) . . ?
 O103 C113 C109 151.6(17) . . ?
 O103 C113 H11G 93.0 . . ?
 O109 C113 O63 104.4(9) . . ?
 O109 C113 C109 107.2(11) . . ?
 O109 C113 H113 111.7 . . ?
 C109 C113 H11G 93.0 . . ?
 C109 C113 H113 111.7 . . ?
 O119 C115 C29 109.4(10) . . ?
 O119 C115 C57 107.7(10) . . ?
 O119 C115 H115 109.5 . . ?
 C29 C115 C57 111.1(10) . . ?
 C29 C115 H115 109.5 . . ?
 C57 C115 H115 109.5 . . ?
 O127 C117 C29 112.8(10) . . ?
 O127 C117 H117 111.8 . . ?
 O127 C117 C137 103.8(10) . . ?
 C29 C117 H117 111.8 . . ?
 C29 C117 C137 104.4(11) . . ?
 C137 C117 H117 111.8 . . ?
 O59 C119 C15 107.0(10) . . ?
 O59 C119 H119 108.3 . . ?
 O59 C119 C123 111.5(10) . . ?
 C15 C119 H119 108.3 . . ?
 C15 C119 C123 113.2(10) . . ?
 C123 C119 H119 108.3 . . ?
 O2 C121 C15 108.1(9) . . ?
 O2 C121 H121 110.6 . . ?
 O107 C121 O2 107.3(10) . . ?
 O107 C121 C15 109.6(11) . . ?
 O107 C121 H121 110.6 . . ?
 C15 C121 H121 110.6 . . ?
 O53 C123 C61 110.0(10) . . ?
 O53 C123 C119 110.8(10) . . ?
 O53 C123 H123 108.8 . . ?
 C61 C123 H123 108.8 . . ?
 C119 C123 C61 109.6(10) . . ?
 C119 C123 H123 108.8 . . ?
 O53 C125 O129 109.4(10) . . ?
 O53 C125 C31 113.7(10) . . ?
 O53 C125 H125 108.1 . . ?
 O129 C125 C31 109.2(9) . . ?
 O129 C125 H125 108.1 . . ?
 C31 C125 H125 108.1 . . ?
 O105 C127 C2 106.3(10) . . ?
 O105 C127 C63 106.3(10) . . ?
 O105 C127 H127 111.8 . . ?
 C2 C127 C63 108.6(10) . . ?
 C2 C127 H127 111.8 . . ?
 C63 C127 H127 111.8 . . ?
 O115 C129 H129 107.4 . . ?
 C65 C129 O115 110.8(10) . . ?
 C65 C129 H129 107.4 . . ?
 C65 C129 C133 114.6(10) . . ?
 C133 C129 O115 109.0(10) . . ?
 C133 C129 H129 107.4 . . ?
 O27 C131 O65 109.4(9) . . ?
 O27 C131 C65 105.1(11) . . ?
 O27 C131 H131 110.1 . . ?
 O65 C131 H131 110.1 . . ?
 C65 C131 O65 111.8(10) . . ?
 C65 C131 H131 110.1 . . ?
 O107 C133 C33 115.6(11) . . ?
 O107 C133 C129 105.6(11) . . ?
 O107 C133 H133 107.9 . . ?
 C33 C133 C129 111.8(11) . . ?
 C33 C133 H133 107.9 . . ?
 C129 C133 H133 107.9 . . ?
 O33 C135 C105 110.0(12) . . ?
 O33 C135 H13A 109.7 . . ?
 O33 C135 H13B 109.7 . . ?
 C105 C135 H13A 109.7 . . ?
 C105 C135 H13B 109.7 . . ?
 H13A C135 H13B 108.2 . . ?
 O67 C137 C117 105.7(11) . . ?
 O67 C137 H13C 110.6 . . ?
 O67 C137 H13D 110.6 . . ?
 C117 C137 H13C 110.6 . . ?
 C117 C137 H13D 110.6 . . ?
 H13C C137 H13D 108.7 . . ?

loop_
  _geom_torsion_atom_site_label_1
  _geom_torsion_atom_site_label_2
  _geom_torsion_atom_site_label_3
  _geom_torsion_atom_site_label_4
  _geom_torsion
  _geom_torsion_site_symmetry_1
  _geom_torsion_site_symmetry_2
  _geom_torsion_site_symmetry_3
  _geom_torsion_site_symmetry_4
  _geom_torsion_publ_flag
 Pd2 O64 C70 O22 9.6(18) . . . . ?
 Pd2 O64 C70 C72 -166.5(8) . . . . ?
 Pd2 O66 C54 O40 10(2) . . . . ?
 Pd2 O66 C54 C48 -173.3(8) . . . . ?
 Pd3 O22 C70 O64 1.3(19) . . . . ?
 Pd3 O22 C70 C72 177.2(9) . . . . ?
 Pd4 O110 C87 O132 -2(2) . . . . ?
 Pd4 O110 C87 C85 168.0(8) . . . . ?
 Pd5 O9 C84 O136 -1.8(17) . . . . ?
 Pd5 O9 C84 C80 173.5(8) . . . . ?
 Pd5 O19 C116 O69 -7.2(19) . . . . ?
 Pd5 O19 C116 C39 177.5(7) . . . . ?
 Pd5 O37 C89 O91 -7.0(17) . . . . ?
 Pd5 O37 C89 C11 -174.2(8) . . . . ?
 Pd5 O77 C114 O137 -11.7(15) . . . . ?
 Pd5 O77 C114 C120 167.3(9) . . . . ?
 Pd6 O126 C95 O134 16.3(18) . . . . ?
 Pd6 O126 C95 C47 -158.0(9) . . . . ?
 Pd7 O114 C41 K3 -71(3) . . . . ?
 Pd7 O114 C41 O5 -14(2) . . . . ?
 Pd7 O114 C41 C81 -176.8(7) . . . . ?
 Pd9 O48 C44 O60 -16(2) . . . . ?
 Pd9 O48 C44 C50 167.5(8) . . . . ?
 Pd11 O23 C122 O97 2.8(19) . . . . ?
 Pd11 O23 C122 C118 -177.0(7) . . . . ?
 Pd11 O52 C42 O70 4(2) . . . . ?
 Pd11 O52 C42 C52 -177.1(8) . . . . ?
 Pd11 O71 C93 O49 -24(2) . . . . ?
 Pd11 O71 C93 C23 174.4(7) . . . . ?
 Pd11 O73 C91 O89 -21.6(17) . . . . ?
 Pd11 O73 C91 C45 172.6(7) . . . . ?
 Pd12 O5 C41 K3 172.2(16) . . . . ?
 Pd12 O5 C41 O114 23(2) . . . . ?
 Pd12 O5 C41 C81 -175.1(8) . . . . ?
 Pd12 O75 C79 O118 -2(2) . . . . ?
 Pd12 O75 C79 C77 -176.2(8) . . . . ?
 Pd15 O44 C26 O34 1.1(19) . . . . ?
 Pd15 O44 C26 C28 -177.2(8) . . . . ?
 Pd15 O60 C44 O48 11(2) . . . . ?
 Pd15 O60 C44 C50 -173.3(8) . . . . ?
 Pd16 O132 C87 O110 -6(2) . . . . ?
 Pd16 O132 C87 C85 -176.1(7) . . . . ?
 Pd16 O134 C95 O126 -5.3(18) . . . . ?
 Pd16 O134 C95 C47 169.4(8) . . . . ?
 Pd17 O34 C26 O44 12.2(18) . . . . ?
 Pd17 O34 C26 C28 -169.6(9) . . . . ?
 Pd18 O118 C79 O75 -1(2) . . . . ?
 Pd18 O118 C79 C77 174.3(7) . . . . ?
 Pd21 O74 C43 O21 15.3(19) . . . . ?
 Pd21 O74 C43 C21 179.5(7) . . . . ?
 Pd21 O76 C76 O79 -19.8(16) . . . . ?
 Pd21 O76 C76 C78 170.5(7) . . . . ?
 Pd21 O78 C112 O35 -7.0(19) . . . . ?
 Pd21 O78 C112 C110 180.0(8) . . . . ?
 Pd21 O80 C75 O81 12.5(17) . . . . ?
 Pd21 O80 C75 C73 -166.9(7) . . . . ?
 Pd22 O40 C54 O66 -20(2) . . . . ?
 Pd22 O40 C54 C48 163.3(9) . . . . ?
 Pd23 O38 C82 O18 1.3(18) . . . . ?
 Pd23 O38 C82 C74 -169.4(8) . . . . ?
 Pd23 O46 C68 O72 3.0(15) . . . . ?
 Pd23 O46 C68 C46 -172.0(9) . . . . ?
 Pd23 O54 C83 O83 -4.2(17) . . . . ?
 Pd23 O54 C83 C5 175.3(9) . . . . ?
 Pd23 O68 C19 O41 -3.4(16) . . . . ?
 Pd23 O68 C19 C37 173.4(7) . . . . ?
 As1 C124 C126 C128 -178.3(8) . . . . ?
 As1 C124 C134 C132 178.3(8) . . . . ?
 As2 C1 C4 C6 -173.5(7) . . . . ?
 As2 C1 C12 C10 173.7(7) . . . . ?
 As3 C14 C16 C18 177.8(7) . . . . ?
 As3 C14 C24 C22 -177.9(7) . . . . ?
 As4 C86 C88 C90 174.0(8) . . . . ?
 As4 C86 C96 C94 -173.6(8) . . . . ?
 As5 C136 C138 C69 177.4(8) . . . . ?
 As5 C136 C9 C71 -177.3(9) . . . . ?
 As6 C98 C100 C102 178.1(6) . . . . ?
 As6 C98 C108 C106 -178.1(6) . . . . ?
 As7 C56 C58 C60 178.5(7) . . . . ?
 As7 C56 C66 C64 -178.5(7) . . . . ?
 As8 C30 C32 C34 178.1(7) . . . . ?
 As8 C30 C40 C38 -178.1(7) . . . . ?
 K1 As1 O39 Pd6 56.7(7) . . . . ?
 K1 As1 O108 Pd10 -72.7(4) . . . . ?
 K1 As1 O124 Pd8 125.7(8) . . . . ?
 K1 As1 O124 K6 -119.4(7) . . . . ?
 K1 As1 C124 C126 118.9(5) . . . . ?
 K1 As1 C124 C134 -59.4(6) . . . . ?
 K1 O2 C61 C101 42.1(10) 1_654 . . . ?
 K1 O2 C61 C123 -83.4(9) 1_654 . . . ?
 K1 O2 C121 O107 -161.6(7) 1_654 . . . ?
 K1 O2 C121 C15 80.3(11) 1_654 . . . ?
 K1 O111 C101 C61 57.6(13) 1_654 . . . ?
 K1 O113 C51 C7 132.2(9) 1_554 . . . ?
 K2 O5 C41 O114 -142.2(13) . . . . ?
 K2 O5 C41 C81 19.7(17) . . . . ?
 K2 O75 C79 O118 142.5(13) . . . . ?
 K2 O75 C79 C77 -32.1(15) . . . . ?
 K3 O5 C41 O114 -149.2(12) . . . . ?
 K3 O5 C41 C81 12.7(17) . . . . ?
 K3 O75 C79 O118 143.2(12) . . . . ?
 K3 O75 C79 C77 -31.4(16) . . . . ?
 K3 C41 C81 C5 160.9(10) . . . . ?
 K4 O38 C82 O18 -131.3(10) . . . . ?
 K4 O38 C82 C74 58.0(13) . . . . ?
 K4 O68 C19 O41 123.8(11) . . . . ?
 K4 O68 C19 C37 -59.4(13) . . . . ?
 K4 O76 C76 O79 114.4(16) . . . . ?
 K4 O76 C76 C78 -55.3(18) . . . . ?
 K4 O80 C75 O81 -128.8(11) . . . . ?
 K4 O80 C75 C73 51.8(13) . . . . ?
 K5 O2 C61 C101 23.4(11) 1_654 . . . ?
 K5 O2 C61 C123 -102.1(9) 1_654 . . . ?
 K5 O2 C121 O107 -140.2(8) 1_654 . . . ?
 K5 O2 C121 C15 101.6(10) 1_654 . . . ?
 K5 O111 C101 C61 73.2(11) 1_654 . . . ?
 K5 O113 C51 C7 152.1(8) 1_554 . . . ?
 K6 As4 O100 Pd8 114.8(6) . . . . ?
 K6 As4 O100 K1 -128.5(8) . . . . ?
 K6 As4 O100 K5 -146.1(7) . . . . ?
 K6 As4 O120 Pd19 60.9(8) . . . . ?
 K6 As4 O130 Pd4 -96.4(4) . . . . ?
 K6 As4 C86 C88 91.0(5) . . . . ?
 K6 As4 C86 C96 -95.2(6) . . . . ?
 K7 O44 C26 O34 162.6(9) . . . . ?
 K7 O44 C26 C28 -15.6(18) . . . . ?
 K7 O60 C44 O48 -159.4(10) . . . . ?
 K7 O60 C44 C50 17(2) . . . . ?
 O1 As2 O6 Pd14 -52.0(6) . . . . ?
 O1 As2 O8 Pd20 72.2(6) . . . . ?
 O4 As8 O30 Pd1 42.6(6) . . . . ?
 O4 As8 O56 Pd22 -68.8(6) . . . . ?
 O5 C41 C81 C5 152.6(12) . . . . ?
 O6 As2 O1 Pd3 63.4(6) . . . . ?
 O6 As2 O8 Pd20 -52.2(6) . . . . ?
 O8 As2 O1 Pd3 -59.6(6) . . . . ?
 O8 As2 O6 Pd14 72.4(6) . . . . ?
 O19 Pd5 O37 C89 66.6(9) . . . . ?
 O22 C70 C72 C110 -20.0(17) . . . . ?
 O26 As3 O36 Pd17 64.0(6) . . . . ?
 O26 As3 O58 Pd1 -52.8(6) . . . . ?
 O28 As7 O42 Pd13 -71.2(6) . . . . ?
 O28 As7 O62 Pd9 57.9(6) . . . . ?
 O30 As8 O4 Pd14 -70.7(6) . . . . ?
 O30 As8 O56 Pd22 59.2(6) . . . . ?
 O34 C26 C28 C80 -27.2(16) . . . . ?
 O36 As3 O26 Pd13 -52.5(6) . . . . ?
 O36 As3 O58 Pd1 71.1(5) . . . . ?
 O39 As1 O108 Pd10 75.9(5) . . . . ?
 O39 As1 O124 Pd8 -51.3(6) . . . . ?
 O39 As1 O124 K1 -177.0(4) . . . . ?
 O39 As1 O124 K5 -154.8(5) . . . . ?
 O39 As1 O124 K6 63.5(5) . . . . ?
 O39 As1 C124 C126 -32.0(7) . . . . ?
 O39 As1 C124 C134 149.7(6) . . . . ?
 O41 C19 C37 C73 -137.2(12) . . . . ?
 O42 As7 O28 Pd20 43.9(6) . . . . ?
 O42 As7 O62 Pd9 -68.6(5) . . . . ?
 O44 C26 C28 C80 151.2(11) . . . . ?
 O48 C44 C50 C46 34.9(15) . . . . ?
 O52 C42 C52 C48 7.3(17) . . . . ?
 O56 As8 O4 Pd14 54.4(6) . . . . ?
 O56 As8 O30 Pd1 -82.4(5) . . . . ?
 O58 As3 O26 Pd13 71.1(6) . . . . ?
 O58 As3 O36 Pd17 -58.4(6) . . . . ?
 O60 C44 C50 C46 -142.0(13) . . . . ?
 O62 As7 O28 Pd20 -81.5(5) . . . . ?
 O62 As7 O42 Pd13 53.6(6) . . . . ?
 O64 C70 C72 C110 156.3(11) . . . . ?
 O68 C19 C37 C73 45.9(15) . . . . ?
 O70 C42 C52 C48 -173.5(13) . . . . ?
 O76 C76 C78 C74 36.0(17) . . . . ?
 O77 Pd5 O37 C89 -108.8(9) . . . . ?
 O77 C114 C120 C118 29.7(16) . . . . ?
 O79 C76 C78 C74 -133.4(14) . . . . ?
 O86 As5 O122 Pd24 75.5(5) . . . . ?
 O86 As5 O128 Pd7 -49.6(6) . . . . ?
 O86 As5 C136 C138 52.4(7) . . . . ?
 O86 As5 C136 C9 -130.2(6) . . . . ?
 O100 As4 O120 Pd19 55.4(6) . . . . ?
 O100 As4 O130 Pd4 -63.0(6) . . . . ?
 O100 As4 C86 C88 60.7(7) . . . . ?
 O100 As4 C86 C96 -125.5(6) . . . . ?
 O102 As6 O104 Pd10 -77.7(5) . . . . ?
 O102 As6 O112 Pd24 54.2(6) . . . . ?
 O102 As6 C98 C100 -71.9(6) . . . . ?
 O102 As6 C98 C108 106.2(5) . . . . ?
 O104 As6 O102 Pd18 58.4(6) . . . . ?
 O104 As6 O112 Pd24 -71.2(6) . . . . ?
 O104 As6 C98 C100 44.7(6) . . . . ?
 O104 As6 C98 C108 -137.2(5) . . . . ?
 O108 As1 O39 Pd6 -61.9(6) . . . . ?
 O108 As1 O124 Pd8 68.7(6) . . . . ?
 O108 As1 O124 K1 -57.1(6) . . . . ?
 O108 As1 O124 K5 -34.8(6) . . . . ?
 O108 As1 O124 K6 -176.5(4) . . . . ?
 O108 As1 C124 C126 -147.5(6) . . . . ?
 O108 As1 C124 C134 34.2(7) . . . . ?
 O112 As6 O102 Pd18 -69.6(6) . . . . ?
 O112 As6 O104 Pd10 48.5(6) . . . . ?
 O112 As6 C98 C100 170.6(5) . . . . ?
 O112 As6 C98 C108 -11.3(6) . . . . ?
 O114 C41 C81 C5 -41.8(15) . . . . ?
 O120 As4 O100 Pd8 -69.4(5) . . . . ?
 O120 As4 O100 K1 47.2(7) . . . . ?
 O120 As4 O100 K5 29.7(6) . . . . ?
 O120 As4 O100 K6 175.8(4) . . . . ?
 O120 As4 O130 Pd4 62.0(6) . . . . ?
 O120 As4 C86 C88 -63.3(7) . . . . ?
 O120 As4 C86 C96 110.5(6) . . . . ?
 O122 As5 O86 Pd19 -46.2(6) . . . . ?
 O122 As5 O128 Pd7 68.4(6) . . . . ?
 O122 As5 C136 C138 -63.3(7) . . . . ?
 O122 As5 C136 C9 114.1(7) . . . . ?
 O124 As1 O39 Pd6 59.4(6) . . . . ?
 O124 As1 O108 Pd10 -45.6(5) . . . . ?
 O124 As1 C124 C126 89.1(6) . . . . ?
 O124 As1 C124 C134 -89.2(6) . . . . ?
 O128 As5 O86 Pd19 75.3(6) . . . . ?
 O128 As5 O122 Pd24 -45.7(6) . . . . ?
 O128 As5 C136 C138 173.2(6) . . . . ?
 O128 As5 C136 C9 -9.4(8) . . . . ?
 O130 As4 O100 Pd8 53.9(6) . . . . ?
 O130 As4 O100 K1 170.6(5) . . . . ?
 O130 As4 O100 K5 153.1(4) . . . . ?
 O130 As4 O100 K6 -60.9(5) . . . . ?
 O130 As4 O120 Pd19 -69.9(5) . . . . ?
 O130 As4 C86 C88 -179.3(6) . . . . ?
 O130 As4 C86 C96 -5.5(7) . . . . ?
 O137 C114 C120 C118 -151.2(11) . . . . ?
 C1 As2 O1 Pd3 178.1(4) . . . . ?
 C1 As2 O6 Pd14 -169.1(5) . . . . ?
 C1 As2 O8 Pd20 -166.9(4) . . . . ?
 C1 C4 C6 C8 0.0 . . . . ?
 C4 C1 C12 C10 0.0 . . . . ?
 C4 C6 C8 C10 0.0 . . . . ?
 C6 C8 C10 C12 0.0 . . . . ?
 C8 C10 C12 C1 0.0 . . . . ?
 C12 C1 C4 C6 0.0 . . . . ?
 C11 C45 C91 O73 136.1(11) . . . . ?
 C11 C45 C91 O89 -31.2(16) . . . . ?
 C14 As3 O26 Pd13 -169.3(5) . . . . ?
 C14 As3 O36 Pd17 -178.9(5) . . . . ?
 C14 As3 O58 Pd1 -170.6(4) . . . . ?
 C14 C16 C18 C20 0.0 . . . . ?
 C16 C14 C24 C22 0.0 . . . . ?
 C16 C18 C20 C22 0.0 . . . . ?
 C18 C20 C22 C24 0.0 . . . . ?
 C20 C22 C24 C14 0.0 . . . . ?
 C24 C14 C16 C18 0.0 . . . . ?
 C19 C37 C73 C75 54.0(15) . . . . ?
 C21 C85 C87 O110 37.4(15) . . . . ?
 C21 C85 C87 O132 -150.8(11) . . . . ?
 C23 C47 C95 O126 -30.7(17) . . . . ?
 C23 C47 C95 O134 154.5(10) . . . . ?
 C26 C28 C80 C84 -76.9(15) . . . . ?
 C28 C80 C84 O9 -4.8(17) . . . . ?
 C28 C80 C84 O136 170.3(12) . . . . ?
 C30 As8 O4 Pd14 170.4(4) . . . . ?
 C30 As8 O30 Pd1 160.8(4) . . . . ?
 C30 As8 O56 Pd22 176.1(4) . . . . ?
 C30 C32 C34 C36 0.0 . . . . ?
 C32 C30 C40 C38 0.0 . . . . ?
 C32 C34 C36 C38 0.0 . . . . ?
 C34 C36 C38 C40 0.0 . . . . ?
 C36 C38 C40 C30 0.0 . . . . ?
 C40 C30 C32 C34 0.0 . . . . ?
 C37 C73 C75 O80 -133.1(11) . . . . ?
 C37 C73 C75 O81 47.5(14) . . . . ?
 C39 C77 C79 O75 -146.3(13) . . . . ?
 C39 C77 C79 O118 38.1(15) . . . . ?
 C43 C21 C85 C87 65.8(13) . . . . ?
 C45 C11 C89 O37 -45.7(15) . . . . ?
 C45 C11 C89 O91 146.2(12) . . . . ?
 C47 C23 C93 O49 -177.6(13) . . . . ?
 C47 C23 C93 O71 -13.2(15) . . . . ?
 C50 C46 C68 O46 0.9(16) . . . . ?
 C50 C46 C68 O72 -174.1(11) . . . . ?
 C52 C48 C54 O40 35.0(17) . . . . ?
 C52 C48 C54 O66 -142.2(12) . . . . ?
 C54 C48 C52 C42 65.4(15) . . . . ?
 C56 As7 O28 Pd20 162.7(4) . . . . ?
 C56 As7 O42 Pd13 167.5(4) . . . . ?
 C56 As7 O62 Pd9 176.8(4) . . . . ?
 C56 C58 C60 C62 0.0 . . . . ?
 C58 C56 C66 C64 0.0 . . . . ?
 C58 C60 C62 C64 0.0 . . . . ?
 C60 C62 C64 C66 0.0 . . . . ?
 C62 C64 C66 C56 0.0 . . . . ?
 C66 C56 C58 C60 0.0 . . . . ?
 C68 C46 C50 C44 69.9(14) . . . . ?
 C70 C72 C110 C112 -78.1(15) . . . . ?
 C72 C110 C112 O35 -178.0(12) . . . . ?
 C72 C110 C112 O78 -4.9(18) . . . . ?
 C77 C39 C116 O19 11.7(15) . . . . ?
 C77 C39 C116 O69 -163.9(12) . . . . ?
 C78 C74 C82 O18 51.4(16) . . . . ?
 C78 C74 C82 O38 -137.9(12) . . . . ?
 C81 C5 C83 O54 -7.1(18) . . . . ?
 C81 C5 C83 O83 172.4(13) . . . . ?
 C82 C74 C78 C76 51.4(16) . . . . ?
 C83 C5 C81 C41 -67.7(15) . . . . ?
 C85 C21 C43 O21 -176.5(11) . . . . ?
 C85 C21 C43 O74 17.8(15) . . . . ?
 C86 As4 O100 Pd8 167.8(4) . . . . ?
 C86 As4 O100 K1 -75.6(7) . . . . ?
 C86 As4 O100 K5 -93.1(5) . . . . ?
 C86 As4 O100 K6 53.0(5) . . . . ?
 C86 As4 O120 Pd19 178.2(4) . . . . ?
 C86 As4 O130 Pd4 178.7(5) . . . . ?
 C86 C88 C90 C92 0.0 . . . . ?
 C88 C86 C96 C94 0.0 . . . . ?
 C88 C90 C92 C94 0.0 . . . . ?
 C90 C92 C94 C96 0.0 . . . . ?
 C92 C94 C96 C86 0.0 . . . . ?
 C96 C86 C88 C90 0.0 . . . . ?
 C89 C11 C45 C91 -57.9(14) . . . . ?
 C93 C23 C47 C95 -65.3(14) . . . . ?
 C98 As6 O102 Pd18 175.2(4) . . . . ?
 C98 As6 O104 Pd10 170.8(4) . . . . ?
 C98 As6 O112 Pd24 165.5(4) . . . . ?
 C98 C100 C102 C104 0.0 . . . . ?
 C100 C98 C108 C106 0.0 . . . . ?
 C100 C102 C104 C106 0.0 . . . . ?
 C102 C104 C106 C108 0.0 . . . . ?
 C104 C106 C108 C98 0.0 . . . . ?
 C108 C98 C100 C102 0.0 . . . . ?
 C116 C39 C77 C79 61.0(14) . . . . ?
 C120 C118 C122 O23 -138.6(11) . . . . ?
 C120 C118 C122 O97 41.5(15) . . . . ?
 C122 C118 C120 C114 64.5(14) . . . . ?
 C124 As1 O39 Pd6 -177.5(5) . . . . ?
 C124 As1 O108 Pd10 -171.0(4) . . . . ?
 C124 As1 O124 Pd8 -169.0(4) . . . . ?
 C124 As1 O124 K1 65.2(6) . . . . ?
 C124 As1 O124 K5 87.5(6) . . . . ?
 C124 As1 O124 K6 -54.2(5) . . . . ?
 C124 C126 C128 C130 0.0 . . . . ?
 C126 C124 C134 C132 0.0 . . . . ?
 C126 C128 C130 C132 0.0 . . . . ?
 C128 C130 C132 C134 0.0 . . . . ?
 C130 C132 C134 C124 0.0 . . . . ?
 C134 C124 C126 C128 0.0 . . . . ?
 C136 As5 O86 Pd19 -165.4(5) . . . . ?
 C136 As5 O122 Pd24 -167.7(5) . . . . ?
 C136 As5 O128 Pd7 -168.2(5) . . . . ?
 C136 C138 C69 C35 0.0 . . . . ?
 C138 C136 C9 C71 0.0 . . . . ?
 C138 C69 C35 C71 0.0 . . . . ?
 C69 C35 C71 C9 0.0 . . . . ?
 C35 C71 C9 C136 0.0 . . . . ?
 C9 C136 C138 C69 0.0 . . . . ?
 O2 C61 C101 O111 -64.5(13) . . . . ?
 O2 C61 C123 O53 -178.2(9) . . . . ?
 O2 C61 C123 C119 -56.2(14) . . . . ?
 O7 C97 C99 O55 62.8(14) . . . . ?
 O7 C97 C99 C3 -171.5(10) . . . . ?
 O13 C49 C97 O7 -67.0(13) . . . . ?
 O13 C49 C97 C99 171.8(10) . . . . ?
 O15 C57 C59 O13 66.4(13) . . . . ?
 O15 C57 C59 O127 -178.1(11) . . . . ?
 O15 C57 C115 O119 61.2(15) . . . . ?
 O15 C57 C115 C29 -179.0(11) . . . . ?
 O25 C55 C109 O99 69.0(15) . . . . ?
 O25 C55 C109 C113 -172.3(11) . . . . ?
 O25 C55 C111 O51 -70.4(12) . . . . ?
 O25 C55 C111 C7 173.8(10) . . . . ?
 O27 C29 C115 O119 -64.4(15) . . . . ?
 O27 C29 C115 C57 176.8(11) . . . . ?
 O27 C29 C117 O127 -174.2(10) . . . . ?
 O27 C29 C117 C137 73.7(14) . . . . ?
 O29 C27 C107 O57 58.5(17) . . . . ?
 O29 C27 C107 C53 -170.7(11) . . . . ?
 O31 C31 C125 O53 55.9(13) . . . . ?
 O31 C31 C125 O129 178.4(9) . . . . ?
 O51 C3 C99 O55 59.6(14) . . . . ?
 O51 C3 C99 C97 -67.1(13) . . . . ?
 O59 C119 C123 O53 -64.9(14) . . . . ?
 O59 C119 C123 C61 173.5(10) . . . . ?
 O63 C7 C51 O113 -62.6(13) . . . . ?
 O63 C7 C111 O51 -170.3(10) . . . . ?
 O63 C7 C111 C55 -54.0(15) . . . . ?
 O65 C33 C133 O107 -174.9(11) . . . . ?
 O65 C33 C133 C129 -54.1(16) . . . . ?
 O99 C109 C113 O63 177.6(10) . . . . ?
 O99 C109 C113 O103 -19(4) . . . . ?
 O99 C109 C113 O109 64.7(12) . . . . ?
 O101 C3 C99 O55 175.4(11) . . . . ?
 O101 C3 C99 C97 48.7(14) . . . . ?
 O101 C25 C49 O13 -172.3(10) . . . . ?
 O101 C25 C49 C97 -58.3(15) . . . . ?
 O101 C25 C103 O61 -59.1(14) . . . . ?
 O103 C53 C105 O125 118.6(19) . . . . ?
 O103 C53 C105 C135 2(2) . . . . ?
 O103 C53 C107 O57 8(3) . . . . ?
 O103 C53 C107 C27 -120(2) . . . . ?
 O105 C13 C27 O29 67.5(13) . . . . ?
 O105 C13 C27 C107 -64.1(14) . . . . ?
 O109 C53 C105 O125 -167.9(10) . . . . ?
 O109 C53 C105 C135 75.2(13) . . . . ?
 O109 C53 C107 O57 -67.7(14) . . . . ?
 O109 C53 C107 C27 163.7(11) . . . . ?
 O115 C129 C133 O107 -61.7(14) . . . . ?
 O115 C129 C133 C33 171.8(11) . . . . ?
 O117 C65 C129 O115 67.9(14) . . . . ?
 O117 C65 C129 C133 -168.2(12) . . . . ?
 O117 C65 C131 O27 55.1(13) . . . . ?
 O117 C65 C131 O65 173.7(10) . . . . ?
 O121 C15 C119 O59 64.8(14) . . . . ?
 O121 C15 C119 C123 -172.0(11) . . . . ?
 O121 C15 C121 O2 -178.9(10) . . . . ?
 O121 C15 C121 O107 64.5(12) . . . . ?
 O123 C2 C31 O31 70.9(13) . . . . ?
 O123 C2 C31 C125 -175.0(10) . . . . ?
 O123 C2 C127 O105 -71.3(13) . . . . ?
 O123 C2 C127 C63 174.7(10) . . . . ?
 O125 C13 C27 O29 -174.9(10) . . . . ?
 O125 C13 C27 C107 53.6(15) . . . . ?
 O125 C105 C135 O33 -68.2(13) . . . . ?
 O127 C117 C137 O67 68.4(14) . . . . ?
 O129 C63 C67 O133 -61.8(13) . . . . ?
 O129 C63 C127 O105 -175.0(10) . . . . ?
 O129 C63 C127 C2 -61.0(13) . . . . ?
 O131 C17 C33 O65 73.1(12) . . . . ?
 O131 C17 C33 C133 -168.9(11) . . . . ?
 C2 C31 C125 O53 -65.7(14) . . . . ?
 C2 C31 C125 O129 56.8(14) . . . . ?
 C3 O51 C111 C7 -102.0(11) . . . . ?
 C3 O51 C111 C55 137.9(10) . . . . ?
 C3 O101 C25 C49 60.1(15) . . . . ?
 C3 O101 C25 C103 -179.9(11) . . . . ?
 C7 O63 C113 O103 130.0(17) . . . . ?
 C7 O63 C113 O109 56.9(12) . . . . ?
 C7 O63 C113 C109 -57.8(14) . . . . ?
 C13 O105 C127 C2 121.2(11) . . . . ?
 C13 O105 C127 C63 -123.3(11) . . . . ?
 C13 O125 C105 C53 57.1(14) . . . . ?
 C13 O125 C105 C135 179.1(10) . . . . ?
 C13 C27 C107 O57 -178.8(11) . . . . ?
 C13 C27 C107 C53 -48.0(16) . . . . ?
 C15 C119 C123 O53 174.3(11) . . . . ?
 C15 C119 C123 C61 52.8(15) . . . . ?
 C17 C33 C133 O107 73.9(16) . . . . ?
 C17 C33 C133 C129 -165.3(12) . . . . ?
 C25 O101 C3 O51 59.9(14) . . . . ?
 C25 O101 C3 C99 -54.2(15) . . . . ?
 C25 C49 C97 O7 176.0(11) . . . . ?
 C25 C49 C97 C99 54.9(15) . . . . ?
 C29 O27 C131 O65 104.9(11) . . . . ?
 C29 O27 C131 C65 -134.8(10) . . . . ?
 C29 C117 C137 O67 -173.3(12) . . . . ?
 C31 C2 C127 O105 173.3(10) . . . . ?
 C31 C2 C127 C63 59.3(14) . . . . ?
 C33 O65 C131 O27 57.9(12) . . . . ?
 C33 O65 C131 C65 -58.2(14) . . . . ?
 C49 O13 C59 O127 96.1(11) . . . . ?
 C49 O13 C59 C57 -144.7(10) . . . . ?
 C49 C25 C103 O61 60.3(16) . . . . ?
 C49 C97 C99 O55 -176.9(11) . . . . ?
 C49 C97 C99 C3 -51.2(15) . . . . ?
 C51 C7 C111 O51 72.9(14) . . . . ?
 C51 C7 C111 C55 -170.9(11) . . . . ?
 C53 O103 C113 O63 -117.1(18) . . . . ?
 C53 O103 C113 C109 78(4) . . . . ?
 C53 O109 C113 O63 109.8(10) . . . . ?
 C53 O109 C113 C109 -133.6(10) . . . . ?
 C53 C105 C135 O33 51.9(15) . . . . ?
 C55 C109 C113 O63 53.8(15) . . . . ?
 C55 C109 C113 O103 -143(4) . . . . ?
 C55 C109 C113 O109 -59.1(14) . . . . ?
 C59 O13 C49 C25 -116.0(11) . . . . ?
 C59 O13 C49 C97 125.1(11) . . . . ?
 C59 O127 C117 C29 55.3(14) . . . . ?
 C59 O127 C117 C137 167.7(10) . . . . ?
 C59 C57 C115 O119 -176.9(10) . . . . ?
 C59 C57 C115 C29 -57.0(15) . . . . ?
 C61 O2 C121 O107 55.6(12) . . . . ?
 C61 O2 C121 C15 -62.6(13) . . . . ?
 C63 O129 C125 O53 64.0(12) . . . . ?
 C63 O129 C125 C31 -61.0(13) . . . . ?
 C65 C129 C133 O107 173.5(12) . . . . ?
 C65 C129 C133 C33 47.0(17) . . . . ?
 C67 C63 C127 O105 64.3(14) . . . . ?
 C67 C63 C127 C2 178.3(11) . . . . ?
 C101 C61 C123 O53 63.9(15) . . . . ?
 C101 C61 C123 C119 -174.1(11) . . . . ?
 C103 C25 C49 O13 73.0(14) . . . . ?
 C103 C25 C49 C97 -173.0(12) . . . . ?
 C105 O125 C13 O105 61.6(12) . . . . ?
 C105 O125 C13 C27 -59.1(14) . . . . ?
 C105 C53 C107 O57 177.2(11) . . . . ?
 C105 C53 C107 C27 48.6(16) . . . . ?
 C107 C53 C105 O125 -51.8(16) . . . . ?
 C107 C53 C105 C135 -168.8(11) . . . . ?
 C109 C55 C111 O51 166.7(11) . . . . ?
 C109 C55 C111 C7 50.9(15) . . . . ?
 C111 O51 C3 O101 134.5(10) . . . . ?
 C111 O51 C3 C99 -110.3(11) . . . . ?
 C111 C7 C51 O113 58.2(15) . . . . ?
 C111 C55 C109 O99 -169.6(11) . . . . ?
 C111 C55 C109 C113 -50.9(16) . . . . ?
 C113 O63 C7 C51 -177.9(10) . . . . ?
 C113 O63 C7 C111 58.0(14) . . . . ?
 C113 O103 C53 C105 111.5(19) . . . . ?
 C113 O103 C53 C107 -80(3) . . . . ?
 C113 O109 C53 C105 -127.5(11) . . . . ?
 C113 O109 C53 C107 110.9(11) . . . . ?
 C115 C29 C117 O127 -55.2(15) . . . . ?
 C115 C29 C117 C137 -167.2(12) . . . . ?
 C115 C57 C59 O13 -60.1(13) . . . . ?
 C115 C57 C59 O127 55.4(14) . . . . ?
 C117 O127 C59 O13 64.5(12) . . . . ?
 C117 O127 C59 C57 -54.7(14) . . . . ?
 C117 C29 C115 O119 175.0(11) . . . . ?
 C117 C29 C115 C57 56.2(15) . . . . ?
 C119 C15 C121 O2 55.8(14) . . . . ?
 C119 C15 C121 O107 -60.9(13) . . . . ?
 C121 O2 C61 C101 -171.0(10) . . . . ?
 C121 O2 C61 C123 63.5(12) . . . . ?
 C121 O107 C133 C33 -105.0(14) . . . . ?
 C121 O107 C133 C129 130.9(12) . . . . ?
 C121 C15 C119 O59 -176.3(10) . . . . ?
 C121 C15 C119 C123 -53.0(15) . . . . ?
 C123 O53 C125 O129 103.6(11) . . . . ?
 C123 O53 C125 C31 -134.0(11) . . . . ?
 C123 C61 C101 O111 55.7(16) . . . . ?
 C125 O53 C123 C61 -121.0(11) . . . . ?
 C125 O53 C123 C119 117.7(12) . . . . ?
 C125 O129 C63 C67 -171.0(10) . . . . ?
 C125 O129 C63 C127 63.3(13) . . . . ?
 C127 O105 C13 O125 112.8(10) . . . . ?
 C127 O105 C13 C27 -126.4(10) . . . . ?
 C127 C2 C31 O31 -171.1(10) . . . . ?
 C127 C2 C31 C125 -57.0(15) . . . . ?
 C127 C63 C67 O133 58.8(15) . . . . ?
 C129 C65 C131 O27 -66.9(13) . . . . ?
 C129 C65 C131 O65 51.7(15) . . . . ?
 C131 O27 C29 C115 123.4(11) . . . . ?
 C131 O27 C29 C117 -116.5(12) . . . . ?
 C131 O65 C33 C17 174.9(10) . . . . ?
 C131 O65 C33 C133 59.6(14) . . . . ?
 C131 C65 C129 O115 -170.0(10) . . . . ?
 C131 C65 C129 C133 -46.1(17) . . . . ?
 C133 O107 C121 O2 107.7(12) . . . . ?
 C133 O107 C121 C15 -135.1(11) . . . . ?

_smtbx_masks_special_details       ?
loop_
  _smtbx_masks_void_nr
  _smtbx_masks_void_average_x
  _smtbx_masks_void_average_y
  _smtbx_masks_void_average_z
  _smtbx_masks_void_volume
  _smtbx_masks_void_count_electrons
  _smtbx_masks_void_content
 1 -0.121 0.017 -0.555 3205.1 742.2 ?
 2 0.667 0.555 0.477 16.0 0.0 ?

_smtbx_masks_void_probe_radius     1.2
_smtbx_masks_void_truncation_radius  1.2
_shelx_res_file
;
TITL 333_b.res in P1
    333.res
    created by SHELXL-2019/3 at 20:15:54 on 06-Aug-2024
REM Old TITL 333 in P-1
REM SHELXT solution in P1: R1 0.258, Rweak 0.020, Alpha 0.000
REM <I/s> 0.000 for 0 systematic absences, Orientation as input
REM Flack x = 0.472 ( 0.003 ) from 24222 Parsons' quotients
REM Formula found by SHELXT: C184 O191 As Sr3 Pd30
CELL 0.71073 16.7346 17.4086 30.2343 75.238 76.008 72.312
ZERR 1 0.0005 0.0005 0.0008 0.001 0.001 0.001
LATT -1
SFAC C H As K O Pd Sr
UNIT 138 137 8 4.25 135.5 24 2
SIMU 0.01 0.02 5 $o
SIMU 0.01 0.02 5 $c
ISOR 0.001 0.002 K1 K5
DFIX 1.54 C13 O125 C13 C27 O125 C105 C105 C53 C53 C107 C107 C27
DANG 2.54 C13 C105 C13 C107 O125 C53 C105 C107 C53 C27
SADI C13 O125 O125 C105 C105 C53 C53 C107 C107 C27 C27 C13
SADI 0.04 C13 C107 C105 C107 O125 C27 O125 C53 C53 C27 C13 C105
SIMU O125 C13 C27 C53 C105 C107
RIGU O125 C13 C27 C53 C105 C107
DFIX 1.54 C109 C55 C109 C113 C55 C111 C111 C7 C7 O63 O63 C113
DANG 2.54 C109 C111 C109 O63 C55 C7 C111 O63 C7 C113
SADI C109 C55 C55 C111 C111 C7 C7 O63 O63 C113 C113 C109
SADI 0.04 C109 O63 C111 O63 C55 C113 C55 C7 C7 C113 C109 C111
SIMU O63 C7 C55 C109 > C113
RIGU O63 C7 C55 C109 > C113
DFIX 1.54 C57 C115 C57 C59 C115 C29 C29 C117 C117 O127 O127 C59
DANG 2.54 C57 C29 C57 O127 C115 C117 C29 O127 C117 C59
SADI C57 C115 C115 C29 C29 C117 C117 O127 O127 C59 C59 C57
SADI 0.04 C57 O127 C29 O127 C115 C59 C115 C117 C117 C59 C57 C29
SIMU O127 C29 C57 C59 C115 C117
RIGU O127 C29 C57 C59 C115 C117
DFIX 1.54 C119 C15 C119 C123 C15 C121 C121 O2 O2 C61 C61 C123
DANG 2.54 C119 C121 C119 C61 C15 O2 C121 C61 O2 C123
SADI C119 C15 C15 C121 C121 O2 O2 C61 C61 C123 C123 C119
SADI 0.04 C119 C61 C121 C61 C15 C123 C15 O2 O2 C123 C119 C121
SIMU O2 C15 C61 C119 > C123
RIGU O2 C15 C61 C119 > C123
DFIX 1.54 C31 C125 C31 C2 C125 O129 O129 C63 C63 C127 C127 C2
DANG 2.54 C31 O129 C31 C127 C125 C63 O129 C127 C63 C2
SADI C31 C125 C125 O129 O129 C63 C63 C127 C127 C2 C2 C31
SADI 0.04 C31 C127 O129 C127 C125 C2 C125 C63 C63 C2 C31 O129
SIMU O129 C2 C31 C63 C125 C127
RIGU O129 C2 C31 C63 C125 C127
DFIX 1.54 C129 C65 C129 C133 C65 C131 C131 O65 O65 C33 C33 C133
DANG 2.54 C129 C131 C129 C33 C65 O65 C131 C33 O65 C133
SADI C129 C65 C65 C131 C131 O65 O65 C33 C33 C133 C133 C129
SADI 0.04 C129 C33 C131 C33 C65 C133 C65 O65 O65 C133 C129 C131
SIMU O65 C33 C65 C129 > C133
RIGU O65 C33 C65 C129 > C133
ISOR 0.005 0.01 C14 C16 C18 C20 C22 C24

L.S. 20
PLAN  50
SIZE 0.2 0.15 0.14
TEMP 0
CONF
FREE K4 C75
FREE K3 H81a
FREE K3 H81b
LIST 4
MORE -1
ABIN
fmap 2
acta
BOND $H
TWIN -1 0 0 0 -1 0 0 0 -1 2
OMIT -3 50
OMIT -6 1 -2
OMIT -2 8 -11
OMIT 0 -4 -12
OMIT 2 -1 -9
REM <olex2.extras>
REM <HklSrc "%.\\333.hkl">
REM </olex2.extras>

WGHT    0.048600   18.109402
BASF   0.27509
FVAR       0.13502
PD1   6    0.914656    0.688558   -0.260202    11.00000    0.02527    0.03173 =
         0.02329   -0.00444   -0.00913   -0.00619
PD2   6    1.162882    0.695561   -0.157693    11.00000    0.05707    0.03452 =
         0.04094   -0.00791   -0.02861   -0.01280
PD3   6    1.261126    0.570538   -0.221320    11.00000    0.02920    0.03320 =
         0.02885   -0.00473   -0.01683   -0.00870
PD4   6    1.223614    0.508411    0.168344    11.00000    0.02233    0.04670 =
         0.01487   -0.00260   -0.00553   -0.00944
PD5   6    0.670421    0.659843    0.028392    11.00000    0.04576    0.03938 =
         0.03168   -0.00700   -0.02007   -0.01450
PD6   6    0.994842    0.724499    0.164731    11.00000    0.03610    0.03433 =
         0.01842   -0.00144   -0.00700   -0.01487
PD7   6    1.013018    0.292043    0.219328    11.00000    0.04096    0.02876 =
         0.03555   -0.01005   -0.01781   -0.00529
PD8   6    1.078184    0.590766    0.248553    11.00000    0.02542    0.03897 =
         0.01697   -0.00392   -0.00697   -0.01168
PD9   6    1.054681    0.348446   -0.171865    11.00000    0.02773    0.03378 =
         0.02620   -0.00625   -0.00671   -0.00744
PD10  6    0.872964    0.624452    0.258315    11.00000    0.02578    0.02896 =
         0.01998   -0.00775   -0.00671   -0.00967
PD11  6    0.901664    0.902664   -0.029805    11.00000    0.04676    0.03986 =
         0.02786    0.00071   -0.01000   -0.01974
PD12  6    0.879421    0.382210    0.156143    11.00000    0.04650    0.03470 =
         0.03829   -0.01208   -0.02119   -0.01014
PD13  6    0.971289    0.488021   -0.252649    11.00000    0.02233    0.03383 =
         0.02065   -0.00879   -0.00529   -0.00721
PD14  6    1.120840    0.653572   -0.290382    11.00000    0.02779    0.02650 =
         0.02623   -0.00746   -0.01204   -0.00429
PD15  6    0.912090    0.426526   -0.098488    11.00000    0.02515    0.05455 =
         0.02304   -0.00677   -0.00750   -0.00501
PD16  6    1.138535    0.641127    0.094017    11.00000    0.02766    0.05642 =
         0.02197    0.00116   -0.00924   -0.01683
PD17  6    0.824380    0.562665   -0.169348    11.00000    0.01854    0.05087 =
         0.02046   -0.00687   -0.00464   -0.00633
PD18  6    0.787886    0.504504    0.219376    11.00000    0.02965    0.03880 =
         0.02436   -0.00976   -0.01132   -0.01257
PD19  6    1.131236    0.386525    0.258780    11.00000    0.02404    0.03330 =
         0.02227   -0.00374   -0.01056   -0.00574
PD20  6    1.177859    0.451265   -0.262784    11.00000    0.02129    0.02864 =
         0.02587   -0.00835   -0.00580   -0.00566
PD21  6    1.382470    0.419719   -0.032879    11.00000    0.03566    0.04740 =
         0.02894   -0.01182   -0.01222   -0.01164
PD22  6    1.029824    0.782118   -0.220139    11.00000    0.04780    0.02453 =
         0.03070   -0.00790   -0.01948   -0.00472
PD23  6    1.141744    0.176378    0.026974    11.00000    0.04763    0.04881 =
         0.02691    0.00159   -0.01423   -0.01903
PD24  6    0.928106    0.421945    0.289090    11.00000    0.02562    0.03195 =
         0.02385   -0.00558   -0.00904   -0.00729
SR1   7    1.006337    0.509263    0.170488    11.00000    0.02324    0.03305 =
         0.02168   -0.00714   -0.00890   -0.00742
SR2   7    1.041086    0.563299   -0.171065    11.00000    0.02749    0.03171 =
         0.02188   -0.00796   -0.00963   -0.00449
AS1   3    0.952481    0.763631    0.266045    11.00000    0.03717    0.03539 =
         0.02662   -0.00928   -0.00542   -0.01641
AS2   3    1.308215    0.547761   -0.325082    11.00000    0.02581    0.03566 =
         0.02935   -0.00866   -0.00824   -0.01067
AS3   3    0.786750    0.596827   -0.270490    11.00000    0.02286    0.04398 =
         0.01972   -0.00432   -0.00855   -0.00902
AS4   3    1.258199    0.478421    0.271185    11.00000    0.02437    0.04608 =
         0.02014   -0.00087   -0.00826   -0.01332
AS5   3    1.050553    0.246911    0.322173    11.00000    0.03441    0.03158 =
         0.03303   -0.00138   -0.01176   -0.00531
AS6   3    0.744450    0.527573    0.323661    11.00000    0.02586    0.03833 =
         0.02468   -0.00942   -0.00590   -0.00979
AS7   3    1.095803    0.319354   -0.273735    11.00000    0.03109    0.03380 =
         0.03735   -0.01627   -0.00669   -0.00839
AS8   3    0.995385    0.826946   -0.322239    11.00000    0.03730    0.02609 =
         0.02730   -0.00372   -0.01304   -0.00645
PART 1
K1    4    1.040375    0.589123    0.368290    10.65000    0.01715    0.01769 =
         0.01433   -0.00128   -0.00453   -0.00348
K2    4    0.715067    0.244077    0.140091    10.25000    0.06205    0.04923 =
         0.05686   -0.00502    0.00899   -0.04269
PART 2
K3    4    0.746796    0.248399    0.132924    10.50000    0.05068    0.06049 =
         0.11496   -0.03666   -0.03353   -0.02372
PART 0
K4    4    1.376743    0.196815   -0.006173    11.00000    0.06651    0.07067 =
         0.10747   -0.05228   -0.05186    0.02106
PART 2
K5    4    1.037356    0.540763    0.362632    10.35000    0.02268    0.02440 =
         0.02201   -0.00268   -0.00418   -0.00375
PART 0
K6    4    1.201391    0.713105    0.273718    10.75000    0.05361    0.06719 =
         0.06447   -0.02990   -0.00273   -0.04183
K7    4    0.821467    0.322380    0.009666    10.75000    0.07161    0.08816 =
         0.03214   -0.00212   -0.01637   -0.00956
O1    5    1.341875    0.567400   -0.282488    11.00000    0.03553    0.04321 =
         0.02783   -0.01049   -0.00972   -0.01311
O3    5    1.504207    0.244950   -0.091692    11.00000    0.05460    0.08434 =
         0.06088   -0.01243   -0.00533   -0.00558
O4    5    1.076252    0.750172   -0.339875    11.00000    0.03980    0.03554 =
         0.03068   -0.00389   -0.01475   -0.00386
O5    5    0.889189    0.262948    0.156183    11.00000    0.05366    0.05018 =
         0.04247   -0.01233   -0.01676   -0.01356
O6    5    1.221824    0.622106   -0.341017    11.00000    0.03696    0.03795 =
         0.03058   -0.00783   -0.00848   -0.00749
O8    5    1.285785    0.458446   -0.310633    11.00000    0.03529    0.04455 =
         0.03387   -0.01488   -0.00472   -0.01364
O9    5    0.637390    0.591771   -0.008488    11.00000    0.04785    0.04919 =
         0.03249   -0.00936   -0.01253   -0.01609
O10   5    0.922830    0.579581   -0.217991    11.00000    0.02757    0.03965 =
         0.02333   -0.01061   -0.00918   -0.00636
O11   5    0.654396    0.277145    0.240380    11.00000    0.05781    0.05838 =
         0.05111   -0.00843   -0.01256   -0.01592
O12   5    1.182965    0.576332   -0.160355    11.00000    0.03703    0.03922 =
         0.02839   -0.01024   -0.01314   -0.01194
O14   5    1.167355    0.557131   -0.244766    11.00000    0.03157    0.03157 =
         0.03173   -0.01294   -0.01406   -0.00969
O16   5    1.023420    0.688684   -0.241352    11.00000    0.03399    0.03866 =
         0.02907   -0.01113   -0.01768   -0.00534
O17   5    1.125313    0.721162    0.358072    10.50000    0.04216    0.04650 =
         0.03040   -0.01305   -0.01049   -0.00386
O18   5    1.121036    0.322531   -0.056778    11.00000    0.02993    0.04853 =
         0.02892   -0.00844   -0.00667    0.00034
O19   5    0.629590    0.580760    0.085055    11.00000    0.04641    0.05277 =
         0.03607   -0.01584   -0.00857   -0.01790
O20   5    1.069436    0.447820   -0.217254    11.00000    0.03070    0.03822 =
         0.02711   -0.01012   -0.01131   -0.00861
O21   5    1.513936    0.377355    0.033460    11.00000    0.04346    0.07114 =
         0.04745   -0.01636   -0.01321   -0.02003
O22   5    1.358434    0.583288   -0.197885    11.00000    0.04100    0.05201 =
         0.03395   -0.00958   -0.02026   -0.01701
O23   5    0.824496    0.883550   -0.064786    11.00000    0.05037    0.04583 =
         0.03955    0.00222   -0.01619   -0.01912
O24   5    1.033231    0.415564   -0.122911    11.00000    0.03375    0.04313 =
         0.03057   -0.00570   -0.01236   -0.01283
O26   5    0.872835    0.525211   -0.288068    11.00000    0.02892    0.04680 =
         0.03171   -0.00964   -0.00938   -0.00217
O28   5    1.186195    0.342618   -0.280855    11.00000    0.03764    0.03144 =
         0.03372   -0.01075   -0.00777   -0.01174
O30   5    0.904237    0.805027   -0.303101    11.00000    0.03810    0.03432 =
         0.03790   -0.00305   -0.01524   -0.00365
O32   5    0.894116    0.545896   -0.122734    11.00000    0.03252    0.04751 =
         0.02429   -0.00730   -0.01173   -0.01085
O34   5    0.721844    0.551007   -0.120440    11.00000    0.02969    0.05874 =
         0.02368   -0.00912   -0.00592   -0.00375
O35   5    1.535108    0.413590   -0.118831    11.00000    0.04371    0.06735 =
         0.04368   -0.01204   -0.01370   -0.00946
O36   5    0.749063    0.571641   -0.214223    11.00000    0.02941    0.05557 =
         0.02578   -0.00931   -0.01314   -0.00623
O37   5    0.704841    0.709565    0.067091    11.00000    0.04860    0.04053 =
         0.03230   -0.01152   -0.01809   -0.01131
O38   5    1.215474    0.211202   -0.030707    11.00000    0.04347    0.05232 =
         0.03117   -0.00131   -0.00560   -0.00798
O39   5    0.974953    0.802769    0.206354    11.00000    0.04645    0.04396 =
         0.02915   -0.00651   -0.00490   -0.02437
O40   5    1.034386    0.877725   -0.194881    11.00000    0.05031    0.03382 =
         0.04003   -0.00810   -0.01557   -0.01271
O41   5    1.082508    0.305756    0.084877    11.00000    0.04761    0.04929 =
         0.03207   -0.00456   -0.01720   -0.01396
O42   5    1.017843    0.399355   -0.292284    11.00000    0.03948    0.04192 =
         0.03292   -0.01657   -0.01263   -0.00479
O43   5    0.984564    0.327205    0.024137    11.00000    0.05527    0.06173 =
         0.03895   -0.01267   -0.00912   -0.00253
O44   5    0.787652    0.436392   -0.071705    11.00000    0.03231    0.04904 =
         0.02883   -0.00459   -0.00494   -0.00550
O45   5    1.329935    0.659353    0.184478    11.00000    0.06675    0.05764 =
         0.05871   -0.00552   -0.02516   -0.01949
O46   5    1.068771    0.156187   -0.011104    11.00000    0.04419    0.05064 =
         0.03167   -0.00585   -0.01643   -0.01183
O47   5    1.139336    0.828370    0.195191    11.00000    0.04250    0.04976 =
         0.07227   -0.00098   -0.01107   -0.02531
O48   5    1.037872    0.245737   -0.125632    11.00000    0.04484    0.04506 =
         0.03146   -0.00775   -0.00804   -0.01041
O49   5    0.883232    1.027918    0.029482    11.00000    0.06239    0.04340 =
         0.05791   -0.00592   -0.02133   -0.00248
O50   5    1.038130    0.707135   -0.158266    11.00000    0.04320    0.03733 =
         0.03266   -0.00493   -0.01799   -0.00981
O52   5    0.975711    0.940417   -0.089302    11.00000    0.05073    0.03539 =
         0.03359    0.00164   -0.01442   -0.01996
O54   5    1.061288    0.140072    0.083946    11.00000    0.05411    0.05338 =
         0.03105   -0.00793   -0.01592   -0.01467
O56   5    1.021328    0.862151   -0.281945    11.00000    0.04481    0.03379 =
         0.03672   -0.00768   -0.02141   -0.00431
O58   5    0.811310    0.689273   -0.283494    11.00000    0.03250    0.04875 =
         0.03358   -0.00087   -0.01837   -0.00489
O60   5    0.928674    0.299946   -0.074099    11.00000    0.03696    0.04830 =
         0.03623   -0.00577   -0.00927   -0.00967
O62   5    1.067413    0.277335   -0.219112    11.00000    0.04287    0.04174 =
         0.02955   -0.01241   -0.00729   -0.01386
O64   5    1.285140    0.686947   -0.156651    11.00000    0.04848    0.04348 =
         0.04453   -0.00794   -0.02098   -0.01323
O66   5    1.141617    0.815069   -0.154938    11.00000    0.05166    0.03792 =
         0.03915   -0.01179   -0.01737   -0.01367
O68   5    1.204181    0.211749    0.064122    11.00000    0.04465    0.05676 =
         0.03168   -0.00525   -0.01348   -0.01517
O69   5    0.532905    0.683820    0.115326    11.00000    0.07155    0.06757 =
         0.07821   -0.01449    0.00076   -0.00981
O70   5    0.868273    1.044832   -0.113335    11.00000    0.05087    0.04381 =
         0.05335   -0.00493   -0.00597   -0.00911
O71   5    0.970547    0.926737    0.005415    11.00000    0.05084    0.03530 =
         0.02825   -0.00638   -0.00854   -0.01795
O72   5    1.177691    0.044405   -0.037619    11.00000    0.06446    0.05929 =
         0.03419   -0.00923   -0.01391    0.00877
O73   5    0.821798    0.867862    0.030341    11.00000    0.04267    0.04397 =
         0.02953    0.00031   -0.00885   -0.01789
O74   5    1.416095    0.474729    0.005135    11.00000    0.03368    0.05617 =
         0.02585   -0.00665   -0.01547   -0.02039
O75   5    0.756188    0.405050    0.148321    11.00000    0.04947    0.04706 =
         0.03730   -0.00884   -0.02450   -0.02115
O76   5    1.335256    0.358713   -0.070634    11.00000    0.04519    0.05066 =
         0.03583   -0.01569   -0.01795   -0.01226
O77   5    0.719432    0.731040   -0.033609    11.00000    0.04799    0.04503 =
         0.03119   -0.00400   -0.01276   -0.01663
O78   5    1.418507    0.501080   -0.089300    11.00000    0.04238    0.05713 =
         0.03435   -0.01007   -0.01069   -0.01902
O79   5    1.242427    0.483159   -0.086639    11.00000    0.04944    0.04515 =
         0.02976   -0.01221   -0.01589   -0.00128
O80   5    1.356209    0.337336    0.021068    11.00000    0.04348    0.05383 =
         0.03146   -0.00816   -0.01128   -0.01963
O81   5    1.244299    0.429577    0.053390    11.00000    0.04798    0.06852 =
         0.03309   -0.00980   -0.00038   -0.03133
O82   5    1.043099    0.542694   -0.077793    11.00000    0.05664    0.05033 =
         0.03405   -0.01451   -0.02036   -0.00870
O83   5    1.164866    0.037412    0.113115    11.00000    0.06408    0.06996 =
         0.04116    0.01181   -0.00822   -0.00207
O84   5    1.013738    0.502539    0.077427    11.00000    0.06459    0.06200 =
         0.03567   -0.00665   -0.01338   -0.01696
O85   5    0.761485    0.265550   -0.031088    11.00000    0.04132    0.03936 =
         0.03154    0.00068   -0.00787    0.00681
O86   5    1.143189    0.278597    0.299822    11.00000    0.04056    0.03876 =
         0.04157   -0.00353   -0.01661   -0.01424
O87   5    0.875055    0.174907    0.061767    11.00000    0.05220    0.05766 =
         0.04363   -0.00562   -0.01154   -0.01064
O88   5    0.981495    0.625118    0.214624    11.00000    0.03305    0.03559 =
         0.02430   -0.00501   -0.00617   -0.01375
O89   5    0.923172    0.752259    0.048688    11.00000    0.03962    0.04630 =
         0.02501    0.00326   -0.01201   -0.01265
O90   5    1.121452    0.496139    0.215883    11.00000    0.03475    0.04221 =
         0.02719   -0.00749   -0.00586   -0.01248
O91   5    0.798772    0.594620    0.088083    11.00000    0.04379    0.04201 =
         0.03375   -0.01607   -0.00912   -0.01139
O92   5    0.884854    0.520344    0.240080    11.00000    0.03486    0.03806 =
         0.03072   -0.00895   -0.01168   -0.01602
O93   5    0.774246    0.467870    0.035017    11.00000    0.05276    0.05522 =
         0.03532   -0.01663   -0.01855   -0.00252
O94   5    1.028010    0.387627    0.239023    11.00000    0.03480    0.04205 =
         0.02971   -0.01127   -0.01198   -0.01526
O95   5    0.809354    0.304945    0.076047    11.00000    0.05283    0.05533 =
         0.03946   -0.00690   -0.01265   -0.01285
O96   5    1.009544    0.654309    0.118163    11.00000    0.03419    0.04471 =
         0.02349   -0.00364   -0.00874   -0.01678
O97   5    0.933909    0.779341   -0.088175    11.00000    0.06587    0.04898 =
         0.03523   -0.00971   -0.01697   -0.02402
O98   5    0.865349    0.498333    0.156647    11.00000    0.03914    0.04348 =
         0.02835   -0.01023   -0.01303   -0.01770
O100  5    1.174533    0.556368    0.286562    11.00000    0.03725    0.04763 =
         0.02886   -0.00853   -0.01776   -0.01376
O102  5    0.708827    0.502704    0.281820    11.00000    0.03668    0.05226 =
         0.03434   -0.01100   -0.00646   -0.02080
O104  5    0.761490    0.625446    0.304592    11.00000    0.03236    0.04207 =
         0.03113   -0.00719   -0.00304   -0.01447
O106  5    1.152794    0.517741    0.119802    11.00000    0.03277    0.05166 =
         0.02367   -0.00434   -0.00870   -0.01490
O108  5    0.857108    0.732390    0.277913    11.00000    0.03462    0.03808 =
         0.03060   -0.01318   -0.00358   -0.01504
O110  5    1.326297    0.525222    0.117966    11.00000    0.03697    0.06061 =
         0.02969   -0.00629   -0.00517   -0.01675
O112  5    0.828087    0.454182    0.340929    11.00000    0.03500    0.04844 =
         0.03140   -0.00886   -0.00623   -0.00945
O114  5    0.996039    0.198249    0.197368    11.00000    0.04800    0.04283 =
         0.03197   -0.01148   -0.01392   -0.01319
O116  5    0.999944    0.367933    0.157765    11.00000    0.04295    0.04508 =
         0.03052   -0.00958   -0.02109   -0.01341
O118  5    0.692534    0.495808    0.193175    11.00000    0.04630    0.05413 =
         0.03242   -0.01136   -0.01234   -0.01519
O120  5    1.231901    0.387808    0.285005    11.00000    0.03619    0.04569 =
         0.03375   -0.00324   -0.01694   -0.01672
O122  5    0.976642    0.328674    0.341183    11.00000    0.04630    0.04238 =
         0.03076   -0.00634   -0.00983   -0.01083
O124  5    1.031606    0.685377    0.282405    11.00000    0.04192    0.04744 =
         0.02757   -0.01631   -0.00759   -0.01387
O126  5    1.011788    0.822138    0.115286    11.00000    0.04923    0.03786 =
         0.02729   -0.00803   -0.00582   -0.01483
O128  5    1.018631    0.216284    0.280619    11.00000    0.04349    0.03935 =
         0.03477   -0.00835   -0.01208   -0.01407
O130  5    1.301238    0.497177    0.212740    11.00000    0.03184    0.05106 =
         0.02634   -0.00282   -0.00905   -0.01845
O132  5    1.266263    0.628373    0.066624    11.00000    0.03396    0.05807 =
         0.02604   -0.00268   -0.00476   -0.01780
O134  5    1.128011    0.759708    0.066918    11.00000    0.04186    0.04546 =
         0.02800    0.00172   -0.00759   -0.01721
PART 1
O135  5    1.088091    0.411069    0.370250    11.00000    0.06321    0.05559 =
         0.03865   -0.01450    0.00721   -0.02816
PART 0
O136  5    0.538328    0.702315   -0.039531    11.00000    0.05085    0.06156 =
         0.04930   -0.01360   -0.02696   -0.00131
O137  5    0.809719    0.615997   -0.052856    11.00000    0.05389    0.05479 =
         0.02935   -0.00644   -0.01137   -0.01353
AFIX  66
C1    1    1.394784    0.551916   -0.379424    11.00000    0.04895    0.05351 =
         0.03838   -0.01195   -0.01125   -0.01549
C4    1    1.462565    0.483925   -0.386694    11.00000    0.05455    0.05090 =
         0.04492   -0.00374   -0.00691   -0.01431
AFIX  43
H4    2    1.463561    0.433541   -0.366526    11.00000   -1.20000
AFIX  65
C6    1    1.528857    0.491238   -0.424108    11.00000    0.05471    0.05583 =
         0.04590   -0.00936   -0.00800   -0.01096
AFIX  43
H6    2    1.574207    0.445748   -0.428972    11.00000   -1.20000
AFIX  65
C8    1    1.527369    0.566543   -0.454252    11.00000    0.05621    0.05961 =
         0.03928   -0.00417   -0.00565   -0.01661
AFIX  43
H8    2    1.571724    0.571436   -0.479284    11.00000   -1.20000
AFIX  65
C10   1    1.459588    0.634535   -0.446982    11.00000    0.05520    0.05387 =
         0.04501   -0.00426   -0.00880   -0.01532
AFIX  43
H10   2    1.458593    0.684918   -0.467151    11.00000   -1.20000
AFIX  65
C12   1    1.393296    0.627222   -0.409569    11.00000    0.05573    0.05561 =
         0.04228   -0.00835   -0.00981   -0.01165
AFIX  43
H12   2    1.347946    0.672713   -0.404705    11.00000   -1.20000
AFIX   0
C5    1    1.032031    0.059791    0.157139    11.00000    0.06999    0.04039 =
         0.03598   -0.01189   -0.01028   -0.02813
AFIX  23
H5A   2    1.056743    0.056670    0.183650    11.00000   -1.20000
H5B   2    1.025441    0.005569    0.158891    11.00000   -1.20000
AFIX   0
C11   1    0.794759    0.697118    0.124096    11.00000    0.04276    0.05751 =
         0.02814   -0.00505   -0.01429   -0.02356
AFIX  23
H11A  2    0.849976    0.663820    0.131078    11.00000   -1.20000
H11B  2    0.753339    0.694871    0.152739    11.00000   -1.20000
AFIX  66
C14   1    0.699453    0.602122   -0.303122    11.00000    0.03308    0.06167 =
         0.04143   -0.01486   -0.01837   -0.01886
C16   1    0.717364    0.588655   -0.348288    11.00000    0.04391    0.07411 =
         0.05235   -0.01396   -0.01656   -0.01944
AFIX  43
H16   2    0.773289    0.578358   -0.364264    11.00000   -1.20000
AFIX  65
C18   1    0.651688    0.590578   -0.369577    11.00000    0.04454    0.07715 =
         0.04921   -0.01261   -0.01687   -0.02158
AFIX  43
H18   2    0.663671    0.581568   -0.399796    11.00000   -1.20000
AFIX  65
C20   1    0.568101    0.605967   -0.345699    11.00000    0.04358    0.07524 =
         0.05385   -0.01192   -0.02248   -0.02172
AFIX  43
H20   2    0.524159    0.607253   -0.359943    11.00000   -1.20000
AFIX  65
C22   1    0.550189    0.619434   -0.300533    11.00000    0.04209    0.07505 =
         0.05242   -0.01271   -0.02286   -0.02217
AFIX  43
H22   2    0.494264    0.629731   -0.284558    11.00000   -1.20000
AFIX  65
C24   1    0.615864    0.617512   -0.279244    11.00000    0.03943    0.06966 =
         0.04954   -0.00884   -0.01796   -0.02231
AFIX  43
H24   2    0.603880    0.626522   -0.249025    11.00000   -1.20000
AFIX   0
C19   1    1.157681    0.271463    0.087500    11.00000    0.05182    0.04675 =
         0.03099   -0.00663   -0.00686   -0.02238
C21   1    1.482561    0.502862    0.059035    11.00000    0.02975    0.05688 =
         0.02423   -0.01334   -0.00662   -0.02866
AFIX  23
H21A  2    1.484155    0.475311    0.091149    11.00000   -1.20000
H21B  2    1.537699    0.513709    0.045213    11.00000   -1.20000
AFIX   0
C23   1    1.014733    0.975059    0.059655    11.00000    0.05609    0.04893 =
         0.02572   -0.00233   -0.01534   -0.02507
AFIX  23
H23A  2    1.032465    1.025665    0.047383    11.00000   -1.20000
H23B  2    0.988240    0.975343    0.091933    11.00000   -1.20000
AFIX   0
C26   1    0.718558    0.493248   -0.086003    11.00000    0.04513    0.05426 =
         0.02312   -0.00885   -0.00960   -0.02484
C28   1    0.636404    0.485916   -0.057835    11.00000    0.03910    0.06158 =
         0.02793   -0.00337   -0.00579   -0.02896
AFIX  23
H28A  2    0.642701    0.462690   -0.025720    11.00000   -1.20000
H28B  2    0.615061    0.449514   -0.068800    11.00000   -1.20000
AFIX  66
C30   1    0.983265    0.913891   -0.375446    11.00000    0.05544    0.04636 =
         0.02771   -0.01008   -0.01447   -0.01558
C32   1    0.946528    0.908837   -0.410870    11.00000    0.06876    0.05501 =
         0.04057   -0.00975   -0.01956   -0.01916
AFIX  43
H32   2    0.929157    0.862117   -0.409250    11.00000   -1.20000
AFIX  65
C34   1    0.935755    0.973612   -0.448717    11.00000    0.07082    0.06292 =
         0.04033   -0.00342   -0.01852   -0.01377
AFIX  43
H34   2    0.911176    0.970230   -0.472418    11.00000   -1.20000
AFIX  65
C36   1    0.961718    1.043442   -0.451140    11.00000    0.06916    0.05782 =
         0.03416   -0.00464   -0.01401   -0.00855
AFIX  43
H36   2    0.954510    1.086780   -0.476462    11.00000   -1.20000
AFIX  65
C38   1    0.998455    1.048496   -0.415716    11.00000    0.07502    0.05777 =
         0.04983   -0.00555   -0.01275   -0.01968
AFIX  43
H38   2    1.015826    1.095217   -0.417337    11.00000   -1.20000
AFIX  65
C40   1    1.009229    0.983722   -0.377869    11.00000    0.07017    0.05834 =
         0.03967   -0.00377   -0.01981   -0.02264
AFIX  43
H40   2    1.033808    0.987104   -0.354167    11.00000   -1.20000
AFIX   0
C37   1    1.203859    0.291118    0.120225    11.00000    0.04666    0.04927 =
         0.02618   -0.00659   -0.01115   -0.02341
AFIX  23
H37A  2    1.170203    0.342110    0.129954    11.00000   -1.20000
H37B  2    1.206437    0.247944    0.147818    11.00000   -1.20000
AFIX   0
C39   1    0.538499    0.543740    0.155955    11.00000    0.04502    0.06718 =
         0.02608   -0.00926   -0.00847   -0.02661
AFIX  23
H39A  2    0.531467    0.561667    0.184842    11.00000   -1.20000
H39B  2    0.483443    0.539763    0.153125    11.00000   -1.20000
AFIX   0
C41   1    0.944318    0.206926    0.168833    11.00000    0.05686    0.05022 =
         0.03201   -0.00912   -0.00994   -0.02327
C42   1    0.940753    1.001995   -0.117757    11.00000    0.06496    0.04742 =
         0.03518    0.00276   -0.01798   -0.02462
C43   1    1.463927    0.445322    0.031771    11.00000    0.03164    0.05314 =
         0.02676   -0.00762   -0.00861   -0.01777
C44   1    0.973875    0.245864   -0.090160    11.00000    0.04271    0.05167 =
         0.03259   -0.00437   -0.00919   -0.01814
C45   1    0.798928    0.791964    0.102153    11.00000    0.04410    0.05250 =
         0.02190   -0.01096   -0.01188   -0.02107
AFIX  23
H45A  2    0.742006    0.824666    0.097863    11.00000   -1.20000
H45B  2    0.815252    0.812426    0.124735    11.00000   -1.20000
AFIX   0
C46   1    1.054123    0.088110   -0.067387    11.00000    0.04885    0.03893 =
         0.03019   -0.00618    0.00090   -0.01913
AFIX  23
H46A  2    1.042264    0.034516   -0.058366    11.00000   -1.20000
H46B  2    1.087542    0.092344   -0.098552    11.00000   -1.20000
AFIX   0
C47   1    1.092446    0.905173    0.058369    11.00000    0.05612    0.05111 =
         0.02669    0.00094   -0.01584   -0.02547
AFIX  23
H47A  2    1.118783    0.902439    0.026297    11.00000   -1.20000
H47B  2    1.133034    0.914238    0.073329    11.00000   -1.20000
AFIX   0
C48   1    1.094177    0.960942   -0.170942    11.00000    0.07086    0.03833 =
         0.03241    0.00295   -0.01651   -0.03019
AFIX  23
H48A  2    1.129707    0.983212   -0.198694    11.00000   -1.20000
H48B  2    1.121047    0.953899   -0.144610    11.00000   -1.20000
AFIX   0
C50   1    0.967007    0.157106   -0.067746    11.00000    0.04479    0.04097 =
         0.03197   -0.00907    0.00086   -0.01881
AFIX  23
H50A  2    0.932056    0.142780   -0.084118    11.00000   -1.20000
H50B  2    0.937345    0.156506   -0.035892    11.00000   -1.20000
AFIX   0
C52   1    1.006439    1.021860   -0.164506    11.00000    0.07217    0.03089 =
         0.03718    0.00155   -0.01337   -0.02315
AFIX  23
H52A  2    0.979845    1.026479   -0.190566    11.00000   -1.20000
H52B  2    1.014933    1.075328   -0.166269    11.00000   -1.20000
AFIX   0
C54   1    1.088559    0.879153   -0.175151    11.00000    0.07327    0.03854 =
         0.03251   -0.00429   -0.01953   -0.01926
AFIX  66
C56   1    1.108536    0.236592   -0.308606    11.00000    0.05126    0.05601 =
         0.04670   -0.02518   -0.00699   -0.01587
C58   1    1.131790    0.153856   -0.288065    11.00000    0.06626    0.06390 =
         0.05471   -0.02484   -0.00663   -0.01130
AFIX  43
H58   2    1.142451    0.138562   -0.257820    11.00000   -1.20000
AFIX  65
C60   1    1.139109    0.093977   -0.312730    11.00000    0.07088    0.05917 =
         0.06735   -0.02015   -0.00678   -0.00929
AFIX  43
H60   2    1.154667    0.038621   -0.298987    11.00000   -1.20000
AFIX  65
C62   1    1.123174    0.116835   -0.357936    11.00000    0.06818    0.06440 =
         0.05964   -0.02633   -0.00932   -0.01757
AFIX  43
H62   2    1.128071    0.076772   -0.374438    11.00000   -1.20000
AFIX  65
C64   1    1.099920    0.199571   -0.378477    11.00000    0.06386    0.06435 =
         0.05328   -0.02572   -0.00809   -0.01725
AFIX  43
H64   2    1.089259    0.214864   -0.408722    11.00000   -1.20000
AFIX  65
C66   1    1.092600    0.259450   -0.353812    11.00000    0.05778    0.05286 =
         0.05583   -0.02128   -0.00950   -0.01946
AFIX  43
H66   2    1.077042    0.314806   -0.367556    11.00000   -1.20000
AFIX   0
C68   1    1.099574    0.094118   -0.038269    11.00000    0.04549    0.04614 =
         0.02784   -0.00336   -0.00451   -0.02375
C70   1    1.355946    0.632940   -0.173073    11.00000    0.03877    0.05595 =
         0.02928    0.00071   -0.00869   -0.01856
C72   1    1.431705    0.631676   -0.157306    11.00000    0.03598    0.05843 =
         0.03129   -0.00298   -0.00856   -0.02051
AFIX  23
H72A  2    1.455626    0.675873   -0.176761    11.00000   -1.20000
H72B  2    1.416291    0.640884   -0.125669    11.00000   -1.20000
AFIX   0
C73   1    1.292388    0.299098    0.099218    11.00000    0.03680    0.04944 =
         0.02930   -0.00847   -0.01523   -0.01638
AFIX  23
H73A  2    1.328436    0.245628    0.094130    11.00000   -1.20000
H73B  2    1.314373    0.315594    0.121232    11.00000   -1.20000
AFIX   0
C74   1    1.257716    0.286171   -0.111400    11.00000    0.04310    0.04925 =
         0.02236   -0.00707   -0.00917   -0.01301
AFIX  23
H74A  2    1.314055    0.250188   -0.108627    11.00000   -1.20000
H74B  2    1.236789    0.271210   -0.134427    11.00000   -1.20000
AFIX   0
C75   1    1.298473    0.359705    0.054090    11.00000    0.03692    0.05106 =
         0.03387   -0.00738   -0.00922   -0.02085
C76   1    1.281874    0.410954   -0.094417    11.00000    0.03700    0.05686 =
         0.02697   -0.00414   -0.00367   -0.01991
C77   1    0.601919    0.457718    0.158088    11.00000    0.04837    0.06305 =
         0.02939   -0.00452   -0.00896   -0.03680
AFIX  23
H77A  2    0.606397    0.439598    0.129581    11.00000   -1.20000
H77B  2    0.577701    0.419906    0.183475    11.00000   -1.20000
AFIX   0
C78   1    1.262514    0.368309   -0.125720    11.00000    0.03779    0.04712 =
         0.02012   -0.00266   -0.00740   -0.01494
AFIX  23
H78A  2    1.208355    0.400673   -0.134584    11.00000   -1.20000
H78B  2    1.305309    0.371017   -0.153773    11.00000   -1.20000
AFIX   0
C79   1    0.697895    0.449772    0.164945    11.00000    0.04092    0.05832 =
         0.02556   -0.00621   -0.01509   -0.03030
C80   1    0.574883    0.569000   -0.061044    11.00000    0.03813    0.06427 =
         0.02167   -0.00228   -0.00920   -0.02513
AFIX  23
H80A  2    0.580618    0.595455   -0.093611    11.00000   -1.20000
H80B  2    0.517979    0.560652   -0.051630    11.00000   -1.20000
AFIX   0
C81   1    0.944824    0.117930    0.162198    11.00000    0.06447    0.03575 =
         0.03108   -0.01030   -0.00441   -0.02506
AFIX  23
H81A  2    0.908419    0.093807    0.188804    11.00000   -1.20000
H81B  2    0.920912    0.124789    0.134810    11.00000   -1.20000
AFIX   0
C82   1    1.194913    0.274964   -0.062278    11.00000    0.04246    0.04409 =
         0.02985   -0.00686   -0.00759   -0.01952
C83   1    1.089689    0.077548    0.117396    11.00000    0.05494    0.04349 =
         0.03129   -0.00928   -0.00886   -0.02346
C84   1    0.579041    0.627046   -0.035256    11.00000    0.04094    0.05972 =
         0.02935    0.00052   -0.00790   -0.03020
C85   1    1.412621    0.584836    0.057187    11.00000    0.02663    0.05126 =
         0.02740   -0.01415   -0.00759   -0.01856
AFIX  23
H85A  2    1.429131    0.621668    0.070461    11.00000   -1.20000
H85B  2    1.409337    0.610015    0.024908    11.00000   -1.20000
AFIX  66
C86   1    1.348741    0.469887    0.299302    11.00000    0.04388    0.08217 =
         0.04300   -0.01226   -0.02211   -0.01667
C88   1    1.334587    0.453588    0.347608    11.00000    0.05122    0.09127 =
         0.04644   -0.01671   -0.01420   -0.02346
AFIX  43
H88   2    1.280300    0.452555    0.364356    11.00000   -1.20000
AFIX  65
C90   1    1.401572    0.438833    0.370883    11.00000    0.05928    0.09316 =
         0.04471   -0.01609   -0.01628   -0.01563
AFIX  43
H90   2    1.392102    0.427928    0.403203    11.00000   -1.20000
AFIX  65
C92   1    1.482711    0.440377    0.345851    11.00000    0.05087    0.09195 =
         0.05121   -0.01340   -0.02263   -0.01642
AFIX  43
H92   2    1.527529    0.430505    0.361423    11.00000   -1.20000
AFIX  65
C94   1    1.496866    0.456675    0.297544    11.00000    0.04788    0.09457 =
         0.05472   -0.01166   -0.01519   -0.01836
AFIX  43
H94   2    1.551154    0.457708    0.280796    11.00000   -1.20000
AFIX  65
C96   1    1.429882    0.471430    0.274269    11.00000    0.04958    0.09400 =
         0.04741   -0.01212   -0.02074   -0.02602
AFIX  43
H96   2    1.439353    0.482335    0.241949    11.00000   -1.20000
AFIX   0
C87   1    1.325507    0.576193    0.082539    11.00000    0.03017    0.05752 =
         0.02287   -0.01192   -0.00811   -0.01751
C89   1    0.769175    0.663850    0.088755    11.00000    0.04074    0.05250 =
         0.02528   -0.00892   -0.01128   -0.02590
C91   1    0.857506    0.805869    0.057636    11.00000    0.04633    0.04831 =
         0.02612   -0.00378   -0.01628   -0.02341
C93   1    0.939187    0.976495    0.030195    11.00000    0.05694    0.05189 =
         0.02912    0.00532   -0.01476   -0.02627
C95   1    1.071541    0.826124    0.082259    11.00000    0.04473    0.05296 =
         0.02893    0.00110   -0.01509   -0.02359
AFIX  66
C98   1    0.651155    0.528218    0.373168    11.00000    0.02618    0.05232 =
         0.03635   -0.01170   -0.00474   -0.01822
C100  1    0.577569    0.591952    0.369597    11.00000    0.04039    0.05239 =
         0.03722   -0.00894   -0.00975   -0.01126
AFIX  43
H100  2    0.575636    0.634114    0.343507    11.00000   -1.20000
AFIX  65
C102  1    0.506871    0.592668    0.405022    11.00000    0.03437    0.05567 =
         0.04128   -0.01378    0.00172   -0.00502
AFIX  43
H102  2    0.457637    0.635310    0.402633    11.00000   -1.20000
AFIX  65
C104  1    0.509759    0.529651    0.444018    11.00000    0.03539    0.05719 =
         0.03688   -0.00849   -0.00028   -0.01298
AFIX  43
H104  2    0.462458    0.530131    0.467719    11.00000   -1.20000
AFIX  65
C106  1    0.583344    0.465918    0.447589    11.00000    0.04202    0.05767 =
         0.03930   -0.00177   -0.00029   -0.00691
AFIX  43
H106  2    0.585276    0.423755    0.473680    11.00000   -1.20000
AFIX  65
C108  1    0.654042    0.465200    0.412165    11.00000    0.03592    0.05722 =
         0.03422   -0.00432    0.00066   -0.00560
AFIX  43
H108  2    0.703276    0.422558    0.414554    11.00000   -1.20000
AFIX   0
C110  1    1.495365    0.553666   -0.159020    11.00000    0.03826    0.06271 =
         0.03140   -0.00035   -0.01276   -0.02201
AFIX  23
H11C  2    1.550343    0.561576   -0.159119    11.00000   -1.20000
H11D  2    1.498791    0.538044   -0.188147    11.00000   -1.20000
AFIX   0
C112  1    1.480085    0.486139   -0.121261    11.00000    0.03887    0.06319 =
         0.03147   -0.00328   -0.00960   -0.01706
C114  1    0.775793    0.690190   -0.062893    11.00000    0.05114    0.05526 =
         0.02412   -0.00205   -0.01432   -0.03018
C116  1    0.567905    0.609420    0.114661    11.00000    0.04012    0.06306 =
         0.02906   -0.00331   -0.01431   -0.02178
C118  1    0.795981    0.820875   -0.114271    11.00000    0.06399    0.05510 =
         0.02585   -0.00131   -0.01678   -0.02086
AFIX  23
H11E  2    0.738568    0.848814   -0.101511    11.00000   -1.20000
H11F  2    0.809199    0.847057   -0.146582    11.00000   -1.20000
AFIX   0
C120  1    0.802281    0.729561   -0.110655    11.00000    0.05161    0.05666 =
         0.02749   -0.00443   -0.01363   -0.02217
AFIX  23
H12A  2    0.766449    0.724884   -0.130200    11.00000   -1.20000
H12B  2    0.860627    0.701548   -0.121865    11.00000   -1.20000
AFIX   0
C122  1    0.862349    0.826552   -0.085771    11.00000    0.05971    0.04755 =
         0.03154    0.00971   -0.01859   -0.02310
AFIX  66
C124  1    0.932748    0.852804    0.294039    11.00000    0.09711    0.04303 =
         0.02801   -0.01498    0.00127   -0.03464
C126  1    0.975703    0.913530    0.273426    11.00000    0.10986    0.05354 =
         0.03294   -0.01556    0.00357   -0.03964
AFIX  43
H126  2    1.013090    0.910271    0.245268    11.00000   -1.20000
AFIX  65
C128  1    0.962780    0.979126    0.294898    11.00000    0.10541    0.04408 =
         0.03493   -0.01049    0.00580   -0.03882
AFIX  43
H128  2    0.991520    1.019756    0.281106    11.00000   -1.20000
AFIX  65
C130  1    0.906901    0.983998    0.336983    11.00000    0.10923    0.04514 =
         0.02649   -0.01272   -0.00637   -0.03668
AFIX  43
H130  2    0.898255    1.027887    0.351349    11.00000   -1.20000
AFIX  65
C132  1    0.863945    0.923273    0.357596    11.00000    0.11149    0.04680 =
         0.03467   -0.01539    0.01007   -0.03590
AFIX  43
H132  2    0.826559    0.926533    0.385754    11.00000   -1.20000
AFIX  65
C134  1    0.876868    0.857676    0.336125    11.00000    0.10724    0.04861 =
         0.03610   -0.01810    0.00662   -0.04150
AFIX  43
H134  2    0.848128    0.817047    0.349917    11.00000   -1.20000
AFIX  66
C136  1    1.072767    0.157474    0.371308    11.00000    0.05552    0.03536 =
         0.08505    0.01562   -0.02840   -0.01072
C138  1    1.108172    0.167111    0.406029    11.00000    0.06935    0.05675 =
         0.09133    0.01953   -0.03047   -0.00470
AFIX  43
H138  2    1.122120    0.215957    0.403720    11.00000   -1.20000
AFIX  65
C69   1    1.122730    0.103743    0.444201    11.00000    0.06933    0.05501 =
         0.09811    0.01245   -0.03227   -0.01043
AFIX  43
H69   2    1.146418    0.110191    0.467431    11.00000   -1.20000
AFIX  65
C35   1    1.101884    0.030737    0.447652    11.00000    0.06558    0.05107 =
         0.09769    0.02023   -0.02352   -0.00300
AFIX  43
H35   2    1.111624   -0.011661    0.473191    11.00000   -1.20000
AFIX  65
C71   1    1.066479    0.021099    0.412931    11.00000    0.06905    0.04229 =
         0.09832    0.01864   -0.03306   -0.01454
AFIX  43
H71   2    1.052532   -0.027747    0.415241    11.00000   -1.20000
AFIX  65
C9    1    1.051920    0.084467    0.374760    11.00000    0.06776    0.04909 =
         0.09525    0.01903   -0.03149   -0.01083
AFIX  43
H9    2    1.028232    0.078018    0.351529    11.00000   -1.20000
AFIX   0

O2    5    1.910258    0.540964   -0.548731    11.00000    0.05150    0.06199 =
         0.03527   -0.01056   -0.00636   -0.02358
O7    5    1.310619    0.292150   -0.354785    11.00000    0.04679    0.06067 =
         0.03766   -0.01231   -0.00349   -0.00454
O13   5    1.465049    0.283764   -0.413326    11.00000    0.04763    0.05508 =
         0.05129   -0.01205   -0.00769   -0.01035
O15   5    1.493700    0.184909   -0.324115    11.00000    0.07085    0.09591 =
         0.05474   -0.00828   -0.01102   -0.02238
O25   5    1.158282    0.583755   -0.400165    11.00000    0.05408    0.05389 =
         0.03314   -0.00590   -0.00769   -0.01385
O27   5    1.733919    0.273283   -0.420318    11.00000    0.05250    0.06318 =
         0.05521   -0.01099   -0.00397   -0.02036
O29   5    1.356367    0.966584   -0.499770    11.00000    0.05983    0.05923 =
         0.05733   -0.01315   -0.01616   -0.01121
O31   5    1.706831    0.845918   -0.480944    11.00000    0.08407    0.08353 =
         0.06300   -0.02718    0.00231   -0.02330
O33   5    1.237208    0.851042   -0.635019    11.00000    0.07636    0.07051 =
         0.07506    0.01089   -0.01375   -0.00709
O51   5    1.262453    0.497133   -0.468183    11.00000    0.04792    0.04781 =
         0.04217   -0.01149   -0.00781   -0.01323
O53   5    1.734832    0.723251   -0.528205    11.00000    0.05356    0.06056 =
         0.04856   -0.01451   -0.00330   -0.02225
O55   5    1.168720    0.418224   -0.389535    11.00000    0.03871    0.04297 =
         0.04264   -0.00746   -0.00094   -0.00698
O57   5    1.215613    0.888083   -0.469801    11.00000    0.06741    0.05028 =
         0.04837   -0.01585   -0.01178   -0.00708
O59   5    1.842130    0.712972   -0.462467    11.00000    0.08218    0.07927 =
         0.05147   -0.01878   -0.00077   -0.02683
O61   5    1.430496    0.228923   -0.517207    11.00000    0.07202    0.06294 =
         0.06271   -0.03118   -0.00420   -0.00255
O63   5    1.164553    0.690894   -0.539914    11.00000    0.05142    0.05265 =
         0.04999   -0.01187   -0.01314   -0.01283
O65   5    1.869087    0.250074   -0.473168    11.00000    0.05847    0.07649 =
         0.04827   -0.00573   -0.00747   -0.01985
O67   5    1.679983    0.227614   -0.537318    11.00000    0.08661    0.10984 =
         0.09712   -0.02054   -0.01273   -0.00378
O99   5    1.138363    0.761388   -0.431968    11.00000    0.06023    0.04544 =
         0.03985   -0.01355   -0.00622   -0.00279
O101  5    1.315779    0.372541   -0.494639    11.00000    0.04837    0.04955 =
         0.04904   -0.01581   -0.00659   -0.00747
PART 2
O103  5    1.176943    0.820242   -0.545952    10.25000    0.05419    0.05363 =
         0.05089   -0.00783   -0.01253   -0.01200
PART 0
O105  5    1.464678    0.845763   -0.547604    11.00000    0.05712    0.05558 =
         0.05427   -0.01213   -0.00647   -0.01694
O107  5    1.865480    0.469673   -0.475702    11.00000    0.06352    0.06340 =
         0.05258   -0.00320   -0.00544   -0.01914
PART 1
O109  5    1.249348    0.748721   -0.513912    10.75000    0.04136    0.04503 =
         0.04065   -0.00542   -0.01555   -0.02086
PART 0
O111  5    1.867520    0.655717   -0.628389    11.00000    0.05384    0.05349 =
         0.03813   -0.00263   -0.00603   -0.01747
O113  5    1.135143    0.553972   -0.561009    11.00000    0.05368    0.06045 =
         0.05319   -0.00659   -0.01364   -0.01773
O115  5    1.893121    0.396946   -0.384851    11.00000    0.06390    0.06253 =
         0.05356   -0.01136   -0.00485   -0.03102
O117  5    1.802892    0.265482   -0.347166    11.00000    0.07523    0.08577 =
         0.06199   -0.01624    0.00017   -0.01866
O119  5    1.658368    0.209609   -0.331922    11.00000    0.05628    0.07597 =
         0.05882   -0.00205   -0.00917   -0.01414
O121  5    1.943630    0.542495   -0.432599    11.00000    0.08507    0.08998 =
         0.05859   -0.00418   -0.01762   -0.03454
O123  5    1.524369    0.926450   -0.493194    11.00000    0.07180    0.06953 =
         0.07082   -0.02982    0.00324   -0.01262
O125  5    1.374111    0.878997   -0.600048    11.00000    0.06329    0.06103 =
         0.05361   -0.00891   -0.00866   -0.01308
O127  5    1.579950    0.186951   -0.447527    11.00000    0.04865    0.06121 =
         0.05725   -0.01568   -0.00450   -0.01155
O129  5    1.695488    0.809474   -0.596521    11.00000    0.05926    0.05693 =
         0.05002   -0.00831   -0.00559   -0.01169
O131  5    1.862633    0.318416   -0.567634    11.00000    0.08238    0.09064 =
         0.04770   -0.01636   -0.00380   -0.03842
O133  5    1.586886    0.877771   -0.663206    11.00000    0.10162    0.09503 =
         0.06065    0.00381   -0.01572    0.00272
C2    1    1.576428    0.857142   -0.515376    11.00000    0.06248    0.05792 =
         0.04607   -0.00493   -0.00632   -0.01700
AFIX  13
H2    2    1.572168    0.804791   -0.494423    11.00000   -1.20000
AFIX   0
C3    1    1.243533    0.420661   -0.468954    11.00000    0.05742    0.05342 =
         0.04822   -0.01242   -0.00694   -0.01197
AFIX  13
H3    2    1.192042    0.431548   -0.481982    11.00000   -1.20000
AFIX   0
C7    1    1.223974    0.606681   -0.528256    11.00000    0.05753    0.05377 =
         0.04184   -0.01017   -0.00679   -0.01118
AFIX  13
H7    2    1.282116    0.612191   -0.532764    11.00000   -1.20000
AFIX   0
C13   1    1.401259    0.909582   -0.565096    11.00000    0.06029    0.05729 =
         0.04914   -0.00322   -0.00462   -0.01625
AFIX  13
H13   2    1.424198    0.957064   -0.580767    11.00000   -1.20000
AFIX   0
C15   1    1.923770    0.580235   -0.479022    11.00000    0.06068    0.06129 =
         0.04625   -0.00485   -0.01250   -0.02197
AFIX  13
H15   2    1.968876    0.606517   -0.497078    11.00000   -1.20000
AFIX   0
C17   1    1.908797    0.344971   -0.539565    11.00000    0.05780    0.06328 =
         0.04762   -0.00665   -0.01130   -0.02134
AFIX  23
H17A  2    1.914543    0.400334   -0.552981    11.00000   -1.20000
H17B  2    1.965072    0.308013   -0.538003    11.00000   -1.20000
AFIX   0
C25   1    1.394451    0.348192   -0.478351    11.00000    0.05444    0.05611 =
         0.04565   -0.01176   -0.00934   -0.01385
AFIX  13
H25   2    1.413066    0.396694   -0.478903    11.00000   -1.20000
AFIX   0
C27   1    1.325174    0.934398   -0.525669    11.00000    0.06255    0.05500 =
         0.05001   -0.00470   -0.00817   -0.01428
AFIX  13
H27   2    1.282616    0.979564   -0.540477    11.00000   -1.20000
AFIX   0
C29   1    1.684914    0.220565   -0.413802    11.00000    0.05709    0.06064 =
         0.05087   -0.00756   -0.00774   -0.01329
AFIX  13
H29   2    1.720603    0.163912   -0.409614    11.00000   -1.20000
AFIX   0
C31   1    1.667047    0.865602   -0.524978    11.00000    0.06111    0.05404 =
         0.04711   -0.00864   -0.00754   -0.02008
AFIX  13
H31   2    1.669388    0.920822   -0.542547    11.00000   -1.20000
AFIX   0
C33   1    1.852726    0.341383   -0.491399    11.00000    0.06150    0.06122 =
         0.04944   -0.00504   -0.01228   -0.01419
AFIX  13
H33   2    1.792473    0.366873   -0.493330    11.00000   -1.20000
AFIX   0
C49   1    1.386885    0.297531   -0.430729    11.00000    0.05565    0.05582 =
         0.04604   -0.01360   -0.00907   -0.01429
AFIX  13
H49   2    1.376191    0.245169   -0.430628    11.00000   -1.20000
AFIX   0
C51   1    1.219132    0.562352   -0.564852    11.00000    0.05825    0.05663 =
         0.04339   -0.00461   -0.00637   -0.01147
AFIX  23
H51A  2    1.236365    0.592871   -0.595588    11.00000   -1.20000
H51B  2    1.258649    0.508224   -0.561293    11.00000   -1.20000
AFIX   0
C53   1    1.265149    0.827526   -0.539000    11.00000    0.05747    0.05589 =
         0.04379   -0.00610   -0.00566   -0.01403
PART 2
AFIX  13
H53A  2    1.278587    0.771876   -0.520227    10.25000   -1.20000
AFIX  13
PART 1
H53   2    1.214882    0.863166   -0.551806    10.75000   -1.20000
AFIX   0
PART 0
C55   1    1.190220    0.620422   -0.443253    11.00000    0.05330    0.05478 =
         0.04307   -0.00690   -0.01061   -0.01326
AFIX  13
H55   2    1.247533    0.623833   -0.443096    11.00000   -1.20000
AFIX   0
C57   1    1.556699    0.177714   -0.362018    11.00000    0.05703    0.06088 =
         0.04939   -0.00846   -0.00967   -0.01007
AFIX  13
H57   2    1.590334    0.120283   -0.358251    11.00000   -1.20000
AFIX   0
C59   1    1.514172    0.196462   -0.404391    11.00000    0.05440    0.05769 =
         0.04941   -0.00874   -0.00771   -0.01374
AFIX  13
H59   2    1.476820    0.160216   -0.399722    11.00000   -1.20000
AFIX   0
C61   1    1.822040    0.597020   -0.549260    11.00000    0.05852    0.05300 =
         0.04267   -0.00505   -0.01141   -0.02243
AFIX  13
H61   2    1.780707    0.567541   -0.529388    11.00000   -1.20000
AFIX   0
C63   1    1.607018    0.796108   -0.585924    11.00000    0.06454    0.05465 =
         0.04685   -0.00894   -0.00640   -0.01525
AFIX  13
H63   2    1.608006    0.742998   -0.564699    11.00000   -1.20000
AFIX   0
C65   1    1.853179    0.274044   -0.392263    11.00000    0.05696    0.06409 =
         0.05092   -0.00221   -0.01238   -0.01369
AFIX  13
H65   2    1.912545    0.245037   -0.389701    11.00000   -1.20000
AFIX   0
C67   1    1.585208    0.792138   -0.631928    11.00000    0.06850    0.05977 =
         0.04954   -0.00370   -0.00200   -0.01229
AFIX  23
H67A  2    1.529293    0.782407   -0.626774    11.00000   -1.20000
H67B  2    1.627118    0.748729   -0.645979    11.00000   -1.20000
AFIX   0
C97   1    1.319270    0.342774   -0.397365    11.00000    0.05551    0.05194 =
         0.04584   -0.01491   -0.00950   -0.01519
AFIX  13
H97   2    1.335611    0.390664   -0.394670    11.00000   -1.20000
AFIX   0
C99   1    1.232829    0.372760   -0.416752    11.00000    0.05574    0.05606 =
         0.04398   -0.01414   -0.00784   -0.01514
AFIX  13
H99   2    1.215805    0.323381   -0.416251    11.00000   -1.20000
AFIX   0
C101  1    1.810669    0.612586   -0.597450    11.00000    0.06184    0.05207 =
         0.04922   -0.00828   -0.01215   -0.02107
AFIX  23
H10A  2    1.819371    0.560546   -0.606400    11.00000   -1.20000
H10B  2    1.752605    0.644178   -0.599848    11.00000   -1.20000
AFIX   0
C103  1    1.455835    0.298812   -0.513934    11.00000    0.06193    0.06411 =
         0.04878   -0.00968   -0.00464   -0.01006
AFIX  23
H10C  2    1.460082    0.334846   -0.544242    11.00000   -1.20000
H10D  2    1.512006    0.279999   -0.505552    11.00000   -1.20000
AFIX   0
C105  1    1.339291    0.806451   -0.577853    11.00000    0.06161    0.05355 =
         0.04512   -0.00869   -0.00443   -0.01125
AFIX  13
H105  2    1.384058    0.760711   -0.565296    11.00000   -1.20000
AFIX   0
C107  1    1.283793    0.865334   -0.503989    11.00000    0.05493    0.05629 =
         0.04658   -0.00686   -0.01021   -0.01439
AFIX  13
H107  2    1.325974    0.821875   -0.487930    11.00000   -1.20000
AFIX   0
C109  1    1.134760    0.707943   -0.456871    11.00000    0.05731    0.05604 =
         0.04297   -0.00711   -0.00852   -0.00954
AFIX  13
H109  2    1.075444    0.705671   -0.452250    11.00000   -1.20000
AFIX   0
C111  1    1.197493    0.566152   -0.477517    11.00000    0.05441    0.05559 =
         0.04232   -0.00940   -0.01102   -0.01606
AFIX  13
H111  2    1.143887    0.551179   -0.473470    11.00000   -1.20000
AFIX   0
C113  1    1.162269    0.747230   -0.508212    11.00000    0.05900    0.05422 =
         0.04036   -0.00878   -0.00896   -0.01333
PART 2
AFIX  13
H11G  2    1.223094    0.724941   -0.506855    10.25000   -1.20000
AFIX  13
PART 1
H113  2    1.125422    0.802396   -0.516798    10.75000   -1.20000
AFIX   0
PART 0
C115  1    1.618297    0.232215   -0.370266    11.00000    0.05637    0.05710 =
         0.04655   -0.00946   -0.00916   -0.00800
AFIX  13
H115  2    1.586013    0.290052   -0.373304    11.00000   -1.20000
AFIX   0
C117  1    1.641722    0.237753   -0.454927    11.00000    0.05643    0.06040 =
         0.04998   -0.00809   -0.00702   -0.01382
AFIX  13
H117  2    1.615275    0.296529   -0.464243    11.00000   -1.20000
AFIX   0
C119  1    1.838140    0.643834   -0.480694    11.00000    0.06373    0.05567 =
         0.04395   -0.00654   -0.00588   -0.02359
AFIX  13
H119  2    1.793753    0.619287   -0.459869    11.00000   -1.20000
AFIX   0
C121  1    1.928226    0.507621   -0.500399    11.00000    0.05956    0.06238 =
         0.05006   -0.00478   -0.01379   -0.01867
AFIX  13
H121  2    1.984508    0.468481   -0.500735    11.00000   -1.20000
AFIX   0
C123  1    1.815334    0.672329   -0.529408    11.00000    0.06191    0.05343 =
         0.04654   -0.00382   -0.00776   -0.02255
AFIX  13
H123  2    1.855881    0.702399   -0.549632    11.00000   -1.20000
AFIX   0
C125  1    1.726970    0.800659   -0.552220    11.00000    0.05951    0.05763 =
         0.04746   -0.00607   -0.00444   -0.01527
AFIX  13
H125  2    1.783548    0.811219   -0.560666    11.00000   -1.20000
AFIX   0
C127  1    1.546560    0.864333   -0.560863    11.00000    0.05751    0.05358 =
         0.04565   -0.00799   -0.00489   -0.01874
AFIX  13
H127  2    1.543317    0.919006   -0.580629    11.00000   -1.20000
AFIX   0
C129  1    1.848501    0.363590   -0.411812    11.00000    0.05780    0.06078 =
         0.04750   -0.00471   -0.01107   -0.01493
AFIX  13
H129  2    1.788151    0.393599   -0.407421    11.00000   -1.20000
AFIX   0
C131  1    1.823811    0.234489   -0.422809    11.00000    0.05666    0.06281 =
         0.05003   -0.00358   -0.01166   -0.01324
AFIX  13
H131  2    1.833058    0.175256   -0.410577    11.00000   -1.20000
AFIX   0
C133  1    1.884649    0.383069   -0.463400    11.00000    0.05820    0.05669 =
         0.05003   -0.00252   -0.00951   -0.01532
AFIX  13
H133  2    1.946787    0.362061   -0.467355    11.00000   -1.20000
AFIX   0
C135  1    1.313213    0.783761   -0.618385    11.00000    0.06142    0.06046 =
         0.04396   -0.00252   -0.00050   -0.01389
AFIX  23
H13A  2    1.361007    0.777937   -0.643999    11.00000   -1.20000
H13B  2    1.298136    0.731667   -0.607642    11.00000   -1.20000
AFIX   0
C137  1    1.717420    0.202954   -0.495554    11.00000    0.06336    0.06965 =
         0.05561   -0.00517   -0.00539   -0.01518
AFIX  23
H13C  2    1.765119    0.226464   -0.500045    11.00000   -1.20000
H13D  2    1.737363    0.143556   -0.487581    11.00000   -1.20000
AFIX   0
HKLF 4


REM  333_b.res in P1
REM wR2 = 0.1033, GooF = S = 1.036, Restrained GooF = 0.991 for all data
REM R1 = 0.0387 for 48635 Fo > 4sig(Fo) and 0.0464 for all 55761 data
REM 2750 parameters refined using 7791 restraints

END

WGHT      0.0487     17.8969

REM Highest difference peak  1.030,  deepest hole -0.647,  1-sigma level  0.100
Q1    1   1.0765  0.7579  0.3850  11.00000  0.05    1.03
Q2    1   0.8790  0.4656 -0.0877  11.00000  0.05    1.02
Q3    1   1.1792  0.6035  0.0864  11.00000  0.05    0.98
Q4    1   1.0030  0.3766 -0.1608  11.00000  0.05    0.97
Q5    1   1.9774  0.3202 -0.3902  11.00000  0.05    0.96
Q6    1   1.0436  0.7025  0.1587  11.00000  0.05    0.92
Q7    1   2.0070  0.4800 -0.3732  11.00000  0.05    0.85
Q8    1   1.1887  0.7399  0.2660  11.00000  0.05    0.80
Q9    1   1.1969  0.7004  0.2920  11.00000  0.05    0.76
Q10   1   0.7729  0.2591  0.1115  11.00000  0.05    0.72
Q11   1   1.1761  0.6566 -0.1455  11.00000  0.05    0.72
Q12   1   0.8794  0.4237  0.1377  11.00000  0.05    0.72
Q13   1   0.7965  0.6010 -0.1628  11.00000  0.05    0.70
Q14   1   0.8210  0.3014  0.0018  11.00000  0.05    0.68
Q15   1   1.2183  0.7043  0.2567  11.00000  0.05    0.66
Q16   1   1.0880  0.7001 -0.2799  11.00000  0.05    0.66
Q17   1   0.9245  0.9161 -0.0328  11.00000  0.05    0.64
Q18   1   0.9575  0.3773  0.2780  11.00000  0.05    0.64
Q19   1   1.1429  0.4975 -0.2657  11.00000  0.05    0.62
Q20   1   1.0401  0.8345 -0.3258  11.00000  0.05    0.62
Q21   1   0.9318  0.8623 -0.0256  11.00000  0.05    0.62
Q22   1   1.1746  0.1603  0.0127  11.00000  0.05    0.62
Q23   1   1.1232  0.1636  0.0307  11.00000  0.05    0.60
Q24   1   0.8433  0.5711 -0.1737  11.00000  0.05    0.59
Q25   1   1.0057  0.2458  0.3232  11.00000  0.05    0.59
Q26   1   1.1187  0.6375  0.0948  11.00000  0.05    0.58
Q27   1   0.8142  0.3621  0.0071  11.00000  0.05    0.58
Q28   1   0.6360  0.6959  0.0297  11.00000  0.05    0.57
Q29   1   0.6957  0.6650  0.0253  11.00000  0.05    0.57
Q30   1   1.0460  0.6139  0.3719  11.00000  0.05    0.57
Q31   1   1.4147  0.3778 -0.0329  11.00000  0.05    0.57
Q32   1   0.9047  0.5816  0.2633  11.00000  0.05    0.56
Q33   1   1.2572  0.4660  0.1660  11.00000  0.05    0.56
Q34   1   0.9914  0.8129 -0.2095  11.00000  0.05    0.56
Q35   1   1.1222  0.2076  0.0244  11.00000  0.05    0.56
Q36   1   0.7570  0.2412  0.1521  11.00000  0.05    0.56
Q37   1   1.8388  0.3787 -0.2908  11.00000  0.05    0.56
Q38   1   1.2818  0.8065 -0.1123  11.00000  0.05    0.55
Q39   1   0.8926  0.6346  0.2545  11.00000  0.05    0.54
Q40   1   1.0061  0.5963  0.3690  11.00000  0.05    0.54
Q41   1   1.0244  0.7218  0.4029  11.00000  0.05    0.54
Q42   1   1.0733  0.2184  0.3037  11.00000  0.05    0.54
Q43   1   1.2359  0.7771 -0.0083  11.00000  0.05    0.53
Q44   1   1.3617  0.4169 -0.0301  11.00000  0.05    0.53
Q45   1   0.9789  0.8329 -0.2184  11.00000  0.05    0.53
Q46   1   1.0568  0.5696  0.3685  11.00000  0.05    0.52
Q47   1   0.9804  0.8567 -0.3054  11.00000  0.05    0.52
Q48   1   1.1339  0.6735  0.0872  11.00000  0.05    0.51
Q49   1   1.0475  0.2932  0.2027  11.00000  0.05    0.50
Q50   1   0.8895  0.7384 -0.2619  11.00000  0.05    0.50
;
_shelx_res_checksum                72613
_shelx_hkl_file
;
  -2   0   0  184.38    8.50
  -2   0   0  174.98    8.40
  -2   0   0  185.08    8.90
  -2   0   0  180.88    8.90
   2   0   0  169.88    8.50
   2   0   0  177.18    8.00
   2   0   0  173.38    8.50
   2   0   0  171.88    8.10
   2   0   0  170.18    8.50
  -3   0   0   75.69    3.80
  -3   0   0   64.69    3.60
  -3   0   0   81.59    4.70
   3   0   0   45.40    2.50
  -4   0   0   23.20    2.70
  -4   0   0   22.70    1.60
  -4   0   0   24.70    2.80
  -4   0   0   20.20    1.80
   4   0   0   35.40    3.30
   4   0   0   33.40    2.10
   4   0   0   37.90    2.20
   4   0   0   34.20    3.10
   4   0   0   35.20    2.20
   4   0   0   32.30    3.30
  -5   0   0  209.68   10.20
  -5   0   0  211.58   10.30
  -5   0   0  218.78   11.40
   5   0   0  230.88   11.80
   5   0   0  216.08   10.60
   5   0   0  221.98   11.70
   5   0   0  223.08   11.80
   5   0   0  223.18   10.60
   5   0   0  217.98   10.60
  -6   0   0  138.19    8.70
  -6   0   0  147.69    7.40
   6   0   0  138.69    7.30
   6   0   0  142.29    8.60
   6   0   0  149.88    8.70
   6   0   0  149.59    7.30
   6   0   0  145.99    8.60
  -7   0   0  375.76   20.00
  -7   0   0  400.06   18.60
   7   0   0  357.06   17.10
   7   0   0  351.26   17.00
   7   0   0  367.56   18.80
   7   0   0  350.76   18.70
   7   0   0  373.46   18.80
  -8   0   0 1369.46   66.79
  -8   0   0 1454.25   65.09
   8   0   0 1323.47   62.69
   8   0   0 1377.26   62.69
   8   0   0 1326.57   64.49
   8   0   0 1390.86   64.59
   8   0   0 1415.26   62.89
   8   0   0 1356.36   64.69
  -9   0   0  957.80   44.30
  -9   0   0  944.71   46.30
   9   0   0  998.60   44.10
   9   0   0  947.01   46.20
   9   0   0  928.41   44.00
   9   0   0  957.20   44.10
   9   0   0  915.41   47.40
 -10   0   0    1.50    1.80
 -10   0   0    7.10    3.70
  10   0   0    0.50    2.50
  10   0   0    1.10    1.60
  10   0   0    1.40    1.40
  10   0   0    6.10    3.10
  10   0   0   -1.40    2.50
  10   0   0    1.20    1.50
 -11   0   0    2.70    5.60
 -11   0   0    5.20    2.00
  11   0   0    3.70    3.80
  11   0   0    6.80    2.00
  11   0   0    3.90    1.70
  11   0   0    5.30    1.80
 -12   0   0   85.99    5.80
 -12   0   0   88.79    8.40
  12   0   0   73.09    4.80
  12   0   0   75.69    7.90
  12   0   0   77.89    5.00
  12   0   0   80.69    5.10
 -13   0   0   40.70    4.10
 -13   0   0   39.40    6.50
  13   0   0   24.00    5.40
  13   0   0   31.80    3.50
  13   0   0   34.50    3.30
  13   0   0   35.70    3.60
 -14   0   0    5.50    2.60
 -14   0   0    3.20    5.40
  14   0   0    5.60    4.50
  14   0   0    4.90    2.30
  14   0   0    7.60    2.30
  14   0   0    4.70    2.20
 -15   0   0  112.79   11.40
  15   0   0  104.49    6.90
  15   0   0  112.79    7.30
  15   0   0  102.79    6.90
  15   0   0  115.89    6.90
  15   0   0  122.39   11.10
 -16   0   0   31.20    7.70
  16   0   0   38.80    4.00
  16   0   0   29.50    7.10
  16   0   0   35.10    3.90
  16   0   0   43.70    4.00
  16   0   0   41.50    4.20
 -17   0   0   11.50    6.60
  17   0   0   12.10    6.20
  17   0   0   17.50    2.90
  17   0   0   16.00    3.00
  17   0   0   17.50    2.90
  17   0   0   22.80    3.30
 -18   0   0    7.10    6.60
  18   0   0    5.70    2.50
  18   0   0   10.00    2.70
  18   0   0    4.90    2.30
  18   0   0    5.70    5.80
  18   0   0    4.90    2.30
 -19   0   0    0.40    7.00
  19   0   0    5.00    2.40
  19   0   0    8.20    6.30
  19   0   0    1.30    2.30
 -20   0   0   49.40   10.20
  20   0   0   37.80    3.90
  20   0   0   37.20    9.00
  20  -1   0   62.39    4.80
  20  -1   0   80.59   11.70
 -20   1   0   62.89   10.70
  19  -1   0   10.90    6.80
  19  -1   0   14.50    2.60
 -19   1   0    0.70    6.90
  18  -1   0    9.50    2.50
  18  -1   0    6.40    2.30
  18  -1   0    8.60    1.90
  18  -1   0   -0.80    5.80
 -18   1   0    4.80    7.00
  17  -1   0    7.70    2.30
  17  -1   0    8.00    2.50
  17  -1   0    7.40    1.80
  17  -1   0    5.50    2.00
 -17   1   0    1.60    5.20
  16  -1   0   18.00    5.80
  16  -1   0   22.70    3.10
  16  -1   0   20.90    2.60
  16  -1   0   18.10    3.00
  16  -1   0   18.00    2.70
 -16   1   0   10.50    5.70
  15  -1   0   96.19   10.50
  15  -1   0   90.29    6.10
  15  -1   0   91.79    5.70
  15  -1   0  101.39    6.20
  15  -1   0   90.89    6.00
 -15   1   0   95.49   11.10
  14  -1   0   -0.60    2.10
  14  -1   0    3.60    4.80
  14  -1   0    0.80    1.90
  14  -1   0    0.60    2.10
  14  -1   0    3.10    1.90
 -14   1   0    4.10    5.40
  13  -1   0   30.60    3.00
  13  -1   0   32.80    3.40
  13  -1   0   25.70    3.00
  13  -1   0   21.70    5.50
 -13   1   0   32.40    3.30
 -13   1   0   31.90    6.10
  12  -1   0   65.29    8.00
  12  -1   0   64.99    4.30
  12  -1   0   61.69    4.30
  12  -1   0   63.59    4.50
 -12   1   0   67.69    4.70
 -12   1   0   72.29    8.70
  11  -1   0   52.99    6.50
  11  -1   0   52.79    3.70
  11  -1   0   49.50    3.70
  11  -1   0   52.89    3.80
 -11   1   0   49.20    6.80
 -11   1   0   47.50    3.70
  10  -1   0    9.80    1.80
  10  -1   0   10.40    1.80
  10  -1   0   11.20    1.90
  10  -1   0   11.10    3.90
  10  -1   0   12.70    3.60
  10  -1   0    7.90    3.90
 -10   1   0    9.40    4.10
 -10   1   0   10.20    2.00
   9  -1   0   53.89    5.80
   9  -1   0   60.49    3.70
   9  -1   0   56.89    5.80
   9  -1   0   55.89    3.80
   9  -1   0   53.29    3.60
   9  -1   0   60.09    6.00
  -9   1   0   56.39    6.00
  -9   1   0   61.19    4.00
   8  -1   0  601.04   28.00
   8  -1   0  577.24   30.00
   8  -1   0  563.44   27.90
   8  -1   0  645.24   30.30
   8  -1   0  600.74   27.90
   8  -1   0  619.54   30.20
  -8   1   0  604.54   28.20
  -8   1   0  604.24   27.90
  -8   1   0  580.24   29.90
   7  -1   0  235.38   13.30
   7  -1   0  235.48   11.30
   7  -1   0  224.48   13.10
   7  -1   0  231.48   13.20
   7  -1   0  234.88   11.30
  -7   1   0  238.78   13.40
  -7   1   0  234.18   11.40
   6  -1   0  177.78    8.10
   6  -1   0  160.28    9.70
   6  -1   0  149.88    9.50
   6  -1   0  162.38    9.70
  -6   1   0  144.49    7.40
  -6   1   0  165.28    9.20
  -6   1   0  138.69    8.90
   5  -1   0   46.50    4.10
   5  -1   0   47.50    4.40
   5  -1   0   49.40    4.40
   5  -1   0   47.70    2.80
   5  -1   0   48.10    2.70
  -5   1   0   48.20    4.40
  -5   1   0   47.80    2.80
  -5   1   0   48.20    4.50
  -5   1   0   45.00    2.80
   4  -1   0   34.10    3.20
   4  -1   0   34.90    3.20
   4  -1   0   28.10    1.90
   4  -1   0   30.90    1.90
  -4   1   0   39.30    3.40
  -4   1   0   40.20    3.70
  -4   1   0   37.70    2.20
  -4   1   0   37.40    2.20
   3  -1   0 1296.37   61.19
   3  -1   0 1287.27   60.29
   3  -1   0 1387.46   60.29
  -3   1   0 1271.97   58.99
  -3   1   0 1342.67   58.89
  -3   1   0 1282.37   59.89
  -3   1   0 1282.37   59.89
   2  -1   0  640.34   29.10
   2  -1   0  607.14   29.10
   2  -1   0  621.44   28.50
   2  -1   0  625.84   28.40
  -2   1   0  605.04   27.70
  -2   1   0  607.94   28.40
  -2  -1   0  742.33   33.50
  -2  -1   0  715.53   33.70
  -2  -1   0  728.53   33.70
  -2  -1   0  738.33   33.60
   2   1   0  706.43   34.10
   2   1   0  759.12   34.00
   2   1   0  740.83   33.90
   2   1   0  759.42   34.20
  -3  -1   0   31.60    2.90
  -3  -1   0   30.30    2.60
  -3  -1   0   28.20    2.00
  -3  -1   0   32.70    2.30
   3   1   0   57.29    3.00
   3   1   0   52.79    3.20
   3   1   0   58.49    3.60
   3   1   0   57.79    3.70
   3   1   0   51.29    3.50
  -4  -1   0  371.86   17.50
  -4  -1   0  386.86   18.30
  -4  -1   0  365.56   17.60
   4   1   0  320.57   16.60
   4   1   0  356.56   16.10
   4   1   0  345.37   15.90
   4   1   0  332.77   16.60
  -5  -1   0  932.01   42.90
  -5  -1   0  889.91   42.40
   5   1   0  928.41   43.00
   5   1   0  917.61   43.10
   5   1   0  954.20   44.00
   5   1   0  948.31   42.90
   5   1   0  932.51   43.90
   5   1   0  927.01   43.90
  -6  -1   0  134.29    8.20
  -6  -1   0  131.49    7.00
   6   1   0  133.49    7.10
   6   1   0  121.69    6.50
   6   1   0  123.99    7.70
   6   1   0  126.49    7.80
   6   1   0  125.19    7.80
   6   1   0  135.19    6.60
  -7  -1   0  233.38   11.60
  -7  -1   0  224.78   12.80
   7   1   0  237.78   11.00
   7   1   0  213.58   11.00
   7   1   0  229.38   11.20
   7   1   0  225.98   12.50
   7   1   0  218.88   12.50
   7   1   0  219.38   12.50
  -8  -1   0  277.57   14.00
  -8  -1   0  282.97   15.50
   8   1   0  288.87   14.10
   8   1   0  284.27   15.70
   8   1   0  278.37   13.80
   8   1   0  284.47   13.90
   8   1   0  279.87   15.60
   8   1   0  301.17   15.80
  -9  -1   0  391.26   18.30
  -9  -1   0  350.06   19.70
   9   1   0  390.96   21.00
   9   1   0  393.96   19.10
   9   1   0  385.26   19.00
   9   1   0  402.96   21.20
   9   1   0  419.86   19.30
   9   1   0  395.86   21.10
 -10  -1   0   16.70    4.40
 -10  -1   0   20.30    3.00
  10   1   0   32.00    3.00
  10   1   0   18.40    4.00
  10   1   0   23.90    2.60
  10   1   0   14.40    3.90
  10   1   0   28.70    5.00
  10   1   0   24.50    3.10
 -11  -1   0   18.10    4.40
 -11  -1   0   20.90    3.10
  11   1   0   14.80    4.70
  11   1   0   12.20    2.10
  11   1   0   17.50    2.70
  11   1   0   19.20    5.10
  11   1   0   10.70    3.90
  11   1   0   17.60    2.50
 -12  -1   0    2.40    2.10
 -12  -1   0    0.60    3.50
  12   1   0    2.00    1.90
  12   1   0   -0.70    1.60
  12   1   0    1.00    1.70
  12   1   0    1.10    3.10
 -13  -1   0    9.40    4.90
 -13  -1   0   17.10    3.30
  13   1   0   12.60    2.70
  13   1   0   12.00    4.70
  13   1   0   13.20    2.50
  13   1   0   14.30    2.70
 -14  -1   0    7.20    5.30
 -14  -1   0    2.00    2.70
  14   1   0    5.70    2.30
  14   1   0    7.50    2.20
  14   1   0    7.40    2.60
  14   1   0    1.40    4.10
 -15  -1   0   52.59    8.20
 -15  -1   0   55.19    5.30
  15   1   0   43.80    4.60
  15   1   0   43.20    4.10
  15   1   0   46.80    4.40
  15   1   0   46.10    7.40
 -16  -1   0   56.29    8.90
  16   1   0   53.49    4.80
  16   1   0   74.29    5.60
  16   1   0   58.89    8.60
  16   1   0   44.80    4.80
  16   1   0   56.79    4.70
 -17  -1   0   11.20    6.00
  17   1   0   16.40    3.20
  17   1   0    7.90    5.80
  17   1   0   12.20    3.40
  17   1   0   14.30    2.80
  17   1   0    7.20    2.70
 -18  -1   0   12.80    7.60
  18   1   0   11.30    3.00
  18   1   0   16.60    6.40
  18   1   0   11.90    2.70
 -19  -1   0    4.20    6.30
  19   1   0    4.20    2.30
  19   1   0    7.20    6.60
  19   1   0    3.80    2.90
 -20  -1   0   54.49    9.80
  20   1   0   69.89    5.30
  20   1   0   65.69    5.80
  20   1   0   70.19   10.80
 -21  -1   0   22.30    8.80
  21   1   0   27.20    8.90
  20  -2   0   17.00    7.90
 -20   2   0   11.70    7.40
  19  -2   0   24.60    3.10
  19  -2   0   13.40    7.60
 -19   2   0   26.40    9.70
  18  -2   0    4.10    5.60
  18  -2   0   13.10    2.70
 -18   2   0    2.90    6.10
  17  -2   0   16.20    6.70
  17  -2   0   13.60    2.60
  17  -2   0    8.70    2.60
 -17   2   0   11.50    7.30
  16  -2   0   -2.30    5.00
  16  -2   0   -0.70    1.90
  16  -2   0   -0.80    1.90
 -16   2   0    6.90    5.50
  15  -2   0   25.80    6.30
  15  -2   0   25.50    2.50
  15  -2   0   30.10    3.50
  15  -2   0   33.00    3.40
 -15   2   0   18.80    6.90
  14  -2   0   26.30    3.30
  14  -2   0   39.30    7.40
  14  -2   0   27.20    2.80
  14  -2   0   30.90    3.40
 -14   2   0   44.30    8.00
  13  -2   0   65.99    4.60
  13  -2   0   65.29    4.00
  13  -2   0   55.79    4.30
  13  -2   0   58.89    8.00
  13  -2   0   52.69    4.30
 -13   2   0   51.79    7.60
  12  -2   0   -2.10    3.30
  12  -2   0    2.40    1.40
  12  -2   0    5.20    1.90
  12  -2   0    6.10    1.80
 -12   2   0    3.00    4.00
 -12   2   0    7.70    1.90
  11  -2   0    2.90    3.70
  11  -2   0    5.40    1.40
  11  -2   0    3.90    1.70
  11  -2   0    3.50    1.60
 -11   2   0    1.80    3.70
  10  -2   0   28.50    2.80
  10  -2   0   26.50    2.60
  10  -2   0   24.00    2.20
 -10   2   0   38.10    2.80
 -10   2   0   31.70    6.50
 -10   2   0   32.40    2.90
   9  -2   0   29.40    4.70
   9  -2   0   26.50    2.20
   9  -2   0   20.90    4.30
   9  -2   0   37.50    5.40
   9  -2   0   30.60    2.60
  -9   2   0   26.10    4.80
  -9   2   0   38.40    2.80
  -9   2   0   34.30    2.60
   8  -2   0   26.20    5.00
   8  -2   0   16.30    1.90
   8  -2   0   16.50    1.60
   8  -2   0   12.80    3.40
  -8   2   0   10.20    3.30
  -8   2   0   12.40    1.70
  -8   2   0   13.10    1.60
   7  -2   0  217.38   12.60
   7  -2   0  216.18   12.50
   7  -2   0  207.08   12.40
   7  -2   0  220.08   10.30
   7  -2   0  219.48   10.60
  -7   2   0  207.78   10.20
  -7   2   0  205.98   12.10
  -7   2   0  196.78   12.10
  -7   2   0  211.78    9.90
   6  -2   0  964.80   46.60
   6  -2   0  960.90   46.60
   6  -2   0 1010.60   46.80
   6  -2   0  950.50   44.90
   6  -2   0  999.10   44.70
  -6   2   0  980.40   46.60
  -6   2   0  959.10   44.80
  -6   2   0 1001.40   44.60
  -6   2   0  959.60   46.60
   5  -2   0   32.80    2.30
   5  -2   0   32.60    3.80
   5  -2   0   32.60    1.90
   5  -2   0   36.00    3.80
  -5   2   0   40.70    2.40
  -5   2   0   52.69    4.70
  -5   2   0   45.40    4.10
  -5   2   0   42.70    2.60
   4  -2   0 1142.29   51.29
   4  -2   0 1068.89   51.19
   4  -2   0 1098.49   49.80
   4  -2   0 1069.59   50.09
  -4   2   0 1037.40   50.29
  -4   2   0 1124.59   51.59
  -4   2   0 1123.19   50.09
  -4   2   0 1116.89   51.49
   3  -2   0   36.50    2.10
   3  -2   0   39.60    3.30
   3  -2   0   33.10    3.00
   3  -2   0   32.00    1.80
  -3   2   0   34.20    3.10
  -3   2   0   30.90    3.30
  -3   2   0   28.50    1.60
  -3   2   0   30.60    1.90
   2  -2   0   41.00    2.20
   2  -2   0   40.50    3.00
   2  -2   0   45.50    3.30
   2  -2   0   42.30    2.40
  -2   2   0   27.90    2.70
  -2   2   0   28.90    1.90
  -2   2   0   32.80    1.70
   1  -2   0  397.76   18.50
   1  -2   0  385.66   18.60
   1  -2   0  394.66   18.20
  -1   2   0  395.36   18.10
  -1   2   0  375.66   18.10
  -1   2   0  391.46   18.40
  -1   2   0  396.46   18.10
  -1   2   0  402.26   18.60
   0  -2   0  177.28    9.00
   0  -2   0  193.28    8.90
   0  -2   0  190.48    8.90
   0  -2   0  187.98    8.90
   0   2   0  198.78    9.20
   0   2   0  190.18    9.20
   0   2   0  189.98    9.40
   0   2   0  200.28    9.20
  -1  -2   0  235.08   10.80
  -1  -2   0  219.28   10.90
   1   2   0  216.98   10.30
   1   2   0  225.18   10.60
   1   2   0  224.98   10.50
   1   2   0  222.48   10.60
  -3  -2   0 2903.71  132.39
   3   2   0 3054.59  133.79
   3   2   0 2816.42  133.79
  -4  -2   0  113.39    5.90
  -4  -2   0  113.89    6.50
  -4  -2   0  115.39    6.20
   4   2   0  111.09    6.00
   4   2   0  107.79    5.60
   4   2   0  102.59    5.70
  -5  -2   0   95.99    5.40
  -5  -2   0   93.39    6.00
  -5  -2   0   92.69    5.10
   5   2   0   76.59    5.20
   5   2   0   79.89    4.40
   5   2   0   84.19    5.20
   5   2   0   81.69    4.70
   5   2   0   81.09    5.20
  -6  -2   0  138.39    8.40
  -6  -2   0  144.29    7.60
  -6  -2   0  138.09    7.30
   6   2   0  132.69    8.00
   6   2   0  136.79    8.00
   6   2   0  136.29    7.10
   6   2   0  136.69    7.30
   6   2   0  141.89    8.20
  -7  -2   0  135.19    7.40
  -7  -2   0  140.99    8.90
  -7  -2   0  148.69    7.90
   7   2   0  155.08    8.60
   7   2   0  176.58    9.60
   7   2   0  165.58    8.30
   7   2   0  151.28    8.20
   7   2   0  166.98    9.70
   7   2   0  156.78    9.40
  -8  -2   0   10.40    3.40
  -8  -2   0   13.80    2.50
   8   2   0    9.50    2.80
   8   2   0   14.60    2.00
   8   2   0   15.20    3.10
   8   2   0   10.10    2.90
   8   2   0   14.30    1.90
   8   2   0   13.60    2.40
  -9  -2   0   12.50    3.70
  -9  -2   0   17.60    2.90
   9   2   0   17.30    2.30
   9   2   0   15.10    2.20
   9   2   0   17.30    4.20
   9   2   0   21.00    2.80
   9   2   0   23.10    3.90
   9   2   0   13.30    3.30
 -10  -2   0  351.76   19.70
 -10  -2   0  375.36   18.30
  10   2   0  340.27   19.10
  10   2   0  351.86   19.20
  10   2   0  352.86   19.10
  10   2   0  360.16   17.20
  10   2   0  339.67   17.00
  10   2   0  361.06   17.50
 -11  -2   0  403.56   23.00
 -11  -2   0  458.55   21.60
  11   2   0  375.06   19.30
  11   2   0  424.36   19.60
  11   2   0  417.76   19.80
  11   2   0  387.06   21.50
  11   2   0  386.66   21.70
  11   2   0  403.76   21.70
 -12  -2   0   36.90    6.00
 -12  -2   0   43.80    4.50
  12   2   0   39.00    4.10
  12   2   0   31.80    5.60
  12   2   0   40.10    3.80
  12   2   0   36.20    3.50
 -13  -2   0    3.30    2.70
 -13  -2   0    6.80    5.00
  13   2   0    4.50    2.20
  13   2   0    5.40    3.90
  13   2   0    6.80    2.40
  13   2   0    5.90    2.20
 -14  -2   0   89.79    9.10
 -14  -2   0   86.59    6.60
  14   2   0   67.99    8.20
  14   2   0   73.69    5.10
  14   2   0   69.09    5.70
  14   2   0   76.99    5.40
 -15  -2   0   91.59    7.00
 -15  -2   0   82.59   10.20
  15   2   0   82.79    5.60
  15   2   0   78.09    8.30
  15   2   0   77.79    6.00
  15   2   0   74.69    5.80
 -16  -2   0    3.20    3.10
 -16  -2   0    4.70    5.70
  16   2   0    4.00    2.50
  16   2   0    1.60    2.30
  16   2   0    3.70    4.10
  16   2   0   -2.80    2.80
 -17  -2   0    3.10    5.30
  17   2   0   12.60    3.20
  17   2   0    6.10    2.50
  17   2   0    6.90    3.10
  17   2   0    5.60    5.30
  17   2   0   10.20    3.60
 -18  -2   0    7.50    6.40
  18   2   0   -4.00    5.20
  18   2   0    7.70    3.30
  18   2   0    2.40    2.40
  18   2   0    4.70    2.80
 -19  -2   0   20.20    7.80
  19   2   0   12.80    6.70
  19   2   0   19.70    3.10
  19   2   0   15.20    4.00
 -20  -2   0   46.10    9.70
  20   2   0   69.09   10.20
  20   2   0   50.49    5.70
  20   2   0   54.79    5.00
 -21  -2   0   76.39   12.30
  21   2   0   57.99   10.20
  21   2   0   70.49    5.60
  21   2   0   73.89    6.60
  20  -3   0    4.40    5.80
 -20   3   0    7.80    8.30
  19  -3   0   11.30    7.50
  19  -3   0   15.40    2.60
 -19   3   0    8.30    8.20
  18  -3   0    4.90    6.70
  18  -3   0    4.70    2.30
 -18   3   0    1.50    6.30
  17  -3   0   10.50    2.50
  17  -3   0   10.20    2.40
  17  -3   0    6.50    5.10
 -17   3   0   15.10    7.00
  16  -3   0    5.10    6.30
  16  -3   0    6.50    2.30
  16  -3   0    7.80    2.40
 -16   3   0   18.30    7.20
  15  -3   0    6.30    2.30
  15  -3   0    2.10    2.10
  15  -3   0   -0.80    4.00
 -15   3   0   -0.10    5.20
  14  -3   0   12.50    2.50
  14  -3   0    7.10    2.40
  14  -3   0   12.00    5.10
 -14   3   0   15.80    6.40
  13  -3   0   66.89    4.50
  13  -3   0   52.69    8.10
  13  -3   0   57.09    4.50
 -13   3   0   72.99    9.50
  12  -3   0   13.80    2.40
  12  -3   0   18.20    5.30
  12  -3   0   16.70    2.50
 -12   3   0   19.40    2.60
 -12   3   0   18.50    5.30
  11  -3   0    2.50    1.60
  11  -3   0    0.60    3.90
 -11   3   0   -0.10    4.20
 -11   3   0    2.10    1.70
  10  -3   0    3.30    1.60
  10  -3   0    3.70    0.90
  10  -3   0   -0.40    3.40
 -10   3   0    4.40    3.80
 -10   3   0   10.50    1.90
   9  -3   0  155.48   10.40
   9  -3   0  154.78    7.30
   9  -3   0  151.88    8.00
   9  -3   0  139.49   10.30
   9  -3   0  153.58   10.50
  -9   3   0  166.88    8.00
  -9   3   0  167.98    8.60
  -9   3   0  163.48   11.50
   8  -3   0   26.00    4.60
   8  -3   0   21.20    4.40
   8  -3   0   26.30    4.40
   8  -3   0   20.20    1.50
   8  -3   0   19.90    2.20
  -8   3   0   22.70    1.60
  -8   3   0   17.00    3.90
  -8   3   0   21.90    2.20
   7  -3   0   14.90    1.20
   7  -3   0   13.50    3.60
   7  -3   0   16.90    2.00
   7  -3   0   17.60    3.70
   7  -3   0   19.00    4.00
  -7   3   0   15.10    3.70
  -7   3   0   18.10    1.90
  -7   3   0   12.40    3.20
  -7   3   0   13.80    1.30
   6  -3   0   -2.90    2.50
   6  -3   0   -0.70    2.10
   6  -3   0    1.10    2.20
   6  -3   0    1.10    0.60
   6  -3   0    0.60    1.10
  -6   3   0    6.10    1.20
  -6   3   0    3.10    2.60
  -6   3   0    2.90    0.70
  -6   3   0    6.50    2.80
   5  -3   0 1705.73   77.09
   5  -3   0 1736.63   76.59
   5  -3   0 1628.24   78.39
   5  -3   0 1659.73   78.49
  -5   3   0 1748.82   79.09
  -5   3   0 1708.33   79.49
  -5   3   0 1745.13   81.09
  -5   3   0 1756.42   81.09
   4  -3   0 4037.60  181.78
   4  -3   0 3968.50  183.38
  -4   3   0 4055.89  180.98
  -4   3   0 3835.32  181.28
  -4   3   0 4007.50  182.68
  -4   3   0 4051.69  182.58
   3  -3   0  327.67   15.70
   3  -3   0  343.37   16.60
   3  -3   0  329.67   16.60
   3  -3   0  329.07   15.40
  -3   3   0  358.96   16.80
  -3   3   0  357.46   16.50
  -3   3   0  356.56   18.00
  -3   3   0  363.46   17.80
   2  -3   0   87.49    5.10
   2  -3   0   85.19    5.30
   2  -3   0   82.49    4.50
  -2   3   0   80.29    4.90
  -2   3   0   78.49    3.90
  -2   3   0   78.79    5.10
  -2   3   0   70.29    4.10
  -2   3   0   76.89    3.90
   1  -3   0 1058.39   49.90
   1  -3   0 1101.89   49.50
   1  -3   0 1074.19   49.70
  -1   3   0 1168.38   52.69
  -1   3   0 1125.29   52.79
  -1   3   0 1222.08   53.79
  -1   3   0 1151.38   52.69
  -1   3   0 1101.29   52.99
   0  -3   0  678.83   32.90
   0  -3   0  708.63   32.70
   0  -3   0  708.13   32.60
   0  -3   0  733.13   32.70
   0   3   0  727.53   34.00
   0   3   0  736.73   34.40
   0   3   0  757.32   34.10
   0   3   0  736.43   34.10
  -1  -3   0   26.40    2.30
  -1  -3   0   26.10    1.80
  -1  -3   0   27.70    2.60
  -1  -3   0   28.60    2.20
   1   3   0   24.80    1.70
   1   3   0   24.20    2.50
   1   3   0   24.70    2.00
   1   3   0   20.60    2.10
  -2  -3   0  724.73   34.70
  -2  -3   0  754.92   34.50
  -2  -3   0  715.63   34.20
  -2  -3   0  790.72   35.00
   2   3   0  742.23   34.50
   2   3   0  774.62   34.70
   2   3   0  748.13   34.90
   2   3   0  739.53   34.80
  -3  -3   0  456.45   23.10
  -3  -3   0  512.15   23.00
  -3  -3   0  486.45   22.70
  -3  -3   0  490.75   22.80
   3   3   0  482.45   23.90
   3   3   0  513.55   23.40
   3   3   0  506.55   23.50
  -4  -3   0   72.19    4.40
  -4  -3   0   70.39    4.50
  -4  -3   0   69.19    4.20
   4   3   0   58.49    3.90
   4   3   0   62.69    4.30
   4   3   0   71.09    4.60
   4   3   0   62.19    4.00
  -5  -3   0   41.60    3.60
  -5  -3   0   46.80    3.20
  -5  -3   0   47.30    4.00
  -5  -3   0   42.50    3.50
   5   3   0   33.50    3.00
   5   3   0   36.80    3.20
   5   3   0   38.20    3.50
   5   3   0   45.90    3.70
   5   3   0   36.30    2.80
  -6  -3   0   72.99    5.40
  -6  -3   0   67.19    4.20
  -6  -3   0   64.69    4.70
   6   3   0   66.29    4.10
   6   3   0   69.59    4.90
   6   3   0   63.29    4.50
   6   3   0   66.59    5.00
   6   3   0   74.09    5.10
  -7  -3   0    4.70    1.70
  -7  -3   0    4.10    2.10
  -7  -3   0    9.20    2.80
   7   3   0   10.90    2.20
   7   3   0    6.10    1.70
   7   3   0    5.90    2.30
   7   3   0    8.00    2.50
   7   3   0   13.00    3.00
  -8  -3   0  248.88   12.80
  -8  -3   0  244.18   12.30
  -8  -3   0  242.58   13.60
   8   3   0  238.98   13.00
   8   3   0  232.58   11.80
   8   3   0  236.28   12.10
   8   3   0  238.18   13.00
   8   3   0  223.28   13.00
  -9  -3   0   41.50    5.00
  -9  -3   0   34.20    3.20
  -9  -3   0   35.70    3.90
   9   3   0   27.60    2.80
   9   3   0   42.30    5.10
   9   3   0   30.10    3.00
   9   3   0   31.90    3.60
   9   3   0   32.20    4.40
   9   3   0   28.60    4.20
 -10  -3   0    2.70    3.40
 -10  -3   0    3.30    2.30
  10   3   0    0.60    2.80
  10   3   0    6.90    1.80
  10   3   0    2.60    2.10
  10   3   0    2.00    1.60
  10   3   0   -1.80    2.30
  10   3   0    4.20    2.80
 -11  -3   0   32.30    5.50
 -11  -3   0   38.40    4.40
  11   3   0   31.50    4.80
  11   3   0   33.70    3.40
  11   3   0   39.70    5.70
  11   3   0   30.60    5.00
  11   3   0   31.10    3.20
  11   3   0   47.80    4.40
 -12  -3   0  169.18   12.10
 -12  -3   0  174.18   10.20
  12   3   0  143.19    8.10
  12   3   0  138.69    8.20
  12   3   0  149.39    8.70
 -13  -3   0   42.50    6.60
 -13  -3   0   52.69    5.30
  13   3   0   43.80    4.70
  13   3   0   42.20    3.80
  13   3   0   29.20    5.70
  13   3   0   40.50    4.10
 -14  -3   0   12.50    5.00
 -14  -3   0   18.20    3.80
  14   3   0   14.20    2.90
  14   3   0   11.80    2.70
  14   3   0   15.50    5.00
  14   3   0   20.90    4.00
 -15  -3   0  180.38   11.20
 -15  -3   0  191.38   13.80
  15   3   0  154.38    9.50
  15   3   0  140.39   11.50
  15   3   0  150.28   10.70
  15   3   0  153.58    8.80
 -16  -3   0   93.79   11.20
 -16  -3   0  114.59    8.30
  16   3   0   92.09    6.60
  16   3   0   84.89   10.20
  16   3   0   93.29    6.30
 -17  -3   0   12.50    3.80
 -17  -3   0    9.50    5.90
  17   3   0   10.40    6.00
  17   3   0    6.20    3.00
  17   3   0    7.40    3.80
  17   3   0    9.50    2.80
 -18  -3   0    5.60    5.80
  18   3   0   -1.60    2.30
  18   3   0    4.00    5.00
  18   3   0    3.10    2.40
 -19  -3   0  126.19   12.60
  19   3   0  124.49    8.10
  19   3   0  140.09    9.40
  19   3   0  126.19   12.10
 -20  -3   0   -3.80    6.30
  20   3   0    6.80    4.20
  20   3   0   -2.00    5.50
 -21  -3   0   47.40   10.40
  21   3   0   41.40    5.60
  21   3   0   34.60    9.30
  19  -4   0   23.10    8.50
 -19   4   0   15.90    8.80
  18  -4   0    8.70    2.40
  18  -4   0    8.90    7.00
 -18   4   0  -12.20    6.80
  17  -4   0    5.50    6.10
  17  -4   0   13.10    2.70
  17  -4   0    8.50    2.30
 -17   4   0    3.10    6.70
  16  -4   0    9.50    6.20
  16  -4   0    9.90    2.60
  16  -4   0   15.10    2.70
 -16   4   0   19.30    8.20
  15  -4   0   10.00    2.40
  15  -4   0    3.50    4.90
  15  -4   0    7.90    2.40
 -15   4   0   14.40    6.40
  14  -4   0   45.60    4.20
  14  -4   0   32.40    7.20
  14  -4   0   54.09    4.30
 -14   4   0   50.49    8.50
  13  -4   0  212.88   11.60
  13  -4   0  233.88   15.50
  13  -4   0  226.88   11.70
 -13   4   0  248.68   12.80
 -13   4   0  254.67   17.50
  12  -4   0   47.70    4.00
  12  -4   0   51.49    7.10
 -12   4   0   50.99    4.10
 -12   4   0   57.79    7.90
  11  -4   0   28.90    6.10
  11  -4   0   23.10    2.80
 -11   4   0   34.10    3.20
 -11   4   0   26.60    5.70
  10  -4   0   44.60    6.50
  10  -4   0   34.10    3.30
 -10   4   0   39.80    3.30
 -10   4   0   37.80    6.10
   9  -4   0  306.87   15.10
  -9   4   0  345.17   16.70
   8  -4   0  187.98   12.20
   8  -4   0  209.18   12.40
   8  -4   0  187.68    9.90
   8  -4   0  197.18   12.20
  -8   4   0  209.08   12.50
  -8   4   0  194.28    9.90
  -8   4   0  191.48   12.40
   7  -4   0   33.10    2.80
   7  -4   0   35.20    5.00
   7  -4   0   39.50    5.80
  -7   4   0   38.40    5.50
  -7   4   0   36.80    2.80
   6  -4   0  164.28    9.90
   6  -4   0  143.19    9.50
   6  -4   0  146.29    7.80
  -6   4   0  141.99    7.60
  -6   4   0  149.39    9.70
  -6   4   0  161.28    9.60
   5  -4   0 1793.52   84.99
   5  -4   0 1824.12   83.59
   5  -4   0 1858.11   85.19
  -5   4   0 1809.42   80.19
  -5   4   0 1720.13   80.19
  -5   4   0 1715.03   82.39
  -5   4   0 1878.61   82.49
  -5   4   0 1698.93   80.59
   3  -4   0 2579.14  117.49
   3  -4   0 2574.14  117.69
   3  -4   0 2513.35  116.59
  -3   4   0 2439.66  117.19
  -3   4   0 2544.85  118.19
  -3   4   0 2679.13  116.79
  -3   4   0 2607.84  116.69
  -3   4   0 2550.34  117.89
   2  -4   0   89.29    4.80
   2  -4   0   84.09    5.20
   2  -4   0   79.89    5.60
  -2   4   0   80.79    5.20
  -2   4   0   86.49    5.50
  -2   4   0   81.59    4.40
  -2   4   0   82.39    4.40
   1  -4   0   81.69    5.40
   1  -4   0   84.79    5.00
   1  -4   0   87.29    4.80
  -1   4   0   92.89    5.40
  -1   4   0   85.89    5.30
  -1   4   0  101.09    5.00
  -1   4   0   92.69    5.00
  -1   4   0   90.39    5.80
   0  -4   0  179.78    8.90
   0  -4   0  180.68    9.00
   0  -4   0  177.98    8.90
   0   4   0  200.48   10.10
   0   4   0  206.28   10.10
   0   4   0  212.38   10.70
  -1  -4   0   40.90    2.50
  -1  -4   0   35.00    2.70
  -1  -4   0   40.50    2.90
  -1  -4   0   36.90    3.10
   1   4   0   20.60    2.50
   1   4   0   16.90    2.10
   1   4   0   17.60    1.90
   1   4   0   17.40    1.60
  -2  -4   0   56.79    3.90
  -2  -4   0   57.39    3.60
  -2  -4   0   53.49    3.10
  -2  -4   0   57.09    3.80
   2   4   0   56.69    3.50
   2   4   0   56.99    3.80
   2   4   0   51.69    3.00
   2   4   0   54.19    3.50
  -3  -4   0  277.37   13.40
  -3  -4   0  278.17   13.80
  -3  -4   0  287.17   13.70
   3   4   0  271.27   13.50
   3   4   0  276.07   13.70
   3   4   0  285.57   13.30
   3   4   0  283.87   13.90
  -4  -4   0  361.76   16.90
  -4  -4   0  347.17   16.60
  -4  -4   0  326.47   17.00
  -4  -4   0  335.97   16.40
   4   4   0  300.17   14.90
   4   4   0  313.97   15.10
   4   4   0  303.57   14.80
   4   4   0  309.27   15.40
  -5  -4   0  250.47   13.10
  -5  -4   0  262.57   13.00
  -5  -4   0  275.17   13.40
   5   4   0  272.57   13.60
   5   4   0  274.57   14.20
   5   4   0  277.47   13.90
   5   4   0  280.27   13.80
   5   4   0  279.07   14.30
  -6  -4   0  123.59    7.50
  -6  -4   0  132.89    7.20
  -6  -4   0  134.79    7.70
   6   4   0  135.69    7.90
   6   4   0  116.59    7.10
   6   4   0  117.19    6.70
   6   4   0  118.99    7.10
   6   4   0  118.39    7.10
   6   4   0  130.39    7.60
  -7  -4   0  126.39    7.10
  -7  -4   0  118.29    8.10
  -7  -4   0  129.19    7.60
   7   4   0  118.09    6.70
   7   4   0  122.69    7.70
   7   4   0  122.59    7.30
   7   4   0  112.69    7.00
   7   4   0  117.69    8.00
   7   4   0  119.99    7.40
  -8  -4   0  453.75   22.90
  -8  -4   0  448.56   21.70
  -8  -4   0  443.46   22.10
   8   4   0  392.16   21.40
   8   4   0  438.96   21.90
   8   4   0  435.36   21.00
   8   4   0  446.16   20.70
   8   4   0  417.96   21.50
  -9  -4   0  169.88    9.30
  -9  -4   0  170.88   10.80
  -9  -4   0  172.28    9.80
   9   4   0  149.69    8.80
   9   4   0  152.78    9.70
   9   4   0  141.89    9.30
   9   4   0  158.88    9.50
   9   4   0  153.38    8.30
 -10  -4   0   37.10    4.50
 -10  -4   0   45.80    5.70
 -10  -4   0   49.99    4.10
  10   4   0   37.90    3.70
  10   4   0   33.20    3.80
  10   4   0   26.30    4.30
  10   4   0   42.80    5.20
  10   4   0   31.40    4.80
 -11  -4   0   75.79    6.30
 -11  -4   0   76.59    7.50
  11   4   0   86.69    6.60
  11   4   0   67.59    4.90
  11   4   0   63.89    6.30
  11   4   0   67.89    4.70
  11   4   0   62.49    5.40
  11   4   0   55.79    6.20
 -12  -4   0   43.00    6.60
 -12  -4   0   44.40    5.10
  12   4   0   49.99    4.20
  12   4   0   42.60    3.90
  12   4   0   48.50    5.50
  12   4   0   46.50    6.00
  12   4   0   53.79    6.40
 -13  -4   0   74.39    7.60
 -13  -4   0   58.39    6.10
  13   4   0   62.79    4.90
  13   4   0   67.49    6.80
  13   4   0   59.69    5.00
  13   4   0   64.09    5.60
 -14  -4   0  121.39   10.70
 -14  -4   0  113.29    8.40
  14   4   0   80.79    5.70
  14   4   0   73.29    6.20
  14   4   0   80.99    8.30
 -15  -4   0  252.87   16.90
 -15  -4   0  267.97   15.00
  15   4   0  217.08   12.10
  15   4   0  211.28   14.90
  15   4   0  223.88   12.40
  15   4   0  248.38   14.20
 -16  -4   0  150.08   12.80
  16   4   0  134.79   11.90
  16   4   0  149.29    8.80
 -17  -4   0    1.00    3.40
 -17  -4   0    0.20    5.10
  17   4   0    4.50    4.50
  17   4   0    8.20    4.00
  17   4   0    0.50    2.50
 -18  -4   0   46.40    9.40
  18   4   0   33.00    5.30
  18   4   0   40.60    8.20
  18   4   0   40.40    5.10
 -19  -4   0  351.06   22.90
  19   4   0  308.37   17.70
  19   4   0  308.67   16.40
  19   4   0  331.07   21.20
 -20  -4   0   69.69   10.70
  20   4   0   69.69   10.10
  20   4   0   82.09    7.80
  20   4   0   77.29    6.10
 -21  -4   0   -3.30    6.70
  21   4   0   -1.00    3.60
  21   4   0   -2.20    2.60
  21   4   0    2.40    6.30
  19  -5   0   13.40    7.70
 -19   5   0    6.60    6.70
  18  -5   0   15.80    7.20
 -18   5   0    7.60    7.10
  17  -5   0    1.20    2.30
  17  -5   0   -2.80    5.90
 -17   5   0   -4.90    5.70
  16  -5   0   26.50    8.20
  16  -5   0   21.40    3.00
  16  -5   0   17.80    3.00
 -16   5   0   24.70    8.50
  15  -5   0    9.00    2.50
  15  -5   0    3.10    2.30
  15  -5   0    2.80    5.40
 -15   5   0    8.80    6.90
  14  -5   0    3.90    2.10
  14  -5   0    3.00    5.60
  14  -5   0    1.80    2.00
 -14   5   0   -0.40    5.20
  13  -5   0   14.70    2.80
  13  -5   0   14.90    5.90
 -13   5   0    8.80    5.40
 -13   5   0   14.00    2.60
  12  -5   0   10.00    2.40
  12  -5   0    7.90    4.60
 -12   5   0    4.90    5.40
  11  -5   0   12.70    2.50
  11  -5   0   20.10    5.50
 -11   5   0   27.60    3.00
 -11   5   0   29.60    6.30
  10  -5   0  275.47   14.40
  10  -5   0  307.47   17.50
 -10   5   0  290.17   17.90
 -10   5   0  297.57   14.60
   9  -5   0   30.10    5.40
   9  -5   0   24.70    2.90
  -9   5   0   28.50    2.80
  -9   5   0   30.00    5.90
   8  -5   0   80.99    5.20
   8  -5   0   77.49    7.60
   8  -5   0   88.69    8.50
   8  -5   0   85.49    7.30
  -8   5   0   76.99    7.80
  -8   5   0   85.09    7.60
  -8   5   0   82.69    4.90
   7  -5   0   13.20    3.30
   7  -5   0   15.10    3.70
   7  -5   0   16.90    3.90
   7  -5   0   11.90    2.10
  -7   5   0   11.10    1.80
  -7   5   0    2.50    3.10
  -7   5   0    9.60    4.00
   6  -5   0   57.89    5.50
   6  -5   0   60.19    7.30
   6  -5   0   48.10    3.60
  -6   5   0   64.59    5.50
  -6   5   0   56.79    6.10
  -6   5   0   48.90    3.50
   5  -5   0  481.15   24.30
   5  -5   0  479.45   22.90
   5  -5   0  483.15   24.50
  -5   5   0  469.15   23.70
  -5   5   0  505.35   25.50
  -5   5   0  521.55   25.70
  -5   5   0  537.45   23.30
  -5   5   0  492.95   23.20
   4  -5   0 1750.02   84.59
   4  -5   0 1910.11   85.99
   4  -5   0 1876.41   85.69
  -4   5   0 1820.52   85.49
  -4   5   0 1905.71   83.49
  -4   5   0 1757.72   83.79
  -4   5   0 1885.61   83.49
  -4   5   0 1778.02   85.09
   3  -5   0  217.28   11.50
   3  -5   0  201.48   10.60
   3  -5   0  213.28   11.70
  -3   5   0  196.78   10.50
  -3   5   0  195.38   11.70
  -3   5   0  225.78   10.30
  -3   5   0  207.48   11.40
  -3   5   0  223.18   10.20
   2  -5   0   87.59    5.20
   2  -5   0   92.69    6.00
   2  -5   0   88.19    5.70
  -2   5   0   74.49    4.20
  -2   5   0   79.29    5.10
  -2   5   0   75.29    4.30
  -2   5   0   70.09    4.40
  -2   5   0   73.69    5.40
   1  -5   0  255.07   12.60
   1  -5   0  240.08   13.00
   1  -5   0  259.37   12.50
  -1   5   0  250.67   12.40
  -1   5   0  264.47   12.50
  -1   5   0  239.58   13.10
  -1   5   0  248.08   13.20
  -1   5   0  260.37   12.40
   0  -5   0  134.69    6.90
   0  -5   0  121.49    7.30
   0  -5   0  123.09    6.90
   0  -5   0  139.89    7.10
   0   5   0  128.59    7.10
   0   5   0  133.89    7.40
   0   5   0  130.39    7.60
   0   5   0  138.89    7.00
  -1  -5   0  493.35   22.70
  -1  -5   0  495.75   23.10
  -1  -5   0  474.75   23.00
  -1  -5   0  476.65   23.30
   1   5   0  531.65   23.90
   1   5   0  492.95   24.60
   1   5   0  490.95   24.20
   1   5   0  533.25   24.30
  -2  -5   0   69.09    4.80
  -2  -5   0   79.89    4.80
  -2  -5   0   69.39    4.00
  -2  -5   0   81.79    4.70
   2   5   0   72.39    4.40
   2   5   0   64.79    3.80
   2   5   0   73.59    4.40
   2   5   0   70.09    4.80
  -3  -5   0   39.80    2.70
  -3  -5   0   41.30    3.40
  -3  -5   0   41.40    3.60
  -3  -5   0   42.60    3.40
   3   5   0   34.80    2.60
   3   5   0   42.90    3.10
   3   5   0   41.70    3.60
   3   5   0   40.70    3.20
  -4  -5   0   20.20    2.20
  -4  -5   0   15.60    2.60
  -4  -5   0   23.50    2.70
   4   5   0   18.00    2.20
   4   5   0   17.50    1.90
   4   5   0   15.50    2.70
   4   5   0   14.30    2.30
  -5  -5   0  146.29    8.60
  -5  -5   0  144.39    8.30
  -5  -5   0  139.79    7.80
   5   5   0  136.59    7.50
   5   5   0  130.29    7.50
   5   5   0  144.99    8.20
   5   5   0  146.19    8.20
   5   5   0  136.79    7.80
  -6  -5   0  112.39    6.80
  -6  -5   0  120.99    6.90
  -6  -5   0  117.49    7.10
   6   5   0  107.19    7.10
   6   5   0  105.09    6.80
   6   5   0   91.49    6.40
   6   5   0  107.79    6.30
   6   5   0  104.49    6.10
  -7  -5   0    5.70    1.90
  -7  -5   0   10.10    2.60
  -7  -5   0    5.40    2.20
   7   5   0    4.70    1.80
   7   5   0   10.10    2.20
   7   5   0    4.00    2.30
   7   5   0    4.10    2.00
   7   5   0    5.20    2.80
   7   5   0    6.00    2.40
  -8  -5   0  186.48   10.40
  -8  -5   0  201.78   11.00
   8   5   0  200.88   11.30
   8   5   0  206.38   10.60
   8   5   0  182.88   10.20
   8   5   0  187.58   10.70
   8   5   0  180.18   10.80
   8   5   0  192.88   11.50
  -9  -5   0  840.52   40.10
  -9  -5   0  807.12   39.50
  -9  -5   0  864.21   40.90
   9   5   0  802.12   37.70
   9   5   0  787.22   38.00
   9   5   0  798.52   37.30
   9   5   0  778.62   38.30
   9   5   0  729.03   37.60
   9   5   0  771.72   36.80
 -10  -5   0   28.10    4.20
 -10  -5   0   28.60    3.60
 -10  -5   0   36.90    5.30
  10   5   0   27.40    4.50
  10   5   0   28.10    3.50
  10   5   0   26.60    3.80
  10   5   0   24.90    4.20
  10   5   0   38.80    5.30
  10   5   0   31.50    5.20
 -11  -5   0  374.86   20.20
 -11  -5   0  424.36   21.60
 -11  -5   0  378.36   19.50
  11   5   0  370.36   19.60
  11   5   0  366.36   19.30
  11   5   0  368.76   19.80
  11   5   0  359.16   18.00
  11   5   0  325.57   19.10
 -12  -5   0  346.37   19.20
 -12  -5   0  363.86   18.50
 -12  -5   0  392.16   20.90
  12   5   0  341.77   17.40
  12   5   0  318.97   16.70
  12   5   0  341.57   18.50
  12   5   0  333.77   16.90
  12   5   0  307.37   18.30
 -13  -5   0   30.70    6.10
 -13  -5   0   31.80    4.90
  13   5   0   37.90    4.50
  13   5   0   36.10    4.00
  13   5   0   24.90    4.90
 -14  -5   0   67.59    6.80
 -14  -5   0   58.19    7.90
  14   5   0   54.09    5.30
  14   5   0   53.09    5.50
  14   5   0   43.40    6.30
  14   5   0   50.99    4.70
 -15  -5   0  171.08   11.10
 -15  -5   0  160.08   12.70
  15   5   0  135.99    9.90
  15   5   0  139.09    8.50
  15   5   0  127.39   10.80
 -16  -5   0  317.27   17.80
 -16  -5   0  315.27   20.20
  16   5   0  290.67   15.50
  16   5   0  302.97   18.70
 -17  -5   0    1.50    3.90
 -17  -5   0   -0.40    5.10
  17   5   0   -0.20    4.50
  17   5   0   -0.70    3.60
 -18  -5   0   49.60    8.80
 -18  -5   0   74.69    7.60
  18   5   0   63.69    7.30
  18   5   0   50.09    8.50
  18   5   0   57.19    5.50
 -19  -5   0  284.17   20.40
  19   5   0  241.68   19.50
  19   5   0  242.38   14.90
  19   5   0  248.98   13.60
 -20  -5   0  221.38   18.00
  20   5   0  166.48   10.30
  20   5   0  169.88   11.90
  20   5   0  181.88   14.80
 -21  -5   0    6.00    7.90
  21   5   0   10.00    4.60
  21   5   0   13.90    3.30
  21   5   0    5.40    6.60
  21   5   0   12.10    7.70
  18  -6   0    3.70    6.30
  18  -6   0    6.00    2.80
 -18   6   0    5.70    6.90
  17  -6   0   -3.10    5.30
  17  -6   0    3.30    2.40
 -17   6   0   -4.50    6.60
  16  -6   0   16.50    3.10
  16  -6   0   21.40    3.10
  16  -6   0   21.70    7.40
 -16   6   0   16.90    8.10
  15  -6   0   19.10    3.00
  15  -6   0   29.50    7.90
  15  -6   0   20.60    3.20
 -15   6   0    9.30    6.50
  14  -6   0   13.10    2.90
  14  -6   0   16.20    6.10
 -14   6   0   15.60    6.70
 -14   6   0   14.10    2.80
  13  -6   0  103.49   10.70
  13  -6   0  116.39    7.10
 -13   6   0  110.19   11.70
 -13   6   0  108.39    6.70
  12  -6   0  130.39    8.20
  12  -6   0  169.78   12.70
 -12   6   0  144.79    8.00
 -12   6   0  130.99   12.30
  11  -6   0   33.40    6.60
  11  -6   0   28.30    3.50
 -11   6   0   25.30    6.20
 -11   6   0   34.30    3.30
  10  -6   0  144.69    8.20
  10  -6   0  139.99   11.30
 -10   6   0  139.79    7.80
 -10   6   0  143.29   11.70
   9  -6   0  341.27   19.40
   9  -6   0  323.77   16.50
  -9   6   0  315.27   19.00
  -9   6   0  314.77   15.50
   8  -6   0  397.56   19.50
  -8   6   0  397.56   19.50
  -8   6   0  419.96   22.60
   7  -6   0  758.02   38.20
   7  -6   0  829.32   40.30
   7  -6   0  819.72   40.40
   7  -6   0  858.31   40.70
  -7   6   0  794.52   39.80
  -7   6   0  756.82   37.10
  -7   6   0  847.02   39.70
   6  -6   0 1161.28   55.09
   6  -6   0 1090.49   53.29
   6  -6   0 1201.78   55.39
  -6   6   0 1137.59   52.09
  -6   6   0 1090.89   52.79
  -6   6   0 1235.68   52.19
  -6   6   0 1094.99   54.99
   5  -6   0    8.80    2.00
   5  -6   0   15.10    3.50
   5  -6   0   11.10    3.30
  -5   6   0    9.20    1.20
  -5   6   0    4.30    2.90
  -5   6   0    8.20    1.80
  -5   6   0   13.40    3.40
   4  -6   0   49.20    5.60
   4  -6   0   41.50    3.70
   4  -6   0   53.89    4.90
  -4   6   0   51.89    3.80
  -4   6   0   55.69    3.40
  -4   6   0   68.89    5.40
  -4   6   0   47.50    5.30
  -4   6   0   58.09    3.50
   3  -6   0   36.60    3.20
   3  -6   0   42.70    4.40
   3  -6   0   37.70    4.00
  -3   6   0   33.70    2.90
  -3   6   0   30.40    4.20
  -3   6   0   39.00    4.10
  -3   6   0   30.80    2.70
   2  -6   0  842.42   40.40
   2  -6   0  872.51   40.90
   2  -6   0  880.51   41.30
  -2   6   0  878.91   41.50
  -2   6   0  894.61   42.60
  -2   6   0  904.91   41.30
  -2   6   0  881.61   42.00
   1  -6   0  119.39    7.30
   1  -6   0  106.39    6.50
   1  -6   0  120.39    6.70
  -1   6   0  119.89    6.40
  -1   6   0  119.49    6.60
  -1   6   0  107.89    6.20
  -1   6   0  100.29    6.10
  -1   6   0  109.99    7.20
   0  -6   0  142.49    7.50
   0  -6   0  136.39    7.50
   0  -6   0  132.09    8.00
   0   6   0  157.08    8.20
   0   6   0  151.58    8.10
   0   6   0  149.59    8.80
   0   6   0  156.48    8.30
  -1  -6   0   82.19    5.10
  -1  -6   0   76.99    5.40
  -1  -6   0   78.99    4.50
  -1  -6   0   74.59    5.00
   1   6   0   74.09    5.50
   1   6   0   82.19    5.00
   1   6   0   78.39    4.50
   1   6   0   75.09    4.90
  -2  -6   0   41.60    3.80
  -2  -6   0   46.00    3.10
  -2  -6   0   48.80    3.90
  -2  -6   0   55.99    4.00
   2   6   0   52.79    3.80
   2   6   0   54.69    3.80
   2   6   0   42.50    3.00
   2   6   0   48.40    4.00
  -3  -6   0   20.90    2.70
  -3  -6   0   21.30    3.00
  -3  -6   0   31.00    3.20
  -3  -6   0   23.20    2.10
   3   6   0   20.00    2.70
   3   6   0   22.10    2.70
   3   6   0   17.10    1.90
   3   6   0   20.80    3.00
  -4  -6   0  203.68    9.70
  -4  -6   0  186.28   10.70
  -4  -6   0  183.48   10.30
  -4  -6   0  206.58   10.70
   4   6   0  191.48   10.60
   4   6   0  199.68    9.80
   4   6   0  197.98   10.40
   4   6   0  195.18   10.70
  -5  -6   0  149.99    8.80
  -5  -6   0  143.99    8.40
  -5  -6   0  147.09    8.20
  -5  -6   0  137.39    7.60
   5   6   0  114.49    7.00
   5   6   0  130.99    6.80
   5   6   0  133.59    7.80
   5   6   0  115.79    7.30
  -6  -6   0   11.60    2.10
  -6  -6   0    8.10    2.40
  -6  -6   0   11.60    2.50
  -6  -6   0    9.50    2.80
   6   6   0    9.00    2.80
   6   6   0    8.30    2.10
   6   6   0    5.20    2.10
   6   6   0   10.00    2.50
   6   6   0    7.10    2.10
  -7  -6   0  326.47   16.10
  -7  -6   0  318.57   16.00
  -7  -6   0  304.37   16.30
   7   6   0  326.07   16.70
   7   6   0  305.77   15.70
   7   6   0  319.27   15.70
   7   6   0  310.87   16.00
   7   6   0  291.17   16.20
  -8  -6   0   99.39    6.40
  -8  -6   0   89.09    6.70
  -8  -6   0   88.49    5.90
   8   6   0   53.79    4.80
   8   6   0   62.19    5.80
   8   6   0   58.09    4.90
   8   6   0   54.09    5.40
   8   6   0   60.89    4.70
   8   6   0   69.79    5.10
  -9  -6   0  450.75   22.70
  -9  -6   0  441.76   22.10
   9   6   0  409.96   21.80
   9   6   0  439.76   21.30
   9   6   0  414.76   22.40
   9   6   0  459.25   22.00
   9   6   0  426.76   22.40
   9   6   0  436.26   21.70
 -10  -6   0  177.48   10.50
 -10  -6   0  166.28    9.80
  10   6   0  161.08    9.00
  10   6   0  126.39    9.00
  10   6   0  130.99    9.60
  10   6   0  154.18    9.30
  10   6   0  134.49    9.60
  10   6   0  142.99    8.40
 -11  -6   0  260.47   13.40
 -11  -6   0  234.18   13.90
  11   6   0  180.08   12.10
  11   6   0  217.48   12.50
  11   6   0  212.68   11.90
  11   6   0  207.08   12.80
  11   6   0  192.88   12.90
  11   6   0  226.18   11.50
 -12  -6   0  208.18   12.90
 -12  -6   0  171.38   10.50
 -12  -6   0  180.48   11.50
  12   6   0  142.59   11.40
  12   6   0  175.38   10.20
  12   6   0  162.08    9.40
  12   6   0  192.88   11.00
  12   6   0  134.49   10.40
 -13  -6   0  263.17   16.30
 -13  -6   0  238.68   13.80
 -13  -6   0  269.47   15.90
  13   6   0  206.28   13.80
  13   6   0  207.78   11.20
  13   6   0  189.58   11.00
  13   6   0  188.98   13.60
 -14  -6   0   69.69    7.20
 -14  -6   0   66.29    8.10
  14   6   0   56.09    7.10
  14   6   0   55.19    5.20
  14   6   0   42.90    6.90
  14   6   0   59.49    5.10
 -15  -6   0   31.40    7.10
 -15  -6   0   39.30    6.00
  15   6   0   33.00    4.20
  15   6   0   37.50    6.30
  15   6   0   34.60    4.30
  15   6   0   25.60    6.40
 -16  -6   0   14.50    4.70
 -16  -6   0    5.70    5.60
  16   6   0    5.80    5.40
  16   6   0    7.80    2.90
  16   6   0    3.10    4.30
 -17  -6   0   25.60    5.60
 -17  -6   0   20.10    7.50
  17   6   0   29.10    7.40
  17   6   0   15.50    5.50
  17   6   0   21.70    4.00
 -18  -6   0   71.59    8.00
 -18  -6   0   72.49   10.10
  18   6   0   83.19   10.10
  18   6   0   76.49    8.40
  18   6   0   75.99   10.20
  18   6   0   78.29    6.70
 -19  -6   0   96.69   12.30
  19   6   0   66.09    6.40
  19   6   0   80.79    8.30
  19   6   0   96.09   11.90
  19   6   0   93.59   11.00
 -20  -6   0   77.69   11.50
  20   6   0   56.19   10.10
  20   6   0   61.89    9.60
  20   6   0   59.79    7.40
  20   6   0   66.69    6.10
 -21  -6   0    5.10    7.40
  21   6   0   12.90    4.70
  21   6   0    7.20    6.20
  21   6   0   -2.40    6.30
  21   6   0    9.50    3.50
  18  -7   0    4.70    7.10
 -18   7   0    0.90    7.10
  17  -7   0   -5.60    2.30
  17  -7   0    1.80    5.80
 -17   7   0    3.50    6.80
  16  -7   0    8.10    6.20
  16  -7   0   14.00    3.00
 -16   7   0    7.90    7.60
  15  -7   0    1.80    2.40
  15  -7   0    3.00    2.50
  15  -7   0    2.80    6.10
 -15   7   0   -5.60    5.20
 -15   7   0    2.80    2.60
  14  -7   0    3.90    2.40
  14  -7   0    6.30    6.00
 -14   7   0   -0.20    5.80
 -14   7   0    2.00    2.30
  13  -7   0  352.36   21.40
  13  -7   0  320.77   16.90
 -13   7   0  314.37   21.20
 -13   7   0  323.27   16.20
  12  -7   0  323.17   17.00
  12  -7   0  353.96   21.30
 -12   7   0  326.77   16.50
 -12   7   0  332.37   20.90
  11  -7   0  164.58   12.70
  11  -7   0  146.39    8.80
 -11   7   0  156.98    8.70
 -11   7   0  153.08   13.00
  10  -7   0   98.29    6.70
  10  -7   0  123.89   10.40
 -10   7   0  110.39    6.60
 -10   7   0  112.49   10.30
   9  -7   0  791.22   38.00
   9  -7   0  695.53   35.00
  -9   7   0  732.23   38.00
  -9   7   0  735.03   34.50
   8  -7   0  620.34   31.40
   8  -7   0  708.73   34.00
  -8   7   0  622.34   29.90
  -8   7   0  648.64   33.20
   7  -7   0  682.73   33.40
   7  -7   0  675.73   33.20
   7  -7   0  600.44   30.90
  -7   7   0  676.73   33.00
  -7   7   0  659.53   33.30
  -7   7   0  600.74   30.20
   6  -7   0  138.59    8.50
   6  -7   0  161.98   10.50
   6  -7   0  165.08   10.50
  -6   7   0  161.48    7.80
  -6   7   0  170.88   10.90
  -6   7   0  151.08    8.50
  -6   7   0  150.18   10.90
  -6   7   0  163.78    7.90
   5  -7   0  249.58   13.60
   5  -7   0  213.08   12.00
   5  -7   0  238.38   13.70
  -5   7   0  263.77   12.20
  -5   7   0  245.88   12.00
  -5   7   0  267.47   14.50
  -5   7   0  243.38   14.80
  -5   7   0  230.58   12.60
   4  -7   0   21.90    3.90
   4  -7   0   27.50    5.20
   4  -7   0   27.80    3.10
  -4   7   0   21.10    2.30
  -4   7   0   19.50    4.10
  -4   7   0   30.50    3.00
  -4   7   0   23.10    3.70
  -4   7   0   23.50    2.30
   3  -7   0    3.60    1.90
   3  -7   0    7.60    3.20
   3  -7   0    1.70    2.40
  -3   7   0    1.20    2.70
  -3   7   0    7.10    1.90
  -3   7   0    2.20    1.50
  -3   7   0    0.90    2.20
  -3   7   0    0.30    1.50
   2  -7   0    9.00    2.10
   2  -7   0    2.60    2.10
   2  -7   0    4.60    2.80
  -2   7   0    7.60    1.90
  -2   7   0    7.80    1.80
  -2   7   0    2.70    2.00
  -2   7   0    5.50    3.00
  -2   7   0    5.60    1.80
   1  -7   0   35.00    3.60
   1  -7   0   40.10    3.70
   1  -7   0   35.70    4.40
  -1   7   0   43.40    3.60
  -1   7   0   43.30    3.70
  -1   7   0   49.40    5.30
  -1   7   0   34.00    3.40
  -1   7   0   46.50    3.80
   0  -7   0   78.49    4.90
   0  -7   0   72.19    4.90
   0  -7   0   68.79    5.60
   0  -7   0   75.19    5.00
   0   7   0   83.79    5.50
   0   7   0   92.69    6.60
   0   7   0   79.29    5.30
   0   7   0   87.09    5.70
   0   7   0   87.29    5.40
  -1  -7   0   24.00    3.60
  -1  -7   0   24.30    3.00
  -1  -7   0   26.20    2.60
  -1  -7   0   29.40    3.30
   1   7   0   37.30    3.60
   1   7   0   34.70    4.20
   1   7   0   27.00    3.10
   1   7   0   30.60    2.70
  -2  -7   0   36.10    3.90
  -2  -7   0   36.40    3.90
  -2  -7   0   31.50    2.80
  -2  -7   0   31.30    3.50
   2   7   0   30.20    3.60
   2   7   0   21.70    2.90
   2   7   0   23.00    3.10
   2   7   0   22.90    2.20
  -3  -7   0  150.08    8.70
  -3  -7   0  145.09    8.50
  -3  -7   0  152.88    7.70
  -3  -7   0  159.18    9.00
   3   7   0  130.99    6.70
   3   7   0  122.49    7.60
   3   7   0  145.89    8.40
   3   7   0  129.09    7.60
  -4  -7   0   40.00    3.70
  -4  -7   0   45.70    4.20
  -4  -7   0   41.70    4.00
  -4  -7   0   41.20    3.00
   4   7   0   42.90    4.00
   4   7   0   32.30    2.70
   4   7   0   39.00    3.90
   4   7   0   37.70    3.90
  -5  -7   0   56.19    4.30
  -5  -7   0   53.09    3.60
  -5  -7   0   55.19    5.10
  -5  -7   0   50.99    4.70
   5   7   0   54.99    4.70
   5   7   0   45.20    4.50
   5   7   0   50.39    4.10
   5   7   0   58.59    3.80
  -6  -7   0   16.30    3.20
  -6  -7   0   24.80    4.00
  -6  -7   0   18.60    2.90
  -6  -7   0   16.10    2.30
   6   7   0   23.40    3.50
   6   7   0   18.90    2.90
   6   7   0   20.40    3.30
   6   7   0   24.70    2.80
  -7  -7   0   12.50    2.50
  -7  -7   0   10.80    2.30
  -7  -7   0    8.70    2.70
   7   7   0   16.70    3.40
   7   7   0   20.50    2.70
   7   7   0   19.10    3.80
   7   7   0   20.40    2.90
   7   7   0   20.80    3.60
  -8  -7   0   33.80    3.90
  -8  -7   0   34.60    4.50
  -8  -7   0   36.70    3.90
   8   7   0   24.80    3.30
   8   7   0   25.80    4.10
   8   7   0   31.70    3.60
   8   7   0   29.40    4.10
   8   7   0   24.70    3.20
  -9  -7   0  229.78   12.60
  -9  -7   0  231.88   13.20
   9   7   0  219.08   12.00
   9   7   0  192.08   11.60
   9   7   0  208.98   12.70
   9   7   0  216.08   11.80
   9   7   0  207.28   13.10
   9   7   0  209.08   11.50
 -10  -7   0  703.43   34.20
 -10  -7   0  685.63   33.60
  10   7   0  643.44   32.50
  10   7   0  671.93   32.40
  10   7   0  654.83   32.00
  10   7   0  677.63   31.80
  10   7   0  569.94   31.50
  10   7   0  647.24   31.80
 -11  -7   0 2301.27  106.59
 -11  -7   0 2305.27  107.19
  11   7   0 1890.91   96.59
  11   7   0 1954.70   97.49
  11   7   0 2182.78   96.09
  11   7   0 2104.59   97.39
  11   7   0 2170.28   96.99
  11   7   0 2131.09   96.59
 -12  -7   0  367.66   19.00
  12   7   0  329.07   16.50
  12   7   0  280.37   17.10
  12   7   0  319.27   17.50
  12   7   0  306.67   18.00
 -13  -7   0    0.50    3.30
 -13  -7   0   -2.20    2.50
  13   7   0    7.10    3.40
  13   7   0    3.20    4.20
  13   7   0    7.20    2.70
  13   7   0    2.60    3.20
 -14  -7   0    4.90    3.50
 -14  -7   0    1.50    3.90
  14   7   0    6.20    3.00
  14   7   0   -0.90    3.10
  14   7   0   -4.00    3.80
 -15  -7   0   64.19    7.20
  15   7   0   52.59    5.50
  15   7   0   66.89    7.70
  15   7   0   39.10    7.00
 -16  -7   0   18.00    4.90
  16   7   0   19.50    5.20
  16   7   0   12.80    3.20
  16   7   0   13.00    6.00
 -17  -7   0   37.10    6.30
  17   7   0   21.80    6.00
  17   7   0   35.80    4.70
  17   7   0   36.10    7.40
 -18  -7   0   71.59    8.30
  18   7   0   67.79    6.40
  18   7   0   72.09    8.00
  18   7   0   57.59    9.10
  18   7   0   79.69    9.50
 -19  -7   0   10.30    4.80
  19   7   0   11.20    3.70
  19   7   0   21.90    7.40
  19   7   0    5.40    5.50
  19   7   0   13.10    4.80
  20   7   0    7.70    6.10
  20   7   0    3.40    6.30
  20   7   0    5.00    3.30
  20   7   0   16.40    4.90
  21   7   0   -1.70    4.30
  21   7   0   -0.90    6.80
  21   7   0    3.80    5.50
  21   7   0    2.30    3.20
  17  -8   0   38.70    4.20
  17  -8   0   45.30    9.80
 -17   8   0   53.69   11.00
  16  -8   0   24.30    3.70
  16  -8   0   13.80    7.50
 -16   8   0   30.80    8.60
  15  -8   0  129.79    8.20
  15  -8   0  127.09   13.10
 -15   8   0  114.39   13.70
  14  -8   0  155.08   14.00
  14  -8   0  150.88    9.20
 -14   8   0  150.48   14.50
  13  -8   0  132.79    8.20
  13  -8   0  122.49   11.90
 -13   8   0  123.69   13.00
  12  -8   0  230.98   12.90
  12  -8   0  253.47   17.30
 -12   8   0  233.18   14.50
 -12   8   0  246.78   17.70
  11  -8   0   -4.00    2.20
  11  -8   0   -3.50    4.60
 -11   8   0    2.70    2.20
 -11   8   0   -0.50    4.60
  10  -8   0  136.99   11.00
  10  -8   0  126.89    8.10
 -10   8   0  129.39    7.70
 -10   8   0  144.69   11.70
   9  -8   0  819.42   40.90
   9  -8   0  916.61   44.00
  -9   8   0  841.12   42.50
  -9   8   0  810.12   38.70
   8  -8   0 1334.27   60.99
   8  -8   0 1172.68   58.19
  -8   8   0 1177.48   55.79
  -8   8   0 1233.08   59.29
   7  -8   0  146.39   11.50
   7  -8   0  120.59    7.70
  -7   8   0  129.89   10.70
  -7   8   0  128.89    7.90
  -7   8   0  137.39    6.90
  -7   8   0  158.18    7.00
   6  -8   0   21.30    4.30
   6  -8   0   15.20    2.90
  -6   8   0   20.80    2.00
  -6   8   0   23.00    2.30
  -6   8   0   19.90    2.70
  -6   8   0   21.50    4.60
  -6   8   0   14.80    4.80
   5  -8   0  621.84   29.30
   5  -8   0  525.35   27.70
   5  -8   0  589.24   29.60
  -5   8   0  561.64   27.90
  -5   8   0  601.34   27.40
  -5   8   0  614.64   31.00
  -5   8   0  572.84   30.20
   4  -8   0  256.87   14.60
   4  -8   0  262.07   14.10
   4  -8   0  229.68   12.90
  -4   8   0  260.17   13.70
  -4   8   0  268.67   15.00
  -4   8   0  269.67   13.30
  -4   8   0  276.97   13.30
  -4   8   0  268.07   15.80
   3  -8   0    1.80    2.20
   3  -8   0    2.60    2.00
   3  -8   0    0.70    2.80
  -3   8   0    3.40    1.70
  -3   8   0    5.00    3.30
  -3   8   0    5.10    2.60
  -3   8   0    6.40    2.00
  -3   8   0    6.20    1.90
   2  -8   0  156.78    9.80
   2  -8   0  170.78    9.50
   2  -8   0  149.99    9.00
  -2   8   0  167.58    9.60
  -2   8   0  178.78    9.40
  -2   8   0  177.38    9.40
  -2   8   0  163.98   10.80
  -2   8   0  186.48   10.20
   1  -8   0  629.94   30.70
   1  -8   0  620.54   31.30
   1  -8   0  668.53   30.80
  -1   8   0  651.83   30.90
  -1   8   0  628.14   30.50
  -1   8   0  633.44   31.80
  -1   8   0  666.83   30.50
  -1   8   0  627.14   30.60
   0  -8   0  104.89    7.30
   0  -8   0  118.69    7.10
   0  -8   0  123.19    7.00
   0  -8   0  101.29    6.60
   0   8   0   97.69    6.70
   0   8   0   99.29    7.60
   0   8   0  118.69    6.60
   0   8   0   99.29    6.30
   0   8   0   99.99    6.30
  -1  -8   0   35.90    4.00
  -1  -8   0   38.30    4.10
  -1  -8   0   44.70    4.40
  -1  -8   0   40.00    3.30
   1   8   0   48.30    4.30
   1   8   0   52.79    3.80
   1   8   0   52.99    5.40
   1   8   0   58.59    4.50
  -2  -8   0    9.00    1.80
  -2  -8   0    9.20    2.60
  -2  -8   0    5.80    2.60
  -2  -8   0   14.10    2.80
   2   8   0    8.70    3.20
   2   8   0    9.40    2.30
   2   8   0   13.20    2.60
  -3  -8   0   69.49    5.30
  -3  -8   0   60.29    5.50
  -3  -8   0   79.19    4.30
   3   8   0   64.79    4.90
   3   8   0   70.79    5.30
   3   8   0   68.99    4.00
   3   8   0   67.09    5.80
  -4  -8   0  910.01   42.20
  -4  -8   0  877.91   43.50
  -4  -8   0  895.61   43.20
  -4  -8   0  969.30   43.50
   4   8   0  934.61   43.70
   4   8   0  939.41   43.50
   4   8   0  907.21   44.00
   4   8   0  903.01   42.50
  -5  -8   0  258.27   12.90
  -5  -8   0  277.67   14.50
  -5  -8   0  260.07   13.80
  -5  -8   0  258.57   14.20
   5   8   0  300.47   15.00
   5   8   0  262.27   14.90
   5   8   0  287.17   14.50
   5   8   0  270.87   13.70
  -6  -8   0   39.60    4.50
  -6  -8   0   41.80    3.70
  -6  -8   0   38.90    4.20
  -6  -8   0   45.90    4.80
   6   8   0   42.80    4.20
   6   8   0   46.80    4.40
   6   8   0   46.90    3.60
   6   8   0   47.20    5.30
  -7  -8   0    8.10    2.10
  -7  -8   0    9.50    2.70
  -7  -8   0    5.80    2.80
  -7  -8   0    3.30    2.70
   7   8   0   11.00    2.60
   7   8   0    3.60    2.40
   7   8   0   11.10    2.10
   7   8   0    9.30    2.70
   7   8   0    5.80    2.60
  -8  -8   0    2.60    2.50
  -8  -8   0    2.80    2.80
  -8  -8   0    4.60    2.20
   8   8   0    1.50    2.90
   8   8   0    5.50    2.80
   8   8   0    5.10    2.60
   8   8   0    2.70    2.90
   8   8   0    5.60    2.00
   8   8   0    5.80    2.20
  -9  -8   0   31.50    4.30
  -9  -8   0   34.60    4.60
   9   8   0   31.10    3.90
   9   8   0   28.30    3.80
   9   8   0   32.50    4.80
   9   8   0   29.00    4.00
   9   8   0   29.50    4.60
   9   8   0   34.70    4.30
 -10  -8   0  732.33   35.70
 -10  -8   0  738.43   36.20
  10   8   0  718.33   32.70
  10   8   0  613.54   32.30
  10   8   0  638.94   33.50
  10   8   0  684.53   32.30
  10   8   0  668.73   33.70
  10   8   0  660.73   33.30
 -11  -8   0 2553.64  122.49
 -11  -8   0 2753.32  123.39
  11   8   0 2541.75  109.79
  11   8   0 2164.58  110.89
  11   8   0 2194.58  109.89
  11   8   0 2481.65  112.69
  11   8   0 2468.95  110.29
 -12  -8   0  504.75   25.50
 -12  -8   0  508.15   26.20
  12   8   0  466.45   24.70
  12   8   0  460.95   22.80
  12   8   0  419.16   23.30
 -13  -8   0    2.50    3.40
 -13  -8   0    0.80    3.60
  13   8   0    1.00    4.00
  13   8   0    9.10    2.70
  13   8   0   -2.40    2.80
 -14  -8   0   15.80    4.70
 -14  -8   0   10.90    3.80
  14   8   0   12.90    5.30
  14   8   0   10.90    4.20
 -15  -8   0   65.69    6.60
 -15  -8   0   63.89    7.60
  15   8   0   53.69    7.10
  15   8   0   55.19    8.10
  15   8   0   58.49    5.90
 -16  -8   0    0.70    4.50
  16   8   0   16.90    3.90
  16   8   0   21.80    5.30
  16   8   0   10.70    5.80
 -17  -8   0   -9.70    3.70
  17   8   0    1.80    4.20
  17   8   0    1.20    2.80
  17   8   0   -2.10    5.10
  18   8   0   18.20    5.60
  18   8   0   18.10    6.90
  18   8   0   20.00    4.30
  18   8   0   21.50    5.80
 -19  -8   0    2.90    4.40
  19   8   0   10.90    5.00
  19   8   0   23.20    7.60
  19   8   0   11.80    5.90
  19   8   0    7.10    3.80
  20   8   0    9.40    3.80
  20   8   0    8.30    6.70
  20   8   0   14.40    5.50
  21   8   0   -5.70    6.50
  21   8   0    2.20    4.70
  21   8   0    0.70    5.10
  21   8   0    0.10    3.20
  16  -9   0    3.60    6.70
  16  -9   0    9.60    3.10
 -16   9   0    5.40    6.60
  15  -9   0  133.29    8.50
  15  -9   0  133.69   14.30
 -15   9   0  159.38   15.60
  14  -9   0  497.35   28.10
  14  -9   0  434.16   22.80
 -14   9   0  459.55   23.20
 -14   9   0  501.35   29.50
  13  -9   0   51.89    5.20
  13  -9   0   45.90    9.30
 -13   9   0   38.60    8.70
 -13   9   0   30.00    3.70
  12  -9   0   13.20    5.80
  12  -9   0   12.40    3.40
 -12   9   0   12.50    5.90
 -12   9   0   12.50    2.80
  11  -9   0  255.87   16.40
  11  -9   0  220.88   12.90
 -11   9   0  215.88   16.20
 -11   9   0  207.38   11.30
  10  -9   0  237.68   16.20
  10  -9   0  238.28   13.10
 -10   9   0  235.68   12.70
 -10   9   0  256.37   17.30
   9  -9   0  597.84   30.80
   9  -9   0  682.53   34.00
  -9   9   0  616.64   33.20
  -9   9   0  598.84   29.10
   8  -9   0  530.25   27.80
   8  -9   0  500.75   25.30
  -8   9   0  495.85   27.60
   7  -9   0   89.29    8.30
   7  -9   0   74.79    6.00
  -7   9   0   77.39    8.60
  -7   9   0   87.69    4.80
  -7   9   0   82.99    5.90
  -7   9   0  100.59    5.00
   6  -9   0   28.10    3.70
   6  -9   0   31.20    5.30
   6  -9   0   24.90    5.50
  -6   9   0   31.10    3.40
  -6   9   0   37.20    6.30
  -6   9   0   27.40    2.60
  -6   9   0   38.10    6.20
   5  -9   0    5.60    3.30
   5  -9   0    6.00    2.40
  -5   9   0    2.50    1.90
  -5   9   0    5.50    3.90
  -5   9   0    5.70    3.30
  -5   9   0    3.50    1.80
  -5   9   0    5.20    2.20
   4  -9   0   62.89    5.90
   4  -9   0   63.49    6.60
   4  -9   0   42.80    4.50
  -4   9   0   52.59    4.20
  -4   9   0   60.69    4.60
  -4   9   0   52.69    4.20
  -4   9   0   65.69    5.90
  -4   9   0   60.29    7.10
   3  -9   0   13.80    2.90
   3  -9   0   15.00    3.80
   3  -9   0   15.80    3.40
  -3   9   0   22.90    3.90
  -3   9   0   13.80    2.50
  -3   9   0   26.00    3.20
  -3   9   0   19.00    4.60
  -3   9   0   16.60    2.70
   2  -9   0   47.50    5.50
   2  -9   0   41.20    4.50
   2  -9   0   35.20    4.10
  -2   9   0   36.50    3.80
  -2   9   0   37.00    3.90
  -2   9   0   41.40    4.00
  -2   9   0   34.30    5.20
  -2   9   0   42.50    4.60
   1  -9   0    6.50    2.40
   1  -9   0    9.40    3.20
   1  -9   0   15.10    2.90
  -1   9   0    5.40    2.50
  -1   9   0    5.90    2.20
  -1   9   0    8.00    2.50
  -1   9   0   14.00    4.00
  -1   9   0   10.50    2.80
   0  -9   0   33.20    3.60
   0  -9   0   32.00    4.30
   0  -9   0   32.60    4.20
   0   9   0   38.80    3.80
   0   9   0   28.40    3.80
   0   9   0   19.90    3.70
   0   9   0   30.90    4.50
   0   9   0   37.70    4.10
  -1  -9   0  252.27   14.10
  -1  -9   0  258.07   13.80
  -1  -9   0  245.78   13.70
  -1  -9   0  279.77   13.30
   1   9   0  286.47   13.50
   1   9   0  264.27   14.00
   1   9   0  263.87   14.90
   1   9   0  236.98   14.00
   1   9   0  271.47   14.00
  -2  -9   0    4.40    2.70
  -2  -9   0   11.00    2.80
  -2  -9   0    6.40    2.70
  -2  -9   0    5.80    3.00
   2   9   0   12.90    2.70
   2   9   0   16.70    3.50
   2   9   0   13.40    2.00
   2   9   0   13.40    2.60
  -3  -9   0  147.09    7.80
  -3  -9   0  150.28    8.80
  -3  -9   0  151.98    8.90
  -3  -9   0  137.79    9.00
   3   9   0  149.88    8.90
   3   9   0  156.38    9.70
   3   9   0  148.59    8.80
   3   9   0  148.59    7.70
  -4  -9   0  758.12   34.50
  -4  -9   0  730.93   35.80
  -4  -9   0  736.83   36.00
  -4  -9   0  738.23   35.70
   4   9   0  801.92   38.60
   4   9   0  833.32   38.90
   4   9   0  801.22   39.10
   4   9   0  787.12   37.30
  -5  -9   0 1393.46   63.59
  -5  -9   0 1385.66   63.29
  -5  -9   0 1327.17   61.99
  -5  -9   0 1288.87   63.59
   5   9   0 1252.77   62.49
   5   9   0 1346.67   62.89
   5   9   0 1282.67   60.89
   5   9   0 1442.86   65.39
  -6  -9   0  135.99    9.00
  -6  -9   0  134.79    8.20
  -6  -9   0  132.49    8.60
  -6  -9   0  146.89    9.20
   6   9   0  117.59    6.70
   6   9   0  117.99    7.70
   6   9   0  123.99    8.40
   6   9   0  114.39    8.00
  -7  -9   0  983.90   48.40
  -7  -9   0 1004.10   47.70
  -7  -9   0 1020.40   46.80
  -7  -9   0 1001.30   48.10
   7   9   0  939.01   47.90
   7   9   0 1056.29   47.20
   7   9   0  981.20   47.20
   7   9   0 1001.80   47.70
  -8  -9   0 1221.28   59.69
  -8  -9   0 1299.97   59.39
  -8  -9   0 1257.17   58.59
  -8  -9   0 1249.57   60.39
   8   9   0 1140.69   56.19
   8   9   0 1187.48   55.79
   8   9   0 1158.88   57.19
   8   9   0 1177.48   54.79
   8   9   0 1193.58   55.39
  -9  -9   0  443.86   22.60
   9   9   0  458.55   21.80
   9   9   0  412.86   21.60
   9   9   0  401.06   22.70
   9   9   0  455.65   23.00
   9   9   0  439.76   21.90
 -10  -9   0   66.99    7.00
 -10  -9   0   74.99    6.40
  10   9   0   65.79    6.30
  10   9   0   69.79    5.70
  10   9   0   57.39    5.10
  10   9   0   52.49    5.40
  10   9   0   55.59    6.80
 -11  -9   0 1670.53   78.99
  11   9   0 1374.66   68.99
  11   9   0 1452.05   66.39
  11   9   0 1377.86   66.09
 -12  -9   0  330.57   18.00
 -12  -9   0  307.47   17.20
  12   9   0  266.27   14.90
  12   9   0  267.07   15.00
  12   9   0  256.07   16.00
 -13  -9   0  259.57   16.00
 -13  -9   0  279.97   15.30
  13   9   0  242.28   14.30
  13   9   0  254.67   15.70
  13   9   0  221.78   14.10
 -14  -9   0  220.28   14.40
 -14  -9   0  248.98   14.00
  14   9   0  220.68   14.90
  14   9   0  225.68   14.20
 -15  -9   0  196.38   12.50
 -15  -9   0  206.58   13.60
  15   9   0  168.48   12.90
  15   9   0  154.78   11.60
 -16  -9   0  101.89    9.90
 -16  -9   0  123.49    8.90
  16   9   0   94.39   10.30
  16   9   0  100.09    8.00
  16   9   0  116.99    9.70
 -17  -9   0    1.50    4.30
  17   9   0   -0.10    3.20
  17   9   0   -2.80    4.80
  17   9   0   -5.90    3.80
 -18  -9   0    9.20    5.30
  18   9   0    1.30    4.80
  18   9   0    9.20    3.90
  18   9   0    7.10    4.70
  18   9   0    9.40    6.00
 -19  -9   0   -0.30    4.80
  19   9   0    1.90    4.70
  19   9   0   12.70    6.80
  19   9   0   10.40    5.40
  19   9   0    4.50    3.80
  20   9   0   17.90    5.70
  20   9   0   20.40    4.50
  20   9   0   23.30    6.70
  20   9   0   20.30    7.40
  21   9   0   13.40    7.30
  21   9   0    3.40    3.70
  21   9   0   -3.30    4.80
  21   9   0    6.80    5.90
  16 -10   0  125.79    9.30
  16 -10   0  127.49   14.00
 -16  10   0  143.09   15.60
  15 -10   0   15.60    7.30
  15 -10   0    9.20    3.30
 -15  10   0    7.20    7.20
  14 -10   0   80.39    6.70
  14 -10   0   77.19   10.70
 -14  10   0   65.69   11.00
  13 -10   0   32.40    7.70
  13 -10   0   40.20    4.90
 -13  10   0   66.59   10.50
 -13  10   0   45.10    4.80
  12 -10   0    1.00    4.90
  12 -10   0    5.60    2.90
 -12  10   0    6.30    2.60
 -12  10   0    5.30    6.80
  11 -10   0   84.69    6.80
  11 -10   0   99.69   10.70
 -11  10   0  104.09    6.70
 -11  10   0   92.49   11.60
  10 -10   0  243.78   13.50
  10 -10   0  247.88   16.90
 -10  10   0  201.28   10.90
 -10  10   0  188.68   14.90
   9 -10   0    5.50    3.10
   9 -10   0   13.40    5.50
  -9  10   0    6.90    2.50
  -9  10   0    3.50    5.40
   8 -10   0    7.10    4.80
   8 -10   0    9.20    3.20
  -8  10   0    3.00    2.30
  -8  10   0    3.50    4.70
   7 -10   0   -0.90    2.20
   7 -10   0    2.00    3.40
  -7  10   0   -0.10    1.40
  -7  10   0    5.40    4.80
  -7  10   0    3.80    2.30
   6 -10   0   28.40    5.10
   6 -10   0   20.60    3.50
  -6  10   0   30.30    3.70
  -6  10   0   20.10    5.30
  -6  10   0   27.60    2.90
  -6  10   0   26.30    2.80
   5 -10   0   48.60    6.10
   5 -10   0   36.60    4.30
  -5  10   0   58.39    6.40
  -5  10   0   31.00    6.00
  -5  10   0   54.19    4.40
  -5  10   0   45.50    3.80
  -5  10   0   44.50    3.90
   4 -10   0   17.40    3.40
   4 -10   0   17.10    4.00
  -4  10   0   11.60    2.60
  -4  10   0   16.50    2.90
  -4  10   0   18.30    2.70
  -4  10   0   11.60    4.40
  -4  10   0   12.10    3.80
   3 -10   0   84.19    6.50
   3 -10   0   67.79    5.90
  -3  10   0   88.39    7.00
  -3  10   0   87.39    5.90
  -3  10   0   81.29    6.00
  -3  10   0   89.09    5.70
  -3  10   0   86.29    9.30
   2 -10   0  192.68   11.60
   2 -10   0  201.58   12.30
   2 -10   0  205.88   11.40
  -2  10   0  200.78   11.00
  -2  10   0  201.58   11.70
  -2  10   0  216.38   11.30
  -2  10   0  199.98   11.00
  -2  10   0  185.88   12.80
   1 -10   0   71.69    5.60
   1 -10   0   76.09    6.40
   1 -10   0   65.09    5.70
  -1  10   0   68.99    5.60
  -1  10   0   73.69    5.50
  -1  10   0   77.59    6.90
  -1  10   0   81.39    5.80
  -1  10   0   77.59    5.90
   0 -10   0  242.88   12.20
   0 -10   0  203.68   12.30
   0 -10   0  227.78   13.10
   0  10   0  211.38   13.30
   0  10   0  229.78   12.30
   0  10   0  211.98   12.20
   0  10   0  241.28   12.50
   0  10   0  227.98   12.10
  -1 -10   0  358.46   19.20
  -1 -10   0  389.36   19.50
  -1 -10   0  387.96   18.80
   1  10   0  398.16   20.00
   1  10   0  419.36   20.10
   1  10   0  396.06   19.30
   1  10   0  369.26   20.70
   1  10   0  379.56   19.90
  -2 -10   0  243.28   13.20
  -2 -10   0  254.27   13.40
  -2 -10   0  227.28   13.40
  -2 -10   0  241.98   12.40
   2  10   0  250.47   14.70
   2  10   0  266.27   13.80
   2  10   0  264.47   14.00
   2  10   0  245.78   13.90
  -3 -10   0   16.30    3.30
  -3 -10   0   15.40    3.20
  -3 -10   0   18.80    3.90
  -3 -10   0   17.90    2.60
   3  10   0   27.90    4.50
   3  10   0   29.70    3.90
   3  10   0   22.40    2.50
  -4 -10   0  288.77   15.30
  -4 -10   0  279.97   14.90
  -4 -10   0  277.07   13.50
  -4 -10   0  255.87   15.00
   4  10   0  292.07   15.50
   4  10   0  277.57   15.60
   4  10   0  292.17   16.10
   4  10   0  304.27   14.20
  -5 -10   0  360.06   18.80
  -5 -10   0  360.86   18.50
  -5 -10   0  357.26   17.10
  -5 -10   0  340.67   18.80
   5  10   0  377.86   19.60
   5  10   0  367.36   19.20
   5  10   0  366.16   20.00
   5  10   0  385.36   17.90
  -6 -10   0  282.97   15.80
  -6 -10   0  292.87   15.70
  -6 -10   0  291.07   14.20
   6  10   0  286.37   15.40
   6  10   0  264.37   15.60
   6  10   0  277.17   15.00
   6  10   0  294.77   13.90
  -7 -10   0  100.89    7.50
  -7 -10   0   95.59    5.90
  -7 -10   0  111.49    7.60
  -7 -10   0   86.99    7.70
   7  10   0   98.59    6.20
   7  10   0   86.49    6.60
   7  10   0  107.29    8.10
   7  10   0   86.79    7.50
  -8 -10   0  728.03   34.90
  -8 -10   0  718.13   36.80
  -8 -10   0  766.02   36.10
  -8 -10   0  734.63   36.50
   8  10   0  664.93   35.50
   8  10   0  757.52   34.10
  -9 -10   0 1138.49   57.79
  -9 -10   0 1253.77   57.59
   9  10   0 1015.20   52.79
   9  10   0 1020.20   51.19
   9  10   0 1152.38   52.99
   9  10   0 1184.88   51.59
 -10 -10   0  573.04   29.80
 -10 -10   0  594.74   29.30
  10  10   0  513.85   28.30
  10  10   0  583.34   27.00
  10  10   0  522.75   26.60
 -11 -10   0   53.59    6.10
 -11 -10   0   34.00    5.90
  11  10   0   33.20    6.00
  11  10   0   40.80    4.80
  11  10   0   36.20    4.60
 -12 -10   0   23.90    4.60
 -12 -10   0   30.00    5.30
  12  10   0   22.80    4.00
  12  10   0   28.30    4.50
  12  10   0   21.70    5.40
 -13 -10   0  632.84   32.60
 -13 -10   0  631.44   31.80
  13  10   0  533.15   27.90
  13  10   0  548.05   28.10
  13  10   0  556.24   29.50
 -14 -10   0  340.57   19.90
 -14 -10   0  348.87   19.00
  14  10   0  310.57   19.50
  14  10   0  327.77   18.20
  14  10   0  320.07   18.40
 -15 -10   0   93.39    9.10
 -15 -10   0   89.99    8.00
  15  10   0   96.09    8.60
  15  10   0   95.59   10.10
 -16 -10   0   98.19    8.20
 -16 -10   0   78.39    9.10
  16  10   0  103.79   10.50
  16  10   0   87.19    8.50
 -17 -10   0   18.20    5.80
 -17 -10   0   10.20    4.60
  17  10   0    7.60    5.40
  17  10   0   10.00    5.00
  17  10   0   20.70    7.00
  17  10   0   20.20    4.60
 -18 -10   0   57.89    8.30
  18  10   0   59.49    6.80
  18  10   0   56.79    8.20
  18  10   0   67.09   10.10
  18  10   0   62.59    8.40
 -19 -10   0   41.40    7.60
  19  10   0   40.70    7.50
  19  10   0   37.20    7.20
  19  10   0   32.80    8.10
  19  10   0   42.70    5.70
  20  10   0   -6.20    5.80
  20  10   0    1.00    3.70
  20  10   0    7.60    5.00
  20  10   0    0.00    4.50
  21  10   0   12.60    7.70
  21  10   0    5.40    5.90
  21  10   0    3.10    3.90
  21  10   0   10.80    5.60
  15 -11   0   33.60    9.20
  15 -11   0   27.80    6.70
 -15  11   0   10.80    7.00
  14 -11   0   16.40    3.90
  14 -11   0   17.40    7.00
 -14  11   0   18.60    7.60
  13 -11   0   10.60    6.40
  13 -11   0   11.20    3.70
 -13  11   0   14.10    7.30
  12 -11   0   27.70    4.50
 -12  11   0   20.30    8.00
  11 -11   0    1.80    4.70
  11 -11   0    3.90    3.10
  10 -11   0    2.10    3.60
  10 -11   0    5.60    5.10
 -10  11   0   -4.40    5.50
   9 -11   0  102.59   10.40
  -9  11   0   85.49   11.10
   8 -11   0   76.89    8.80
   8 -11   0   64.69    6.20
  -8  11   0   70.39    9.30
   7 -11   0   19.80    4.00
   7 -11   0   24.50    5.90
  -7  11   0   30.70    3.50
  -7  11   0   25.00    6.60
  -7  11   0   28.00    2.70
  -7  11   0   25.90    3.60
   6 -11   0   35.90    5.90
   6 -11   0   33.00    4.70
  -6  11   0   42.90    4.50
  -6  11   0   40.00    3.50
  -6  11   0   33.50    6.40
  -6  11   0   43.60    3.80
   5 -11   0    4.80    2.70
   5 -11   0   -0.90    3.30
  -5  11   0   -2.40    1.70
  -5  11   0    2.50    2.10
  -5  11   0    0.90    2.20
  -5  11   0   -2.30    4.30
   4 -11   0   17.00    4.20
   4 -11   0   14.70    3.40
  -4  11   0   19.80    3.40
  -4  11   0   18.20    3.00
  -4  11   0   20.10    5.40
  -4  11   0   20.00    3.20
  -4  11   0   18.80    4.30
   3 -11   0  103.59    7.60
   3 -11   0  121.29    8.50
  -3  11   0  107.09    9.70
  -3  11   0  133.89    9.80
  -3  11   0  133.79    8.10
  -3  11   0  136.59    7.90
  -3  11   0  123.09    7.80
   2 -11   0   27.10    4.20
   2 -11   0   19.30    3.70
  -2  11   0   33.10    4.40
  -2  11   0   20.10    5.00
  -2  11   0   26.20    3.70
  -2  11   0   26.00    3.60
  -2  11   0   30.10    4.10
   1 -11   0   63.49    5.80
   1 -11   0   64.29    7.60
   1 -11   0   76.49    5.80
  -1  11   0   80.79    5.80
  -1  11   0   65.09    6.90
  -1  11   0   65.99    5.60
  -1  11   0   70.29    5.70
  -1  11   0   74.09    5.70
   0 -11   0    4.00    2.50
   0 -11   0    8.00    3.50
   0 -11   0    7.60    2.50
   0  11   0    7.10    2.60
   0  11   0   10.10    3.00
   0  11   0    4.40    3.60
   0  11   0    6.10    2.90
   0  11   0   10.20    2.60
  -1 -11   0  135.29    8.80
  -1 -11   0  142.99    8.20
  -1 -11   0  133.39    9.20
   1  11   0  142.09    9.20
   1  11   0  153.48   10.70
   1  11   0  159.28   10.30
   1  11   0  160.38    9.60
   1  11   0  153.28    8.70
  -2 -11   0   96.39    7.10
  -2 -11   0   96.99    7.50
  -2 -11   0   96.79    6.10
  -2 -11   0   92.79    7.00
   2  11   0  102.59    7.60
   2  11   0  105.79    8.50
   2  11   0  115.59    7.60
   2  11   0  105.19    6.40
   2  11   0  108.49    7.20
  -3 -11   0    6.50    3.10
  -3 -11   0    6.00    3.10
  -3 -11   0    8.80    2.00
  -3 -11   0    5.80    2.70
   3  11   0    6.50    2.90
   3  11   0   10.20    2.00
   3  11   0    4.60    3.10
   3  11   0    3.50    2.40
  -4 -11   0   99.19    7.60
  -4 -11   0   95.89    7.60
  -4 -11   0  108.99    7.30
  -4 -11   0   98.69    5.70
   4  11   0  108.59    7.30
   4  11   0  104.69    5.80
   4  11   0   90.59    7.10
   4  11   0  109.29    8.30
  -5 -11   0  253.57   12.40
  -5 -11   0  244.28   14.40
  -5 -11   0  254.77   14.70
  -5 -11   0  250.17   14.50
   5  11   0  273.57   12.60
   5  11   0  246.78   14.70
   5  11   0  240.28   14.20
  -6 -11   0 1344.67   61.59
  -6 -11   0 1329.47   63.89
  -6 -11   0 1338.77   64.29
   6  11   0 1246.78   60.99
   6  11   0 1299.97   58.69
  -7 -11   0 3152.48  148.99
  -7 -11   0 3262.67  148.79
  -7 -11   0 3226.08  148.39
   7  11   0 3155.08  137.59
   7  11   0 2855.41  139.59
  -8 -11   0  482.05   25.40
  -8 -11   0  506.75   24.90
  -8 -11   0  482.65   23.40
  -8 -11   0  468.95   25.60
   8  11   0  487.65   22.90
   8  11   0  442.76   24.60
  -9 -11   0   11.60    3.80
  -9 -11   0    8.80    4.40
   9  11   0    9.80    2.40
   9  11   0    9.90    4.30
   9  11   0   10.70    2.80
 -10 -11   0   65.19    6.90
 -10 -11   0   64.59    7.70
  10  11   0   44.80    4.60
  10  11   0   39.00    4.20
  10  11   0   44.30    6.10
 -11 -11   0   81.69    7.00
 -11 -11   0   90.89    8.40
  11  11   0   70.39    5.80
  11  11   0   79.19    8.50
  11  11   0   63.09    5.80
 -12 -11   0   84.89    8.50
 -12 -11   0   84.99    7.60
  12  11   0   60.89    7.70
  12  11   0   75.19    6.40
  12  11   0   69.89    6.10
 -13 -11   0  466.35   24.80
 -13 -11   0  473.85   25.60
  13  11   0  407.56   22.90
  13  11   0  397.16   21.40
  13  11   0  421.56   23.50
 -14 -11   0  156.38   10.90
 -14 -11   0  158.28   11.90
  14  11   0  154.68   10.90
  14  11   0  148.69   12.30
  14  11   0  157.48   10.70
 -15 -11   0   27.80    5.30
 -15 -11   0   18.90    5.50
  15  11   0   27.80    7.00
  15  11   0   31.30    6.20
 -16 -11   0   52.89    8.10
 -16 -11   0   46.30    6.60
  16  11   0   53.09    8.70
  16  11   0   54.29    7.20
 -17 -11   0   13.10    5.70
 -17 -11   0   17.60    5.10
  17  11   0    7.50    4.80
  17  11   0   11.40    5.60
  17  11   0   18.40    6.60
 -18 -11   0   12.40    5.00
 -18 -11   0    9.10    6.00
  18  11   0    9.60    6.00
  18  11   0   23.60    5.90
  18  11   0   19.10    4.80
  18  11   0   14.20    6.70
 -19 -11   0   60.19    8.70
  19  11   0   66.49    8.70
  19  11   0   57.99    8.60
  19  11   0   51.19    9.10
  19  11   0   62.69    7.10
  20  11   0   27.30    6.60
  20  11   0   23.70    5.30
  20  11   0   32.50    6.90
  20  11   0   34.70    8.60
  14 -12   0  200.08   16.80
  14 -12   0  157.28   10.70
 -14  12   0  155.18   15.50
  13 -12   0  146.59   14.30
  13 -12   0  123.19    8.90
 -13  12   0  127.79   13.60
  12 -12   0   27.00    4.50
  12 -12   0   36.40    8.40
 -12  12   0   28.00    8.70
  11 -12   0    9.70    6.30
  11 -12   0   12.50    3.70
 -11  12   0    9.20    6.20
  10 -12   0    2.40    5.40
  10 -12   0    1.90    3.10
   9 -12   0   67.79    6.50
   9 -12   0   73.99    9.10
  -9  12   0   57.59    9.60
   8 -12   0   81.69    9.80
   8 -12   0   98.09    7.60
  -8  12   0   79.79   10.10
   7 -12   0    8.50    4.90
   7 -12   0    0.30    3.20
  -7  12   0    3.10    2.20
  -7  12   0    8.00    5.80
  -7  12   0    5.60    2.00
   6 -12   0   57.49    7.40
   6 -12   0   33.50    5.10
  -6  12   0   38.70    4.00
  -6  12   0   29.20    6.60
  -6  12   0   45.90    3.90
   5 -12   0   92.99    8.50
   5 -12   0   69.29    6.40
  -5  12   0   85.39   10.20
  -5  12   0   85.39    6.10
  -5  12   0   97.19    6.10
   4 -12   0   11.40    4.00
   4 -12   0   18.50    3.60
  -4  12   0    8.80    4.80
  -4  12   0   12.30    2.90
  -4  12   0   16.90    4.20
  -4  12   0   14.40    3.00
   3 -12   0   77.29    6.70
   3 -12   0   92.09    7.40
  -3  12   0   82.39    8.90
  -3  12   0   86.29    6.50
  -3  12   0   91.09    7.30
  -3  12   0   83.19    6.30
   2 -12   0    7.90    3.10
   2 -12   0    6.20    3.20
  -2  12   0   12.00    3.60
  -2  12   0   16.50    3.40
  -2  12   0    6.10    4.00
  -2  12   0   11.70    3.10
   1 -12   0   -0.10    2.60
   1 -12   0   -1.20    2.40
  -1  12   0   -1.00    3.50
  -1  12   0   -3.00    2.20
  -1  12   0    3.30    2.50
  -1  12   0    1.20    2.60
   0 -12   0  134.29    8.30
   0 -12   0  125.39    8.70
   0  12   0  145.79    8.90
   0  12   0  144.69   11.00
   0  12   0  163.58    9.50
   0  12   0  136.29    9.10
  -1 -12   0  160.08    9.40
  -1 -12   0  166.98   10.30
   1  12   0  161.28    9.70
   1  12   0  185.58   10.70
   1  12   0  163.48   12.90
   1  12   0  176.08   10.50
  -2 -12   0   69.49    6.50
  -2 -12   0   54.79    5.50
  -2 -12   0   61.19    5.80
  -2 -12   0   73.29    5.10
   2  12   0   75.29    6.70
   2  12   0   72.99    6.20
   2  12   0   80.59    5.30
   2  12   0   67.69    7.50
  -3 -12   0   68.29    4.70
  -3 -12   0   66.29    6.60
  -3 -12   0   61.59    6.30
  -3 -12   0   71.29    6.30
   3  12   0   64.69    6.00
   3  12   0   65.19    7.10
   3  12   0   63.49    6.60
  -4 -12   0   52.29    5.70
  -4 -12   0   59.59    5.90
   4  12   0   64.29    6.60
   4  12   0   57.99    3.90
  -5 -12   0   18.60    4.30
  -5 -12   0   22.10    4.10
  -5 -12   0   17.90    4.20
  -5 -12   0   23.60    2.40
   5  12   0   20.90    5.10
   5  12   0   26.80    2.40
  -6 -12   0  601.54   32.20
  -6 -12   0  655.93   32.20
  -6 -12   0  653.03   29.80
  -6 -12   0  633.24   31.70
   6  12   0  654.03   29.20
   6  12   0  585.74   31.90
  -7 -12   0 2218.18  108.69
  -7 -12   0 2328.27  110.59
  -7 -12   0 2390.76  106.79
  -7 -12   0 2375.96  108.59
   7  12   0 2340.17  102.99
   7  12   0 2149.69  105.49
  -8 -12   0  372.06   18.60
  -8 -12   0  395.06   20.60
  -8 -12   0  381.56   20.80
   8  12   0  376.56   18.20
   8  12   0  320.47   21.00
  -9 -12   0    0.90    3.00
  -9 -12   0   11.20    4.30
   9  12   0    3.40    2.20
   9  12   0    5.20    3.50
   9  12   0    6.60    2.10
 -10 -12   0   22.70    4.50
 -10 -12   0   16.50    4.80
  10  12   0   16.90    5.00
  10  12   0   20.50    3.10
  10  12   0   15.90    3.20
 -11 -12   0   32.90    5.30
 -11 -12   0   23.60    5.20
  11  12   0   28.90    4.10
  11  12   0   19.80    5.40
  11  12   0   30.50    3.90
 -12 -12   0    2.60    4.50
 -12 -12   0   10.70    4.40
  12  12   0   16.20    5.50
  12  12   0    8.50    3.00
  12  12   0   15.20    3.40
 -13 -12   0   24.80    5.70
 -13 -12   0   33.90    5.70
  13  12   0   36.20    7.00
  13  12   0   36.30    4.90
  13  12   0   35.10    4.90
 -14 -12   0    4.40    4.10
 -14 -12   0    5.10    4.60
  14  12   0    8.00    3.50
  14  12   0   14.30    5.50
  14  12   0   12.50    4.20
 -15 -12   0   67.79    8.30
 -15 -12   0   59.39    7.40
  15  12   0   64.49    7.00
  15  12   0   54.39    8.50
 -16 -12   0   48.80    6.80
 -16 -12   0   35.60    6.80
  16  12   0   37.20    6.70
  16  12   0   25.80    7.00
  16  12   0   51.19    6.40
 -17 -12   0   10.20    5.80
 -17 -12   0    7.20    4.60
  17  12   0    6.10    4.40
  17  12   0   10.40    6.40
  17  12   0   10.30    5.70
 -18 -12   0    8.00    5.10
 -18 -12   0   11.30    6.00
  18  12   0    5.20    5.50
  18  12   0   10.40    4.60
  18  12   0    5.80    4.70
 -19 -12   0    2.70    4.80
 -19 -12   0    1.50    5.40
  19  12   0   13.80    6.00
  19  12   0    9.00    6.80
  19  12   0    6.00    5.00
  19  12   0   10.20    4.70
  20  12   0    3.40    4.90
  20  12   0   -7.80    6.10
  20  12   0   -2.10    4.70
  13 -13   0  148.09   15.00
  13 -13   0  134.49    9.70
 -13  13   0   93.09   12.80
  12 -13   0   43.90    9.50
  12 -13   0   39.10    5.50
 -12  13   0   25.00    8.10
  11 -13   0   14.50    6.90
  11 -13   0   21.70    4.60
 -11  13   0   22.50    8.10
  10 -13   0   52.19    9.10
  10 -13   0   55.39    6.30
 -10  13   0   55.79    9.50
   9 -13   0   -4.40    4.90
   9 -13   0    0.90    3.30
   8 -13   0   -0.40    3.40
   8 -13   0    1.80    5.00
  -8  13   0    3.00    5.40
  -8  13   0    4.10    1.80
   7 -13   0    2.20    3.30
   7 -13   0    4.30    4.90
  -7  13   0    4.30    2.10
  -7  13   0    6.00    2.20
  -7  13   0    4.20    5.80
   6 -13   0    8.50    4.80
   6 -13   0    4.40    3.50
  -6  13   0    1.60    2.40
  -6  13   0   -5.30    4.70
  -6  13   0   -2.40    2.30
   5 -13   0    1.80    3.40
   5 -13   0    7.70    4.50
  -5  13   0    1.80    2.70
  -5  13   0    3.30    2.60
  -5  13   0    4.70    4.90
   4 -13   0   13.00    4.10
  -4  13   0   25.00    6.60
  -4  13   0   12.50    3.20
  -4  13   0   15.50    3.50
   3 -13   0   45.10    5.80
   3 -13   0   57.09    6.40
  -3  13   0   43.80    5.10
  -3  13   0   42.90    5.80
  -3  13   0   47.00    4.90
  -3  13   0   40.30    7.30
   2 -13   0   18.20    4.00
   2 -13   0   13.80    3.70
  -2  13   0   14.60    3.60
  -2  13   0    9.50    5.20
  -2  13   0   15.60    3.40
   1 -13   0   51.19    5.50
   1 -13   0   39.40    5.40
  -1  13   0   48.20    5.40
  -1  13   0   52.09    5.30
  -1  13   0   31.50    6.30
  -1  13   0   51.59    5.50
   0 -13   0  130.09    8.30
   0 -13   0  111.49    8.70
   0  13   0  133.79    8.70
   0  13   0  114.69    8.20
   0  13   0  116.99    8.00
   0  13   0  113.19   10.10
  -1 -13   0   51.89    4.80
  -1 -13   0   48.80    5.70
   1  13   0   56.59    4.80
   1  13   0   58.29    6.20
   1  13   0   55.49    5.60
   1  13   0   41.50    6.50
  -2 -13   0    9.50    2.60
  -2 -13   0    8.30    3.30
   2  13   0   13.50    2.70
   2  13   0   11.00    4.70
  -3 -13   0  244.78   12.30
  -3 -13   0  225.38   13.80
  -3 -13   0  236.38   13.80
   3  13   0  269.57   13.40
   3  13   0  247.68   15.80
   3  13   0  264.77   15.20
  -4 -13   0  117.79    6.80
  -4 -13   0  102.09    8.40
  -4 -13   0  108.19    8.20
   4  13   0  114.79    6.30
   4  13   0  106.59    8.70
   4  13   0  105.49    9.20
  -5 -13   0  127.29    9.30
  -5 -13   0  136.69    7.20
  -5 -13   0  132.09    9.50
   5  13   0  130.29   10.30
   5  13   0  118.79    9.30
   5  13   0  141.59    7.10
  -6 -13   0   27.40    2.50
  -6 -13   0   27.20    4.80
  -6 -13   0   19.60    4.30
   6  13   0   14.80    5.00
   6  13   0   23.80    2.30
  -7 -13   0  774.32   41.20
  -7 -13   0  867.41   38.70
  -7 -13   0  853.61   41.20
   7  13   0  818.92   37.80
   7  13   0  812.42   41.00
  -8 -13   0   29.90    5.40
  -8 -13   0   33.60    5.30
   8  13   0   28.30    5.80
   8  13   0   34.30    4.20
   8  13   0   32.00    2.90
  -9 -13   0  351.66   20.70
  -9 -13   0  388.46   20.50
   9  13   0  360.26   17.70
   9  13   0  364.56   20.80
 -10 -13   0  201.88   13.80
 -10 -13   0  217.78   13.50
  10  13   0  199.48   10.60
  10  13   0  180.18   10.30
  10  13   0  191.48   13.20
 -11 -13   0   83.09    9.20
 -11 -13   0   79.59    7.80
  11  13   0   81.19    8.80
  11  13   0   61.89    5.50
  11  13   0   59.79    5.20
 -12 -13   0   46.90    7.10
 -12 -13   0   74.29    7.60
  12  13   0   58.79    5.30
  12  13   0   65.19    5.90
  12  13   0   52.99    8.00
 -13 -13   0    3.80    4.20
 -13 -13   0    7.40    4.40
  13  13   0   10.60    3.40
  13  13   0   11.80    5.50
  13  13   0    8.00    3.50
 -14 -13   0    3.90    4.80
 -14 -13   0    8.60    4.80
  14  13   0    2.10    3.10
  14  13   0    4.80    5.60
  14  13   0    2.50    4.90
 -15 -13   0   60.49    8.50
 -15 -13   0   50.19    7.10
  15  13   0   36.70    7.80
  15  13   0   45.70    5.90
 -16 -13   0   17.40    5.60
 -16 -13   0   19.70    6.40
  16  13   0   19.40    4.80
  16  13   0   11.60    6.30
  16  13   0   13.80    6.10
 -17 -13   0   44.90    7.00
 -17 -13   0   48.00    8.30
  17  13   0   55.79    8.40
  17  13   0   43.80    6.40
  17  13   0   39.70    8.50
 -18 -13   0   68.19    9.30
 -18 -13   0   81.39    9.10
  18  13   0   71.49    8.30
  18  13   0   75.99   10.80
  18  13   0   67.29    9.30
 -19 -13   0   32.70    9.40
  19  13   0   25.40    7.00
  19  13   0   24.20    7.60
  19  13   0   11.40    5.20
  19  13   0   27.00    6.50
  20  13   0   -7.20    4.20
  20  13   0   -2.50    5.70
  20  13   0    2.60    3.90
  20  13   0   -2.00    5.30
  12 -14   0    7.70    7.10
  12 -14   0    1.00    3.70
 -12  14   0    4.20    7.90
  11 -14   0   10.30    6.60
  11 -14   0    6.90    3.80
 -11  14   0    4.40    6.30
  10 -14   0   -1.10    3.70
 -10  14   0    7.50    7.30
   9 -14   0   18.90    4.70
   9 -14   0   19.00    6.70
  -9  14   0    7.20    6.90
   8 -14   0   -0.80    5.10
   8 -14   0    3.20    3.80
  -8  14   0   11.50   10.10
   7 -14   0   15.90    4.30
   7 -14   0    8.80    5.50
  -7  14   0    1.10    5.50
  -7  14   0    8.50    2.40
  -7  14   0   14.10    2.70
   6 -14   0    5.00    3.50
   6 -14   0    7.50    4.70
  -6  14   0    7.40    5.50
  -6  14   0    6.60    2.70
  -6  14   0   14.10    3.00
   5 -14   0  110.29    8.90
   5 -14   0  125.89   10.60
  -5  14   0  113.49    7.50
  -5  14   0  120.19   11.80
  -5  14   0  107.49    7.60
   4 -14   0  177.78   12.00
   4 -14   0  204.18   12.90
  -4  14   0  167.98   14.10
  -4  14   0  196.28   10.60
  -4  14   0  159.18   13.00
   3 -14   0  335.87   18.40
   3 -14   0  326.57   18.90
   3 -14   0  299.87   17.70
  -3  14   0  330.47   18.50
  -3  14   0  328.27   17.20
  -3  14   0  302.37   19.90
  -3  14   0  327.77   17.20
   2 -14   0  288.27   16.30
   2 -14   0  277.47   16.10
  -2  14   0  276.77   18.40
  -2  14   0  300.67   15.70
  -2  14   0  258.97   16.10
  -2  14   0  299.77   15.70
   1 -14   0   33.30    5.20
   1 -14   0   29.30    4.80
  -1  14   0   37.00    5.00
  -1  14   0   18.20    4.60
  -1  14   0   31.70    4.80
  -1  14   0   31.20    7.00
   0 -14   0   57.59    5.80
   0 -14   0   52.29    6.50
   0  14   0   53.69    5.60
   0  14   0   58.19    7.80
  -1 -14   0   14.90    4.40
  -1 -14   0   29.70    4.20
   1  14   0   26.20    4.90
   1  14   0   30.90    4.10
   1  14   0   30.00    6.30
  -2 -14   0  162.48    9.50
  -2 -14   0  160.98   10.60
   2  14   0  155.98   12.50
   2  14   0  170.68    9.80
   2  14   0  187.48   11.40
  -3 -14   0   32.60    3.70
  -3 -14   0   25.00    4.80
   3  14   0   30.40    5.40
   3  14   0   32.40    6.10
   3  14   0   29.00    3.40
  -4 -14   0   60.49    6.70
  -4 -14   0   55.29    6.80
  -4 -14   0   68.39    4.60
   4  14   0   61.39    7.70
   4  14   0   76.29    7.90
   4  14   0   59.59    5.30
  -5 -14   0   68.29    4.20
  -5 -14   0   55.99    6.70
  -5 -14   0   56.39    7.00
   5  14   0   78.29    7.90
   5  14   0   64.19    4.10
   5  14   0   56.49    7.30
  -6 -14   0   81.49    4.60
  -6 -14   0   82.89    8.00
  -6 -14   0   79.29    7.60
   6  14   0   80.09    7.60
   6  14   0   77.99    8.30
  -7 -14   0   11.10    4.60
  -7 -14   0    9.00    4.40
   7  14   0   17.00    5.10
   7  14   0    4.90    4.60
  -8 -14   0   52.29    7.00
  -8 -14   0   47.60    6.70
   8  14   0   49.90    3.00
   8  14   0   42.00    3.00
   8  14   0   38.90    6.70
  -9 -14   0  523.85   28.50
  -9 -14   0  546.95   28.10
   9  14   0  502.05   27.50
   9  14   0  501.45   24.60
   9  14   0  506.25   23.80
 -10 -14   0  148.49   10.40
 -10 -14   0  127.49   10.90
  10  14   0  121.19    7.20
  10  14   0  137.19   11.00
 -11 -14   0   47.60    6.70
 -11 -14   0   36.80    6.70
  11  14   0   51.39    7.50
  11  14   0   39.30    4.00
  11  14   0   39.20    4.00
 -12 -14   0   91.09    9.70
 -12 -14   0   66.69    8.10
  12  14   0   72.59    8.90
  12  14   0   77.89    5.90
  12  14   0   73.69    6.00
 -13 -14   0   23.50    6.20
 -13 -14   0   15.80    5.40
  13  14   0    8.40    3.10
  13  14   0   15.80    5.70
 -14 -14   0    8.50    5.40
 -14 -14   0   13.20    5.10
  14  14   0   10.60    5.70
  14  14   0    9.50    3.50
  14  14   0   10.20    3.80
  14  14   0    4.90    5.90
 -15 -14   0   -0.70    4.50
 -15 -14   0   11.30    6.80
  15  14   0    3.70    3.30
  15  14   0   -1.50    8.40
  15  14   0   -1.30    5.20
  15  14   0   -2.80    2.90
 -16 -14   0    8.90    5.30
 -16 -14   0    8.50    6.40
  16  14   0   -0.70    3.30
  16  14   0   10.50    6.20
  16  14   0   11.30    4.00
  16  14   0   10.10    5.80
 -17 -14   0   24.60    7.20
 -17 -14   0   20.50    6.20
  17  14   0   28.70    5.20
  17  14   0   15.90    6.60
  17  14   0   15.90    7.50
 -18 -14   0   38.90    6.90
 -18 -14   0   36.80    8.20
  18  14   0   34.00    7.80
  18  14   0   30.90    5.70
  18  14   0   20.90    7.60
 -19 -14   0   -2.50    4.70
  19  14   0   -3.30    5.20
  19  14   0    2.00    5.80
  19  14   0    0.00    3.80
  11 -15   0   -1.50    6.40
  11 -15   0    5.00    4.00
 -11  15   0    5.50    6.70
  10 -15   0    1.50    5.90
  10 -15   0    4.30    3.80
 -10  15   0   -2.80    6.70
   9 -15   0   -0.40    3.70
   9 -15   0    0.90    5.60
  -9  15   0    1.80    6.20
   8 -15   0    6.00    5.60
   8 -15   0    4.80    4.00
  -8  15   0   -4.20    5.30
   7 -15   0   13.50    4.40
   7 -15   0    1.00    5.00
  -7  15   0   18.60    6.50
   6 -15   0    0.80    3.90
   6 -15   0   -1.20    4.60
  -6  15   0    9.30    6.30
  -6  15   0   14.50    3.10
   5 -15   0   -0.60    3.60
   5 -15   0    9.50    4.80
  -5  15   0   10.10    6.20
  -5  15   0    5.30    2.90
   4 -15   0    8.80    4.20
   4 -15   0    3.80    3.90
  -4  15   0    5.60    3.20
  -4  15   0   10.40    6.00
   3 -15   0   33.20    5.40
   3 -15   0   34.50    5.80
  -3  15   0   33.30    4.90
  -3  15   0   22.60    6.90
   2 -15   0  318.67   17.30
   2 -15   0  303.27   17.30
   2 -15   0  268.07   16.90
  -2  15   0  290.87   19.10
  -2  15   0  305.77   17.00
  -2  15   0  283.47   16.80
   1 -15   0  184.18   12.70
   1 -15   0  218.98   12.60
  -1  15   0  203.38   14.90
  -1  15   0  166.78   14.90
  -1  15   0  206.88   12.20
   0 -15   0  160.68   11.80
   0 -15   0  195.48   11.40
   0  15   0  184.58   11.50
   0  15   0  169.18   10.70
   0  15   0  159.48   12.80
  -1 -15   0  207.58   11.40
  -1 -15   0  171.58   12.10
   1  15   0  193.88   14.00
   1  15   0  215.58   12.90
   1  15   0  189.08   11.50
  -2 -15   0  123.49    9.70
  -2 -15   0  150.88    8.90
   2  15   0  146.19   11.70
   2  15   0  128.99    8.30
   2  15   0  142.49   10.00
  -3 -15   0  417.86   23.50
  -3 -15   0  456.25   21.70
   3  15   0  431.56   24.10
   3  15   0  399.86   20.50
   3  15   0  431.66   22.70
  -4 -15   0   73.89    5.00
  -4 -15   0   59.39    7.30
   4  15   0   73.79    7.20
   4  15   0   79.39    9.20
  -5 -15   0   18.50    4.50
  -5 -15   0   29.40    2.70
   5  15   0   25.60    2.50
   5  15   0   19.40    4.80
   5  15   0   14.10    5.40
  -6 -15   0   13.40    4.10
  -6 -15   0   15.10    4.50
   6  15   0   20.50    5.90
   6  15   0   19.50    5.20
  -7 -15   0   51.19    6.70
  -7 -15   0   59.19    6.80
   7  15   0   62.59    7.50
   7  15   0   73.69    8.80
  -8 -15   0  256.17   15.50
  -8 -15   0  235.18   15.60
   8  15   0  241.88   15.40
   8  15   0  225.78   15.50
  -9 -15   0  388.56   22.10
  -9 -15   0  389.66   21.80
   9  15   0  404.16   23.20
   9  15   0  397.76   22.90
 -10 -15   0   30.80    6.30
 -10 -15   0   38.40    6.30
  10  15   0   25.80    2.50
  10  15   0   29.90    6.60
  10  15   0   26.70    5.90
 -11 -15   0   25.80    5.80
 -11 -15   0   19.00    5.40
  11  15   0   18.10    5.30
  11  15   0   28.80    3.10
  11  15   0   22.60    6.30
 -12 -15   0   43.10    7.40
 -12 -15   0   48.70    6.70
  12  15   0   49.90    4.30
  12  15   0   48.80    8.20
  12  15   0   43.60    7.40
  12  15   0   45.40    4.30
 -13 -15   0   33.10    6.40
 -13 -15   0   31.00    6.70
  13  15   0   29.00    3.90
  13  15   0   26.40    6.80
  13  15   0   20.70    3.50
  13  15   0   26.10    6.10
 -14 -15   0    5.90    4.60
  14  15   0   -1.70    2.90
  14  15   0   -2.80    5.30
  14  15   0    3.30    2.70
  14  15   0   -4.70    7.90
 -15 -15   0   52.29    8.10
 -15 -15   0   53.49    7.70
  15  15   0   59.19    6.00
  15  15   0   36.90    7.50
  15  15   0   56.29    6.20
  15  15   0   60.19    9.30
 -16 -15   0    7.70    6.00
 -16 -15   0   15.70    6.90
  16  15   0   13.70    6.60
  16  15   0   15.40    3.90
  16  15   0    5.30    5.60
 -17 -15   0    8.30    5.50
 -17 -15   0   12.20    5.50
  17  15   0   10.90    6.90
  17  15   0    6.70    5.30
 -18 -15   0   11.70    6.20
  18  15   0   22.20    7.70
  18  15   0   15.00    6.10
 -19 -15   0    0.20    5.40
  19  15   0    2.80    5.60
  19  15   0    2.70    6.60
  19  15   0    1.10    4.20
  10 -16   0    9.30    4.40
  10 -16   0    7.20    6.50
 -10  16   0   -2.60    6.60
   9 -16   0    4.70    3.80
   9 -16   0    4.50    6.10
  -9  16   0   13.20    7.50
   8 -16   0    9.70    4.40
   8 -16   0    3.60    5.80
  -8  16   0   -0.20    7.00
   7 -16   0    2.10    5.30
   7 -16   0    1.30    4.10
  -7  16   0    9.00    6.80
   6 -16   0    2.30    3.80
   6 -16   0    2.00    5.10
  -6  16   0    5.10    6.40
  -6  16   0    3.30    2.80
   5 -16   0    6.10    4.20
   5 -16   0    5.80    4.60
  -5  16   0    2.10    2.80
  -5  16   0    1.90   10.10
  -5  16   0   -3.10    2.70
   4 -16   0   11.50    4.50
   4 -16   0   16.00    4.80
  -4  16   0   18.10    4.00
  -4  16   0   13.90    5.90
   3 -16   0   24.40    5.30
   3 -16   0   25.70    5.50
  -3  16   0   21.20    6.60
  -3  16   0   22.90    5.40
   2 -16   0   17.30    4.90
   2 -16   0   25.60    5.40
  -2  16   0   29.90    7.50
  -2  16   0   17.50    4.50
   1 -16   0   68.99    7.10
   1 -16   0   57.69    6.60
   1 -16   0   39.90    6.20
  -1  16   0   49.90    6.30
  -1  16   0   57.39    6.50
  -1  16   0   50.39    8.50
   0 -16   0   36.90    5.40
   0 -16   0   34.90    4.90
   0 -16   0   35.80    5.90
   0  16   0   25.10    6.30
   0  16   0   32.30    5.50
   0  16   0   31.60    4.70
  -1 -16   0   17.40    4.80
  -1 -16   0   16.20    3.60
   1  16   0   29.20    7.20
   1  16   0   25.40    4.10
   1  16   0   46.40    6.30
  -2 -16   0  237.38   15.50
  -2 -16   0  270.37   14.10
   2  16   0  280.77   15.80
   2  16   0  234.78   13.80
   2  16   0  279.37   17.70
  -3 -16   0  548.75   29.30
  -3 -16   0  571.24   27.30
   3  16   0  582.64   28.00
   3  16   0  495.55   25.40
   3  16   0  505.45   28.90
  -4 -16   0   25.30    3.00
  -4 -16   0   16.70    4.40
   4  16   0   16.00    4.90
   4  16   0   27.80    6.60
  -5 -16   0   -0.50    3.80
   5  16   0    1.80    4.20
   5  16   0    2.20    4.50
  -6 -16   0   -1.00    3.90
   6  16   0    5.80    4.60
   6  16   0    4.00    5.00
  -7 -16   0   -2.10    3.90
  -7 -16   0   -3.00    3.70
   7  16   0    6.00    4.70
   7  16   0   -0.90    4.80
  -8 -16   0   12.40    4.60
  -8 -16   0   18.70    5.10
   8  16   0   13.20    4.80
   8  16   0   15.50    5.60
  -9 -16   0   19.60    5.20
  -9 -16   0   21.70    5.60
   9  16   0   17.80    5.30
   9  16   0   36.10    7.10
 -10 -16   0    4.90    4.30
 -10 -16   0    2.80    4.90
  10  16   0   -3.10    4.80
  10  16   0    1.40    4.70
 -11 -16   0   29.70    6.00
 -11 -16   0   25.50    5.90
  11  16   0   36.20    7.50
  11  16   0   25.30    5.90
 -12 -16   0   13.50    5.40
 -12 -16   0   34.80    6.20
  12  16   0   17.90    6.60
  12  16   0   22.90    5.90
 -13 -16   0    3.60    5.60
 -13 -16   0    3.10    4.70
  13  16   0    4.20    5.20
  13  16   0    3.30    2.20
  13  16   0   -0.30    2.00
  13  16   0    3.40    5.50
 -14 -16   0    1.90    5.60
 -14 -16   0    4.60    8.20
  14  16   0    3.10    5.00
  14  16   0    2.50    2.40
  14  16   0    9.00    2.80
  14  16   0    6.10    6.00
 -15 -16   0   46.90    7.30
 -15 -16   0   53.99    8.70
  15  16   0   63.09    9.30
  15  16   0   32.00    7.40
  15  16   0   46.90    5.10
 -16 -16   0   31.30    7.80
 -16 -16   0   28.90    7.00
  16  16   0   23.10    8.40
  16  16   0   16.30    6.90
  16  16   0   23.20    4.20
 -17 -16   0   -5.10    5.00
  17  16   0    8.40    6.50
  17  16   0   -1.20    3.20
  17  16   0    0.60    5.10
 -18 -16   0   22.00    6.90
  18  16   0   10.20    6.30
  18  16   0   14.30    7.00
  18  16   0   24.20    5.50
   9 -17   0    9.40    4.80
   9 -17   0    8.70    6.60
  -9  17   0   21.10    8.70
   8 -17   0    0.30    4.30
  -8  17   0    2.10    7.80
   7 -17   0   16.90    5.40
   7 -17   0   16.40    6.40
  -7  17   0   17.30    8.50
   6 -17   0    6.40    5.50
   6 -17   0    7.40    4.70
  -6  17   0    9.60    7.40
   5 -17   0    3.10    4.60
   5 -17   0    1.20    4.30
  -5  17   0   -0.70    6.20
  -5  17   0   -0.50    3.20
  -5  17   0    9.20    4.00
   4 -17   0   14.70    5.10
   4 -17   0   16.00    5.30
  -4  17   0   13.40    7.60
  -4  17   0   20.00    4.40
   3 -17   0   62.49    7.50
   3 -17   0   59.59    7.60
  -3  17   0   68.99    6.90
  -3  17   0   50.19    9.00
   2 -17   0   -2.60    3.70
   2 -17   0   -0.50    3.60
  -2  17   0    8.20    4.00
  -2  17   0   -5.80    5.00
   1 -17   0   24.20    4.80
   1 -17   0   13.10    5.00
  -1  17   0   21.20    7.10
  -1  17   0   24.80    5.20
   0 -17   0   -0.20    3.90
   0 -17   0    0.10    3.20
   0  17   0    2.10    3.70
   0  17   0   -1.20    5.60
  -1 -17   0   27.20    5.90
  -1 -17   0   30.80    4.70
  -1 -17   0   38.40    5.20
   1  17   0   41.20    6.20
   1  17   0   36.80    8.10
  -2 -17   0  212.38   12.00
  -2 -17   0  182.48   13.40
  -2 -17   0  230.78   12.30
   2  17   0  193.68   13.30
   2  17   0  221.18   15.90
  -3 -17   0  228.48   16.10
  -3 -17   0  284.27   14.30
  -3 -17   0  277.47   14.10
   3  17   0  297.17   17.20
   3  17   0  265.77   18.60
  -4 -17   0    4.60    2.10
  -4 -17   0    8.20    4.60
   4  17   0    1.60    4.30
   4  17   0    1.50    4.70
  -5 -17   0   55.39    6.90
   5  17   0   76.39   10.00
   5  17   0   61.49    8.20
  -6 -17   0   27.10    5.90
   6  17   0   31.50    7.20
   6  17   0   37.10    6.70
  -7 -17   0   37.40    6.50
   7  17   0   44.40    8.10
   7  17   0   44.90    7.20
  -8 -17   0    7.10    5.00
   8  17   0    1.40    5.00
   8  17   0    6.40    5.60
  -9 -17   0   68.89    8.50
   9  17   0   69.69    9.50
   9  17   0   66.19    8.50
 -10 -17   0  141.09   11.40
 -10 -17   0  148.29   12.10
  10  17   0  125.49   11.90
  10  17   0  106.69   11.20
 -11 -17   0   46.40    8.70
 -11 -17   0   26.70    7.10
  11  17   0   30.60    7.70
  11  17   0   36.80    7.70
 -12 -17   0   28.80    6.70
 -12 -17   0   21.30    6.00
  12  17   0   37.70    8.10
  12  17   0   25.10    6.50
 -13 -17   0   22.00    6.70
 -13 -17   0   31.90    6.60
  13  17   0   31.20    7.80
  13  17   0   27.40    6.70
 -14 -17   0   17.90    6.40
 -14 -17   0   30.60    7.00
  14  17   0    9.90    6.20
  14  17   0   25.70    7.00
 -15 -17   0   89.59   10.40
  15  17   0   82.29    5.70
  15  17   0   69.69   10.20
 -16 -17   0   31.00    7.20
  16  17   0   33.80    4.10
  16  17   0   30.00    7.40
  16  17   0   44.60    8.90
 -17 -17   0   16.70    6.50
  17  17   0    3.10    3.00
  17  17   0    5.00    6.60
  17  17   0    4.80    5.40
   8 -18   0   31.30    8.00
   8 -18   0   23.00    6.60
  -8  18   0   18.50    9.00
   7 -18   0  178.98   14.80
  -7  18   0  164.88   16.60
   6 -18   0  288.77   18.80
   6 -18   0  254.47   17.00
  -6  18   0  247.28   19.50
   5 -18   0  122.49   11.30
   5 -18   0  160.78   12.90
  -5  18   0  101.99   13.30
   4 -18   0   33.60    6.70
   4 -18   0   28.30    6.10
  -4  18   0   37.50    5.20
  -4  18   0   23.90    8.50
   3 -18   0    5.10    4.70
   3 -18   0   13.30    5.00
  -3  18   0   12.00    6.30
  -3  18   0    8.50    4.10
   2 -18   0   12.20    4.50
   2 -18   0   12.10    5.10
  -2  18   0   12.40    4.60
  -2  18   0   10.60    7.20
   1 -18   0   13.50    4.30
   1 -18   0    4.30    4.80
  -1  18   0    3.80    4.20
  -1  18   0    5.50    6.50
   0 -18   0    5.60    4.70
   0 -18   0   13.40    4.50
   0 -18   0    1.40    3.40
   0  18   0   -2.70    4.20
   0  18   0    0.80    6.20
  -1 -18   0    4.70    3.40
  -1 -18   0    4.00    3.50
  -1 -18   0    2.10    4.00
   1  18   0   -6.80    3.80
   1  18   0    1.80    5.40
  -2 -18   0    2.40    2.60
  -2 -18   0    5.70    4.70
  -2 -18   0    4.90    3.10
   2  18   0    0.50    3.90
   2  18   0    0.60    6.00
  -3 -18   0    8.60    4.40
  -3 -18   0    8.60    2.60
  -3 -18   0    4.90    2.40
   3  18   0    4.30    4.50
   3  18   0    7.40    6.00
  -4 -18   0   29.70    6.20
   4  18   0   38.80    8.70
   4  18   0   33.50    6.60
  -5 -18   0   71.99    8.50
   5  18   0   73.19    8.60
   5  18   0   76.99   10.40
  -6 -18   0   -2.20    3.80
   6  18   0    3.00    5.10
   6  18   0   -5.80    4.90
  -7 -18   0   30.80    6.60
   7  18   0   37.80    8.20
   7  18   0   34.20    7.20
   8  18   0   26.20    6.70
   8  18   0   16.20    6.70
  -9 -18   0   23.80    6.50
   9  18   0   26.60    7.50
 -10 -18   0   10.70    5.60
  10  18   0   17.80    6.60
  10  18   0   17.20    6.60
 -11 -18   0   18.40    6.10
  11  18   0    7.60    6.20
  11  18   0    6.90    5.10
 -12 -18   0    8.70    5.40
  12  18   0   24.40    6.40
  12  18   0   40.30    8.50
 -13 -18   0    3.60    5.30
  13  18   0   -4.50    5.50
  13  18   0   10.60    5.50
 -14 -18   0    7.40    5.80
  14  18   0    4.60    5.90
  14  18   0    5.00    6.40
 -15 -18   0    3.30    5.70
  15  18   0   -5.00    6.10
  15  18   0    7.50    5.60
 -16 -18   0    3.50    5.90
  16  18   0   -4.90    5.60
  16  18   0    4.20    5.50
 -17 -18   0   75.29    9.70
  17  18   0   78.99   11.40
  17  18   0   64.99   10.10
   6 -19   0  218.78   15.60
   6 -19   0  249.48   17.30
  -6  19   0  224.88   19.80
   5 -19   0  174.38   13.70
   5 -19   0  193.08   15.00
  -5  19   0  178.88   16.70
   4 -19   0   65.89    8.10
   4 -19   0   59.69    8.40
  -4  19   0   52.89   10.30
   3 -19   0    8.40    4.90
   3 -19   0    5.20    5.10
  -3  19   0    1.40    3.90
  -3  19   0    1.50    6.60
   2 -19   0   32.70    6.20
   2 -19   0   29.10    6.50
  -2  19   0   23.40    7.90
  -2  19   0   21.80    5.50
   1 -19   0    2.10    5.00
   1 -19   0   -2.20    5.60
  -1  19   0   -6.80    4.00
  -1  19   0    3.50    6.20
   0 -19   0   11.00    5.00
   0  19   0   11.90    7.20
   0  19   0    8.00    4.90
  -1 -19   0   11.10    6.40
  -1 -19   0    3.40    4.70
   1  19   0    4.10    4.70
  -2 -19   0   98.89    9.40
   2  19   0   96.29   12.00
   2  19   0  127.79   10.30
  -3 -19   0  156.58   12.40
   3  19   0  196.78   13.80
   3  19   0  188.98   16.10
  -4 -19   0  188.38   13.70
   4  19   0  209.68   15.90
   4  19   0  201.98   14.80
  -5 -19   0  101.09   10.50
   5  19   0  114.29   10.70
   5  19   0  111.49   13.10
  -6 -19   0    4.60    5.10
   6  19   0   -2.30    5.60
   6  19   0   10.00    5.30
  -7 -19   0    3.20    4.40
   7  19   0   -4.90    5.80
  -8 -19   0   14.50    5.90
   8  19   0   25.40    7.50
   8  19   0    9.90    6.00
  -9 -19   0   14.50    5.50
   9  19   0   26.20    7.40
   9  19   0   17.00    6.60
 -10 -19   0   -5.70    4.50
  10  19   0    6.00    5.90
  10  19   0   -0.40    5.40
 -11 -19   0   76.19    9.20
  11  19   0   95.29   11.60
  11  19   0   80.89   10.10
 -12 -19   0   75.89    9.60
  12  19   0   93.09   17.40
  12  19   0   86.09   11.00
 -13 -19   0   12.20    6.20
  13  19   0    0.90    6.30
  13  19   0    5.50    6.60
 -14 -19   0    1.40    5.90
  14  19   0   -3.70    4.90
  14  19   0   -3.10    5.50
 -15 -19   0    2.90    5.50
  15  19   0    4.00    6.80
  15  19   0    7.10    6.80
   4 -20   0    4.60    5.20
  -4  20   0    6.50    7.70
   3 -20   0   25.30    6.70
  -3  20   0   43.60   10.50
   2 -20   0   71.49    8.80
  -2  20   0   75.49   12.30
  -2  20   0   98.19    8.80
   1 -20   0   23.10    6.00
  -1  20   0   27.00    8.20
  -1  20   0   32.20    6.30
   0 -20   0    6.00    5.10
   0  20   0   -2.30    4.30
   0  20   0    1.00    6.00
  -1 -20   0    2.60    5.20
   1  20   0   -4.00    4.60
   1  20   0    9.90    7.30
  -2 -20   0   -1.30    5.00
   2  20   0    3.40    6.80
   2  20   0   -2.80    4.80
  -3 -20   0   23.30    6.40
   3  20   0   26.30    6.40
   3  20   0   20.90    8.00
  -4 -20   0    9.70    5.10
   4  20   0    7.00    5.70
   4  20   0    7.30    7.30
  -5 -20   0   -0.10    5.10
   5  20   0   -3.80    6.80
   5  20   0    2.80    5.40
  -6 -20   0   -2.10    5.00
   6  20   0    3.60    5.40
  -7 -20   0    3.70    5.50
   7  20   0   -1.00    5.20
  -8 -20   0   40.10    7.70
   8  20   0   43.30   13.90
   8  20   0   44.80    8.30
  -9 -20   0    6.60    5.10
   9  20   0    1.40    5.40
   9  20   0   -2.80    5.80
 -10 -20   0    8.70    5.90
  10  20   0   10.40    5.80
  10  20   0    8.50    6.70
 -11 -20   0   39.40    7.80
  11  20   0   38.80    8.00
  11  20   0   43.40    8.90
 -12 -20   0   32.80    7.50
  12  20   0   37.70    8.10
  12  20   0   53.69    9.70
 -13 -20   0    4.00    5.90
  13  20   0   -5.10    6.10
  13  20   0   12.80    7.10
 -14 -20   0   15.50    6.40
  14  20   0    6.70    6.70
  14  20   0    7.50    6.10
   2 -21   0   69.49    9.10
  -2  21   0   63.69    7.60
  -2  21   0   73.99   12.30
   1 -21   0   25.60    7.00
  -1  21   0   34.50   10.00
  -1  21   0   26.70    6.10
   0 -21   0    5.10    5.50
   0  21   0   -1.60    4.80
   0  21   0    6.60    7.60
  -1 -21   0   -1.60    4.90
   1  21   0    9.00    7.20
   1  21   0   -0.90    4.90
  -2 -21   0   -5.50    5.20
   2  21   0   15.20    8.10
  -3 -21   0    0.90    5.10
   3  21   0   -3.60    6.50
   3  21   0    0.50    5.30
  -4 -21   0    5.00    5.50
   4  21   0    7.30    7.20
   4  21   0    9.90    6.00
  -5 -21   0   37.60    7.50
   5  21   0   41.60    9.70
   5  21   0   51.39    8.40
  -6 -21   0   42.40    8.20
   6  21   0   56.39    9.00
   6  21   0   62.79   10.40
  -7 -21   0    6.10    5.00
   7  21   0    7.60    7.30
   7  21   0    0.90    5.10
  -8 -21   0   47.30    7.90
   8  21   0   62.69    9.20
   8  21   0   61.59   10.70
  -9 -21   0   17.50    6.80
   9  21   0   26.50    8.40
   9  21   0   26.20    7.60
 -10 -21   0   12.40    6.10
  10  21   0   -2.70    6.10
  10  21   0    1.20    6.50
 -11 -21   0   -6.60    5.60
  11  21   0   -0.30    6.10
  11  21   0    2.30    6.20
 -12 -21   0   -5.70    4.80
  12  21   0   -5.80    4.60
  12  21   0    9.70    7.30
  -2 -22   0   -0.70    4.80
   2  22   0    6.20    5.40
   2  22   0    8.00    7.60
  -3 -22   0    0.30    5.60
   3  22   0    8.50    8.20
   3  22   0    8.60    5.90
  -4 -22   0    0.20    5.00
   4  22   0   16.60    8.60
   4  22   0   -3.10    5.40
  -5 -22   0    2.20    5.10
   5  22   0    3.00    7.20
   5  22   0    1.80    5.70
  -6 -22   0    3.60    5.50
   6  22   0    1.70    7.10
   6  22   0    4.20    5.80
  -7 -22   0    0.80    4.70
   7  22   0   -1.40    5.40
   7  22   0    1.90    6.60
  -8 -22   0   46.70    8.60
   8  22   0   42.10    9.40
   8  22   0   47.90    8.90
  -9 -22   0   22.80    7.00
   9  22   0   25.80    7.40
   9  22   0   20.00    7.90
   8  22  -1    9.00    7.60
   8  22  -1    2.70    6.60
  -8 -22   1    1.00    5.10
   7  22  -1   31.60    7.60
   7  22  -1   26.40    9.60
  -7 -22   1   26.00    6.70
   6  22  -1   23.60    7.10
   6  22  -1   14.80    7.90
  -6 -22   1   21.70    6.70
   5  22  -1    9.40    6.20
   5  22  -1  -11.50    6.50
  -5 -22   1    2.50    5.00
   4  22  -1   15.10    8.30
   4  22  -1    9.00    6.20
  -4 -22   1   -3.20    5.40
   3  22  -1   -2.80    5.10
   3  22  -1    0.80    7.40
  -3 -22   1  -12.40    4.60
   2  22  -1    3.60    7.30
   2  22  -1    0.50    5.00
  -2 -22   1    1.30    5.20
  12  21  -1   14.50    7.30
  12  21  -1    0.60    6.20
 -12 -21   1    4.90    6.40
  11  21  -1   12.00    6.50
  11  21  -1   14.60    7.50
 -11 -21   1   22.00    7.30
  10  21  -1   -2.50    5.10
  10  21  -1    6.30    6.80
 -10 -21   1   -0.40    4.70
   9  21  -1    8.30    5.90
   9  21  -1    3.90    6.70
  -9 -21   1    4.40    5.70
   8  21  -1   94.89   12.40
   8  21  -1   80.69   10.90
  -8 -21   1   66.79    9.30
   7  21  -1   96.99   11.30
   7  21  -1   96.89   12.80
  -7 -21   1   73.49    9.40
   6  21  -1    7.50    7.50
   6  21  -1    4.40    5.90
  -6 -21   1   -1.20    5.30
   5  21  -1   63.49    8.90
   5  21  -1   68.59   11.00
  -5 -21   1   50.49    8.20
   4  21  -1   91.89   10.40
   4  21  -1   71.99   11.90
  -4 -21   1   73.19    9.30
   3  21  -1   -0.90    5.50
   3  21  -1   16.60    8.10
  -3 -21   1    3.60    5.00
   2  21  -1   -6.20    4.60
   2  21  -1    8.30    7.10
  -2 -21   1   -3.30    4.50
   1  21  -1   22.40    8.30
   1  21  -1   22.70    7.00
  -1 -21   1   15.70    6.40
   0  21  -1   99.09   10.00
   0  21  -1  100.49   13.50
   0 -21   1   89.89   10.20
  -1  21  -1   43.50   10.50
  -1  21  -1   33.10    6.70
   1 -21   1   38.20    7.60
  14  20  -1    2.50    6.90
  14  20  -1    3.80    6.10
 -14 -20   1    4.00    6.00
  13  20  -1   14.90    7.20
  13  20  -1    0.00    6.50
 -13 -20   1   12.00    5.90
  12  20  -1   15.60    7.30
  12  20  -1    7.60    6.40
 -12 -20   1   12.40    6.00
  11  20  -1    3.20    6.80
  11  20  -1    8.50    6.40
 -11 -20   1   11.10    6.30
  10  20  -1   22.30    7.20
  10  20  -1   16.40    7.30
 -10 -20   1   10.80    6.10
   9  20  -1   24.90    7.40
   9  20  -1   25.50    7.70
  -9 -20   1   24.90    6.20
   8  20  -1   54.19    8.70
   8  20  -1   61.09   10.20
  -8 -20   1   67.79    9.10
   7  20  -1   81.79   11.70
   7  20  -1   88.09   10.50
  -7 -20   1   84.59    9.90
   6  20  -1   -1.10    6.30
   6  20  -1    3.70    5.20
  -6 -20   1    5.00    5.20
   5  20  -1   74.79   11.20
   5  20  -1   83.79   10.10
  -5 -20   1   68.99    9.10
   4  20  -1  183.68   16.00
  -4 -20   1  179.08   13.70
   3  20  -1   86.89   11.80
   3  20  -1   56.09    8.30
  -3 -20   1   68.19    8.80
   2  20  -1   39.50    7.20
   2  20  -1   55.59    9.90
  -2 -20   1   36.00    7.10
   1  20  -1   13.80    7.90
   1  20  -1   19.60    6.00
  -1 -20   1    6.20    5.20
   0  20  -1    8.00    7.40
   0  20  -1   24.60    5.90
   0 -20   1   21.40    6.20
  -1  20  -1   36.80    6.50
  -1  20  -1   41.40    9.90
   1 -20   1   28.30    6.80
  -2  20  -1   -7.30    7.60
  -2  20  -1   -2.20    4.30
   2 -20   1    2.80    5.40
  -3  20  -1   -6.20    6.70
   3 -20   1    9.80    5.50
  -4  20  -1    6.20    7.00
   4 -20   1   -2.30    4.60
  15  19  -1   20.50    7.40
  15  19  -1   19.00    8.50
 -15 -19   1   27.80    7.30
  14  19  -1   22.30    7.10
  14  19  -1   17.80    8.00
 -14 -19   1    9.00    6.40
  13  19  -1    8.40    6.90
  13  19  -1    6.50    6.70
 -13 -19   1   17.80    6.80
  12  19  -1   10.80    7.10
  12  19  -1   11.70    6.50
 -12 -19   1   12.40    6.00
  11  19  -1   17.10    7.80
  11  19  -1   21.10    7.20
 -11 -19   1   13.70    5.60
  10  19  -1   30.20    9.20
  10  19  -1   33.00    7.20
 -10 -19   1   22.60    6.10
   9  19  -1  161.38   13.30
   9  19  -1  174.98   14.80
  -9 -19   1  155.68   12.40
   8  19  -1   45.90    8.50
   8  19  -1   40.40    8.00
  -8 -19   1   31.10    6.50
   7  19  -1    4.20    5.40
   7  19  -1   -2.30    5.50
  -7 -19   1    7.80    5.10
   6  19  -1   19.30    6.40
   6  19  -1   15.20    7.40
  -6 -19   1   21.00    6.30
   5  19  -1    7.50    5.60
   5  19  -1   -0.20    6.50
  -5 -19   1    7.50    5.20
   4  19  -1    6.90    5.50
   4  19  -1    8.50    6.80
  -4 -19   1    4.80    5.10
   3  19  -1   11.20    5.20
   3  19  -1    6.30    6.70
  -3 -19   1    7.60    5.10
   2  19  -1    2.30    4.80
  -2 -19   1   -2.20    4.60
   1  19  -1   47.50    7.20
   1  19  -1   41.20    8.90
  -1 -19   1   47.10    7.80
   0  19  -1   -6.00    4.30
   0  19  -1   -3.50    6.20
   0 -19   1    0.70    5.00
  -1  19  -1   15.70    5.20
  -1  19  -1   15.50    7.40
   1 -19   1    9.60    4.80
  -2  19  -1   -0.60    6.50
  -2  19  -1   -5.40    4.20
   2 -19   1   -8.00    5.40
   2 -19   1   -0.90    4.80
  -3  19  -1   10.50    7.20
  -3  19  -1    6.30    4.20
   3 -19   1    7.20    4.90
   3 -19   1    9.60    5.10
  -4  19  -1   42.70   10.20
   4 -19   1   34.00    6.50
   4 -19   1   31.00    6.40
  -5  19  -1   12.20    8.20
   5 -19   1    3.80    5.00
   5 -19   1    3.20    5.50
  -6  19  -1   12.80    8.80
   6 -19   1   21.20    5.80
   6 -19   1   14.40    6.50
  16  18  -1    1.90    6.60
  16  18  -1    3.30    6.30
 -16 -18   1    9.20    6.10
  15  18  -1    1.30    5.70
  15  18  -1   -0.10    6.50
 -15 -18   1   -0.50    5.20
  14  18  -1   16.50    6.60
  14  18  -1    8.30    6.70
 -14 -18   1   19.60    6.80
 -14 -18   1   22.40    6.60
  13  18  -1    2.50    7.20
  13  18  -1    9.00    6.40
 -13 -18   1    3.70    5.50
 -13 -18   1    5.50    5.80
  12  18  -1    1.70    5.20
  12  18  -1    1.50    6.30
 -12 -18   1    6.70    5.80
 -12 -18   1    3.30    4.70
  11  18  -1   24.70    7.20
  11  18  -1   18.20    6.80
 -11 -18   1   26.60    6.70
 -11 -18   1   24.00    6.60
  10  18  -1   18.70    6.70
  10  18  -1   14.60    6.80
 -10 -18   1   27.10    6.20
 -10 -18   1   18.80    6.00
   9  18  -1  303.87   19.70
   9  18  -1  309.77   20.30
  -9 -18   1  264.37   17.00
   8  18  -1  122.69   12.40
   8  18  -1  129.49   11.70
  -8 -18   1  113.99   10.20
   7  18  -1   -3.20    5.40
   7  18  -1    7.30    5.10
   6  18  -1   54.59    7.80
   6  18  -1   48.40    8.30
  -6 -18   1   46.90    8.10
   5  18  -1    3.50    4.90
   5  18  -1   -2.40    5.30
  -5 -18   1    4.80    4.50
   4  18  -1   36.10    8.50
   4  18  -1   63.59    8.20
  -4 -18   1   29.60    5.80
   3  18  -1   68.49    8.30
   3  18  -1   66.09   10.00
  -3 -18   1   51.29    7.40
   2  18  -1   29.40    7.60
   2  18  -1   35.40    6.10
  -2 -18   1   35.90    6.80
  -2 -18   1   41.20    4.60
  -2 -18   1   45.80    5.00
   1  18  -1   -4.60    5.80
   1  18  -1   -1.60    4.10
  -1 -18   1   -2.80    2.70
  -1 -18   1   -3.00    4.20
  -1 -18   1   -3.30    2.80
   0  18  -1   17.20    7.80
   0  18  -1   20.30    5.40
   0 -18   1   25.30    4.80
   0 -18   1   20.90    5.80
  -1  18  -1  128.29   10.20
   1 -18   1  127.49    9.50
   1 -18   1  111.39   10.30
  -2  18  -1   13.10    5.00
  -2  18  -1   18.80    7.70
   2 -18   1    9.10    5.10
   2 -18   1   14.70    4.70
  -3  18  -1    1.40    4.10
  -3  18  -1   -7.20    5.90
   3 -18   1    2.10    4.20
   3 -18   1    9.80    5.00
  -4  18  -1   94.49   13.10
  -4  18  -1   97.89    8.00
   4 -18   1   75.49    9.30
   4 -18   1  100.79    9.80
  -5  18  -1   24.00    9.00
   5 -18   1   30.60    6.90
  -6  18  -1   23.70    9.30
   6 -18   1   30.00    7.20
   6 -18   1   15.70    6.80
  -7  18  -1   49.30   10.90
   7 -18   1   48.60    7.30
   7 -18   1   46.80    8.70
  17  17  -1    2.20    6.40
  17  17  -1    0.00    6.10
 -17 -17   1    0.70    5.20
  16  17  -1   60.69    9.40
  16  17  -1   68.69   10.50
  16  17  -1   66.59    5.00
 -16 -17   1   67.79    9.30
 -16 -17   1   63.89    9.50
  15  17  -1   91.39   11.30
  15  17  -1   71.09    9.80
 -15 -17   1  125.79   11.20
 -15 -17   1   83.49   10.50
  14  17  -1   -6.30    4.10
  14  17  -1   -0.70    9.00
 -14 -17   1    7.60    5.80
 -14 -17   1   10.60    5.80
  13  17  -1   20.80    6.70
  13  17  -1   23.40    7.50
 -13 -17   1   27.70    7.10
 -13 -17   1   22.60    6.40
  12  17  -1  127.89   12.60
  12  17  -1  125.49   11.40
 -12 -17   1  115.99   11.00
 -12 -17   1  120.69   11.00
  11  17  -1   93.59   11.00
  11  17  -1   79.39    9.80
 -11 -17   1   98.89    9.90
  10  17  -1   13.90    6.80
  10  17  -1    9.80    6.50
 -10 -17   1   19.80    5.90
 -10 -17   1   21.50    7.00
   9  17  -1  368.86   22.50
   9  17  -1  410.66   24.00
  -9 -17   1  365.06   20.30
  -9 -17   1  305.77   19.80
   8  17  -1  324.57   19.80
   8  17  -1  330.67   20.50
  -8 -17   1  303.67   19.40
  -8 -17   1  335.17   19.20
   7  17  -1   35.70    7.70
   7  17  -1   27.30    7.00
  -7 -17   1   20.80    5.30
  -7 -17   1   16.70    6.10
   6  17  -1   53.39    8.50
   6  17  -1   37.70    7.20
  -6 -17   1   30.90    5.70
   5  17  -1    8.30    5.10
   5  17  -1   10.10    5.90
  -5 -17   1   -0.20    4.00
   4  17  -1  115.19   11.60
   4  17  -1  126.39   10.30
  -4 -17   1   96.19    8.60
   3  17  -1   20.50    5.50
   3  17  -1   17.40    6.10
  -3 -17   1   24.30    3.00
  -3 -17   1   12.30    4.60
  -3 -17   1   20.80    2.90
   2  17  -1   16.50    4.90
   2  17  -1   28.50    7.10
  -2 -17   1   22.10    3.50
  -2 -17   1   10.00    4.60
  -2 -17   1   19.50    3.50
   1  17  -1   43.60    6.00
   1  17  -1   23.70    7.50
  -1 -17   1   31.40    6.00
  -1 -17   1   36.50    4.70
  -1 -17   1   32.80    4.50
   0  17  -1    2.10    5.90
   0  17  -1    0.60    3.90
   0 -17   1   -0.40    4.00
   0 -17   1    4.40    3.40
   0 -17   1    5.90    3.30
  -1  17  -1  127.99   12.20
  -1  17  -1  125.49    9.80
   1 -17   1  118.69   10.30
   1 -17   1  136.39    9.80
   1 -17   1  121.59    9.20
  -2  17  -1   51.79    9.20
  -2  17  -1   65.99    6.90
   2 -17   1   59.19    7.60
  -3  17  -1    6.90    3.90
  -3  17  -1   -0.90    6.70
   3 -17   1    6.70    4.30
   3 -17   1    0.70    4.30
  -4  17  -1   31.70    8.00
  -4  17  -1   34.80    5.10
   4 -17   1   33.60    6.30
   4 -17   1   35.20    6.30
  -5  17  -1   15.40    7.50
  -5  17  -1    6.30    4.00
   5 -17   1   13.40    4.80
   5 -17   1   14.80    5.60
  -6  17  -1   13.00    8.00
   6 -17   1    4.40    4.40
   6 -17   1   -2.60    4.90
  -7  17  -1    6.00    7.20
   7 -17   1   14.10    6.40
   7 -17   1   14.60    5.20
  -8  17  -1   31.00    8.90
   8 -17   1   28.70    6.00
   8 -17   1   35.20    8.70
  -9  17  -1   80.99   13.10
   9 -17   1   71.69    8.20
   9 -17   1   77.99   10.60
  18  16  -1   -0.40    5.50
  18  16  -1   -0.60    6.00
  18  16  -1   13.40    6.80
 -18 -16   1    1.60    5.50
  17  16  -1    1.60    3.20
  17  16  -1   -0.50    5.90
  17  16  -1   13.70    7.50
 -17 -16   1   -5.30    5.50
 -17 -16   1   10.30    6.00
  16  16  -1   28.90    7.00
  16  16  -1   32.40    4.40
  16  16  -1   29.40    8.30
 -16 -16   1   35.10    7.20
 -16 -16   1   28.40    7.90
  15  16  -1   22.80    7.50
  15  16  -1   40.90    4.40
  15  16  -1   28.20    8.40
 -15 -16   1   34.30    8.00
 -15 -16   1   30.90    6.30
  14  16  -1    9.40    6.10
  14  16  -1    4.70    2.30
  14  16  -1    7.10    2.40
  14  16  -1   13.40    6.20
 -14 -16   1    8.20    5.30
 -14 -16   1    8.50    6.10
  13  16  -1   -7.30    5.00
  13  16  -1    0.50    5.00
 -13 -16   1    4.00    4.40
 -13 -16   1   -9.50    4.60
  12  16  -1  177.88   14.40
 -12 -16   1  174.38   12.90
  11  16  -1  238.28   17.10
  11  16  -1  303.57   18.60
 -11 -16   1  306.67   18.10
 -11 -16   1  270.87   18.00
  10  16  -1   51.39    8.50
  10  16  -1   33.40    6.60
 -10 -16   1   40.70    6.80
 -10 -16   1   42.90    7.10
   9  16  -1   30.80    7.00
   9  16  -1   35.10    7.30
  -9 -16   1   30.70    6.10
  -9 -16   1   25.10    6.00
   8  16  -1  153.28   12.60
   8  16  -1  143.99   11.80
  -8 -16   1  121.09   10.70
  -8 -16   1  130.29   10.20
   7  16  -1   13.30    5.80
   7  16  -1   16.90    5.00
  -7 -16   1    1.70    4.00
  -7 -16   1   12.10    4.60
   6  16  -1   79.69    8.90
   6  16  -1   76.19    9.40
  -6 -16   1   64.59    7.50
  -6 -16   1   59.79    7.60
   5  16  -1   37.10    7.10
   5  16  -1   20.80    5.20
  -5 -16   1   23.20    5.20
   4  16  -1   34.30    7.00
   4  16  -1   30.10    6.10
  -4 -16   1   34.20    2.90
  -4 -16   1   35.80    2.90
  -4 -16   1   29.60    5.40
   3  16  -1   22.10    6.60
   3  16  -1   20.50    5.40
  -3 -16   1   31.20    3.30
  -3 -16   1   24.90    5.40
  -3 -16   1   29.30    3.50
   2  16  -1   14.30    4.80
   2  16  -1   18.10    6.10
  -2 -16   1   16.80    4.80
  -2 -16   1   16.20    3.20
  -2 -16   1   21.70    3.40
   1  16  -1   46.40    8.10
   1  16  -1   53.19    6.60
  -1 -16   1   43.70    6.50
  -1 -16   1   57.19    5.50
  -1 -16   1   53.69    5.50
   0  16  -1    6.20    5.70
   0  16  -1   15.60    4.40
   0 -16   1    9.20    3.20
   0 -16   1    0.30    3.80
   0 -16   1    5.80    3.30
  -1  16  -1   12.70    4.10
  -1  16  -1   14.10    6.50
   1 -16   1   13.30    4.10
   1 -16   1   19.70    4.00
   1 -16   1   11.40    4.30
  -2  16  -1    6.40    5.70
  -2  16  -1    0.80    3.70
   2 -16   1    2.00    3.60
   2 -16   1    4.30    4.20
  -3  16  -1   54.89    6.10
  -3  16  -1   56.49    9.60
   3 -16   1   59.89    7.30
   3 -16   1   56.99    7.20
  -4  16  -1    6.20    3.40
  -4  16  -1    9.00    6.50
   4 -16   1   11.00    4.50
   4 -16   1   10.20    4.70
  -5  16  -1    9.10    3.20
  -5  16  -1    8.90    3.10
   5 -16   1    4.70    4.40
   5 -16   1   -2.30    4.00
  -6  16  -1   14.20    3.40
  -6  16  -1    9.50    6.50
   6 -16   1    0.20    4.10
   6 -16   1    1.90    4.60
  -7  16  -1   -5.60    5.30
   7 -16   1    0.20    4.10
   7 -16   1    5.10    5.00
  -8  16  -1    1.40    6.20
   8 -16   1   -0.60    3.40
   8 -16   1   -1.10    5.70
  -9  16  -1    8.00    7.40
   9 -16   1   11.80    4.70
   9 -16   1    2.10    5.90
 -10  16  -1    6.40    8.20
  10 -16   1   12.00    6.80
  10 -16   1   21.70    5.30
  19  15  -1   14.40    6.90
  19  15  -1   27.70    8.30
  19  15  -1   12.10    4.70
 -19 -15   1   11.00    5.80
  18  15  -1   14.10    7.00
  18  15  -1    6.00    6.20
  18  15  -1    2.10    4.00
 -18 -15   1   15.50    7.10
 -18 -15   1    0.40    5.10
  17  15  -1   12.60    6.30
  17  15  -1    5.60    6.70
  17  15  -1   17.20    4.40
 -17 -15   1   12.50    5.60
 -17 -15   1   13.30    6.80
  16  15  -1   23.10    4.30
  16  15  -1   20.80    6.50
 -16 -15   1    7.80    6.40
 -16 -15   1   23.50    6.20
  15  15  -1   11.90    3.60
  15  15  -1    8.70    5.30
  15  15  -1   14.10    3.50
  15  15  -1    8.50    5.90
 -15 -15   1   16.30    6.00
 -15 -15   1   10.40    5.50
  14  15  -1  115.09   11.50
  14  15  -1   79.99    9.70
  14  15  -1   93.69    6.70
  14  15  -1   90.69    6.90
 -14 -15   1  102.89    9.90
 -14 -15   1   72.39    8.80
  13  15  -1  204.98   11.50
  13  15  -1  217.68   11.80
  13  15  -1  232.28   16.00
 -13 -15   1  257.17   17.00
 -13 -15   1  258.37   16.10
  12  15  -1   32.60    3.30
  12  15  -1   33.90    7.50
 -12 -15   1   33.40    7.10
 -12 -15   1   36.80    6.70
  11  15  -1   -5.70    4.60
 -11 -15   1   -1.30    3.90
 -11 -15   1   -5.00    3.40
  10  15  -1    0.30    4.70
 -10 -15   1    6.70    4.30
 -10 -15   1    3.20    4.20
   9  15  -1   -0.30    5.00
  -9 -15   1    4.80    4.40
  -9 -15   1   10.00    5.10
   8  15  -1   29.70    6.60
  -8 -15   1   49.90    6.60
  -8 -15   1   29.60    5.60
   7  15  -1  218.58   13.90
   7  15  -1  198.78   14.30
  -7 -15   1  245.98   14.40
  -7 -15   1  208.98   14.40
   6  15  -1   23.70    5.20
   6  15  -1   33.50    6.70
  -6 -15   1   27.50    5.10
  -6 -15   1   37.40    5.90
   5  15  -1   39.00    7.20
   5  15  -1   35.20    5.70
  -5 -15   1   33.30    5.80
  -5 -15   1   28.60    5.70
   4  15  -1   26.90    6.00
   4  15  -1   28.10    5.70
  -4 -15   1   37.50    3.00
  -4 -15   1   38.10    3.10
  -4 -15   1   27.40    5.10
  -4 -15   1   34.20    5.70
   3  15  -1   19.90    5.60
   3  15  -1   18.50    5.00
  -3 -15   1   20.80    2.90
  -3 -15   1   22.10    3.00
  -3 -15   1   22.40    5.00
   2  15  -1   13.50    4.50
   2  15  -1   16.10    5.20
  -2 -15   1   20.60    3.30
  -2 -15   1    9.50    4.10
  -2 -15   1   20.90    3.40
   1  15  -1   54.79    6.50
   1  15  -1   55.39    8.40
  -1 -15   1   49.50    5.30
  -1 -15   1   58.39    5.30
  -1 -15   1   46.80    6.10
   0  15  -1  310.47   16.60
   0  15  -1  262.37   18.10
   0 -15   1  250.27   15.70
   0 -15   1  275.67   15.30
   0 -15   1  287.67   15.20
  -1  15  -1   91.99   10.10
  -1  15  -1  110.69    8.40
   1 -15   1  115.09    8.90
   1 -15   1   87.09    8.30
   1 -15   1   95.29    7.90
  -2  15  -1   27.20    7.00
   2 -15   1    9.40    4.30
   2 -15   1   23.20    4.90
   2 -15   1   21.40    4.90
  -3  15  -1   30.90    4.80
  -3  15  -1   23.90    7.00
   3 -15   1   29.40    5.50
  -4  15  -1    5.30    5.70
  -4  15  -1   15.00    3.80
   4 -15   1   15.30    4.80
   4 -15   1   11.10    4.50
  -5  15  -1    0.40    2.80
  -5  15  -1   -3.30    5.70
   5 -15   1    1.30    4.20
   5 -15   1   -2.90    3.60
  -6  15  -1    3.40    2.60
  -6  15  -1    1.70    4.80
  -6  15  -1    7.90    2.70
   6 -15   1   -0.30    4.50
   6 -15   1   -5.40    3.40
  -7  15  -1   -6.40    5.10
   7 -15   1    0.30    4.80
   7 -15   1   -0.20    3.70
  -8  15  -1    0.20    6.40
   8 -15   1   -6.90    3.60
   8 -15   1   -2.50    4.80
  -9  15  -1   10.00    7.50
   9 -15   1   11.80    4.50
   9 -15   1   13.30    6.30
 -10  15  -1   20.80    8.00
  10 -15   1   19.30    6.90
  10 -15   1   14.00    4.70
 -11  15  -1   61.39   11.30
  11 -15   1   67.99    7.60
  11 -15   1   70.89   10.40
  19  14  -1    8.10    4.70
  19  14  -1    1.30    6.00
  19  14  -1   -1.30    6.60
 -19 -14   1    3.20    5.90
 -19 -14   1    0.80    5.20
  18  14  -1   22.20    7.60
  18  14  -1   17.10    6.80
  18  14  -1   29.00    5.40
 -18 -14   1   16.00    7.20
 -18 -14   1   24.70    6.40
  17  14  -1   11.40    6.20
  17  14  -1    1.50    6.10
  17  14  -1   19.70    4.70
 -17 -14   1   12.80    6.20
 -17 -14   1   21.70    7.20
  16  14  -1    5.80    3.70
  16  14  -1   15.40    5.80
  16  14  -1   13.10    6.80
  16  14  -1   10.20    4.00
 -16 -14   1    8.90    5.20
 -16 -14   1   15.50    6.60
  15  14  -1   20.20    7.10
  15  14  -1   17.30    3.90
 -15 -14   1   12.20    9.10
 -15 -14   1   17.90    5.50
  14  14  -1  101.19    8.30
  14  14  -1  116.39    7.90
  14  14  -1  105.49   11.20
 -14 -14   1  137.29   12.00
 -14 -14   1  123.09   10.70
  13  14  -1  514.05   26.60
  13  14  -1  565.04   30.00
  13  14  -1  532.05   26.30
 -13 -14   1  612.54   31.50
 -13 -14   1  590.34   32.40
  12  14  -1  239.58   12.50
  12  14  -1  247.88   16.20
  12  14  -1  226.48   12.70
 -12 -14   1  283.27   16.50
 -12 -14   1  249.28   17.10
  11  14  -1   61.99    4.60
  11  14  -1   63.19    8.40
  11  14  -1   69.89    6.40
 -11 -14   1   60.39    7.90
 -11 -14   1   64.69    7.40
  10  14  -1  169.28   12.40
  10  14  -1  154.08    8.00
  10  14  -1  144.39    7.90
 -10 -14   1  162.18   11.50
 -10 -14   1  150.98   11.50
   9  14  -1   17.50    5.60
  -9 -14   1   17.20    4.70
  -9 -14   1   13.80    4.40
   8  14  -1    4.10    4.80
  -8 -14   1   13.90    4.80
  -8 -14   1   10.00    4.40
   7  14  -1   61.69    7.70
  -7 -14   1   74.99    7.70
  -7 -14   1   64.09    7.90
   6  14  -1  104.09    9.50
  -6 -14   1   99.09    8.70
  -6 -14   1  102.69    8.50
   5  14  -1   17.40    5.10
   5  14  -1    5.70    3.90
  -5 -14   1   10.30    4.30
  -5 -14   1    7.40    3.60
   4  14  -1  288.27   16.20
   4  14  -1  249.58   16.60
   4  14  -1  269.37   13.10
  -4 -14   1  244.58   15.10
  -4 -14   1  262.57   12.60
  -4 -14   1  262.57   15.40
   3  14  -1  338.47   20.70
   3  14  -1  373.66   19.80
  -3 -14   1  323.37   18.60
  -3 -14   1  341.57   16.60
  -3 -14   1  338.87   18.70
   2  14  -1   42.00    4.00
   2  14  -1   35.30    6.50
   2  14  -1   37.30    5.60
  -2 -14   1   49.50    4.60
  -2 -14   1   38.00    5.60
   1  14  -1  120.69    8.80
   1  14  -1  103.59   10.10
   1  14  -1   95.79    6.90
  -1 -14   1  100.39    6.90
  -1 -14   1   88.39    7.60
   0  14  -1  510.95   25.20
   0  14  -1  488.45   27.60
   0 -14   1  468.75   27.50
   0 -14   1  602.94   27.40
   0 -14   1  552.24   27.10
  -1  14  -1  135.79    9.20
  -1  14  -1  146.99    9.50
  -1  14  -1  123.29   11.60
  -1  14  -1  117.89    8.90
   1 -14   1  131.99    9.40
   1 -14   1  158.98    9.80
   1 -14   1  135.09    9.90
  -2  14  -1  155.48    9.70
  -2  14  -1  131.79    9.80
  -2  14  -1  171.88    9.70
  -2  14  -1  108.49   11.70
   2 -14   1  167.58   10.60
   2 -14   1  125.89    9.80
   2 -14   1  136.29   10.00
  -3  14  -1  214.58   12.10
  -3  14  -1  204.18   15.00
  -3  14  -1  201.48   12.10
   3 -14   1  199.48   12.60
   3 -14   1  195.28   12.80
   3 -14   1  182.88   12.20
  -4  14  -1  156.58   13.50
  -4  14  -1  165.48    9.90
   4 -14   1  174.18   11.40
   4 -14   1  170.68   12.10
  -5  14  -1  336.87   17.60
  -5  14  -1  314.87   21.70
  -5  14  -1  364.06   17.60
   5 -14   1  339.07   19.40
   5 -14   1  368.56   20.70
  -6  14  -1   64.39    9.50
  -6  14  -1   68.09    5.40
   6 -14   1   78.89    8.50
   6 -14   1   61.99    7.20
  -7  14  -1    5.40    2.20
  -7  14  -1    0.60    5.20
  -7  14  -1    9.20    2.40
   7 -14   1   12.60    5.70
   7 -14   1   14.90    4.50
  -8  14  -1   -1.50    5.40
   8 -14   1    7.60    5.50
   8 -14   1   -0.50    3.40
  -9  14  -1   19.00    7.10
   9 -14   1   29.10    7.30
   9 -14   1   28.40    5.30
 -10  14  -1  127.79   13.30
  10 -14   1  123.29    9.50
  10 -14   1  120.49   14.50
 -11  14  -1   25.50    8.90
  11 -14   1   29.40    7.60
  11 -14   1   32.60    5.40
 -12  14  -1   17.00    7.70
  12 -14   1   27.60    5.10
  12 -14   1   34.50    8.50
  20  13  -1   25.20    8.50
  20  13  -1   30.10    6.60
  20  13  -1   30.70    5.80
  20  13  -1   37.30    7.70
  19  13  -1   27.00    5.80
  19  13  -1   19.50    8.00
  19  13  -1   21.60    6.60
  19  13  -1   29.60    6.80
 -19 -13   1   11.40    6.60
 -19 -13   1   23.20    7.00
  18  13  -1   10.70    4.70
  18  13  -1    4.90    5.80
  18  13  -1   13.10    6.70
 -18 -13   1   20.30    6.60
 -18 -13   1   11.10    5.80
  17  13  -1   69.39   11.20
  17  13  -1   69.59    9.30
  17  13  -1   77.89    7.90
 -17 -13   1   92.59   10.40
 -17 -13   1   67.19    8.30
  16  13  -1  107.19   11.50
 -16 -13   1  106.39    9.70
  15  13  -1  119.69    9.30
  15  13  -1  126.49    9.10
  15  13  -1  110.29   11.70
 -15 -13   1  136.49   11.10
 -15 -13   1  146.99   12.30
  14  13  -1   11.00    5.80
  14  13  -1    6.70    3.60
  14  13  -1   12.70    4.00
 -14 -13   1   18.50    5.50
 -14 -13   1    6.80    4.60
  13  13  -1  317.37   17.70
  13  13  -1  346.27   17.60
  13  13  -1  325.77   20.30
 -13 -13   1  401.16   21.90
 -13 -13   1  380.46   22.50
  12  13  -1  162.68   12.60
  12  13  -1  157.98    9.40
  12  13  -1  154.98    9.70
 -12 -13   1  165.98   12.70
 -12 -13   1  170.88   11.90
  11  13  -1   29.80    6.10
  11  13  -1   28.20    3.50
  11  13  -1   24.50    3.50
 -11 -13   1   23.30    5.70
 -11 -13   1   18.80    5.30
  10  13  -1   59.39    7.60
  10  13  -1   43.20    4.00
  10  13  -1   59.49    6.30
 -10 -13   1   44.70    7.00
 -10 -13   1   67.59    7.40
   9  13  -1   60.89    4.00
   9  13  -1   54.79    3.90
   9  13  -1   44.40    6.70
  -9 -13   1   55.99    6.80
  -9 -13   1   48.40    7.00
   8  13  -1   70.89    8.40
  -8 -13   1   83.79    7.70
  -8 -13   1   76.39    7.50
   7  13  -1   33.50    6.10
  -7 -13   1   30.30    5.10
  -7 -13   1   42.20    5.50
   6  13  -1   66.09    7.80
  -6 -13   1   64.09    7.20
  -6 -13   1   72.69    6.60
   5  13  -1   23.80    5.60
  -5 -13   1   29.70    5.10
  -5 -13   1   25.20    4.60
   4  13  -1    6.00    4.20
   4  13  -1    9.60    1.70
  -4 -13   1    7.10    3.20
  -4 -13   1    9.20    3.30
  -4 -13   1    8.40    1.70
   3  13  -1  375.76   20.60
   3  13  -1  381.86   21.60
   3  13  -1  396.56   18.80
  -3 -13   1  410.26   21.20
  -3 -13   1  389.86   21.10
  -3 -13   1  388.46   19.20
   2  13  -1  128.99   11.00
   2  13  -1  154.68    8.40
  -2 -13   1  158.08    8.60
  -2 -13   1  129.79    9.80
   1  13  -1   69.19    6.30
   1  13  -1   69.99    5.30
   1  13  -1   56.79    7.50
   1  13  -1   74.49    6.80
  -1 -13   1   72.79    5.70
  -1 -13   1   81.99    6.90
   0  13  -1  414.66   21.90
   0  13  -1  426.26   21.50
   0  13  -1  391.86   23.40
   0  13  -1  447.06   22.00
   0 -13   1  421.96   20.50
   0 -13   1  374.96   20.90
  -1  13  -1   49.60    7.10
  -1  13  -1   45.00    5.40
  -1  13  -1   52.39    5.50
  -1  13  -1   41.70    5.10
   1 -13   1   44.20    5.20
   1 -13   1   46.30    5.70
  -2  13  -1   27.20    4.50
  -2  13  -1   22.80    6.60
  -2  13  -1   29.20    4.40
  -2  13  -1   36.80    4.70
   2 -13   1   27.60    4.90
   2 -13   1   27.80    4.50
   2 -13   1   21.90    4.10
  -3  13  -1  117.69    9.20
  -3  13  -1  147.59    8.50
  -3  13  -1  110.49   11.10
  -3  13  -1  127.49    8.40
   3 -13   1  138.09    9.90
   3 -13   1  160.08   10.30
   3 -13   1  121.59    9.40
  -4  13  -1  187.18   10.60
  -4  13  -1  180.68   14.10
  -4  13  -1  185.88   10.70
   4 -13   1  156.68   10.40
   4 -13   1  159.78   11.30
  -5  13  -1  369.56   22.60
  -5  13  -1  364.76   18.60
  -5  13  -1  369.76   18.50
   5 -13   1  364.46   20.30
   5 -13   1  395.66   21.50
  -6  13  -1  116.89    7.30
  -6  13  -1  120.19    7.20
  -6  13  -1  108.49   11.10
   6 -13   1  129.19   10.60
   6 -13   1  118.79    9.20
  -7  13  -1   13.40    2.50
  -7  13  -1    6.20    2.10
  -7  13  -1    4.40    5.80
   7 -13   1    5.80    3.60
   7 -13   1   16.30    5.50
  -8  13  -1    8.00    5.80
   8 -13   1   13.30    4.10
   8 -13   1   18.60    6.30
  -9  13  -1    4.40    8.80
   9 -13   1    2.70    3.60
   9 -13   1   -1.40    5.00
 -10  13  -1   77.39   10.60
  10 -13   1   93.79    8.10
  10 -13   1   76.69   10.20
 -11  13  -1   90.69   12.10
  11 -13   1  134.79   12.90
  11 -13   1  119.59    9.20
 -12  13  -1    1.60    6.90
  12 -13   1   16.60    4.30
  12 -13   1   11.90    7.00
 -13  13  -1   43.80   10.30
  13 -13   1   26.30    8.60
  13 -13   1   33.90    5.30
  20  12  -1   17.80    8.00
  20  12  -1   14.40    6.30
  20  12  -1    9.20    5.40
  20  12  -1   19.80    7.50
 -20 -12   1   12.30    6.60
  19  12  -1    6.50    7.00
  19  12  -1    2.80    4.60
  19  12  -1    4.50    3.90
  19  12  -1    0.80    5.20
 -19 -12   1   -0.10    4.20
 -19 -12   1    4.10    5.70
  18  12  -1   11.00    6.00
  18  12  -1   21.00    5.40
  18  12  -1   18.50    7.20
 -18 -12   1   27.60    7.20
 -18 -12   1   10.30    5.10
  17  12  -1    3.70    4.00
  17  12  -1   -2.10    5.60
 -17 -12   1    0.50    5.50
 -17 -12   1   -0.30    4.40
  16  12  -1   60.99    9.20
  16  12  -1   36.40    6.10
 -16 -12   1   41.30    6.40
 -16 -12   1   45.20    7.80
  15  12  -1  117.79   11.10
  15  12  -1   93.49    8.30
 -15 -12   1  120.69    9.80
 -15 -12   1  125.09   11.00
  14  12  -1   35.90    5.20
  14  12  -1   24.90    6.30
  14  12  -1   28.60    4.70
 -14 -12   1   26.30    5.50
 -14 -12   1   40.90    6.80
  13  12  -1   54.29    7.90
  13  12  -1   57.79    6.00
 -13 -12   1   52.89    7.10
 -13 -12   1   63.89    8.10
  12  12  -1   98.59   10.00
  12  12  -1  108.59    7.50
  12  12  -1  110.79    7.80
 -12 -12   1  127.09    9.40
 -12 -12   1  109.29    9.70
  11  12  -1   94.29    6.80
  11  12  -1  100.19    9.50
  11  12  -1   95.69    6.50
 -11 -12   1  104.09    9.10
 -11 -12   1  107.09    8.60
  10  12  -1   33.20    3.60
  10  12  -1   40.30    4.10
  10  12  -1   37.50    6.30
 -10 -12   1   48.10    6.90
 -10 -12   1   45.20    6.00
   9  12  -1   56.79    7.20
   9  12  -1   54.49    4.10
  -9 -12   1   45.60    6.60
  -9 -12   1   68.09    7.10
   8  12  -1  163.68    8.60
   8  12  -1  170.78    8.70
   8  12  -1  173.58   11.70
  -8 -12   1  173.28   11.00
  -8 -12   1  155.28   11.20
   7  12  -1   12.00    4.90
   7  12  -1    5.20    1.30
  -7 -12   1    7.00    3.90
  -7 -12   1    6.40    3.80
  -6 -12   1   24.20    4.70
  -6 -12   1   17.80    4.60
   5  12  -1    6.00    4.20
  -5 -12   1   16.20    4.00
  -5 -12   1    4.60    3.00
   4  12  -1   20.80    2.10
   4  12  -1   26.10    5.20
  -4 -12   1   17.20    3.80
  -4 -12   1   24.90    2.40
  -4 -12   1   20.70    4.50
  -4 -12   1   23.40    5.10
   3  12  -1   85.49    8.00
   3  12  -1   76.09    6.70
   3  12  -1   84.79    5.00
  -3 -12   1   76.49    6.60
  -3 -12   1   67.19    6.20
   2  12  -1   14.90    3.80
   2  12  -1   11.70    3.70
   2  12  -1   12.80    2.40
  -2 -12   1   14.40    3.70
  -2 -12   1   13.80    3.50
  -2 -12   1   15.70    2.70
   1  12  -1   55.59    4.60
   1  12  -1   48.40    6.50
   1  12  -1   43.10    5.50
   1  12  -1   54.39    5.80
  -1 -12   1   51.19    5.60
  -1 -12   1   58.29    5.80
  -1 -12   1   60.49    4.70
   0  12  -1   55.59    7.30
   0  12  -1   66.29    6.00
   0  12  -1   74.39    5.60
   0  12  -1   75.59    6.30
   0 -12   1   61.69    6.10
   0 -12   1   79.39    5.70
  -1  12  -1   25.30    5.80
  -1  12  -1   37.20    4.60
  -1  12  -1   34.60    4.40
   1 -12   1   24.80    3.80
   1 -12   1   15.50    3.80
  -2  12  -1  175.68   10.30
  -2  12  -1  163.48   10.20
  -2  12  -1  179.88   10.90
  -2  12  -1  171.48   12.70
   2 -12   1  158.08    9.90
   2 -12   1  140.09    9.50
  -3  12  -1   50.19    5.00
  -3  12  -1   58.59    7.80
  -3  12  -1   52.39    5.00
  -3  12  -1   59.69    6.00
   3 -12   1   63.29    6.70
   3 -12   1   63.39    6.70
   3 -12   1   60.99    6.00
  -4  12  -1   13.10    2.90
  -4  12  -1   12.80    3.00
  -4  12  -1   13.20    3.90
  -4  12  -1   14.10    5.40
   4 -12   1   16.30    3.70
   4 -12   1   27.80    4.90
   4 -12   1   23.70    4.60
  -5  12  -1   39.10    4.00
  -5  12  -1   44.80    4.30
  -5  12  -1   27.10    6.20
   5 -12   1   45.20    6.30
   5 -12   1   41.90    5.30
  -6  12  -1   69.19    9.50
  -6  12  -1   66.29    4.70
  -6  12  -1   64.99    5.00
   6 -12   1   84.39    8.30
   6 -12   1   75.69    6.90
  -7  12  -1  366.06   17.30
  -7  12  -1  365.16   17.50
  -7  12  -1  334.97   22.20
   7 -12   1  375.26   20.40
   7 -12   1  394.56   22.20
  -8  12  -1  454.95   26.80
   8 -12   1  517.15   27.30
   8 -12   1  566.44   29.70
  -9  12  -1  114.19   12.20
   9 -12   1  121.79   11.40
   9 -12   1  124.19    9.00
  10 -12   1    6.70    5.20
  10 -12   1    7.30    3.50
 -11  12  -1   33.00    8.70
  11 -12   1   38.10    5.40
  11 -12   1   41.40    8.10
 -12  12  -1    2.90    6.10
  12 -12   1    3.60    3.50
  12 -12   1   -4.30    5.80
 -13  12  -1    4.80    7.30
  13 -12   1    3.40    6.40
  13 -12   1    6.70    3.60
 -14  12  -1   53.49   10.90
  14 -12   1   66.19   10.40
  14 -12   1   80.69    7.10
  20  11  -1   35.00    7.50
  20  11  -1   48.50    6.40
  20  11  -1   44.70    7.90
  20  11  -1   30.90    8.50
 -20 -11   1   34.10    7.50
  19  11  -1   -7.40    4.90
  19  11  -1   -0.90    3.70
  19  11  -1    4.00    4.60
  19  11  -1   -1.70    5.00
 -19 -11   1    0.20    5.40
  18  11  -1  103.59   12.00
  18  11  -1   95.69   13.50
  18  11  -1  107.39   10.00
  18  11  -1   96.59    8.70
 -18 -11   1   96.09   11.00
 -18 -11   1  107.79    9.10
  17  11  -1  285.27   20.10
  17  11  -1  313.07   18.30
 -17 -11   1  340.87   20.40
 -17 -11   1  321.67   19.00
  16  11  -1  177.68   12.50
  16  11  -1  201.08   15.00
 -16 -11   1  238.28   14.30
 -16 -11   1  208.98   15.20
  15  11  -1   38.50    7.50
 -15 -11   1   46.80    7.30
 -15 -11   1   49.20    6.50
  14  11  -1    4.10    3.10
  14  11  -1    4.60    3.40
  14  11  -1    7.00    4.90
 -14 -11   1   -3.70    3.40
 -14 -11   1   -1.20    4.40
  13  11  -1    6.70    3.40
  13  11  -1   11.90    3.70
  13  11  -1   -2.00    3.80
 -13 -11   1    5.60    4.30
 -13 -11   1    5.80    4.10
  12  11  -1    8.40    3.00
  12  11  -1    5.60    4.90
  12  11  -1    3.70    2.60
 -12 -11   1    8.80    4.10
 -12 -11   1    9.80    4.80
  11  11  -1  227.78   12.30
  11  11  -1  213.08   14.40
  11  11  -1  224.58   12.60
 -11 -11   1  258.37   15.70
 -11 -11   1  253.87   14.90
  10  11  -1    9.20    3.90
  10  11  -1   12.80    2.60
  10  11  -1   13.90    2.70
 -10 -11   1   21.40    4.10
 -10 -11   1   21.70    5.40
   9  11  -1  148.39   10.60
   9  11  -1  152.68    8.70
   9  11  -1  144.99    8.30
  -9 -11   1  159.98    9.80
  -9 -11   1  128.69   10.00
   8  11  -1   31.40    5.20
   8  11  -1   34.40    3.40
   8  11  -1   34.40    3.50
  -8 -11   1   37.80    5.10
  -8 -11   1   26.30    4.70
   7  11  -1   27.60    2.60
   7  11  -1   26.10    2.70
   7  11  -1   25.80    5.10
  -7 -11   1   10.60    4.40
  -7 -11   1   16.30    3.90
  -7 -11   1   20.90    4.50
   6  11  -1   10.10    1.50
   6  11  -1   12.20    4.50
  -6 -11   1    8.30    3.60
  -6 -11   1    4.30    3.70
  -6 -11   1    8.10    3.60
  -6 -11   1    7.10    1.50
   5  11  -1  284.87   16.70
   5  11  -1  287.87   13.50
   5  11  -1  280.37   16.30
  -5 -11   1  282.47   16.10
  -5 -11   1  286.27   16.10
  -5 -11   1  293.77   13.70
   4  11  -1  223.08   14.20
   4  11  -1  244.18   13.60
   4  11  -1  238.98   11.40
  -4 -11   1  218.38   13.40
  -4 -11   1  225.18   13.20
  -4 -11   1  231.88   13.50
  -4 -11   1  236.18   11.20
   3  11  -1   75.79    6.20
   3  11  -1   74.99    6.90
   3  11  -1   75.39    6.90
   3  11  -1   75.89    4.60
  -3 -11   1   57.79    6.10
  -3 -11   1   62.69    5.70
  -3 -11   1   61.09    5.60
  -3 -11   1   75.19    4.40
   2  11  -1   20.50    4.40
   2  11  -1   37.10    4.80
   2  11  -1   23.20    4.00
  -2 -11   1   28.30    3.20
  -2 -11   1   40.00    5.20
  -2 -11   1   25.80    4.20
  -2 -11   1   29.70    4.10
   1  11  -1  173.58    9.70
   1  11  -1  170.48   11.50
   1  11  -1  185.48   10.50
   1  11  -1  174.58   10.60
  -1 -11   1  189.88    9.90
  -1 -11   1  151.98   10.60
  -1 -11   1  181.38   10.70
  -1 -11   1  189.58   11.40
   0  11  -1   14.70    3.20
   0  11  -1    7.30    2.50
   0  11  -1    8.20    2.90
   0  11  -1   10.50    3.80
   0  11  -1    8.90    3.10
   0 -11   1    5.60    2.40
   0 -11   1    1.60    3.00
   0 -11   1    5.50    2.90
  -1  11  -1  123.89    8.10
  -1  11  -1  111.49    7.80
  -1  11  -1  129.99    7.90
  -1  11  -1  134.59    8.00
   1 -11   1  122.09    7.60
   1 -11   1   95.69    7.50
  -2  11  -1  299.07   16.10
  -2  11  -1  288.87   15.30
  -2  11  -1  295.77   15.40
  -2  11  -1  294.87   17.50
  -2  11  -1  290.07   15.60
   2 -11   1  257.37   14.60
   2 -11   1  276.27   14.80
  -3  11  -1   29.90    3.70
  -3  11  -1   22.00    5.20
  -3  11  -1   19.40    3.70
  -3  11  -1   33.30    4.80
  -3  11  -1   26.80    3.80
   3 -11   1   12.50    3.50
   3 -11   1   14.00    3.70
  -4  11  -1  112.79    8.30
  -4  11  -1   75.89    8.40
  -4  11  -1   94.69    6.20
  -4  11  -1   98.59    6.30
  -4  11  -1   87.79    7.20
   4 -11   1   99.99    7.70
   4 -11   1   82.19    7.10
   4 -11   1  104.69    8.10
  -5  11  -1   15.20    2.80
  -5  11  -1   21.30    4.90
  -5  11  -1   23.00    2.90
  -5  11  -1   14.90    5.00
   5 -11   1   19.00    3.60
   5 -11   1   21.90    4.50
   5 -11   1   24.70    5.50
  -6  11  -1    4.50    2.00
  -6  11  -1    4.50    1.90
  -6  11  -1    0.80    4.10
   6 -11   1   10.10    3.70
   6 -11   1    6.70    4.10
  -7  11  -1  152.98    7.90
  -7  11  -1  152.48   12.20
   7 -11   1  188.18   13.20
  -8  11  -1  402.56   24.10
   8 -11   1  525.65   26.00
   8 -11   1  399.76   22.80
  -9  11  -1  163.58   14.20
   9 -11   1  148.19    9.90
   9 -11   1  172.88   13.00
 -10  11  -1   -0.40    6.00
  10 -11   1   -1.40    2.80
  10 -11   1    2.20    4.70
  11 -11   1    2.10    2.70
  11 -11   1    4.10    5.50
 -12  11  -1    4.90    6.20
  12 -11   1    4.70    3.40
 -13  11  -1   -4.80    6.20
  13 -11   1   -0.80    2.90
  13 -11   1   -1.50    5.30
 -14  11  -1   26.60    8.80
  14 -11   1   21.90    4.40
  14 -11   1   30.00    8.40
 -15  11  -1   -1.50    7.20
  15 -11   1    3.60    3.40
  15 -11   1    9.60    6.70
  21  10  -1   48.80    6.40
  21  10  -1   70.29    9.20
  21  10  -1   62.19   10.80
  21  10  -1   70.89    9.60
  20  10  -1   30.80    8.20
  20  10  -1   30.90    7.20
  20  10  -1   27.80    6.60
  20  10  -1   26.70    5.10
 -20 -10   1   23.40    6.50
  19  10  -1   36.90    7.00
  19  10  -1   27.00    6.70
  19  10  -1   32.70    5.10
  19  10  -1   21.20    6.90
 -19 -10   1   26.30    6.80
  18  10  -1   13.00    4.20
  18  10  -1    0.80    4.60
  18  10  -1   23.90    8.30
 -18 -10   1   17.90    6.10
  17  10  -1  243.48   14.30
  17  10  -1  219.48   16.90
  17  10  -1  246.18   15.90
 -17 -10   1  298.97   18.40
 -17 -10   1  284.87   16.80
  16  10  -1  215.58   14.40
  16  10  -1  233.88   16.40
 -16 -10   1  245.98   16.30
 -16 -10   1  259.67   15.20
  15  10  -1   76.79    7.50
  15  10  -1   73.09    9.70
 -15 -10   1   86.89    7.90
 -15 -10   1   80.89    8.30
  14  10  -1   15.00    4.20
  14  10  -1   14.90    4.30
  14  10  -1   15.60    5.60
 -14 -10   1   11.70    4.80
 -14 -10   1   16.90    4.50
  13  10  -1   55.19    7.80
  13  10  -1   52.99    7.00
  13  10  -1   62.69    6.50
 -13 -10   1   82.79    7.80
 -13 -10   1   81.09    8.80
  12  10  -1   46.40    5.30
  12  10  -1   38.20    6.20
  12  10  -1   38.80    5.10
 -12 -10   1   27.40    5.40
 -12 -10   1   40.70    5.60
  11  10  -1  135.49   10.30
  11  10  -1  139.29    9.00
  11  10  -1  136.29    8.80
 -11 -10   1  183.78   11.30
 -11 -10   1  175.48   12.10
  10  10  -1   25.00    5.00
  10  10  -1   33.50    4.10
  10  10  -1   42.40    4.30
 -10 -10   1   48.70    6.40
 -10 -10   1   41.70    5.50
   9  10  -1  105.29    6.40
   9  10  -1   86.89    7.80
   9  10  -1   86.79    6.10
   9  10  -1   78.59    7.60
  -9 -10   1  105.69    8.00
  -9 -10   1   97.39    8.10
   8  10  -1   42.40    3.80
   8  10  -1   47.90    5.90
   8  10  -1   55.49    4.20
  -8 -10   1   49.70    6.40
  -8 -10   1   58.59    6.80
  -8 -10   1   55.59    6.40
   7  10  -1   66.39    5.60
   7  10  -1   69.19    4.60
   7  10  -1   74.29    4.80
   7  10  -1   63.69    6.70
  -7 -10   1   51.79    6.40
  -7 -10   1   63.99    6.80
  -7 -10   1   49.00    5.50
   6  10  -1   13.40    3.70
   6  10  -1   14.40    1.80
   6  10  -1    5.10    2.70
   6  10  -1    9.40    3.90
  -6 -10   1   19.70    4.00
  -6 -10   1   13.70    3.50
  -6 -10   1   18.90    2.00
  -6 -10   1   15.20    3.70
   5  10  -1  535.05   27.50
   5  10  -1  545.25   26.60
   5  10  -1  543.95   26.90
   5  10  -1  527.75   24.90
  -5 -10   1  525.75   27.60
  -5 -10   1  546.65   27.40
  -5 -10   1  531.65   25.30
  -5 -10   1  575.44   27.20
   4  10  -1  811.02   37.20
   4  10  -1  816.12   38.80
   4  10  -1  771.32   39.50
   4  10  -1  829.52   39.10
  -4 -10   1  775.82   38.80
  -4 -10   1  805.02   39.00
  -4 -10   1  830.92   37.20
   3  10  -1  129.39    6.70
   3  10  -1  120.39    7.90
   3  10  -1  139.79    9.30
   3  10  -1  122.99    9.10
  -3 -10   1  131.79    8.40
  -3 -10   1  126.39    8.10
  -3 -10   1  125.09    6.70
   2  10  -1  171.08    9.90
   2  10  -1  158.28   10.80
   2  10  -1  179.08   10.10
   2  10  -1  163.88    8.80
  -2 -10   1  165.88    9.70
  -2 -10   1  152.28    9.40
  -2 -10   1  157.78   10.80
   1  10  -1  801.92   36.60
   1  10  -1  750.62   35.80
   1  10  -1  773.52   36.60
   1  10  -1  712.13   37.40
  -1 -10   1  706.93   35.10
  -1 -10   1  733.83   35.70
  -1 -10   1  724.73   35.30
  -1 -10   1  745.73   34.40
   0  10  -1  815.32   38.80
   0  10  -1  848.82   39.20
   0  10  -1  781.02   39.00
   0  10  -1  791.22   40.40
   0  10  -1  853.21   39.10
   0 -10   1  807.42   36.50
   0 -10   1  744.23   36.70
   0 -10   1  771.92   37.60
   0 -10   1  739.43   36.90
  -1  10  -1   92.39    6.30
  -1  10  -1   92.59    6.50
  -1  10  -1  100.09    7.90
  -1  10  -1   90.59    6.40
  -1  10  -1   82.29    6.20
   1 -10   1   88.79    6.20
   1 -10   1   88.59    6.50
   1 -10   1   76.09    6.80
  -2  10  -1  872.91   39.90
  -2  10  -1  863.31   40.60
  -2  10  -1  839.62   39.80
  -2  10  -1  796.92   40.00
  -2  10  -1  824.82   41.80
   2 -10   1  765.12   38.90
   2 -10   1  838.42   39.10
   2 -10   1  827.12   39.90
  -3  10  -1  245.78   12.60
  -3  10  -1  236.18   13.70
  -3  10  -1  241.78   13.00
  -3  10  -1  230.88   12.40
   3 -10   1  240.38   13.30
   3 -10   1  225.68   12.90
  -4  10  -1    5.30    2.20
  -4  10  -1    9.30    2.40
  -4  10  -1    8.90    2.70
  -4  10  -1   17.70    4.50
  -4  10  -1   12.50    4.60
   4 -10   1    6.00    2.80
   4 -10   1    9.60    3.70
   4 -10   1    6.30    4.50
  -5  10  -1   19.60    5.70
  -5  10  -1   30.80    3.80
  -5  10  -1   34.70    3.50
  -5  10  -1   40.70    5.50
  -5  10  -1   34.30    3.30
   5 -10   1   38.30    5.50
   5 -10   1   29.20    4.00
   5 -10   1   33.50    5.60
  -6  10  -1   88.99    6.50
  -6  10  -1  106.59    5.90
  -6  10  -1   91.89    9.50
  -6  10  -1  104.49    5.80
   6 -10   1   85.09    6.80
   6 -10   1  111.99    9.70
  -7  10  -1  108.59    7.10
  -7  10  -1  113.49   10.00
  -7  10  -1  114.49    5.90
  -7  10  -1  105.19    6.60
   7 -10   1   86.69    7.00
   7 -10   1  110.79    9.20
  -8  10  -1   23.20    3.30
  -8  10  -1   29.20    6.40
   8 -10   1   21.40    4.00
   8 -10   1   24.20    6.00
  -9  10  -1   22.20    6.80
  -9  10  -1   16.60    3.10
   9 -10   1   17.90    3.90
   9 -10   1   11.70    5.30
 -10  10  -1    9.50    3.00
 -10  10  -1    4.30    5.00
  10 -10   1   11.00    3.40
  10 -10   1   11.40    5.60
 -11  10  -1    0.70    6.00
  11 -10   1    2.10    5.40
 -12  10  -1   19.70    8.40
  12 -10   1   19.50    7.00
 -13  10  -1    8.60    6.10
  13 -10   1    0.90    6.40
  13 -10   1    5.00    3.20
 -14  10  -1    1.70    6.00
  14 -10   1   -1.20    6.00
  14 -10   1    3.70    3.20
 -15  10  -1   13.50    7.20
  15 -10   1   15.30    7.00
  15 -10   1   20.20    4.00
 -16  10  -1   27.40    8.20
  16 -10   1   29.60    8.60
  21   9  -1   53.09    6.20
  21   9  -1   35.60    9.20
  21   9  -1   39.40    7.40
  21   9  -1   41.50    8.20
  20   9  -1   16.20    7.60
  20   9  -1    5.00    3.70
  20   9  -1    7.10    5.20
  20   9  -1    5.90    5.10
 -20  -9   1    7.10    5.60
  19   9  -1    2.60    3.40
  19   9  -1    4.70    6.00
  19   9  -1    6.10    5.20
  19   9  -1    4.60    5.00
 -19  -9   1    0.60    5.10
  18   9  -1   -0.20    4.50
  18   9  -1    0.60    3.20
  18   9  -1   -0.20    5.20
 -18  -9   1    2.80    5.00
  17   9  -1  150.98   10.10
  17   9  -1  168.98   13.30
  17   9  -1  158.08   12.30
 -17  -9   1  188.28   13.50
  16   9  -1   86.69    8.70
  16   9  -1  115.79   11.20
  16   9  -1  102.29    7.60
 -16  -9   1   97.89    8.50
 -16  -9   1  105.59    9.70
  15   9  -1   29.20    6.40
  15   9  -1   42.00    6.20
 -15  -9   1   52.59    6.10
 -15  -9   1   47.60    7.20
  14   9  -1  180.88   12.10
  14   9  -1  184.08   13.60
  14   9  -1  169.78   11.90
 -14  -9   1  236.58   14.20
 -14  -9   1  242.78   15.10
  13   9  -1  262.27   16.30
  13   9  -1  263.07   14.90
  13   9  -1  233.38   14.60
 -13  -9   1  286.97   16.00
 -13  -9   1  288.57   17.00
  12   9  -1    9.80    4.50
  12   9  -1    7.40    3.00
  12   9  -1    7.60    3.00
 -12  -9   1   17.30    4.70
 -12  -9   1   11.40    3.80
  11   9  -1   54.09    7.20
  11   9  -1   68.09    6.00
  11   9  -1   64.09    5.90
 -11  -9   1   66.59    6.80
 -11  -9   1   87.09   10.40
  10   9  -1    7.00    4.40
  10   9  -1   10.50    2.90
  10   9  -1    8.00    3.00
  10   9  -1    7.60    2.60
  10   9  -1    9.00    4.40
 -10  -9   1   20.60    4.10
 -10  -9   1   20.70    4.80
   9   9  -1   56.29    6.70
   9   9  -1   57.19    5.00
   9   9  -1   42.00    5.70
   9   9  -1   55.19    4.80
   9   9  -1   46.80    4.40
  -9  -9   1   63.49    6.70
  -9  -9   1   70.39    6.10
   8   9  -1  338.07   18.00
   8   9  -1  346.97   16.90
   8   9  -1  337.57   17.40
   8   9  -1  350.56   18.50
   8   9  -1  306.57   16.60
   8   9  -1  328.87   18.50
  -8  -9   1  351.96   19.40
  -8  -9   1  337.97   18.70
  -8  -9   1  358.46   18.30
   7   9  -1 1200.58   56.09
   7   9  -1 1186.58   56.89
   7   9  -1 1157.08   54.99
   7   9  -1 1209.18   56.39
   7   9  -1 1193.38   55.19
  -7  -9   1 1250.67   58.69
  -7  -9   1 1236.88   57.09
  -7  -9   1 1215.18   58.19
   6   9  -1  545.85   27.20
   6   9  -1  556.04   25.80
   6   9  -1  532.65   27.60
   6   9  -1  551.34   26.90
  -6  -9   1  564.74   28.10
  -6  -9   1  520.25   27.50
  -6  -9   1  549.74   26.00
  -6  -9   1  583.24   27.50
   5   9  -1 1284.27   62.49
   5   9  -1 1367.76   62.29
   5   9  -1 1339.67   61.79
   5   9  -1 1289.27   60.39
  -5  -9   1 1368.26   63.29
  -5  -9   1 1287.57   63.49
  -5  -9   1 1344.27   61.49
  -5  -9   1 1369.86   63.09
   4   9  -1  747.23   34.90
   4   9  -1  718.03   33.20
   4   9  -1  693.23   35.30
  -4  -9   1  749.03   37.50
  -4  -9   1  795.12   38.00
  -4  -9   1  784.02   37.70
  -4  -9   1  794.92   36.00
   3   9  -1   14.80    2.90
   3   9  -1   13.90    3.20
   3   9  -1   18.30    3.80
   3   9  -1   16.40    1.80
  -3  -9   1   17.60    1.90
  -3  -9   1   21.80    3.30
  -3  -9   1   26.60    4.10
  -3  -9   1   10.20    2.80
   2   9  -1  238.68   12.00
   2   9  -1  242.18   13.10
   2   9  -1  251.57   13.00
   2   9  -1  239.48   13.70
  -2  -9   1  238.48   12.70
  -2  -9   1  231.08   11.70
  -2  -9   1  234.18   12.80
  -2  -9   1  240.28   13.20
   1   9  -1 1854.61   85.69
   1   9  -1 1868.51   85.59
   1   9  -1 1886.61   85.79
   1   9  -1 1790.72   86.59
  -1  -9   1 1749.62   81.09
  -1  -9   1 1747.13   81.19
  -1  -9   1 1708.93   80.39
  -1  -9   1 1790.92   81.79
   0   9  -1 2091.49   98.29
   0   9  -1 2137.99   98.09
   0   9  -1 2146.09   98.29
   0   9  -1 2146.89   98.39
   0   9  -1 2126.39   99.49
   0  -9   1 1984.80   91.99
   0  -9   1 2020.00   92.79
   0  -9   1 1910.51   92.19
   0  -9   1 2050.79   91.79
  -1   9  -1  752.42   36.50
  -1   9  -1  801.82   36.80
  -1   9  -1  710.23   37.80
  -1   9  -1  811.32   36.80
  -1   9  -1  765.62   36.50
   1  -9   1  759.82   37.10
   1  -9   1  719.53   35.20
   1  -9   1  721.43   35.00
  -2   9  -1  252.47   15.10
  -2   9  -1  264.37   13.90
  -2   9  -1  250.27   13.30
  -2   9  -1  252.57   13.10
  -2   9  -1  242.08   13.00
   2  -9   1  232.58   12.50
   2  -9   1  237.08   13.30
   2  -9   1  205.98   12.00
  -3   9  -1  692.63   33.70
  -3   9  -1  754.52   35.10
  -3   9  -1  736.33   33.90
  -3   9  -1  675.53   35.80
  -3   9  -1  715.63   34.20
   3  -9   1  690.93   34.70
   3  -9   1  676.43   33.50
   3  -9   1  725.13   34.10
  -4   9  -1  168.78    9.70
  -4   9  -1  176.18   10.20
  -4   9  -1  197.48    9.90
  -4   9  -1  210.18   11.70
  -4   9  -1  180.78   12.20
   4  -9   1  165.88   10.20
   4  -9   1  178.58   12.60
   4  -9   1  194.18   11.40
  -5   9  -1  459.35   21.00
  -5   9  -1  432.16   23.90
  -5   9  -1  384.86   23.20
  -5   9  -1  448.06   23.20
  -5   9  -1  441.76   20.80
   5  -9   1  457.05   23.00
   5  -9   1  449.06   22.70
   5  -9   1  380.56   21.20
  -6   9  -1   41.00    6.60
  -6   9  -1   24.40    2.60
  -6   9  -1   41.10    4.50
  -6   9  -1   35.30    3.20
  -6   9  -1   37.30    5.40
   6  -9   1   26.50    3.80
   6  -9   1   27.60    5.20
   6  -9   1   33.60    5.40
  -7   9  -1  194.18    9.80
  -7   9  -1  211.68   11.20
  -7   9  -1  205.18   14.00
  -7   9  -1  216.18   10.00
   7  -9   1  203.88   11.80
   7  -9   1  221.28   13.70
  -8   9  -1   70.79    9.10
  -8   9  -1   58.59    5.00
   8  -9   1   75.59    8.60
   8  -9   1   66.49    5.80
  -9   9  -1   27.60    6.50
  -9   9  -1   27.40    3.60
   9  -9   1   35.90    6.90
   9  -9   1   27.30    4.20
 -10   9  -1   62.29    9.50
 -10   9  -1   56.79    4.90
  10  -9   1   63.29    5.80
  10  -9   1   61.39    8.70
 -11   9  -1    4.50    5.60
 -11   9  -1   -2.20    2.20
  11  -9   1    3.90    4.60
  11  -9   1    1.60    2.90
 -12   9  -1   -2.20    2.10
 -12   9  -1    1.30    5.10
  12  -9   1    2.20    4.90
  12  -9   1    2.10    2.80
 -13   9  -1   -5.30    5.90
 -13   9  -1    2.50    2.40
  13  -9   1   -0.90    2.80
  13  -9   1   -0.80    4.70
 -14   9  -1   35.20    8.40
 -14   9  -1   27.70    4.40
  14  -9   1   35.70    4.70
  14  -9   1   59.19    9.70
 -15   9  -1    7.90    6.40
  15  -9   1    6.40    3.20
  15  -9   1    0.30    6.10
 -16   9  -1    9.90    7.50
  16  -9   1   -0.60    6.40
  16  -9   1   11.60    3.50
  21   8  -1   -4.40    5.00
  21   8  -1    1.70    4.40
  21   8  -1    0.40    3.40
  21   8  -1    1.00    6.90
  20   8  -1   18.80    6.00
  20   8  -1   15.10    7.80
  20   8  -1   11.90    3.90
 -20  -8   1   15.90    5.70
  19   8  -1   13.20    5.10
  19   8  -1    9.20    3.80
  19   8  -1   18.60    5.80
  19   8  -1    7.20    5.60
 -19  -8   1    4.50    4.80
  18   8  -1   -0.80    3.10
  18   8  -1    4.20    4.70
  18   8  -1   -1.80    4.60
 -18  -8   1    0.40    4.20
  17   8  -1   97.59    7.80
  17   8  -1   99.09   12.10
  17   8  -1  128.69   10.60
 -17  -8   1  106.69    9.80
  16   8  -1  192.88   13.00
  16   8  -1  173.58   14.20
  16   8  -1  186.28   11.20
 -16  -8   1  211.28   12.40
 -16  -8   1  186.48   13.40
  15   8  -1    9.90    5.10
  15   8  -1    4.30    3.90
 -15  -8   1   11.60    3.80
 -15  -8   1    7.20    4.30
  14   8  -1   81.99    7.70
  14   8  -1   93.49    9.50
 -14  -8   1   98.99    8.80
 -14  -8   1  100.99    7.90
  13   8  -1   64.09    6.40
  13   8  -1   65.29    6.60
  13   8  -1   65.29    8.00
 -13  -8   1   74.29    7.90
 -13  -8   1   77.99    7.30
  12   8  -1    9.40    4.00
  12   8  -1    8.30    3.50
  12   8  -1   10.30    3.20
 -12  -8   1   11.90    3.60
 -12  -8   1   10.80    4.30
  11   8  -1  116.69    8.60
  11   8  -1  109.19    9.60
  11   8  -1  134.19    8.20
  11   8  -1  117.29    8.50
 -11  -8   1  147.29    9.60
 -11  -8   1  152.78   10.50
  10   8  -1   -0.30    2.30
  10   8  -1    5.60    2.60
  10   8  -1    0.80    3.60
  10   8  -1   -0.60    3.20
  10   8  -1    2.60    2.60
 -10  -8   1    8.60    3.20
   9   8  -1   25.80    3.60
   9   8  -1   27.70    3.80
   9   8  -1   18.90    4.30
   9   8  -1   19.10    3.60
   9   8  -1   20.40    3.20
   9   8  -1   23.10    4.60
  -9  -8   1   28.70    3.90
  -9  -8   1   29.70    4.70
   8   8  -1   18.10    2.80
   8   8  -1   23.90    3.50
   8   8  -1   22.90    3.10
   8   8  -1   18.90    3.70
   8   8  -1   24.20    4.40
  -8  -8   1   38.90    4.60
  -8  -8   1   28.90    4.50
   7   8  -1   56.29    5.50
   7   8  -1   51.19    4.90
   7   8  -1   56.19    5.30
   7   8  -1   53.29    5.10
   7   8  -1   60.39    4.60
   7   8  -1   48.70    3.90
  -7  -8   1   60.49    4.90
  -7  -8   1   55.79    5.80
  -7  -8   1   57.49    6.00
   6   8  -1    8.40    2.70
   6   8  -1    9.90    1.90
   6   8  -1    6.10    3.00
  -6  -8   1   12.50    3.00
  -6  -8   1   15.40    3.50
  -6  -8   1   13.70    2.90
  -6  -8   1   13.70    2.00
   5   8  -1  229.18   12.30
   5   8  -1  225.18   12.90
   5   8  -1  231.18   11.20
   5   8  -1  223.98   12.50
  -5  -8   1  250.27   13.80
  -5  -8   1  263.37   12.60
  -5  -8   1  247.58   14.30
  -5  -8   1  277.67   14.20
   4   8  -1  632.64   30.60
   4   8  -1  614.04   31.10
   4   8  -1  641.34   29.40
   4   8  -1  652.93   30.90
  -4  -8   1  676.33   32.40
  -4  -8   1  680.83   32.80
  -4  -8   1  684.13   32.70
  -4  -8   1  656.33   31.10
   3   8  -1   46.30    4.30
   3   8  -1   48.90    4.90
   3   8  -1   54.49    3.10
   3   8  -1   55.59    4.50
  -3  -8   1   42.40    4.20
  -3  -8   1   43.40    4.50
  -3  -8   1   49.20    5.00
  -3  -8   1   40.10    2.80
   2   8  -1  425.76   21.40
   2   8  -1  441.66   20.50
   2   8  -1  422.86   22.10
   2   8  -1  444.06   21.40
  -2  -8   1  410.66   20.80
  -2  -8   1  406.66   20.40
  -2  -8   1  408.86   20.50
  -2  -8   1  418.56   19.50
   1   8  -1  775.92   36.80
   1   8  -1  797.12   38.30
   1   8  -1  786.42   37.40
   1   8  -1  796.52   37.40
  -1  -8   1  749.82   36.00
  -1  -8   1  761.72   35.60
  -1  -8   1  712.13   36.00
  -1  -8   1  752.22   35.50
   0   8  -1 1059.39   49.70
   0   8  -1 1057.39   49.50
   0   8  -1 1068.49   50.59
   0   8  -1 1051.49   49.40
   0  -8   1 1049.79   50.39
   0  -8   1 1051.79   49.80
   0  -8   1 1078.89   49.99
   0  -8   1 1077.29   49.60
  -1   8  -1   41.40    3.90
  -1   8  -1   40.70    3.80
  -1   8  -1   46.00    3.90
  -1   8  -1   44.50    4.00
  -1   8  -1   42.40    5.20
   1  -8   1   65.29    5.40
   1  -8   1   53.59    4.40
   1  -8   1   55.69    4.70
   1  -8   1   61.39    4.60
  -2   8  -1   85.19    5.20
  -2   8  -1   84.89    5.20
  -2   8  -1   71.99    5.30
  -2   8  -1   72.89    6.50
  -2   8  -1   72.29    5.70
   2  -8   1   88.49    6.60
   2  -8   1   78.99    5.80
   2  -8   1   80.89    5.50
  -3   8  -1  269.27   15.90
  -3   8  -1  275.07   13.80
  -3   8  -1  283.17   13.90
  -3   8  -1  283.77   15.10
  -3   8  -1  280.07   14.30
   3  -8   1  293.87   15.60
   3  -8   1  293.27   15.00
   3  -8   1  285.47   16.00
  -4   8  -1   31.20    3.00
  -4   8  -1   28.90    5.10
  -4   8  -1   25.40    2.80
  -4   8  -1   32.00    3.20
  -4   8  -1   37.50    4.90
   4  -8   1   25.20    4.60
   4  -8   1   44.30    5.00
   4  -8   1   32.80    3.70
  -5   8  -1  165.38    9.00
  -5   8  -1  157.28    8.20
  -5   8  -1  152.68    8.80
  -5   8  -1  168.78   11.50
   5  -8   1  169.58   10.40
   5  -8   1  132.39    8.80
   5  -8   1  178.48   10.90
  -6   8  -1  121.99    9.60
  -6   8  -1  111.19    6.90
  -6   8  -1  116.19    6.10
  -6   8  -1  126.19    8.90
  -6   8  -1  128.49    6.30
   6  -8   1  112.49    7.60
   6  -8   1  130.39    9.30
   6  -8   1  136.69    9.60
  -7   8  -1  143.19    8.00
  -7   8  -1  132.99   10.70
   7  -8   1  124.29    7.80
  -8   8  -1    8.00    2.40
  -8   8  -1    8.60    5.30
   8  -8   1   12.50    3.00
   8  -8   1   11.50    4.40
  -9   8  -1   69.09    5.10
  -9   8  -1   81.29    9.50
   9  -8   1   74.99    8.80
   9  -8   1   65.39    5.60
 -10   8  -1   10.80    5.80
  10  -8   1   11.50    5.20
  10  -8   1   12.20    3.00
 -11   8  -1    3.60    6.10
 -11   8  -1    8.50    2.70
  11  -8   1    8.20    5.20
  11  -8   1    3.30    2.80
 -12   8  -1   10.50    2.90
 -12   8  -1   17.10    6.70
  12  -8   1   12.40    3.40
  12  -8   1   10.80    6.20
 -13   8  -1    2.10    2.60
 -13   8  -1   -4.80    5.50
  13  -8   1    0.70    5.10
  13  -8   1    6.60    3.10
 -14   8  -1   19.90    7.00
 -14   8  -1   18.30    3.30
  14  -8   1   33.70    4.40
  14  -8   1   35.70    8.70
 -15   8  -1   61.39   10.00
  15  -8   1   61.79   10.20
  15  -8   1   61.09    5.60
 -16   8  -1   27.20    9.10
  16  -8   1   41.60    8.80
  16  -8   1   35.30    4.40
 -17   8  -1   29.00    9.70
  17  -8   1   30.90    4.10
  17  -8   1   28.90    8.30
  21   7  -1   15.20    3.80
  21   7  -1   15.70    7.50
  21   7  -1   13.80    6.40
  21   7  -1   17.80    5.50
  20   7  -1   71.59    9.80
  20   7  -1   70.79   11.10
  20   7  -1   77.99    8.80
  20   7  -1   67.09    6.40
  19   7  -1   16.50    3.90
  19   7  -1   23.80    7.50
  19   7  -1   22.70    6.50
  19   7  -1   17.70    5.40
 -19  -7   1   22.70    5.70
  18   7  -1   84.89   11.00
  18   7  -1   73.19    9.50
  18   7  -1   80.99    6.80
 -18  -7   1   80.59    8.80
  17   7  -1    8.10    6.10
  17   7  -1    5.50    4.70
  17   7  -1   13.70    3.60
 -17  -7   1   13.40    5.10
  16   7  -1   71.99    8.50
  16   7  -1   66.79    9.00
  16   7  -1   71.99    6.10
 -16  -7   1   87.39    8.30
  15   7  -1   15.10    4.70
  15   7  -1   13.50    3.30
  15   7  -1   16.60    5.30
 -15  -7   1   24.20    5.20
 -15  -7   1   14.70    3.90
  14   7  -1   -0.10    4.30
  14   7  -1    6.10    3.60
 -14  -7   1    9.90    3.50
 -14  -7   1   15.50    4.40
  13   7  -1   52.69    5.70
  13   7  -1   44.10    6.00
  13   7  -1   35.40    6.40
  13   7  -1   54.59    4.90
 -13  -7   1   55.39    5.50
 -13  -7   1   38.10    5.50
  12   7  -1  262.67   16.70
  12   7  -1  289.37   16.00
  12   7  -1  284.47   14.90
  12   7  -1  263.87   15.60
 -12  -7   1  314.97   17.30
 -12  -7   1  303.37   16.30
  11   7  -1  586.74   29.00
  11   7  -1  593.94   28.30
  11   7  -1  508.65   30.00
  11   7  -1  588.64   27.30
  11   7  -1  490.65   27.80
 -11  -7   1  602.74   30.40
 -11  -7   1  643.04   31.20
  10   7  -1    1.70    2.50
  10   7  -1    0.30    2.40
  10   7  -1   -3.50    2.70
  10   7  -1    5.20    3.30
  10   7  -1    4.50    3.30
  10   7  -1    1.00    2.70
 -10  -7   1    9.00    3.30
 -10  -7   1    7.30    2.90
   9   7  -1  761.12   38.50
   9   7  -1  780.32   37.20
   9   7  -1  795.62   37.70
   9   7  -1  725.73   37.30
   9   7  -1  793.32   37.50
   9   7  -1  813.92   38.40
  -9  -7   1  807.12   39.80
  -9  -7   1  832.02   39.20
   8   7  -1  153.78    9.80
   8   7  -1  140.19    8.60
   8   7  -1  144.69    8.60
   8   7  -1  143.79    9.00
   8   7  -1  151.98    9.70
   8   7  -1  156.08    8.70
  -8  -7   1  160.08    9.80
  -8  -7   1  153.98    9.20
   7   7  -1   44.00    4.30
   7   7  -1   32.50    4.10
   7   7  -1   39.90    4.80
   7   7  -1   37.90    3.50
   7   7  -1   47.40    5.20
   7   7  -1   44.60    3.70
  -7  -7   1   36.50    4.60
  -7  -7   1   40.60    4.20
   6   7  -1   55.09    3.80
   6   7  -1   51.49    4.30
   6   7  -1   45.50    4.80
   6   7  -1   54.89    4.60
  -6  -7   1   54.89    5.00
  -6  -7   1   46.40    4.90
  -6  -7   1   50.19    4.20
   5   7  -1   94.99    6.90
   5   7  -1   91.39    6.70
   5   7  -1  107.29    5.70
   5   7  -1  108.69    6.50
  -5  -7   1  112.09    6.90
  -5  -7   1  108.99    5.90
  -5  -7   1  105.69    7.20
  -5  -7   1  107.99    7.30
   4   7  -1   33.40    3.90
   4   7  -1   23.60    3.00
   4   7  -1   19.80    2.00
   4   7  -1   29.00    4.00
  -4  -7   1   14.00    2.80
  -4  -7   1   18.30    1.80
  -4  -7   1   15.80    2.80
  -4  -7   1   18.20    3.50
   3   7  -1 1118.19   52.49
   3   7  -1 1199.78   53.79
   3   7  -1 1130.79   54.09
   3   7  -1 1142.69   53.49
  -3  -7   1 1136.69   52.69
  -3  -7   1 1148.19   52.89
  -3  -7   1 1109.29   51.59
  -3  -7   1 1117.69   53.09
   2   7  -1 3008.30  137.79
   2   7  -1 3010.00  137.19
   2   7  -1 2973.70  136.29
   2   7  -1 2980.00  137.19
  -2  -7   1 2825.32  133.29
  -2  -7   1 2963.30  132.99
  -2  -7   1 2923.61  132.09
  -2  -7   1 2883.11  132.99
   1   7  -1   16.30    2.70
   1   7  -1   14.50    3.00
   1   7  -1   15.20    2.00
   1   7  -1   15.80    2.60
  -1  -7   1    1.50    1.30
  -1  -7   1    2.80    2.00
  -1  -7   1    1.00    2.30
  -1  -7   1    1.10    1.70
   0   7  -1 1276.07   59.09
   0   7  -1 1224.58   59.89
   0   7  -1 1279.67   58.89
   0   7  -1 1316.77   59.19
   0  -7   1 1291.67   58.49
   0  -7   1 1279.17   58.79
   0  -7   1 1182.08   59.19
   0  -7   1 1307.87   58.99
  -1   7  -1  221.68   12.80
  -1   7  -1  220.48   11.50
  -1   7  -1  230.58   11.70
  -1   7  -1  229.78   11.80
   1  -7   1  223.18   11.10
   1  -7   1  213.58   11.00
   1  -7   1  194.08   11.70
   1  -7   1  208.28   10.90
  -2   7  -1  183.28   11.30
  -2   7  -1  181.98    9.70
  -2   7  -1  191.68   10.50
  -2   7  -1  185.58    9.90
  -2   7  -1  193.78    9.70
   2  -7   1  181.68   10.60
   2  -7   1  183.28    9.90
   2  -7   1  180.28   10.10
  -3   7  -1   44.60    3.80
  -3   7  -1   44.60    3.60
  -3   7  -1   44.00    3.50
  -3   7  -1   53.29    5.30
  -3   7  -1   47.30    4.60
   3  -7   1   61.69    5.50
   3  -7   1   61.29    5.20
   3  -7   1   54.69    4.50
  -4   7  -1  196.48   10.10
  -4   7  -1  215.78   12.00
  -4   7  -1  205.98   10.60
  -4   7  -1  212.78   12.70
  -4   7  -1  199.48   10.20
   4  -7   1  197.68   11.10
   4  -7   1  225.88   12.20
  -5   7  -1   47.80    3.90
  -5   7  -1   57.79    5.60
  -5   7  -1   55.59    3.40
  -5   7  -1   52.29    3.30
  -5   7  -1   54.59    6.50
   5  -7   1   47.20    4.20
   5  -7   1   44.80    5.70
   5  -7   1   56.79    5.50
   5  -7   1   57.09    5.60
  -6   7  -1   23.40    2.00
  -6   7  -1   21.90    1.80
  -6   7  -1   27.30    3.00
  -6   7  -1   30.30    5.50
  -6   7  -1   28.60    4.80
   6  -7   1   19.70    4.00
   6  -7   1   17.10    4.30
   6  -7   1   24.40    4.50
   6  -7   1   17.40    2.80
  -7   7  -1  340.27   17.60
  -7   7  -1  381.36   20.20
  -7   7  -1  366.76   20.60
   7  -7   1  352.16   20.00
   7  -7   1  388.96   19.90
   7  -7   1  335.57   17.70
  -8   7  -1  107.79    6.20
  -8   7  -1   88.99    8.90
   8  -7   1  115.79    8.90
   8  -7   1  101.19    6.70
  -9   7  -1   15.00    2.60
  -9   7  -1   23.00    5.80
   9  -7   1   11.30    4.90
   9  -7   1   11.40    2.70
 -10   7  -1   44.30    3.90
 -10   7  -1   35.50    7.00
  10  -7   1   44.30    4.40
  10  -7   1   38.00    6.50
 -11   7  -1   27.80    3.50
 -11   7  -1   30.10    7.00
  11  -7   1   20.60    3.40
  11  -7   1   21.30    5.70
 -12   7  -1    8.60    2.90
 -12   7  -1    8.00    5.40
  12  -7   1    8.70    5.60
  12  -7   1   12.00    3.10
 -13   7  -1   37.20    8.30
  13  -7   1   18.80    6.30
  13  -7   1   29.70    4.00
 -14   7  -1    9.20    2.90
 -14   7  -1    9.50    7.40
  14  -7   1   14.60    7.00
  14  -7   1   11.60    3.10
 -15   7  -1    8.10    3.00
 -15   7  -1   12.60    7.30
  15  -7   1   16.40    7.30
  15  -7   1   20.30    3.40
 -16   7  -1    0.70    6.20
  16  -7   1    1.80    6.50
  16  -7   1    7.70    2.90
 -17   7  -1   -6.30    6.60
  17  -7   1    0.40    2.60
  17  -7   1   -3.90    6.40
 -18   7  -1    8.30    8.00
  18  -7   1   11.50    7.70
  21   6  -1   13.70    3.70
  21   6  -1    9.60    7.50
  21   6  -1   19.50    5.50
  21   6  -1   10.30    6.50
 -21  -6   1   11.10    7.80
  20   6  -1   75.89   10.30
  20   6  -1   60.89    6.00
  20   6  -1   66.39    7.90
  20   6  -1   45.80   10.00
 -20  -6   1   57.99   10.90
  19   6  -1   12.50    4.60
  19   6  -1    7.40    6.40
  19   6  -1    5.00    5.60
  19   6  -1    3.90    3.00
 -19  -6   1    6.50    4.70
 -19  -6   1    5.00    7.00
  18   6  -1  147.29    9.40
  18   6  -1  162.08   14.10
  18   6  -1  150.98   12.90
 -18  -6   1  175.28   12.20
 -18  -6   1  155.88   14.60
  17   6  -1  188.38   13.80
  17   6  -1  174.08   14.80
  17   6  -1  182.38   10.80
 -17  -6   1  192.68   12.90
 -17  -6   1  192.98   15.50
  16   6  -1   11.80    5.50
  16   6  -1    6.30    4.50
 -16  -6   1    2.50    5.60
 -16  -6   1   12.40    4.60
  15   6  -1   47.50    8.00
  15   6  -1   60.69    5.20
  15   6  -1   55.69    7.30
 -15  -6   1   62.69    7.10
 -15  -6   1   56.79    8.60
  14   6  -1  144.49   10.90
  14   6  -1  158.18    9.20
  14   6  -1  150.58   12.00
 -14  -6   1  180.78   13.30
 -14  -6   1  175.38   11.80
  13   6  -1   32.90    6.40
  13   6  -1   22.80    5.40
  13   6  -1   39.50    4.30
 -13  -6   1   43.20    6.90
 -13  -6   1   32.90    5.40
 -13  -6   1   36.30    4.50
  12   6  -1    9.90    2.80
  12   6  -1   11.30    3.20
  12   6  -1   13.50    4.90
  12   6  -1    4.00    3.20
  12   6  -1    6.20    3.50
 -12  -6   1   15.00    3.20
 -12  -6   1   10.50    3.70
  11   6  -1   79.79    7.60
  11   6  -1   77.49    6.90
  11   6  -1   77.09    7.90
  11   6  -1   93.49    6.10
  11   6  -1   84.79    6.50
  11   6  -1   76.99    6.70
 -11  -6   1   92.59    6.50
 -11  -6   1   82.49    7.00
  10   6  -1    3.00    2.10
  10   6  -1    5.10    3.10
  10   6  -1    5.80    3.20
  10   6  -1    2.50    2.50
  10   6  -1    2.50    2.50
  10   6  -1    4.10    2.50
 -10  -6   1   -4.10    2.60
 -10  -6   1   -1.30    2.20
   9   6  -1 1016.40   46.10
   9   6  -1  960.70   46.80
   9   6  -1  898.71   45.80
   9   6  -1  984.10   45.50
  -9  -6   1 1016.90   49.60
  -9  -6   1 1096.29   50.29
   8   6  -1  381.66   19.20
   8   6  -1  371.76   19.90
   8   6  -1  382.26   19.00
   8   6  -1  396.96   18.70
   8   6  -1  373.66   19.70
   8   6  -1  345.27   18.80
  -8  -6   1  345.87   18.40
  -8  -6   1  371.76   18.10
   7   6  -1   12.30    2.90
   7   6  -1   13.60    3.30
   7   6  -1   15.70    2.60
   7   6  -1   18.40    2.90
   7   6  -1   13.30    2.50
   7   6  -1   21.70    2.80
  -7  -6   1   17.00    2.60
  -7  -6   1   13.10    3.00
   6   6  -1  152.88    9.20
   6   6  -1  130.99    7.80
   6   6  -1  160.98    8.60
   6   6  -1  142.89    8.20
   6   6  -1  148.69    9.00
   6   6  -1  143.59    8.30
  -6  -6   1  155.88    9.20
  -6  -6   1  160.58    8.80
  -6  -6   1  145.99    9.60
  -6  -6   1  160.38    8.40
   5   6  -1  933.31   43.70
   5   6  -1  881.41   44.30
   5   6  -1  957.80   43.30
   5   6  -1  958.40   44.10
  -5  -6   1  941.21   43.40
  -5  -6   1  931.91   44.10
  -5  -6   1  926.81   43.70
  -5  -6   1  899.81   42.80
   4   6  -1  929.71   42.70
   4   6  -1  917.81   44.00
   4   6  -1  951.20   43.70
   4   6  -1  910.51   43.40
  -4  -6   1  922.91   42.50
  -4  -6   1  938.51   43.30
  -4  -6   1  889.61   43.70
  -4  -6   1  939.41   43.50
   3   6  -1  746.93   35.00
   3   6  -1  703.53   34.10
   3   6  -1  789.12   35.30
   3   6  -1  740.53   35.50
  -3  -6   1  670.53   32.20
  -3  -6   1  674.43   33.40
  -3  -6   1  740.83   33.40
  -3  -6   1  720.53   33.20
   2   6  -1 5669.53  267.97
   2   6  -1 6097.79  268.17
  -2  -6   1 5814.32  265.17
   1   6  -1 1364.86   63.49
   1   6  -1 1303.77   62.39
   1   6  -1 1383.36   62.99
   1   6  -1 1396.16   62.99
  -1  -6   1 1318.07   61.39
  -1  -6   1 1311.27   61.69
  -1  -6   1 1376.26   61.39
  -1  -6   1 1296.07   60.79
   0   6  -1    4.10    2.20
   0   6  -1    1.50    1.40
   0   6  -1    4.60    1.70
   0   6  -1    2.50    1.50
   0  -6   1    5.60    2.10
   0  -6   1    3.50    1.60
   0  -6   1    4.10    1.40
   0  -6   1    3.80    1.80
  -1   6  -1   26.40    2.70
  -1   6  -1   34.20    3.10
  -1   6  -1   26.90    3.80
  -1   6  -1   24.90    2.90
   1  -6   1   57.69    4.90
   1  -6   1   62.09    4.20
   1  -6   1   58.79    4.20
   1  -6   1   54.89    3.90
  -2   6  -1    5.70    1.80
  -2   6  -1    1.30    2.40
  -2   6  -1    6.00    2.00
  -2   6  -1    5.30    1.60
   2  -6   1    7.90    1.90
   2  -6   1    6.30    2.20
   2  -6   1    8.40    2.90
  -3   6  -1  338.77   15.50
  -3   6  -1  303.47   15.70
  -3   6  -1  322.17   16.60
  -3   6  -1  317.77   17.00
   3  -6   1  309.37   16.10
   3  -6   1  309.87   15.50
   3  -6   1  321.97   16.60
  -4   6  -1   88.19    4.70
  -4   6  -1   82.19    6.80
  -4   6  -1   87.89    4.80
  -4   6  -1   84.19    5.30
  -4   6  -1   89.19    6.50
   4  -6   1   96.99    7.40
   4  -6   1   93.99    6.70
   4  -6   1   94.99    5.80
  -5   6  -1   12.60    1.50
  -5   6  -1    9.50    3.50
  -5   6  -1   12.70    3.30
  -5   6  -1    7.90    1.90
  -5   6  -1   10.90    1.30
   5  -6   1   17.30    4.60
   5  -6   1   15.30    3.30
   5  -6   1   16.30    3.50
   5  -6   1    9.70    2.10
  -6   6  -1  330.67   18.30
  -6   6  -1  352.06   19.50
  -6   6  -1  314.77   16.00
   6  -6   1  328.37   17.60
   6  -6   1  284.37   15.80
   6  -6   1  342.37   18.90
   6  -6   1  334.87   17.80
  -7   6  -1   45.90    3.50
  -7   6  -1   50.59    6.20
  -7   6  -1   41.30    5.90
   7  -6   1   37.60    5.60
   7  -6   1   45.00    3.90
   7  -6   1   51.19    6.50
   7  -6   1   61.49    6.20
  -8   6  -1   85.69    8.60
  -8   6  -1   86.19    5.30
   8  -6   1  124.69   13.90
   8  -6   1   76.89    5.40
  -9   6  -1    2.70    1.70
  -9   6  -1   -1.00    4.40
   9  -6   1   -0.20    1.90
   9  -6   1   -0.40    3.70
 -10   6  -1   46.40    3.80
 -10   6  -1   35.70    6.50
  10  -6   1   43.40    4.20
  10  -6   1   40.50    6.70
 -11   6  -1  191.38   10.40
 -11   6  -1  209.58   14.70
  11  -6   1  204.08   11.00
  11  -6   1  202.38   14.30
 -12   6  -1  114.49    7.10
 -12   6  -1  122.89   11.10
  12  -6   1  119.39    7.80
  12  -6   1  153.18   12.10
 -13   6  -1   36.20    3.80
 -13   6  -1   34.80    7.90
  13  -6   1   38.00    7.40
  13  -6   1   44.00    4.50
 -14   6  -1    8.40    6.50
 -14   6  -1    4.80    2.20
  14  -6   1    6.90    2.70
  14  -6   1   15.20    6.00
 -15   6  -1   11.10    6.50
  15  -6   1    5.20    2.90
  15  -6   1    7.00    2.70
  15  -6   1    2.90    5.40
 -16   6  -1   55.29    9.80
  16  -6   1   69.09   10.40
  16  -6   1   72.79    5.60
 -17   6  -1   25.80    9.10
  17  -6   1   23.40    3.70
  17  -6   1   13.60    7.00
 -18   6  -1   17.90    8.90
  18  -6   1    9.80    3.10
  18  -6   1    6.00    7.10
  21   5  -1   31.80    8.70
  21   5  -1   33.70    6.00
  21   5  -1   25.50    7.30
  21   5  -1   34.30    4.30
 -21  -5   1   47.90    9.50
  20   5  -1   42.00    5.00
  20   5  -1   58.99   10.50
  20   5  -1   58.09    7.20
  20   5  -1   44.40    8.70
 -20  -5   1   50.09   10.30
  19   5  -1    9.50    4.70
  19   5  -1    7.80    9.70
  19   5  -1    9.40    3.20
 -19  -5   1    8.60    4.80
 -19  -5   1   16.10    7.30
  18   5  -1  165.78   11.20
  18   5  -1  136.79    9.00
  18   5  -1  137.49   12.70
 -18  -5   1  181.78   14.80
 -18  -5   1  181.08   12.20
  17   5  -1  242.08   16.00
  17   5  -1  204.38   12.10
 -17  -5   1  253.77   18.30
 -17  -5   1  265.47   15.60
  16   5  -1   17.40    3.60
  16   5  -1   18.20    5.50
 -16  -5   1   35.00    7.40
 -16  -5   1   28.20    5.40
  15   5  -1   40.60    6.60
  15   5  -1   43.00    4.40
  15   5  -1   37.20    5.10
 -15  -5   1   43.30    5.90
 -15  -5   1   41.30    7.50
  14   5  -1   78.19    5.80
  14   5  -1   80.29    8.00
  14   5  -1   81.99    6.70
 -14  -5   1  108.39   10.50
  13   5  -1  138.59   10.30
  13   5  -1  130.99    8.30
  13   5  -1  135.59    9.10
  13   5  -1  163.78    9.30
 -13  -5   1  176.08   12.30
 -13  -5   1  166.38   10.80
  12   5  -1  227.28   14.20
  12   5  -1  245.98   14.40
  12   5  -1  258.27   12.90
  12   5  -1  222.98   12.50
  12   5  -1  240.28   13.40
 -12  -5   1  279.57   15.70
 -12  -5   1  286.97   14.90
 -12  -5   1  282.47   17.00
  11   5  -1  479.85   24.90
  11   5  -1  439.86   22.10
  11   5  -1  417.96   23.30
  11   5  -1  439.96   24.30
  11   5  -1  449.66   22.70
  11   5  -1  486.95   24.30
 -11  -5   1  500.05   25.90
 -11  -5   1  459.65   24.50
 -11  -5   1  501.75   23.90
  10   5  -1  813.82   43.30
  10   5  -1  930.71   43.10
  10   5  -1  901.71   44.30
  10   5  -1  933.41   43.70
  10   5  -1  909.91   42.50
  10   5  -1  914.01   44.10
 -10  -5   1  942.11   46.10
 -10  -5   1  927.91   44.60
 -10  -5   1  971.30   45.30
   9   5  -1 2231.38  100.79
   9   5  -1 2112.69  102.19
   9   5  -1 2050.59  101.39
   9   5  -1 2246.98  101.59
   9   5  -1 2262.27  101.19
   9   5  -1 2223.28  102.09
  -9  -5   1 2229.78  105.59
  -9  -5   1 2337.47  106.29
  -9  -5   1 2322.27  106.99
   8   5  -1  711.63   36.80
   8   5  -1  811.22   36.90
   8   5  -1  775.12   37.00
   8   5  -1  770.52   37.50
   8   5  -1  768.52   36.40
   8   5  -1  787.42   37.80
  -8  -5   1  797.82   38.40
  -8  -5   1  831.82   39.00
   7   5  -1   -1.50    1.60
   7   5  -1    1.30    2.60
   7   5  -1    0.60    1.90
   7   5  -1   -1.30    1.60
   7   5  -1    3.20    1.80
   7   5  -1   -1.70    1.40
  -7  -5   1    5.00    1.90
  -7  -5   1    4.40    2.50
   6   5  -1 1077.39   49.30
   6   5  -1 1048.10   48.70
   6   5  -1 1015.00   48.40
   6   5  -1 1039.90   49.10
   6   5  -1 1038.90   48.30
   6   5  -1 1007.40   48.30
  -6  -5   1 1016.80   47.70
  -6  -5   1 1029.00   48.10
   5   5  -1 2093.89   95.79
   5   5  -1 2000.20   95.69
   5   5  -1 2154.38   95.99
   5   5  -1 2018.30   96.59
   5   5  -1 2040.30   96.49
   5   5  -1 2230.98   96.39
  -5  -5   1 2256.47   98.49
  -5  -5   1 2086.89   98.79
  -5  -5   1 2149.58   98.09
  -5  -5   1 2053.49   97.79
   4   5  -1 3977.30  178.98
   4   5  -1 3840.72  179.18
   4   5  -1 3945.31  178.28
   4   5  -1 3898.21  178.68
  -4  -5   1 3918.71  183.18
  -4  -5   1 4051.29  182.98
  -4  -5   1 3882.11  182.18
  -4  -5   1 4161.48  182.68
   3   5  -1  285.97   14.30
   3   5  -1  272.17   14.50
   3   5  -1  302.67   13.50
   3   5  -1  277.27   14.10
  -3  -5   1  293.07   13.60
  -3  -5   1  283.57   14.80
  -3  -5   1  287.17   14.60
  -3  -5   1  298.57   14.50
   2   5  -1 2275.37  100.19
   2   5  -1 2240.18  100.29
   2   5  -1 2129.99  100.59
   2   5  -1 2102.19   99.39
  -2  -5   1 2112.69  100.19
  -2  -5   1 2209.48   99.19
  -2  -5   1 2273.37  100.09
  -2  -5   1 2126.09   99.99
   1   5  -1  268.67   12.90
   1   5  -1  280.67   13.50
   1   5  -1  268.77   13.90
   1   5  -1  275.57   13.50
  -1  -5   1  277.87   13.60
  -1  -5   1  278.37   13.10
  -1  -5   1  278.87   13.70
  -1  -5   1  267.67   13.90
   0   5  -1  186.68    9.60
   0   5  -1  186.48    9.60
   0   5  -1  194.08   10.20
   0   5  -1  186.78    9.40
   0  -5   1  180.18    8.90
   0  -5   1  169.08    9.40
   0  -5   1  169.58    9.00
   0  -5   1  173.78    8.70
  -1   5  -1 2670.33  121.59
  -1   5  -1 2629.24  122.09
  -1   5  -1 2693.53  121.29
  -1   5  -1 2631.94  121.39
   1  -5   1 2518.85  120.49
   1  -5   1 2676.03  120.09
   1  -5   1 2641.64  119.89
   1  -5   1 2662.43  120.09
  -2   5  -1  401.46   20.60
  -2   5  -1  436.76   20.40
  -2   5  -1  440.06   20.50
  -2   5  -1  449.86   21.80
  -2   5  -1  444.76   21.20
   2  -5   1  410.56   20.20
   2  -5   1  416.36   20.60
   2  -5   1  416.96   19.90
  -3   5  -1  408.96   20.10
  -3   5  -1  403.76   18.90
  -3   5  -1  402.96   19.20
  -3   5  -1  393.46   18.80
  -3   5  -1  399.46   20.40
   3  -5   1  408.76   20.50
   3  -5   1  420.46   20.10
   3  -5   1  384.16   19.40
  -4   5  -1   24.80    3.70
  -4   5  -1   24.60    2.50
  -4   5  -1   22.70    1.90
  -4   5  -1   22.20    2.00
  -4   5  -1   31.60    4.50
   4  -5   1   20.60    2.50
   4  -5   1   24.20    3.80
   4  -5   1   23.70    3.60
  -5   5  -1   92.99    4.80
  -5   5  -1  107.29    7.10
  -5   5  -1  104.39    7.70
  -5   5  -1   99.69    4.90
  -5   5  -1   92.99    5.50
   5  -5   1  128.99    8.30
   5  -5   1  108.09    6.50
   5  -5   1  119.59    8.20
   5  -5   1  118.09    7.80
  -6   5  -1   16.30    3.90
  -6   5  -1   34.80    4.60
  -6   5  -1   24.70    2.60
   6  -5   1   29.20    4.50
   6  -5   1   31.40    6.90
   6  -5   1   31.30    4.80
   6  -5   1   25.60    2.80
  -7   5  -1    3.00    1.40
  -7   5  -1    1.70    2.50
  -7   5  -1    3.80    3.30
   7  -5   1    0.50    2.90
   7  -5   1   -4.50    2.20
   7  -5   1    0.00    2.50
   7  -5   1   -0.10    1.50
  -8   5  -1  255.07   12.50
  -8   5  -1  244.58   15.10
   8  -5   1  272.77   15.60
   8  -5   1  261.07   15.50
   8  -5   1  238.98   13.00
   8  -5   1  275.57   15.60
  -9   5  -1   74.99    4.70
  -9   5  -1   63.29    7.90
   9  -5   1   81.59    8.60
   9  -5   1   76.59    5.10
 -10   5  -1  205.28   13.90
 -10   5  -1  208.18   10.70
  10  -5   1  191.18   13.30
  10  -5   1  209.48   10.80
 -11   5  -1   12.40    2.40
 -11   5  -1    8.20    5.30
  11  -5   1    6.10    2.20
  11  -5   1   11.10    4.70
 -12   5  -1   10.50    5.20
 -12   5  -1   23.20    3.00
  12  -5   1   29.30    3.60
  12  -5   1   32.30    6.20
 -13   5  -1   29.90    3.50
 -13   5  -1   24.00    6.30
  13  -5   1   27.80    3.50
  13  -5   1   24.30    6.00
 -14   5  -1   -0.20    5.10
 -14   5  -1   -2.80    2.10
  14  -5   1   -1.00    4.60
  14  -5   1    1.50    2.40
 -15   5  -1    2.80    6.30
  15  -5   1    3.50    5.50
  15  -5   1    1.10    2.30
  15  -5   1    8.20    2.50
 -16   5  -1   45.00    8.70
  16  -5   1   56.89    5.00
  16  -5   1   67.89   10.30
  16  -5   1   54.69    4.90
 -17   5  -1    3.50    7.20
  17  -5   1    5.00    2.70
  17  -5   1    4.80    6.10
 -18   5  -1  218.28   18.80
  18  -5   1  170.78   16.10
  18  -5   1  167.88    9.80
 -19   5  -1  201.18   18.70
  19  -5   1  208.68   17.70
  21   4  -1   31.80    5.80
  21   4  -1   45.80    8.90
  21   4  -1   39.80    5.50
 -21  -4   1   43.90   10.10
  20   4  -1   78.09    7.90
  20   4  -1   79.29   11.30
 -20  -4   1   91.49   12.50
  19   4  -1   -2.50    5.70
  19   4  -1   -0.50    2.90
  19   4  -1    2.40    4.20
 -19  -4   1    0.10    5.70
  18   4  -1   28.80    3.90
  18   4  -1   35.90    7.90
  18   4  -1   39.40    5.80
  18   4  -1   23.50    3.70
 -18  -4   1   40.80    8.80
 -18  -4   1   45.10    6.10
  17   4  -1   33.50    7.00
  17   4  -1   42.50    4.50
  17   4  -1   39.70    4.60
 -17  -4   1   25.20    7.30
 -17  -4   1   33.90    5.30
  16   4  -1   77.19    9.50
  16   4  -1   89.79    6.60
  16   4  -1   88.99    6.20
 -16  -4   1   91.99   10.00
 -16  -4   1   86.69    7.70
  15   4  -1  162.18   12.00
  15   4  -1  152.28    9.20
  15   4  -1  177.08   10.10
 -15  -4   1  197.18   12.00
 -15  -4   1  183.38   14.30
  14   4  -1    5.10    4.00
  14   4  -1    3.20    2.30
  14   4  -1    5.40    2.60
  14   4  -1    3.00    2.90
 -14  -4   1    8.30    3.80
 -14  -4   1   12.30    4.80
  13   4  -1   11.10    2.50
  13   4  -1   10.30    3.10
  13   4  -1   12.30    4.30
  13   4  -1   10.90    2.70
 -13  -4   1   14.40    3.80
 -13  -4   1   14.50    5.30
  12   4  -1    2.20    2.80
  12   4  -1    3.60    2.10
  12   4  -1    0.60    3.00
  12   4  -1    0.20    2.60
  12   4  -1    2.40    2.00
 -12  -4   1    7.00    4.50
 -12  -4   1    0.80    2.90
  11   4  -1  101.49    8.00
  11   4  -1   97.69    7.90
  11   4  -1  105.39    6.50
  11   4  -1  110.69    7.00
  11   4  -1  101.99    6.30
  11   4  -1  102.69    8.50
 -11  -4   1  111.39    8.90
 -11  -4   1  101.29    6.50
 -11  -4   1  100.69    7.40
  10   4  -1  306.77   16.60
  10   4  -1  291.17   16.80
  10   4  -1  283.67   16.30
  10   4  -1  287.67   15.00
  10   4  -1  321.27   15.60
 -10  -4   1  320.87   15.90
 -10  -4   1  313.07   16.50
 -10  -4   1  312.57   17.60
   9   4  -1  882.01   42.30
   9   4  -1  885.51   42.70
   9   4  -1  887.81   41.60
   9   4  -1  819.52   42.10
   9   4  -1  908.11   41.20
  -9  -4   1  846.82   43.00
  -9  -4   1  936.01   41.70
  -9  -4   1  876.81   42.20
   8   4  -1  373.16   19.10
   8   4  -1  386.16   18.30
   8   4  -1  355.76   19.00
   8   4  -1  385.36   19.50
   8   4  -1  365.86   18.60
  -8  -4   1  396.16   18.80
  -8  -4   1  368.96   18.10
  -8  -4   1  343.17   19.20
   7   4  -1  238.88   12.30
   7   4  -1  224.98   12.50
   7   4  -1  219.68   11.50
   7   4  -1  210.38   11.60
   7   4  -1  208.98   11.60
   7   4  -1  201.38   11.00
  -7  -4   1  237.28   12.40
  -7  -4   1  237.28   13.00
  -7  -4   1  223.38   11.80
   6   4  -1   92.09    6.40
   6   4  -1   99.89    6.00
   6   4  -1   92.09    6.00
   6   4  -1  110.39    7.00
   6   4  -1   92.69    6.00
   6   4  -1   96.59    5.60
  -6  -4   1   91.59    5.90
  -6  -4   1   98.49    5.70
   5   4  -1 1782.62   80.59
   5   4  -1 1701.23   81.39
   5   4  -1 1730.73   80.69
   5   4  -1 1780.92   81.29
   5   4  -1 1797.22   80.89
   5   4  -1 1740.63   80.79
  -5  -4   1 1773.22   82.49
  -5  -4   1 1818.62   82.79
   4   4  -1 3278.37  147.69
   4   4  -1 3163.28  147.49
   4   4  -1 3178.28  147.29
   4   4  -1 3306.77  148.09
  -4  -4   1 3200.78  147.79
  -4  -4   1 3259.67  148.49
  -4  -4   1 3253.07  147.59
  -4  -4   1 3240.88  148.09
   3   4  -1  845.62   39.80
   3   4  -1  858.31   40.00
   3   4  -1  888.71   40.30
   3   4  -1  839.52   39.40
  -3  -4   1  912.51   41.20
  -3  -4   1  886.51   40.70
  -3  -4   1  851.11   41.50
  -3  -4   1  897.21   41.40
   2   4  -1 1086.29   50.09
   2   4  -1 1072.79   49.80
   2   4  -1 1130.29   49.99
   2   4  -1 1029.40   49.20
  -2  -4   1 1092.99   49.40
  -2  -4   1 1069.49   48.70
  -2  -4   1 1115.09   49.50
  -2  -4   1  997.90   49.60
   1   4  -1  172.88    8.80
   1   4  -1  178.48    8.30
   1   4  -1  178.68    9.20
   1   4  -1  167.78    9.20
  -1  -4   1  168.58    8.60
  -1  -4   1  172.18    8.00
  -1  -4   1  164.88    8.60
  -1  -4   1  167.88    9.20
   0   4  -1 1543.05   72.99
   0   4  -1 1653.03   73.09
   0   4  -1 1588.14   72.89
   0   4  -1 1590.04   73.49
   0  -4   1 1587.44   71.49
   0  -4   1 1622.54   71.69
   0  -4   1 1510.95   71.69
   0  -4   1 1509.25   71.19
  -1   4  -1   44.90    2.90
  -1   4  -1   35.70    2.70
  -1   4  -1   42.30    3.10
  -1   4  -1   39.30    3.70
   1  -4   1   49.10    3.90
   1  -4   1   47.30    3.20
   1  -4   1   50.69    3.40
   1  -4   1   47.00    3.00
  -2   4  -1   52.59    3.30
  -2   4  -1   50.19    3.10
  -2   4  -1   48.90    3.00
  -2   4  -1   49.40    4.40
  -2   4  -1   54.89    3.80
   2  -4   1   59.29    3.90
   2  -4   1   51.89    3.10
   2  -4   1   54.79    3.50
   2  -4   1   47.30    4.10
  -3   4  -1  349.67   16.70
  -3   4  -1  351.36   16.70
  -3   4  -1  368.96   18.00
  -3   4  -1  373.76   17.10
  -3   4  -1  355.86   18.30
   3  -4   1  377.86   17.70
   3  -4   1  373.36   18.40
   3  -4   1  358.46   18.60
  -4   4  -1  830.82   39.80
  -4   4  -1  816.12   39.90
  -4   4  -1  919.11   38.10
[truncated: 5,941,106 more chars]
