# Supplementary material for: Biomimetic Hierarchical Construction of Anti‐Tumor Polyoxopalladates for Cancer Therapy
Source: Angew Chem Int Ed Engl. 2025 Apr 14;64(23):e202505564. doi: 10.1002/anie.202505564 (PMC12124443; doi:10.1002/anie.202505564)
Supplement: Supplementary file 2 — Supplementary Information [file ANIE-64-e202505564-s001.zip › SrPd1.cif]

data_SrPd1
_audit_creation_date               2024-08-05
_audit_creation_method
;
Olex2 1.5-ac6-020
(compiled 2024.02.14 svn.r2f8d729c for Rigaku Oxford Diffraction, GUI svn.r6966)
;
_shelx_SHELXL_version_number       '2019/3'
_audit_contact_author_address      ?
_audit_contact_author_email        ?
_audit_contact_author_name         ''
_audit_contact_author_phone        ?
_publ_contact_author_id_orcid      ?
_publ_section_references
;
Bourhis, L.J., Dolomanov, O.V., Gildea, R.J., Howard, J.A.K., Puschmann, H.
 (2015). Acta Cryst. A71, 59-75.

Dolomanov, O.V., Bourhis, L.J., Gildea, R.J, Howard, J.A.K. & Puschmann, H.
 (2009), J. Appl. Cryst. 42, 339-341.

Sheldrick, G.M. (2015). Acta Cryst. C71, 3-8.
;
_chemical_name_common              ?
_chemical_name_systematic          ?
_chemical_formula_moiety           'C45 H36 As6 Na6.375 O47.5 Pd12 Sr'
_chemical_formula_sum              'C45 H36 As6 Na6.38 O47.50 Pd12 Sr'
_chemical_formula_weight           3297.24
_chemical_melting_point            ?
loop_
  _atom_type_symbol
  _atom_type_description
  _atom_type_scat_dispersion_real
  _atom_type_scat_dispersion_imag
  _atom_type_scat_source
 'C' 'C' 0.0033 0.0016 'International Tables Vol C Tables 4.2.6.8 and 6.1.1.4'
 'H' 'H' 0.0000 0.0000 'International Tables Vol C Tables 4.2.6.8 and 6.1.1.4'
 'As' 'As' 0.0499 2.0058 'International Tables Vol C Tables 4.2.6.8 and 6.1.1.4'
 'Na' 'Na' 0.0362 0.0249 'International Tables Vol C Tables 4.2.6.8 and 6.1.1.4'
 'O' 'O' 0.0106 0.0060 'International Tables Vol C Tables 4.2.6.8 and 6.1.1.4'
 'Pd' 'Pd' -0.9988 1.0072
 'International Tables Vol C Tables 4.2.6.8 and 6.1.1.4'
 'Sr' 'Sr' -1.5307 3.2498
 'International Tables Vol C Tables 4.2.6.8 and 6.1.1.4'

_shelx_space_group_comment
;
The symmetry employed for this shelxl refinement is uniquely defined
by the following loop, which should always be used as a source of
symmetry information in preference to the above space-group names.
They are only intended as comments.
;
_space_group_crystal_system        'triclinic'
_space_group_IT_number             2
_space_group_name_H-M_alt          'P -1'
_space_group_name_Hall             '-P 1'
loop_
  _space_group_symop_operation_xyz
 'x, y, z'
 '-x, -y, -z'

_cell_length_a                     17.6913(5)
_cell_length_b                     19.7636(6)
_cell_length_c                     20.9517(6)
_cell_angle_alpha                  63.9412(13)
_cell_angle_beta                   71.2716(16)
_cell_angle_gamma                  76.9747(17)
_cell_volume                       6201.8(3)
_cell_formula_units_Z              2
_cell_measurement_reflns_used      9758
_cell_measurement_temperature      150.15
_cell_measurement_theta_max        25.89
_cell_measurement_theta_min        2.96
_shelx_estimated_absorpt_T_max     0.548
_shelx_estimated_absorpt_T_min     0.489
_exptl_absorpt_coefficient_mu      3.794
_exptl_absorpt_correction_T_max    0.0539
_exptl_absorpt_correction_T_min    0.0252
_exptl_absorpt_correction_type     none
_exptl_absorpt_process_details
;
SADABS-2014/3 (Bruker,2014/3) was used for absorption correction.
wR2(int) was 0.0794 before and 0.0592 after correction.
The Ratio of minimum to maximum transmission is 0.4675.
The \l/2 correction factor is 0.00150.
;
_exptl_absorpt_special_details     ?
_exptl_crystal_colour              red
_exptl_crystal_colour_primary      red
_exptl_crystal_density_diffrn      1.766
_exptl_crystal_density_meas        ?
_exptl_crystal_density_method      ?
_exptl_crystal_description         block
_exptl_crystal_F_000               3088
_exptl_crystal_size_max            0.22
_exptl_crystal_size_mid            0.2
_exptl_crystal_size_min            0.18
_exptl_transmission_factor_max     ?
_exptl_transmission_factor_min     ?
_diffrn_reflns_av_R_equivalents    0.0702
_diffrn_reflns_av_unetI/netI       0.0569
_diffrn_reflns_Laue_measured_fraction_full  0.988
_diffrn_reflns_Laue_measured_fraction_max  0.985
_diffrn_reflns_limit_h_max         23
_diffrn_reflns_limit_h_min         -23
_diffrn_reflns_limit_k_max         26
_diffrn_reflns_limit_k_min         -26
_diffrn_reflns_limit_l_max         28
_diffrn_reflns_limit_l_min         -27
_diffrn_reflns_number              195709
_diffrn_reflns_point_group_measured_fraction_full  0.988
_diffrn_reflns_point_group_measured_fraction_max  0.985
_diffrn_reflns_theta_full          25.242
_diffrn_reflns_theta_max           28.424
_diffrn_reflns_theta_min           2.362
_diffrn_ambient_temperature        150.15
_diffrn_detector_area_resol_mean   ?
_diffrn_measured_fraction_theta_full  0.988
_diffrn_measured_fraction_theta_max  0.985
_diffrn_measurement_device_type    'Bruker APEX-II CCD'
_diffrn_measurement_method         '\f and \w scans'
_diffrn_radiation_type             MoK\a
_diffrn_radiation_wavelength       0.71073
_diffrn_source                     ?
_diffrn_source_current             30.0
_diffrn_source_power               1.5
_diffrn_source_voltage             50.0
_diffrn_standards_number           0
_reflns_Friedel_coverage           0.000
_reflns_Friedel_fraction_full      .
_reflns_Friedel_fraction_max       .
_reflns_number_gt                  18873
_reflns_number_total               30765
_reflns_special_details
;
 Reflections were merged by SHELXL according to the crystal
 class for the calculation of statistics and refinement.
 
 Structure factors included contributions from the .fab file.
 
 _reflns_Friedel_fraction is defined as the number of unique
 Friedel pairs measured divided by the number that would be
 possible theoretically, ignoring centric projections and
 systematic absences.
;
_reflns_threshold_expression       'I > 2\s(I)'
_computing_cell_refinement         'SAINT v8.34A (Bruker, 2013)'
_computing_data_collection         ?
_computing_data_reduction          'SAINT v8.34A (Bruker, 2013)'
_computing_molecular_graphics      'Olex2 1.5-ac6-020 (Dolomanov et al., 2009)'
_computing_publication_material    'Olex2 1.5-ac6-020 (Dolomanov et al., 2009)'
_computing_structure_refinement    'SHELXL 2019/3 (Sheldrick, 2015)'
_computing_structure_solution     
 'olex2.solve 1.5-ac6-020 (Bourhis et al., 2015)'
_refine_diff_density_max           1.938
_refine_diff_density_min           -1.237
_refine_diff_density_rms           0.192
_refine_ls_extinction_coef         .
_refine_ls_extinction_method       none
_refine_ls_goodness_of_fit_ref     1.048
_refine_ls_hydrogen_treatment      constr
_refine_ls_matrix_type             full
_refine_ls_number_parameters       1060
_refine_ls_number_reflns           30765
_refine_ls_number_restraints       1944
_refine_ls_R_factor_all            0.0991
_refine_ls_R_factor_gt             0.0601
_refine_ls_restrained_S_all        1.044
_refine_ls_shift/su_max            0.001
_refine_ls_shift/su_mean           0.000
_refine_ls_structure_factor_coef   Fsqd
_refine_ls_weighting_details      
 'w=1/[\s^2^(Fo^2^)+(0.1110P)^2^+14.8932P] where P=(Fo^2^+2Fc^2^)/3'
_refine_ls_weighting_scheme        calc
_refine_ls_wR_factor_gt            0.1763
_refine_ls_wR_factor_ref           0.2036
_refine_special_details            ?
_olex2_refinement_description
;
1. Fixed Uiso
 At 1.2 times of:
  All C(H) groups, All C(H,H) groups
2. Uiso/Uaniso restraints and constraints
O1 \\sim O2 \\sim O3 \\sim O4 \\sim O5 \\sim O6 \\sim O7 \\sim O8 \\sim O9
\\sim O10 \\sim O11 \\sim O12 \\sim O33 \\sim O14 \\sim O15 \\sim O16 \\sim O17
\\sim O18 \\sim O19 \\sim O20 \\sim O21 \\sim O22 \\sim O23 \\sim O24 \\sim O25
\\sim O26 \\sim O27 \\sim O28 \\sim O29 \\sim O30 \\sim O1S \\sim O2S \\sim O3S
\\sim O4S \\sim O5S \\sim O6S \\sim O7S \\sim O8S \\sim O9S \\sim O1W \\sim O2W
\\sim O3W \\sim O6W \\sim O7W \\sim O9W \\sim O11W \\sim O12W \\sim O13W \\sim
O16W \\sim O18W \\sim O31 \\sim O14W: within 5A with sigma of 0.01 and sigma
for terminal atoms of 0.02 within 5A
C1 \\sim C2 \\sim C3 \\sim C4 \\sim C5 \\sim C6 \\sim C7 \\sim C8 \\sim C9
\\sim C10 \\sim C15 \\sim C14 \\sim C13 \\sim C12 \\sim C11 \\sim C16 \\sim C17
\\sim C18 \\sim C19 \\sim C20 \\sim C21 \\sim C24 \\sim C25 \\sim C26 \\sim C27
\\sim C22 \\sim C23 \\sim C28 \\sim C29 \\sim C30 \\sim C31 \\sim C32 \\sim C33
\\sim C34 \\sim C35 \\sim C36 \\sim C37 \\sim C38 \\sim C39 \\sim C40 \\sim C41
\\sim C42 \\sim C43 \\sim C44 \\sim C45: within 5A with sigma of 0.01 and sigma
for terminal atoms of 0.02 within 5A
3. Others
 Fixed Sof: Na3(0.5) Na5(0.5) Na6(0.5) Na7(0.5) Na8(0.5) Na9(0.5) O2W(0.5)
 O3W(0.5) O6W(0.5) O7W(0.5) O12W(0.5) O13W(0.5) O18W(0.5) O31(0.5) Na15(0.375)
 O14W(0.5)
4.a Secondary CH2 refined with riding coordinates:
 C2(H2A,H2B), C5(H5A,H5B), C8(H8A,H8B)
4.b Aromatic/amide H refined with riding coordinates:
 C15(H15), C14(H14), C13(H13), C12(H12), C11(H11), C17(H17), C18(H18),
 C19(H19), C20(H20), C21(H21), C24(H24), C25(H25), C26(H26), C27(H27), C23(H23),
  C29(H29), C30(H30), C31(H31), C32(H32), C33(H33), C35(H35), C36(H36),
 C37(H37), C38(H38), C39(H39), C41(H41), C42(H42), C43(H43), C44(H44), C45(H45)
4.c Fitted hexagon refined as free rotating group:
 C10(C15,C14,C13,C12,C11), C16(C17,C18,C19,C20,C21), C24(C25,C26,C27,C22,C23),
 C28(C29,C30,C31,C32,C33), C34(C35,C36,C37,C38,C39), C40(C41,C42,C43,C44,C45)
;
_atom_sites_solution_hydrogens     geom
_atom_sites_solution_primary       iterative
_atom_sites_solution_secondary     ?
loop_
  _atom_site_label
  _atom_site_type_symbol
  _atom_site_fract_x
  _atom_site_fract_y
  _atom_site_fract_z
  _atom_site_U_iso_or_equiv
  _atom_site_adp_type
  _atom_site_occupancy
  _atom_site_site_symmetry_order
  _atom_site_calc_flag
  _atom_site_refinement_flags_posn
  _atom_site_refinement_flags_adp
  _atom_site_refinement_flags_occupancy
  _atom_site_disorder_assembly
  _atom_site_disorder_group
 As1 As 0.25651(6) 0.76355(5) 0.91121(5) 0.0424(2) Uani 1 1 d . . . . .
 As2 As 0.56979(6) 0.58087(5) 0.90812(5) 0.0392(2) Uani 1 1 d . . . . .
 As3 As 0.42707(7) 0.96339(5) 0.61168(5) 0.0480(2) Uani 1 1 d . . . . .
 As4 As 0.26842(7) 0.40548(5) 0.73411(6) 0.0508(2) Uani 1 1 d . . . . .
 As5 As 0.24855(8) 0.86595(6) 0.47717(6) 0.0593(3) Uani 1 1 d . . . . .
 As6 As 0.07275(6) 0.67176(6) 0.77792(6) 0.0516(2) Uani 1 1 d . . . . .
 C1 C 0.5468(7) 0.3503(5) 0.8283(6) 0.056(2) Uani 1 1 d . U . . .
 C2 C 0.5955(8) 0.2741(6) 0.8502(6) 0.065(2) Uani 1 1 d . U . . .
 H2A H 0.589207 0.246087 0.823250 0.079 Uiso 1 1 calc R U . . .
 H2B H 0.652963 0.281386 0.836644 0.079 Uiso 1 1 calc R U . . .
 C3 C 0.5688(9) 0.2285(6) 0.9316(8) 0.079(3) Uani 1 1 d . U . . .
 C4 C 0.4008(7) 0.6019(6) 0.4465(6) 0.053(2) Uani 1 1 d . U . . .
 C5 C 0.4214(7) 0.5833(6) 0.3803(5) 0.052(2) Uani 1 1 d . U . . .
 H5A H 0.465089 0.541399 0.384569 0.062 Uiso 1 1 calc R U . . .
 H5B H 0.441461 0.627923 0.335766 0.062 Uiso 1 1 calc R U . . .
 C6 C 0.3500(7) 0.5602(6) 0.3715(6) 0.059(2) Uani 1 1 d . U . . .
 C7 C 0.7099(6) 0.7737(5) 0.6198(5) 0.050(2) Uani 1 1 d . U . . .
 C8 C 0.7905(7) 0.7954(7) 0.5924(6) 0.071(3) Uani 1 1 d . U . . .
 H8A H 0.829814 0.750086 0.597735 0.086 Uiso 1 1 calc R U . . .
 H8B H 0.798698 0.821239 0.620534 0.086 Uiso 1 1 calc R U . . .
 C9 C 0.8021(8) 0.8500(7) 0.5097(7) 0.078(3) Uani 1 1 d . U . . .
 O1 O 0.1989(5) 0.4560(4) 0.7758(4) 0.0622(16) Uani 1 1 d . U . . .
 O2 O 0.2999(4) 0.4559(4) 0.6434(4) 0.0542(13) Uani 1 1 d . U . . .
 O3 O 0.3462(4) 0.3710(3) 0.7730(4) 0.0547(14) Uani 1 1 d . U . . .
 O4 O 0.4954(4) 0.3581(3) 0.7966(4) 0.0523(13) Uani 1 1 d . U . . .
 O5 O 0.5601(4) 0.3985(3) 0.8472(4) 0.0515(13) Uani 1 1 d . U . . .
 O6 O 0.5596(4) 0.4990(3) 0.9072(3) 0.0464(12) Uani 1 1 d . U . . .
 O7 O 0.4812(4) 0.6298(3) 0.9291(3) 0.0450(12) Uani 1 1 d . U . . .
 O8 O 0.6260(4) 0.6371(3) 0.8260(3) 0.0489(12) Uani 1 1 d . U . . .
 O9 O 0.6967(4) 0.7100(4) 0.6760(4) 0.0570(14) Uani 1 1 d . U . . .
 O10 O 0.6534(4) 0.8199(4) 0.5939(4) 0.0528(13) Uani 1 1 d . U . . .
 O11 O 0.5210(5) 0.9201(4) 0.6049(4) 0.0603(15) Uani 1 1 d . U . . .
 O12 O 0.3832(5) 0.9584(4) 0.5542(4) 0.0595(15) Uani 1 1 d . U . . .
 O33 O 0.1803(5) 0.8279(4) 0.5555(4) 0.0641(16) Uani 1 1 d . U . . .
 O14 O 0.3091(5) 0.9130(4) 0.4867(4) 0.0600(15) Uani 1 1 d . U . . .
 O15 O 0.3710(5) 0.9269(4) 0.6995(4) 0.0568(14) Uani 1 1 d . U . . .
 O16 O 0.3005(5) 0.7973(4) 0.4475(4) 0.0621(14) Uani 1 1 d . U . . .
 O17 O 0.3932(5) 0.6697(4) 0.4378(4) 0.0556(14) Uani 1 1 d . U . . .
 O18 O 0.3913(4) 0.5452(3) 0.5084(4) 0.0506(13) Uani 1 1 d . U . . .
 O19 O 0.1901(4) 0.7263(4) 0.8987(4) 0.0512(14) Uani 1 1 d . U . . .
 O20 O 0.2921(4) 0.8378(4) 0.8330(4) 0.0559(13) Uani 1 1 d . U . . .
 O21 O 0.3335(4) 0.6998(3) 0.9375(3) 0.0485(13) Uani 1 1 d . U . . .
 O22 O 0.0995(5) 0.7317(4) 0.6905(4) 0.0673(17) Uani 1 1 d . U . . .
 O23 O 0.1044(5) 0.6932(4) 0.8336(4) 0.0633(15) Uani 1 1 d . U . . .
 O24 O 0.3649(5) 0.5144(4) 0.3429(4) 0.0616(18) Uani 1 1 d . U . . .
 O25 O 0.5876(8) 0.1525(6) 0.9458(7) 0.126(4) Uani 1 1 d . U . . .
 O26 O 0.8355(7) 0.8185(6) 0.4640(6) 0.109(3) Uani 1 1 d . U . . .
 O27 O 0.7842(5) 0.9164(5) 0.4943(5) 0.080(2) Uani 1 1 d . U . . .
 O28 O 0.1067(5) 0.5836(4) 0.7873(4) 0.0646(16) Uani 1 1 d . U . . .
 O29 O 0.2825(6) 0.5869(5) 0.3961(5) 0.081(2) Uani 1 1 d . U . . .
 O30 O 0.5578(5) 0.2519(4) 0.9792(4) 0.0697(18) Uani 1 1 d . U . . .
 O1S O 0.4907(4) 0.5240(3) 0.7310(3) 0.0467(11) Uani 1 1 d . U . . .
 O2S O 0.4868(4) 0.6203(3) 0.7913(3) 0.0427(11) Uani 1 1 d . U . . .
 O3S O 0.5508(4) 0.6983(3) 0.6428(3) 0.0460(12) Uani 1 1 d . U . . .
 O4S O 0.4174(4) 0.8001(3) 0.6515(3) 0.0449(11) Uani 1 1 d . U . . .
 O5S O 0.3394(4) 0.7060(3) 0.7917(3) 0.0416(11) Uani 1 1 d . U . . .
 O6S O 0.3331(4) 0.7533(3) 0.5915(3) 0.0468(11) Uani 1 1 d . U . . .
 O7S O 0.2525(4) 0.6622(3) 0.7294(3) 0.0460(11) Uani 1 1 d . U . . .
 O8S O 0.4317(4) 0.6291(3) 0.5749(3) 0.0448(11) Uani 1 1 d . U . . .
 O9S O 0.3439(4) 0.5370(3) 0.7103(3) 0.0447(11) Uani 1 1 d . U . . .
 Pd1 Pd 0.52039(4) 0.51061(3) 0.82133(3) 0.03824(15) Uani 1 1 d . . . . .
 Pd2 Pd 0.35627(4) 0.81518(3) 0.74305(3) 0.04140(16) Uani 1 1 d . . . . .
 Pd3 Pd 0.40950(4) 0.66223(3) 0.86161(3) 0.03693(15) Uani 1 1 d . . . . .
 Pd4 Pd 0.53347(4) 0.81022(4) 0.62304(4) 0.04246(16) Uani 1 1 d . . . . .
 Pd5 Pd 0.41653(5) 0.44909(3) 0.75578(4) 0.04274(16) Uani 1 1 d . . . . .
 Pd6 Pd 0.22392(4) 0.69543(4) 0.81221(4) 0.04210(16) Uani 1 1 d . . . . .
 Pd7 Pd 0.58810(4) 0.66639(4) 0.73524(3) 0.04033(16) Uani 1 1 d . . . . .
 Pd8 Pd 0.36335(5) 0.71331(4) 0.51464(4) 0.04686(18) Uani 1 1 d . . . . .
 C10 C 0.2237(6) 0.3208(4) 0.7481(5) 0.078(2) Uani 1 1 d G U . . .
 C15 C 0.1881(6) 0.2737(5) 0.8193(4) 0.093(3) Uani 1 1 d G U . . .
 H15 H 0.186923 0.284598 0.859535 0.111 Uiso 1 1 calc R U . . .
 C14 C 0.1542(6) 0.2106(5) 0.8318(4) 0.100(3) Uani 1 1 d G U . . .
 H14 H 0.129849 0.178424 0.880517 0.120 Uiso 1 1 calc R U . . .
 C13 C 0.1559(6) 0.1947(4) 0.7730(5) 0.093(3) Uani 1 1 d G U . . .
 H13 H 0.132687 0.151557 0.781518 0.112 Uiso 1 1 calc R U . . .
 C12 C 0.1914(6) 0.2418(5) 0.7017(4) 0.097(3) Uani 1 1 d G U . . .
 H12 H 0.192599 0.230864 0.661536 0.116 Uiso 1 1 calc R U . . .
 C11 C 0.2254(6) 0.3048(5) 0.6893(4) 0.088(3) Uani 1 1 d G U . . .
 H11 H 0.249675 0.337038 0.640552 0.106 Uiso 1 1 calc R U . . .
 Pd12 Pd 0.22714(5) 0.56095(4) 0.75048(4) 0.04503(17) Uani 1 1 d . . . . .
 C16 C -0.0402(3) 0.6758(6) 0.8080(5) 0.075(3) Uani 1 1 d G U . . .
 C17 C -0.0869(5) 0.7299(5) 0.7630(4) 0.105(3) Uani 1 1 d G U . . .
 H17 H -0.061997 0.764765 0.715929 0.126 Uiso 1 1 calc R U . . .
 C18 C -0.1701(4) 0.7330(5) 0.7869(5) 0.103(3) Uani 1 1 d G U . . .
 H18 H -0.201994 0.770038 0.756104 0.124 Uiso 1 1 calc R U . . .
 C19 C -0.2065(3) 0.6821(6) 0.8558(5) 0.085(3) Uani 1 1 d G U . . .
 H19 H -0.263379 0.684202 0.872075 0.102 Uiso 1 1 calc R U . . .
 C20 C -0.1598(5) 0.6279(5) 0.9008(4) 0.109(3) Uani 1 1 d G U . . .
 H20 H -0.184767 0.593090 0.947870 0.130 Uiso 1 1 calc R U . . .
 C21 C -0.0767(5) 0.6248(5) 0.8769(5) 0.111(3) Uani 1 1 d G U . . .
 H21 H -0.044770 0.587815 0.907696 0.134 Uiso 1 1 calc R U . . .
 Sr1 Sr 0.40738(5) 0.65671(4) 0.69125(4) 0.03859(18) Uani 1 1 d . . . . .
 C24 C 0.1963(11) 1.0044(8) 0.2759(6) 0.197(6) Uani 1 1 d G U . . .
 H24 H 0.212738 1.005885 0.227493 0.236 Uiso 1 1 calc R U . . .
 C25 C 0.1446(11) 1.0631(7) 0.2906(7) 0.197(6) Uani 1 1 d G U . . .
 H25 H 0.125625 1.104694 0.252191 0.237 Uiso 1 1 calc R U . . .
 C26 C 0.1206(10) 1.0610(7) 0.3614(8) 0.194(6) Uani 1 1 d G U . . .
 H26 H 0.085190 1.101096 0.371412 0.232 Uiso 1 1 calc R U . . .
 C27 C 0.1483(11) 1.0001(8) 0.4175(7) 0.188(6) Uani 1 1 d G U . . .
 H27 H 0.131869 0.998689 0.465934 0.225 Uiso 1 1 calc R U . . .
 C22 C 0.2000(11) 0.9415(6) 0.4029(7) 0.181(6) Uani 1 1 d G U . . .
 C23 C 0.2241(10) 0.9436(7) 0.3320(8) 0.194(6) Uani 1 1 d G U . . .
 H23 H 0.259418 0.903475 0.322017 0.233 Uiso 1 1 calc R U . . .
 Pd11 Pd 0.21829(5) 0.74331(4) 0.64199(4) 0.04652(17) Uani 1 1 d . . . . .
 C28 C 0.2033(6) 0.7960(7) 0.9875(5) 0.094(3) Uani 1 1 d G U . . .
 C29 C 0.1203(6) 0.7979(7) 1.0128(6) 0.112(3) Uani 1 1 d G U . . .
 H29 H 0.090613 0.783422 0.991049 0.134 Uiso 1 1 calc R U . . .
 C30 C 0.0807(5) 0.8212(7) 1.0699(6) 0.120(3) Uani 1 1 d G U . . .
 H30 H 0.023962 0.822505 1.087188 0.144 Uiso 1 1 calc R U . . .
 C31 C 0.1241(6) 0.8424(7) 1.1017(5) 0.116(3) Uani 1 1 d G U . . .
 H31 H 0.097073 0.858290 1.140767 0.139 Uiso 1 1 calc R U . . .
 C32 C 0.2072(6) 0.8405(7) 1.0765(6) 0.113(3) Uani 1 1 d G U . . .
 H32 H 0.236835 0.854992 1.098207 0.136 Uiso 1 1 calc R U . . .
 C33 C 0.2467(5) 0.8172(7) 1.0193(6) 0.106(3) Uani 1 1 d G U . . .
 H33 H 0.303487 0.815909 1.002067 0.128 Uiso 1 1 calc R U . . .
 Pd10 Pd 0.36522(5) 0.54347(4) 0.61036(4) 0.04241(16) Uani 1 1 d . . . . .
 C34 C 0.4299(6) 1.0649(3) 0.5897(4) 0.077(3) Uani 1 1 d G U . . .
 C35 C 0.4934(5) 1.0880(4) 0.5982(5) 0.088(3) Uani 1 1 d G U . . .
 H35 H 0.537672 1.052610 0.611479 0.106 Uiso 1 1 calc R U . . .
 C36 C 0.4921(5) 1.1629(4) 0.5872(5) 0.094(3) Uani 1 1 d G U . . .
 H36 H 0.535454 1.178642 0.593045 0.112 Uiso 1 1 calc R U . . .
 C37 C 0.4273(6) 1.2146(3) 0.5678(5) 0.094(3) Uani 1 1 d G U . . .
 H37 H 0.426360 1.265796 0.560322 0.113 Uiso 1 1 calc R U . . .
 C38 C 0.3638(5) 1.1915(4) 0.5593(5) 0.100(3) Uani 1 1 d G U . . .
 H38 H 0.319485 1.226918 0.546032 0.120 Uiso 1 1 calc R U . . .
 C39 C 0.3651(5) 1.1167(4) 0.5703(5) 0.092(3) Uani 1 1 d G U . . .
 H39 H 0.321702 1.100885 0.564466 0.111 Uiso 1 1 calc R U . . .
 Pd9 Pd 0.36210(5) 0.85399(3) 0.57139(4) 0.04476(17) Uani 1 1 d . . . . .
 C40 C 0.6227(4) 0.5631(3) 0.9796(3) 0.0474(17) Uani 1 1 d G U . . .
 C41 C 0.6717(4) 0.4968(3) 1.0061(4) 0.0530(19) Uani 1 1 d G U . . .
 H41 H 0.678474 0.458165 0.988910 0.064 Uiso 1 1 calc R U . . .
 C42 C 0.7107(4) 0.4872(3) 1.0579(4) 0.067(2) Uani 1 1 d G U . . .
 H42 H 0.744209 0.441981 1.076105 0.080 Uiso 1 1 calc R U . . .
 C43 C 0.7008(4) 0.5438(4) 1.0831(3) 0.058(2) Uani 1 1 d G U . . .
 H43 H 0.727483 0.537264 1.118548 0.070 Uiso 1 1 calc R U . . .
 C44 C 0.6518(4) 0.6100(3) 1.0566(3) 0.058(2) Uani 1 1 d G U . . .
 H44 H 0.645020 0.648732 1.073794 0.069 Uiso 1 1 calc R U . . .
 C45 C 0.6128(4) 0.6197(3) 1.0048(3) 0.0544(19) Uani 1 1 d G U . . .
 H45 H 0.579284 0.664917 0.986599 0.065 Uiso 1 1 calc R U . . .
 Na1 Na 0.6033(2) 0.36567(19) 0.95997(19) 0.0467(8) Uani 1 1 d . . . . .
 Na2 Na 0.6536(3) 0.9600(2) 0.5544(2) 0.0582(10) Uani 1 1 d . . . . .
 Na3 Na 0.3850(5) 0.9269(3) 0.8143(4) 0.0450(16) Uani 0.5 1 d . . P . .
 Na4 Na 0.6174(5) 0.7903(4) 0.8066(5) 0.132(3) Uani 1 1 d . . . . .
 Na5 Na 0.8322(9) 0.4236(10) 0.6441(9) 0.131(5) Uani 0.5 1 d . . P . .
 Na6 Na 0.0597(6) 0.5119(5) 0.7340(6) 0.073(2) Uani 0.5 1 d . . P . .
 Na7 Na 0.7767(7) 0.5592(6) 0.7806(6) 0.091(3) Uani 0.5 1 d . . P . .
 Na8 Na 0.2331(7) 0.9582(6) 0.7495(6) 0.095(4) Uani 0.5 1 d . . P . .
 Na9 Na 0.1046(10) 0.6173(14) 0.9909(12) 0.208(12) Uani 0.5 1 d . . P A 1
 O1W O 0.4626(5) 0.8134(4) 0.8751(4) 0.0662(15) Uani 1 1 d . U . . .
 O2W O 0.4966(11) 0.9947(9) 0.7688(10) 0.081(4) Uani 0.5 1 d . U P . .
 O3W O 0.3751(13) 0.9508(10) 0.9248(10) 0.091(4) Uani 0.5 1 d . U P . .
 O6W O 0.7459(9) 0.4745(8) 0.7281(8) 0.060(2) Uani 0.5 1 d . U P . .
 O7W O 0.6661(11) 0.8384(9) 0.8921(9) 0.075(3) Uani 0.5 1 d . U P . .
 O9W O 0.0810(6) 0.5127(7) 0.9565(7) 0.131(4) Uani 1 1 d . U . . .
 O11W O 0.7317(6) 0.3748(6) 0.8776(5) 0.105(3) Uani 1 1 d . U . . .
 O12W O 0.6527(9) 0.9229(7) 0.6787(7) 0.051(2) Uani 0.5 1 d . U P . .
 O13W O 0.2822(10) 1.0336(8) 0.7877(9) 0.071(3) Uani 0.5 1 d . U P . .
 O16W O 0.2073(7) 0.9634(6) 0.6316(6) 0.113(3) Uani 1 1 d . U . . .
 O18W O 0.9001(10) 0.5459(9) 0.5844(9) 0.070(3) Uani 0.5 1 d . U P . .
 O31 O 0.8436(9) 0.4374(9) 0.8786(8) 0.067(3) Uani 0.5 1 d . U P . .
 Na15 Na 1.000000 0.500000 0.500000 0.124(5) Uani 0.75 2 d S . P . .
 O14W O 0.1660(12) 1.0788(9) 0.6802(9) 0.081(4) Uani 0.5 1 d . U P . .

loop_
  _atom_site_aniso_label
  _atom_site_aniso_U_11
  _atom_site_aniso_U_22
  _atom_site_aniso_U_33
  _atom_site_aniso_U_23
  _atom_site_aniso_U_13
  _atom_site_aniso_U_12
 As1 0.0487(5) 0.0392(4) 0.0385(4) -0.0184(4) -0.0064(4) -0.0032(4)
 As2 0.0461(5) 0.0349(4) 0.0359(4) -0.0124(3) -0.0110(4) -0.0053(4)
 As3 0.0681(7) 0.0294(4) 0.0413(5) -0.0125(3) -0.0068(4) -0.0086(4)
 As4 0.0623(6) 0.0374(5) 0.0535(5) -0.0175(4) -0.0131(5) -0.0101(4)
 As5 0.0871(8) 0.0416(5) 0.0529(6) -0.0174(4) -0.0331(6) 0.0061(5)
 As6 0.0460(6) 0.0537(5) 0.0582(6) -0.0252(5) -0.0140(5) -0.0032(4)
 C1 0.081(6) 0.040(4) 0.059(5) -0.022(4) -0.033(5) 0.000(4)
 C2 0.092(6) 0.041(4) 0.075(5) -0.026(4) -0.041(5) 0.005(4)
 C3 0.111(7) 0.046(5) 0.083(6) -0.017(4) -0.043(6) -0.004(5)
 C4 0.065(5) 0.051(4) 0.053(4) -0.027(4) -0.017(4) -0.005(4)
 C5 0.071(5) 0.048(4) 0.046(4) -0.026(3) -0.015(4) -0.007(4)
 C6 0.066(5) 0.054(5) 0.054(5) -0.027(4) -0.015(4) 0.008(4)
 C7 0.052(5) 0.041(4) 0.042(4) 0.000(3) -0.015(4) -0.008(4)
 C8 0.068(6) 0.060(5) 0.063(5) -0.007(4) -0.009(5) -0.010(5)
 C9 0.071(6) 0.060(5) 0.067(5) -0.003(5) -0.003(5) -0.008(5)
 O1 0.072(3) 0.044(3) 0.065(3) -0.024(2) -0.005(3) -0.008(3)
 O2 0.069(3) 0.043(2) 0.056(2) -0.023(2) -0.016(2) -0.008(2)
 O3 0.067(3) 0.040(2) 0.060(3) -0.018(2) -0.020(2) -0.008(2)
 O4 0.071(3) 0.036(2) 0.050(2) -0.019(2) -0.017(2) 0.000(2)
 O5 0.065(3) 0.042(2) 0.051(2) -0.018(2) -0.022(2) -0.002(2)
 O6 0.061(3) 0.040(2) 0.042(2) -0.0159(19) -0.019(2) -0.005(2)
 O7 0.054(3) 0.044(2) 0.040(2) -0.020(2) -0.012(2) -0.003(2)
 O8 0.056(2) 0.045(2) 0.048(2) -0.0163(19) -0.015(2) -0.011(2)
 O9 0.062(3) 0.051(2) 0.052(2) -0.015(2) -0.011(2) -0.011(2)
 O10 0.060(3) 0.044(2) 0.050(3) -0.015(2) -0.007(2) -0.013(2)
 O11 0.067(3) 0.040(2) 0.062(3) -0.014(2) -0.008(2) -0.009(2)
 O12 0.080(3) 0.038(2) 0.059(3) -0.014(2) -0.024(3) -0.006(2)
 O33 0.074(3) 0.056(3) 0.059(3) -0.015(2) -0.027(3) 0.000(3)
 O14 0.083(3) 0.044(3) 0.052(3) -0.013(2) -0.026(3) -0.004(3)
 O15 0.074(3) 0.041(2) 0.052(2) -0.022(2) -0.005(2) -0.009(2)
 O16 0.083(3) 0.053(3) 0.055(3) -0.024(2) -0.027(2) 0.003(3)
 O17 0.073(3) 0.042(2) 0.053(3) -0.021(2) -0.019(2) 0.000(2)
 O18 0.064(3) 0.043(2) 0.051(2) -0.023(2) -0.019(2) -0.002(2)
 O19 0.050(3) 0.056(3) 0.051(3) -0.029(2) -0.008(2) -0.004(2)
 O20 0.071(3) 0.044(2) 0.051(2) -0.026(2) -0.004(2) -0.004(2)
 O21 0.059(3) 0.047(2) 0.045(2) -0.025(2) -0.015(2) 0.001(2)
 O22 0.062(3) 0.060(3) 0.067(3) -0.015(3) -0.017(3) -0.004(3)
 O23 0.058(3) 0.070(3) 0.066(3) -0.035(3) -0.011(3) -0.004(3)
 O24 0.088(5) 0.054(4) 0.050(4) -0.029(3) -0.008(3) -0.015(4)
 O25 0.151(8) 0.077(6) 0.119(7) -0.019(5) -0.031(6) -0.001(6)
 O26 0.115(7) 0.084(5) 0.082(5) -0.021(5) 0.006(5) 0.004(5)
 O27 0.081(4) 0.063(3) 0.073(4) -0.011(3) -0.010(3) -0.013(3)
 O28 0.063(3) 0.054(3) 0.072(3) -0.025(3) -0.011(3) -0.007(3)
 O29 0.083(4) 0.073(4) 0.087(4) -0.038(3) -0.020(3) 0.002(3)
 O30 0.083(4) 0.051(3) 0.068(4) -0.018(3) -0.017(3) -0.007(3)
 O1S 0.062(2) 0.0365(19) 0.046(2) -0.0188(17) -0.0158(19) -0.0041(19)
 O2S 0.052(2) 0.0361(19) 0.0425(19) -0.0155(17) -0.0132(18) -0.0069(18)
 O3S 0.055(2) 0.037(2) 0.043(2) -0.0130(18) -0.012(2) -0.006(2)
 O4S 0.058(2) 0.0355(19) 0.041(2) -0.0160(17) -0.0101(19) -0.0065(19)
 O5S 0.052(2) 0.0360(19) 0.041(2) -0.0197(17) -0.0113(19) -0.0038(18)
 O6S 0.063(2) 0.037(2) 0.043(2) -0.0178(17) -0.0168(19) -0.0011(19)
 O7S 0.055(2) 0.038(2) 0.050(2) -0.0207(18) -0.0163(19) -0.0036(19)
 O8S 0.060(2) 0.036(2) 0.042(2) -0.0165(18) -0.015(2) -0.005(2)
 O9S 0.059(2) 0.0338(19) 0.047(2) -0.0202(17) -0.0144(19) -0.0033(19)
 Pd1 0.0480(4) 0.0315(3) 0.0345(3) -0.0130(2) -0.0106(3) -0.0024(3)
 Pd2 0.0545(4) 0.0303(3) 0.0356(3) -0.0129(2) -0.0051(3) -0.0067(3)
 Pd3 0.0438(4) 0.0334(3) 0.0332(3) -0.0139(2) -0.0081(3) -0.0041(3)
 Pd4 0.0525(4) 0.0334(3) 0.0371(3) -0.0121(2) -0.0054(3) -0.0089(3)
 Pd5 0.0578(4) 0.0319(3) 0.0389(3) -0.0144(3) -0.0127(3) -0.0039(3)
 Pd6 0.0427(4) 0.0419(3) 0.0437(3) -0.0205(3) -0.0100(3) -0.0018(3)
 Pd7 0.0461(4) 0.0343(3) 0.0362(3) -0.0109(2) -0.0077(3) -0.0063(3)
 Pd8 0.0683(5) 0.0357(3) 0.0393(3) -0.0167(3) -0.0174(3) -0.0008(3)
 C10 0.093(6) 0.063(4) 0.095(5) -0.036(4) -0.020(5) -0.034(4)
 C15 0.108(6) 0.071(5) 0.105(6) -0.038(4) -0.014(5) -0.032(4)
 C14 0.111(6) 0.076(5) 0.110(6) -0.035(4) -0.011(5) -0.033(5)
 C13 0.109(6) 0.070(5) 0.111(6) -0.044(4) -0.015(5) -0.032(4)
 C12 0.115(6) 0.076(5) 0.108(6) -0.041(4) -0.016(5) -0.035(4)
 C11 0.105(6) 0.070(4) 0.104(5) -0.041(4) -0.016(5) -0.036(4)
 Pd12 0.0502(4) 0.0371(3) 0.0476(4) -0.0176(3) -0.0102(3) -0.0056(3)
 C16 0.049(4) 0.102(6) 0.067(5) -0.022(4) -0.019(4) -0.014(4)
 C17 0.058(5) 0.118(6) 0.087(5) 0.000(5) -0.011(4) -0.007(5)
 C18 0.063(5) 0.117(6) 0.083(5) -0.005(5) -0.011(4) -0.007(5)
 C19 0.052(4) 0.107(6) 0.075(5) -0.018(4) -0.015(4) -0.012(4)
 C20 0.066(5) 0.126(6) 0.085(5) -0.003(5) -0.012(4) -0.010(5)
 C21 0.063(5) 0.129(6) 0.087(5) 0.000(5) -0.013(4) -0.007(5)
 Sr1 0.0504(5) 0.0306(4) 0.0343(4) -0.0131(3) -0.0098(3) -0.0041(3)
 C24 0.330(15) 0.115(7) 0.196(10) -0.072(7) -0.197(11) 0.095(8)
 C25 0.329(15) 0.114(7) 0.196(10) -0.070(8) -0.195(11) 0.095(8)
 C26 0.327(14) 0.111(7) 0.194(10) -0.069(7) -0.201(11) 0.094(8)
 C27 0.325(15) 0.108(7) 0.192(10) -0.075(7) -0.202(11) 0.093(8)
 C22 0.324(14) 0.103(7) 0.186(10) -0.080(7) -0.203(11) 0.096(8)
 C23 0.330(15) 0.113(7) 0.194(10) -0.073(7) -0.196(11) 0.094(8)
 Pd11 0.0526(4) 0.0398(3) 0.0485(4) -0.0164(3) -0.0178(3) -0.0022(3)
 C28 0.091(6) 0.129(6) 0.095(6) -0.090(5) -0.008(5) -0.003(5)
 C29 0.107(6) 0.141(7) 0.108(6) -0.091(5) 0.000(5) -0.002(6)
 C30 0.111(6) 0.147(7) 0.111(6) -0.085(6) 0.001(5) -0.002(6)
 C31 0.114(6) 0.146(7) 0.102(6) -0.084(6) -0.002(5) -0.003(6)
 C32 0.110(6) 0.141(7) 0.105(6) -0.085(6) -0.007(5) 0.003(6)
 C33 0.108(6) 0.139(7) 0.101(6) -0.090(5) -0.011(5) 0.001(6)
 Pd10 0.0545(4) 0.0352(3) 0.0400(3) -0.0173(3) -0.0120(3) -0.0042(3)
 C34 0.137(7) 0.036(4) 0.057(4) -0.024(3) -0.003(4) -0.024(4)
 C35 0.144(7) 0.047(4) 0.070(4) -0.028(4) -0.005(5) -0.023(4)
 C36 0.147(7) 0.049(4) 0.073(5) -0.022(4) -0.003(5) -0.028(4)
 C37 0.151(7) 0.048(4) 0.072(5) -0.024(4) -0.005(5) -0.024(4)
 C38 0.152(7) 0.051(4) 0.077(5) -0.022(4) -0.007(5) -0.014(4)
 C39 0.147(7) 0.049(4) 0.067(4) -0.023(4) -0.007(5) -0.015(4)
 Pd9 0.0636(5) 0.0289(3) 0.0387(3) -0.0106(2) -0.0141(3) -0.0035(3)
 C40 0.046(4) 0.057(4) 0.048(3) -0.023(3) -0.015(3) -0.014(3)
 C41 0.049(4) 0.061(4) 0.050(4) -0.015(3) -0.019(3) -0.012(3)
 C42 0.053(4) 0.071(4) 0.059(4) -0.010(4) -0.014(3) -0.009(4)
 C43 0.055(4) 0.073(4) 0.050(4) -0.020(3) -0.019(3) -0.014(3)
 C44 0.056(4) 0.069(4) 0.053(4) -0.025(3) -0.015(3) -0.012(3)
 C45 0.046(4) 0.064(4) 0.052(4) -0.021(3) -0.011(3) -0.010(3)
 Na1 0.056(2) 0.0403(17) 0.0413(18) -0.0169(14) -0.0115(16) 0.0006(15)
 Na2 0.072(3) 0.0435(19) 0.053(2) -0.0113(17) -0.0137(19) -0.0141(18)
 Na3 0.068(5) 0.028(3) 0.040(3) -0.013(3) -0.010(3) -0.012(3)
 Na4 0.160(7) 0.115(5) 0.133(6) -0.048(5) -0.053(5) -0.016(5)
 Na5 0.118(11) 0.180(15) 0.139(12) -0.106(12) -0.050(9) 0.020(10)
 Na6 0.077(6) 0.065(5) 0.090(7) -0.041(5) -0.032(5) 0.004(5)
 Na7 0.100(8) 0.090(7) 0.104(8) -0.062(6) -0.052(7) 0.040(6)
 Na8 0.082(7) 0.076(6) 0.095(8) -0.031(6) 0.001(6) 0.012(5)
 Na9 0.127(13) 0.32(3) 0.25(2) -0.24(2) 0.120(14) -0.137(16)
 O1W 0.075(3) 0.056(2) 0.064(3) -0.023(2) -0.012(2) -0.009(2)
 O2W 0.089(6) 0.056(6) 0.084(6) -0.009(5) -0.024(6) -0.018(5)
 O3W 0.109(8) 0.064(7) 0.082(7) -0.027(6) -0.013(7) 0.009(7)
 O6W 0.066(3) 0.053(3) 0.054(3) -0.016(3) -0.017(3) -0.005(3)
 O7W 0.106(8) 0.058(6) 0.082(7) -0.033(6) -0.047(6) 0.000(6)
 O9W 0.066(5) 0.107(6) 0.134(7) 0.015(6) -0.009(5) -0.007(5)
 O11W 0.065(5) 0.113(6) 0.073(5) 0.003(4) -0.009(4) 0.015(4)
 O12W 0.070(4) 0.045(3) 0.046(3) -0.018(3) -0.019(3) -0.013(3)
 O13W 0.081(5) 0.053(4) 0.071(5) -0.029(4) -0.007(4) -0.003(4)
 O16W 0.102(5) 0.090(5) 0.097(5) -0.022(4) 0.006(4) 0.007(4)
 O18W 0.075(6) 0.068(5) 0.066(5) -0.026(5) -0.018(5) -0.006(5)
 O31 0.062(5) 0.064(5) 0.059(5) -0.016(4) -0.013(4) -0.001(4)
 Na15 0.113(10) 0.127(10) 0.137(11) -0.058(9) -0.060(9) 0.034(8)
 O14W 0.106(8) 0.062(6) 0.068(7) -0.025(6) -0.009(6) -0.018(6)

_geom_special_details
;
 All esds (except the esd in the dihedral angle between two l.s. planes)
 are estimated using the full covariance matrix.  The cell esds are taken
 into account individually in the estimation of esds in distances, angles
 and torsion angles; correlations between esds in cell parameters are only
 used when they are defined by crystal symmetry.  An approximate (isotropic)
 treatment of cell esds is used for estimating esds involving l.s. planes.
;
loop_
  _geom_bond_atom_site_label_1
  _geom_bond_atom_site_label_2
  _geom_bond_distance
  _geom_bond_site_symmetry_2
  _geom_bond_publ_flag
 As1 O19 1.657(7) . ?
 As1 O20 1.696(7) . ?
 As1 O21 1.686(7) . ?
 As1 C28 1.875(6) . ?
 As2 O6 1.677(6) . ?
 As2 O7 1.684(6) . ?
 As2 O8 1.704(6) . ?
 As2 C40 1.878(4) . ?
 As3 O11 1.681(8) . ?
 As3 O12 1.673(7) . ?
 As3 O15 1.696(7) . ?
 As3 C34 1.860(5) . ?
 As4 O1 1.672(7) . ?
 As4 O2 1.679(7) . ?
 As4 O3 1.682(7) . ?
 As4 C10 1.879(5) . ?
 As5 O33 1.663(8) . ?
 As5 O14 1.674(8) . ?
 As5 O16 1.699(7) . ?
 As5 C22 1.905(8) . ?
 As6 O22 1.665(7) . ?
 As6 O23 1.679(8) . ?
 As6 O28 1.655(7) . ?
 As6 C16 1.887(6) . ?
 C1 C2 1.510(14) . ?
 C1 O4 1.235(12) . ?
 C1 O5 1.270(11) . ?
 C2 H2A 0.9900 . ?
 C2 H2B 0.9900 . ?
 C2 C3 1.505(17) . ?
 C3 O25 1.380(15) . ?
 C3 O30 1.219(15) . ?
 C4 C5 1.503(13) . ?
 C4 O17 1.250(11) . ?
 C4 O18 1.278(11) . ?
 C5 H5A 0.9900 . ?
 C5 H5B 0.9900 . ?
 C5 C6 1.523(15) . ?
 C6 O24 1.232(12) . ?
 C6 O29 1.236(13) . ?
 C7 C8 1.443(15) . ?
 C7 O9 1.296(10) . ?
 C7 O10 1.276(11) . ?
 C8 H8A 0.9900 . ?
 C8 H8B 0.9900 . ?
 C8 C9 1.561(16) . ?
 C9 O26 1.283(17) . ?
 C9 O27 1.197(14) . ?
 O1 Pd12 2.041(7) . ?
 O1 Na6 2.712(13) . ?
 O2 Pd10 2.037(6) . ?
 O3 Pd5 2.037(6) . ?
 O4 Pd5 2.049(7) . ?
 O5 Pd1 2.045(6) . ?
 O5 Na1 2.486(7) . ?
 O6 Pd1 2.033(6) . ?
 O6 Na1 2.416(7) . ?
 O7 Pd3 2.002(6) . ?
 O7 Na1 2.352(7) 2_667 ?
 O8 Pd7 2.020(6) . ?
 O8 Na4 2.847(10) . ?
 O8 Na7 2.863(12) . ?
 O9 Pd7 2.061(7) . ?
 O10 Pd4 2.039(7) . ?
 O10 Na2 2.517(7) . ?
 O11 Pd4 2.005(7) . ?
 O11 Na2 2.399(8) . ?
 O12 Pd9 2.034(7) . ?
 O12 Na2 2.335(8) 2_676 ?
 O33 Pd11 2.037(7) . ?
 O14 Pd9 2.036(7) . ?
 O14 Na2 2.441(8) 2_676 ?
 O15 Pd2 2.029(6) . ?
 O15 Na3 2.496(10) . ?
 O15 Na8 2.384(13) . ?
 O16 Pd8 2.022(7) . ?
 O17 Pd8 2.021(7) . ?
 O18 Pd10 2.022(6) . ?
 O19 Pd6 2.032(6) . ?
 O19 Na9 2.569(19) . ?
 O20 Pd2 2.044(6) . ?
 O20 Na3 2.500(10) . ?
 O20 Na8 2.492(13) . ?
 O21 Pd3 2.026(6) . ?
 O21 Na1 2.447(7) 2_667 ?
 O22 Pd11 2.035(8) . ?
 O23 Pd6 2.022(8) . ?
 O23 Na9 2.96(3) . ?
 O27 Na2 2.420(10) . ?
 O28 Pd12 2.039(8) . ?
 O28 Na6 2.541(12) . ?
 O29 Na5 2.513(18) 2_666 ?
 O30 Na1 2.383(9) . ?
 O1S Pd1 2.016(6) . ?
 O1S Pd5 1.986(6) . ?
 O1S Sr1 2.621(6) . ?
 O2S Pd1 1.976(6) . ?
 O2S Pd3 2.000(6) . ?
 O2S Pd7 1.966(6) . ?
 O2S Sr1 2.645(6) . ?
 O3S Pd4 2.032(6) . ?
 O3S Pd7 2.035(6) . ?
 O3S Sr1 2.589(6) . ?
 O4S Pd2 1.991(6) . ?
 O4S Pd4 1.977(7) . ?
 O4S Sr1 2.610(6) . ?
 O4S Pd9 1.980(6) . ?
 O5S Pd2 1.987(5) . ?
 O5S Pd3 2.000(6) . ?
 O5S Pd6 1.988(6) . ?
 O5S Sr1 2.543(6) . ?
 O6S Pd8 1.969(6) . ?
 O6S Sr1 2.621(6) . ?
 O6S Pd11 1.975(7) . ?
 O6S Pd9 1.996(6) . ?
 O7S Pd6 1.997(6) . ?
 O7S Pd12 1.975(6) . ?
 O7S Sr1 2.587(7) . ?
 O7S Pd11 1.996(6) . ?
 O8S Pd8 2.013(6) . ?
 O8S Sr1 2.611(6) . ?
 O8S Pd10 2.009(6) . ?
 O9S Pd5 1.976(6) . ?
 O9S Pd12 1.998(6) . ?
 O9S Sr1 2.664(6) . ?
 O9S Pd10 1.954(6) . ?
 Pd1 Pd7 3.0923(9) . ?
 Pd1 Sr1 3.7074(10) . ?
 Pd1 Na1 3.511(3) . ?
 Pd2 Pd3 3.1333(9) . ?
 Pd2 Pd6 3.2388(10) . ?
 Pd2 Sr1 3.5895(10) . ?
 Pd2 Na3 3.356(6) . ?
 Pd2 Na8 3.183(10) . ?
 Pd3 Sr1 3.6310(10) . ?
 Pd3 Na1 3.468(4) 2_667 ?
 Pd4 Pd7 2.9817(9) . ?
 Pd4 Sr1 3.6629(10) . ?
 Pd4 Na2 3.532(4) . ?
 Pd5 Sr1 3.6957(10) . ?
 Pd5 Pd10 3.0994(9) . ?
 Pd6 Sr1 3.5839(11) . ?
 Pd6 Na9 3.489(18) . ?
 Pd7 Sr1 3.6647(11) . ?
 Pd7 Na4 3.576(8) . ?
 Pd7 Na7 3.689(10) . ?
 Pd8 Sr1 3.6568(10) . ?
 Pd8 Pd11 3.2192(11) . ?
 Pd8 Pd10 3.0609(9) . ?
 C10 C15 1.3900 . ?
 C10 C11 1.3900 . ?
 C15 H15 0.9500 . ?
 C15 C14 1.3900 . ?
 C14 H14 0.9500 . ?
 C14 C13 1.3900 . ?
 C13 H13 0.9500 . ?
 C13 C12 1.3900 . ?
 C12 H12 0.9500 . ?
 C12 C11 1.3900 . ?
 C11 H11 0.9500 . ?
 Pd12 Sr1 3.6613(11) . ?
 Pd12 Pd10 3.2573(10) . ?
 Pd12 Na6 3.475(10) . ?
 C16 C17 1.3900 . ?
 C16 C21 1.3900 . ?
 C17 H17 0.9500 . ?
 C17 C18 1.3900 . ?
 C18 H18 0.9500 . ?
 C18 C19 1.3900 . ?
 C19 H19 0.9500 . ?
 C19 C20 1.3900 . ?
 C20 H20 0.9500 . ?
 C20 C21 1.3900 . ?
 C21 H21 0.9500 . ?
 C24 H24 0.9500 . ?
 C24 C25 1.3900 . ?
 C24 C23 1.3900 . ?
 C25 H25 0.9500 . ?
 C25 C26 1.3900 . ?
 C26 H26 0.9500 . ?
 C26 C27 1.3900 . ?
 C27 H27 0.9500 . ?
 C27 C22 1.3900 . ?
 C22 C23 1.3900 . ?
 C23 H23 0.9500 . ?
 C28 C29 1.3900 . ?
 C28 C33 1.3900 . ?
 C29 H29 0.9500 . ?
 C29 C30 1.3900 . ?
 C30 H30 0.9500 . ?
 C30 C31 1.3900 . ?
 C31 H31 0.9500 . ?
 C31 C32 1.3900 . ?
 C32 H32 0.9500 . ?
 C32 C33 1.3900 . ?
 C33 H33 0.9500 . ?
 C34 C35 1.3900 . ?
 C34 C39 1.3900 . ?
 C35 H35 0.9500 . ?
 C35 C36 1.3900 . ?
 C36 H36 0.9500 . ?
 C36 C37 1.3900 . ?
 C37 H37 0.9500 . ?
 C37 C38 1.3900 . ?
 C38 H38 0.9500 . ?
 C38 C39 1.3900 . ?
 C39 H39 0.9500 . ?
 Pd9 Na2 3.469(4) 2_676 ?
 C40 C41 1.3900 . ?
 C40 C45 1.3900 . ?
 C41 H41 0.9500 . ?
 C41 C42 1.3900 . ?
 C42 H42 0.9500 . ?
 C42 C43 1.3900 . ?
 C43 H43 0.9500 . ?
 C43 C44 1.3900 . ?
 C44 H44 0.9500 . ?
 C44 C45 1.3900 . ?
 C45 H45 0.9500 . ?
 Na1 O11W 2.359(10) . ?
 Na2 O12W 2.372(13) . ?
 Na3 Na8 3.211(15) . ?
 Na3 O1W 2.400(10) . ?
 Na3 O2W 2.335(18) . ?
 Na3 O3W 2.50(2) . ?
 Na3 O13W 2.440(18) . ?
 Na4 O1W 2.695(12) . ?
 Na4 O7W 2.777(17) . ?
 Na4 O12W 2.816(15) . ?
 Na5 O6W 2.36(2) . ?
 Na5 O18W 2.56(2) . ?
 Na5 Na15 3.532(17) . ?
 Na7 O6W 2.592(19) . ?
 Na7 O31 2.711(18) . ?
 Na8 O13W 2.38(2) . ?
 Na8 O16W 2.608(19) . ?
 Na8 O14W 2.45(2) . ?
 Na9 O9W 2.62(2) . ?
 Na9 O31 2.84(3) 2_667 ?
 O18W Na15 2.399(16) . ?

loop_
  _geom_angle_atom_site_label_1
  _geom_angle_atom_site_label_2
  _geom_angle_atom_site_label_3
  _geom_angle
  _geom_angle_site_symmetry_1
  _geom_angle_site_symmetry_3
  _geom_angle_publ_flag
 O19 As1 O20 109.9(3) . . ?
 O19 As1 O21 112.4(3) . . ?
 O19 As1 C28 107.1(4) . . ?
 O20 As1 C28 110.3(4) . . ?
 O21 As1 O20 109.7(3) . . ?
 O21 As1 C28 107.3(4) . . ?
 O6 As2 O7 112.8(3) . . ?
 O6 As2 O8 111.4(3) . . ?
 O6 As2 C40 110.6(3) . . ?
 O7 As2 O8 108.8(3) . . ?
 O7 As2 C40 106.0(3) . . ?
 O8 As2 C40 106.7(3) . . ?
 O11 As3 O15 110.3(4) . . ?
 O11 As3 C34 109.2(4) . . ?
 O12 As3 O11 112.3(4) . . ?
 O12 As3 O15 110.7(4) . . ?
 O12 As3 C34 108.3(4) . . ?
 O15 As3 C34 105.7(3) . . ?
 O1 As4 O2 111.9(3) . . ?
 O1 As4 O3 110.9(4) . . ?
 O1 As4 C10 108.7(4) . . ?
 O2 As4 O3 110.9(4) . . ?
 O2 As4 C10 108.3(3) . . ?
 O3 As4 C10 106.0(4) . . ?
 O33 As5 O14 111.2(4) . . ?
 O33 As5 O16 109.5(4) . . ?
 O33 As5 C22 111.5(6) . . ?
 O14 As5 O16 112.0(4) . . ?
 O14 As5 C22 103.7(6) . . ?
 O16 As5 C22 108.8(5) . . ?
 O22 As6 O23 112.3(4) . . ?
 O22 As6 C16 108.5(4) . . ?
 O23 As6 C16 108.5(4) . . ?
 O28 As6 O22 110.9(4) . . ?
 O28 As6 O23 109.6(4) . . ?
 O28 As6 C16 106.7(4) . . ?
 O4 C1 C2 116.4(9) . . ?
 O4 C1 O5 126.5(9) . . ?
 O5 C1 C2 117.1(9) . . ?
 C1 C2 H2A 109.5 . . ?
 C1 C2 H2B 109.5 . . ?
 H2A C2 H2B 108.1 . . ?
 C3 C2 C1 110.9(10) . . ?
 C3 C2 H2A 109.5 . . ?
 C3 C2 H2B 109.5 . . ?
 O25 C3 C2 109.4(12) . . ?
 O30 C3 C2 125.3(10) . . ?
 O30 C3 O25 121.2(12) . . ?
 O17 C4 C5 119.2(9) . . ?
 O17 C4 O18 125.3(9) . . ?
 O18 C4 C5 115.5(8) . . ?
 C4 C5 H5A 109.1 . . ?
 C4 C5 H5B 109.1 . . ?
 C4 C5 C6 112.6(9) . . ?
 H5A C5 H5B 107.8 . . ?
 C6 C5 H5A 109.1 . . ?
 C6 C5 H5B 109.1 . . ?
 O24 C6 C5 116.6(10) . . ?
 O24 C6 O29 126.1(12) . . ?
 O29 C6 C5 117.2(10) . . ?
 O9 C7 C8 117.2(9) . . ?
 O10 C7 C8 120.1(8) . . ?
 O10 C7 O9 122.3(9) . . ?
 C7 C8 H8A 110.2 . . ?
 C7 C8 H8B 110.2 . . ?
 C7 C8 C9 107.7(10) . . ?
 H8A C8 H8B 108.5 . . ?
 C9 C8 H8A 110.2 . . ?
 C9 C8 H8B 110.2 . . ?
 O26 C9 C8 115.2(11) . . ?
 O27 C9 C8 118.6(13) . . ?
 O27 C9 O26 126.0(12) . . ?
 As4 O1 Pd12 115.0(4) . . ?
 As4 O1 Na6 119.1(4) . . ?
 Pd12 O1 Na6 92.9(3) . . ?
 As4 O2 Pd10 117.6(4) . . ?
 As4 O3 Pd5 115.6(3) . . ?
 C1 O4 Pd5 131.1(6) . . ?
 C1 O5 Pd1 131.7(6) . . ?
 C1 O5 Na1 124.3(6) . . ?
 Pd1 O5 Na1 101.2(3) . . ?
 As2 O6 Pd1 114.6(3) . . ?
 As2 O6 Na1 139.8(3) . . ?
 Pd1 O6 Na1 103.9(3) . . ?
 As2 O7 Pd3 117.1(3) . . ?
 As2 O7 Na1 133.4(3) . 2_667 ?
 Pd3 O7 Na1 105.3(3) . 2_667 ?
 As2 O8 Pd7 117.8(3) . . ?
 As2 O8 Na4 114.6(4) . . ?
 As2 O8 Na7 112.0(4) . . ?
 Pd7 O8 Na4 93.0(3) . . ?
 Pd7 O8 Na7 96.6(3) . . ?
 Na4 O8 Na7 120.2(4) . . ?
 C7 O9 Pd7 127.7(7) . . ?
 C7 O10 Pd4 130.4(6) . . ?
 C7 O10 Na2 120.4(6) . . ?
 Pd4 O10 Na2 101.1(3) . . ?
 As3 O11 Pd4 116.5(4) . . ?
 As3 O11 Na2 135.8(4) . . ?
 Pd4 O11 Na2 106.3(3) . . ?
 As3 O12 Pd9 117.2(3) . . ?
 As3 O12 Na2 137.6(4) . 2_676 ?
 Pd9 O12 Na2 104.9(3) . 2_676 ?
 As5 O33 Pd11 118.3(4) . . ?
 As5 O14 Pd9 115.8(3) . . ?
 As5 O14 Na2 142.2(4) . 2_676 ?
 Pd9 O14 Na2 101.2(3) . 2_676 ?
 As3 O15 Pd2 116.7(3) . . ?
 As3 O15 Na3 130.7(4) . . ?
 As3 O15 Na8 129.2(5) . . ?
 Pd2 O15 Na3 95.2(3) . . ?
 Pd2 O15 Na8 92.0(4) . . ?
 Na8 O15 Na3 82.3(4) . . ?
 As5 O16 Pd8 116.4(4) . . ?
 C4 O17 Pd8 128.9(7) . . ?
 C4 O18 Pd10 129.0(6) . . ?
 As1 O19 Pd6 117.8(4) . . ?
 As1 O19 Na9 129.4(6) . . ?
 Pd6 O19 Na9 98.0(4) . . ?
 As1 O20 Pd2 117.3(3) . . ?
 As1 O20 Na3 127.7(4) . . ?
 As1 O20 Na8 136.2(5) . . ?
 Pd2 O20 Na3 94.7(3) . . ?
 Pd2 O20 Na8 88.6(4) . . ?
 Na8 O20 Na3 80.1(4) . . ?
 As1 O21 Pd3 116.5(3) . . ?
 As1 O21 Na1 142.1(3) . 2_667 ?
 Pd3 O21 Na1 101.3(3) . 2_667 ?
 As6 O22 Pd11 118.4(4) . . ?
 As6 O23 Pd6 116.9(4) . . ?
 As6 O23 Na9 134.1(5) . . ?
 Pd6 O23 Na9 86.7(4) . . ?
 C9 O27 Na2 119.5(8) . . ?
 As6 O28 Pd12 117.3(4) . . ?
 As6 O28 Na6 124.0(5) . . ?
 Pd12 O28 Na6 98.1(4) . . ?
 C6 O29 Na5 117.5(9) . 2_666 ?
 C3 O30 Na1 124.7(8) . . ?
 Pd1 O1S Sr1 105.4(2) . . ?
 Pd5 O1S Pd1 110.7(3) . . ?
 Pd5 O1S Sr1 105.9(3) . . ?
 Pd1 O2S Pd3 121.6(3) . . ?
 Pd1 O2S Sr1 105.8(2) . . ?
 Pd3 O2S Sr1 101.9(2) . . ?
 Pd7 O2S Pd1 103.3(3) . . ?
 Pd7 O2S Pd3 118.0(3) . . ?
 Pd7 O2S Sr1 104.3(2) . . ?
 Pd4 O3S Pd7 94.3(3) . . ?
 Pd4 O3S Sr1 104.2(3) . . ?
 Pd7 O3S Sr1 104.2(2) . . ?
 Pd2 O4S Sr1 101.7(2) . . ?
 Pd4 O4S Pd2 114.8(3) . . ?
 Pd4 O4S Sr1 105.2(3) . . ?
 Pd4 O4S Pd9 115.6(3) . . ?
 Pd9 O4S Pd2 112.5(3) . . ?
 Pd9 O4S Sr1 105.2(2) . . ?
 Pd2 O5S Pd3 103.6(3) . . ?
 Pd2 O5S Pd6 109.1(3) . . ?
 Pd2 O5S Sr1 104.1(2) . . ?
 Pd3 O5S Sr1 105.5(2) . . ?
 Pd6 O5S Pd3 128.4(3) . . ?
 Pd6 O5S Sr1 103.9(2) . . ?
 Pd8 O6S Sr1 104.7(2) . . ?
 Pd8 O6S Pd11 109.4(3) . . ?
 Pd8 O6S Pd9 121.8(3) . . ?
 Pd11 O6S Sr1 104.0(2) . . ?
 Pd11 O6S Pd9 110.9(3) . . ?
 Pd9 O6S Sr1 104.3(3) . . ?
 Pd6 O7S Sr1 102.1(2) . . ?
 Pd12 O7S Pd6 118.4(3) . . ?
 Pd12 O7S Sr1 106.0(3) . . ?
 Pd12 O7S Pd11 112.9(3) . . ?
 Pd11 O7S Pd6 111.1(3) . . ?
 Pd11 O7S Sr1 104.5(3) . . ?
 Pd8 O8S Sr1 103.8(2) . . ?
 Pd10 O8S Pd8 99.1(3) . . ?
 Pd10 O8S Sr1 103.7(2) . . ?
 Pd5 O9S Pd12 128.5(3) . . ?
 Pd5 O9S Sr1 104.6(3) . . ?
 Pd12 O9S Sr1 102.6(2) . . ?
 Pd10 O9S Pd5 104.1(3) . . ?
 Pd10 O9S Pd12 111.0(3) . . ?
 Pd10 O9S Sr1 103.4(2) . . ?
 O5 Pd1 Pd7 139.0(2) . . ?
 O5 Pd1 Sr1 135.91(18) . . ?
 O5 Pd1 Na1 43.99(19) . . ?
 O6 Pd1 O5 85.7(2) . . ?
 O6 Pd1 Pd7 88.14(17) . . ?
 O6 Pd1 Sr1 137.99(17) . . ?
 O6 Pd1 Na1 41.91(18) . . ?
 O1S Pd1 O5 94.0(2) . . ?
 O1S Pd1 O6 175.3(3) . . ?
 O1S Pd1 Pd7 88.97(17) . . ?
 O1S Pd1 Sr1 42.96(17) . . ?
 O1S Pd1 Na1 138.03(18) . . ?
 O2S Pd1 O5 176.8(3) . . ?
 O2S Pd1 O6 95.4(2) . . ?
 O2S Pd1 O1S 84.6(2) . . ?
 O2S Pd1 Pd7 38.20(18) . . ?
 O2S Pd1 Sr1 43.37(17) . . ?
 O2S Pd1 Na1 137.29(18) . . ?
 Pd7 Pd1 Sr1 64.48(2) . . ?
 Pd7 Pd1 Na1 120.99(7) . . ?
 Na1 Pd1 Sr1 172.65(7) . . ?
 O15 Pd2 O20 82.1(3) . . ?
 O15 Pd2 Pd3 139.7(2) . . ?
 O15 Pd2 Pd6 143.8(2) . . ?
 O15 Pd2 Sr1 140.03(19) . . ?
 O15 Pd2 Na3 47.8(2) . . ?
 O15 Pd2 Na8 48.5(3) . . ?
 O20 Pd2 Pd3 83.02(19) . . ?
 O20 Pd2 Pd6 80.6(2) . . ?
 O20 Pd2 Sr1 137.88(18) . . ?
 O20 Pd2 Na3 47.9(2) . . ?
 O20 Pd2 Na8 51.5(3) . . ?
 O4S Pd2 O15 94.6(2) . . ?
 O4S Pd2 O20 176.4(2) . . ?
 O4S Pd2 Pd3 100.54(17) . . ?
 O4S Pd2 Pd6 101.39(17) . . ?
 O4S Pd2 Sr1 45.39(16) . . ?
 O4S Pd2 Na3 130.3(2) . . ?
 O4S Pd2 Na8 125.0(3) . . ?
 O5S Pd2 O15 176.5(3) . . ?
 O5S Pd2 O20 94.6(2) . . ?
 O5S Pd2 O4S 88.8(2) . . ?
 O5S Pd2 Pd3 38.36(17) . . ?
 O5S Pd2 Pd6 35.45(18) . . ?
 O5S Pd2 Sr1 43.40(16) . . ?
 O5S Pd2 Na3 129.0(2) . . ?
 O5S Pd2 Na8 129.6(3) . . ?
 Pd3 Pd2 Pd6 68.58(2) . . ?
 Pd3 Pd2 Sr1 64.97(2) . . ?
 Pd3 Pd2 Na3 95.89(12) . . ?
 Pd3 Pd2 Na8 134.3(2) . . ?
 Pd6 Pd2 Sr1 63.07(2) . . ?
 Pd6 Pd2 Na3 128.22(12) . . ?
 Na3 Pd2 Sr1 154.13(13) . . ?
 Na8 Pd2 Pd6 96.6(2) . . ?
 Na8 Pd2 Sr1 147.1(3) . . ?
 Na8 Pd2 Na3 58.8(3) . . ?
 O7 Pd3 O21 82.6(3) . . ?
 O7 Pd3 Pd2 135.90(17) . . ?
 O7 Pd3 Sr1 140.22(18) . . ?
 O7 Pd3 Na1 40.86(19) . 2_667 ?
 O21 Pd3 Pd2 86.54(18) . . ?
 O21 Pd3 Sr1 137.21(19) . . ?
 O21 Pd3 Na1 43.78(19) . 2_667 ?
 O2S Pd3 O7 94.8(2) . . ?
 O2S Pd3 O21 176.8(2) . . ?
 O2S Pd3 O5S 87.7(2) . . ?
 O2S Pd3 Pd2 96.64(16) . . ?
 O2S Pd3 Sr1 45.46(17) . . ?
 O2S Pd3 Na1 133.16(18) . 2_667 ?
 O5S Pd3 O7 173.9(2) . . ?
 O5S Pd3 O21 95.2(2) . . ?
 O5S Pd3 Pd2 38.07(16) . . ?
 O5S Pd3 Sr1 42.45(17) . . ?
 O5S Pd3 Na1 138.16(18) . 2_667 ?
 Pd2 Pd3 Sr1 63.60(2) . . ?
 Pd2 Pd3 Na1 124.53(6) . 2_667 ?
 Na1 Pd3 Sr1 169.03(6) 2_667 . ?
 O10 Pd4 Pd7 79.33(18) . . ?
 O10 Pd4 Sr1 136.17(18) . . ?
 O10 Pd4 Na2 44.37(19) . . ?
 O11 Pd4 O10 84.7(3) . . ?
 O11 Pd4 O3S 177.4(3) . . ?
 O11 Pd4 Pd7 135.1(2) . . ?
 O11 Pd4 Sr1 138.9(2) . . ?
 O11 Pd4 Na2 40.7(2) . . ?
 O3S Pd4 O10 93.0(3) . . ?
 O3S Pd4 Pd7 42.90(17) . . ?
 O3S Pd4 Sr1 43.24(19) . . ?
 O3S Pd4 Na2 137.2(2) . . ?
 O4S Pd4 O10 179.6(2) . . ?
 O4S Pd4 O11 95.7(3) . . ?
 O4S Pd4 O3S 86.6(2) . . ?
 O4S Pd4 Pd7 100.35(17) . . ?
 O4S Pd4 Sr1 43.45(16) . . ?
 O4S Pd4 Na2 136.02(18) . . ?
 Pd7 Pd4 Sr1 66.02(2) . . ?
 Pd7 Pd4 Na2 114.99(7) . . ?
 Na2 Pd4 Sr1 178.93(7) . . ?
 O3 Pd5 O4 85.6(3) . . ?
 O3 Pd5 Sr1 138.3(2) . . ?
 O3 Pd5 Pd10 86.18(19) . . ?
 O4 Pd5 Sr1 136.0(2) . . ?
 O4 Pd5 Pd10 138.83(19) . . ?
 O1S Pd5 O3 175.0(3) . . ?
 O1S Pd5 O4 93.5(3) . . ?
 O1S Pd5 Sr1 43.02(18) . . ?
 O1S Pd5 Pd10 91.28(18) . . ?
 O9S Pd5 O3 94.4(3) . . ?
 O9S Pd5 O4 176.4(3) . . ?
 O9S Pd5 O1S 86.2(3) . . ?
 O9S Pd5 Sr1 44.25(17) . . ?
 O9S Pd5 Pd10 37.70(17) . . ?
 Pd10 Pd5 Sr1 64.31(2) . . ?
 O19 Pd6 Pd2 85.14(19) . . ?
 O19 Pd6 Sr1 137.47(19) . . ?
 O19 Pd6 Na9 46.8(3) . . ?
 O23 Pd6 O19 82.5(3) . . ?
 O23 Pd6 Pd2 140.3(2) . . ?
 O23 Pd6 Sr1 140.0(2) . . ?
 O23 Pd6 Na9 57.9(5) . . ?
 O5S Pd6 O19 94.3(3) . . ?
 O5S Pd6 O23 175.2(3) . . ?
 O5S Pd6 O7S 88.2(2) . . ?
 O5S Pd6 Pd2 35.44(16) . . ?
 O5S Pd6 Sr1 43.54(16) . . ?
 O5S Pd6 Na9 122.0(4) . . ?
 O7S Pd6 O19 177.2(3) . . ?
 O7S Pd6 O23 95.1(3) . . ?
 O7S Pd6 Pd2 97.62(18) . . ?
 O7S Pd6 Sr1 44.89(19) . . ?
 O7S Pd6 Na9 130.6(3) . . ?
 Pd2 Pd6 Sr1 63.25(2) . . ?
 Pd2 Pd6 Na9 130.2(3) . . ?
 Na9 Pd6 Sr1 141.9(4) . . ?
 O8 Pd7 O9 86.6(3) . . ?
 O8 Pd7 O3S 178.7(2) . . ?
 O8 Pd7 Pd1 83.32(17) . . ?
 O8 Pd7 Pd4 136.01(18) . . ?
 O8 Pd7 Sr1 137.70(19) . . ?
 O8 Pd7 Na4 52.7(2) . . ?
 O8 Pd7 Na7 50.4(3) . . ?
 O9 Pd7 Pd1 139.0(2) . . ?
 O9 Pd7 Pd4 80.16(19) . . ?
 O9 Pd7 Sr1 135.7(2) . . ?
 O9 Pd7 Na4 71.3(2) . . ?
 O9 Pd7 Na7 59.1(3) . . ?
 O2S Pd7 O8 93.5(3) . . ?
 O2S Pd7 O9 177.3(3) . . ?
 O2S Pd7 O3S 87.5(2) . . ?
 O2S Pd7 Pd1 38.45(17) . . ?
 O2S Pd7 Pd4 101.56(17) . . ?
 O2S Pd7 Sr1 44.39(17) . . ?
 O2S Pd7 Na4 110.8(2) . . ?
 O2S Pd7 Na7 119.1(3) . . ?
 O3S Pd7 O9 92.5(3) . . ?
 O3S Pd7 Pd1 98.01(17) . . ?
 O3S Pd7 Pd4 42.81(16) . . ?
 O3S Pd7 Sr1 43.22(18) . . ?
 O3S Pd7 Na4 126.1(2) . . ?
 O3S Pd7 Na7 129.7(2) . . ?
 Pd1 Pd7 Sr1 65.92(2) . . ?
 Pd1 Pd7 Na4 128.22(13) . . ?
 Pd1 Pd7 Na7 84.5(2) . . ?
 Pd4 Pd7 Pd1 131.88(3) . . ?
 Pd4 Pd7 Sr1 65.96(2) . . ?
 Pd4 Pd7 Na4 83.39(13) . . ?
 Pd4 Pd7 Na7 139.2(2) . . ?
 Sr1 Pd7 Na7 144.02(18) . . ?
 Na4 Pd7 Sr1 128.16(15) . . ?
 Na4 Pd7 Na7 85.9(2) . . ?
 O16 Pd8 Sr1 139.7(2) . . ?
 O16 Pd8 Pd11 83.3(2) . . ?
 O16 Pd8 Pd10 140.4(2) . . ?
 O17 Pd8 O16 85.0(3) . . ?
 O17 Pd8 Sr1 135.28(19) . . ?
 O17 Pd8 Pd11 143.7(2) . . ?
 O17 Pd8 Pd10 78.66(18) . . ?
 O6S Pd8 O16 95.8(3) . . ?
 O6S Pd8 O17 178.5(3) . . ?
 O6S Pd8 O8S 87.8(2) . . ?
 O6S Pd8 Sr1 43.89(18) . . ?
 O6S Pd8 Pd11 35.4(2) . . ?
 O6S Pd8 Pd10 99.92(17) . . ?
 O8S Pd8 O16 175.8(3) . . ?
 O8S Pd8 O17 91.5(3) . . ?
 O8S Pd8 Sr1 43.90(17) . . ?
 O8S Pd8 Pd11 100.89(18) . . ?
 O8S Pd8 Pd10 40.39(17) . . ?
 Pd11 Pd8 Sr1 63.61(2) . . ?
 Pd10 Pd8 Sr1 65.15(2) . . ?
 Pd10 Pd8 Pd11 88.92(3) . . ?
 C15 C10 As4 118.4(5) . . ?
 C15 C10 C11 120.0 . . ?
 C11 C10 As4 121.6(5) . . ?
 C10 C15 H15 120.0 . . ?
 C10 C15 C14 120.0 . . ?
 C14 C15 H15 120.0 . . ?
 C15 C14 H14 120.0 . . ?
 C15 C14 C13 120.0 . . ?
 C13 C14 H14 120.0 . . ?
 C14 C13 H13 120.0 . . ?
 C12 C13 C14 120.0 . . ?
 C12 C13 H13 120.0 . . ?
 C13 C12 H12 120.0 . . ?
 C11 C12 C13 120.0 . . ?
 C11 C12 H12 120.0 . . ?
 C10 C11 H11 120.0 . . ?
 C12 C11 C10 120.0 . . ?
 C12 C11 H11 120.0 . . ?
 O1 Pd12 Sr1 138.2(2) . . ?
 O1 Pd12 Pd10 87.3(2) . . ?
 O1 Pd12 Na6 51.2(3) . . ?
 O28 Pd12 O1 84.4(3) . . ?
 O28 Pd12 Sr1 137.0(2) . . ?
 O28 Pd12 Pd10 142.9(2) . . ?
 O28 Pd12 Na6 46.4(3) . . ?
 O7S Pd12 O1 178.1(3) . . ?
 O7S Pd12 O28 94.5(3) . . ?
 O7S Pd12 O9S 87.5(2) . . ?
 O7S Pd12 Sr1 42.78(19) . . ?
 O7S Pd12 Pd10 94.58(19) . . ?
 O7S Pd12 Na6 128.7(2) . . ?
 O9S Pd12 O1 93.7(3) . . ?
 O9S Pd12 O28 176.7(3) . . ?
 O9S Pd12 Sr1 45.26(16) . . ?
 O9S Pd12 Pd10 34.06(17) . . ?
 O9S Pd12 Na6 130.4(2) . . ?
 Pd10 Pd12 Sr1 63.40(2) . . ?
 Pd10 Pd12 Na6 102.07(17) . . ?
 Na6 Pd12 Sr1 157.36(17) . . ?
 C17 C16 As6 120.9(5) . . ?
 C17 C16 C21 120.0 . . ?
 C21 C16 As6 119.1(5) . . ?
 C16 C17 H17 120.0 . . ?
 C18 C17 C16 120.0 . . ?
 C18 C17 H17 120.0 . . ?
 C17 C18 H18 120.0 . . ?
 C17 C18 C19 120.0 . . ?
 C19 C18 H18 120.0 . . ?
 C18 C19 H19 120.0 . . ?
 C20 C19 C18 120.0 . . ?
 C20 C19 H19 120.0 . . ?
 C19 C20 H20 120.0 . . ?
 C21 C20 C19 120.0 . . ?
 C21 C20 H20 120.0 . . ?
 C16 C21 H21 120.0 . . ?
 C20 C21 C16 120.0 . . ?
 C20 C21 H21 120.0 . . ?
 O1S Sr1 O2S 61.34(18) . . ?
 O1S Sr1 O6S 143.30(19) . . ?
 O1S Sr1 O9S 61.6(2) . . ?
 O1S Sr1 Pd2 137.18(14) . . ?
 O1S Sr1 Pd3 87.70(13) . . ?
 O1S Sr1 Pd6 120.83(14) . . ?
 O2S Sr1 O9S 110.67(18) . . ?
 O2S Sr1 Pd2 75.93(13) . . ?
 O2S Sr1 Pd3 32.60(13) . . ?
 O2S Sr1 Pd6 91.03(14) . . ?
 O3S Sr1 O1S 79.99(19) . . ?
 O3S Sr1 O2S 63.79(19) . . ?
 O3S Sr1 O4S 63.9(2) . . ?
 O3S Sr1 O6S 104.3(2) . . ?
 O3S Sr1 O8S 88.9(2) . . ?
 O3S Sr1 O9S 134.94(19) . . ?
 O3S Sr1 Pd2 83.97(14) . . ?
 O3S Sr1 Pd3 85.32(14) . . ?
 O3S Sr1 Pd6 135.77(14) . . ?
 O4S Sr1 O1S 141.8(2) . . ?
 O4S Sr1 O2S 90.46(18) . . ?
 O4S Sr1 O6S 63.15(19) . . ?
 O4S Sr1 O8S 109.47(18) . . ?
 O4S Sr1 O9S 156.1(2) . . ?
 O4S Sr1 Pd2 32.90(13) . . ?
 O4S Sr1 Pd3 78.03(13) . . ?
 O4S Sr1 Pd6 81.85(14) . . ?
 O5S Sr1 O1S 116.09(19) . . ?
 O5S Sr1 O2S 64.52(19) . . ?
 O5S Sr1 O3S 104.3(2) . . ?
 O5S Sr1 O4S 65.37(18) . . ?
 O5S Sr1 O6S 98.42(19) . . ?
 O5S Sr1 O7S 65.46(19) . . ?
 O5S Sr1 O8S 160.3(2) . . ?
 O5S Sr1 O9S 113.01(19) . . ?
 O5S Sr1 Pd2 32.47(13) . . ?
 O5S Sr1 Pd3 32.07(14) . . ?
 O5S Sr1 Pd6 32.59(14) . . ?
 O6S Sr1 O2S 153.31(18) . . ?
 O6S Sr1 O9S 94.63(19) . . ?
 O6S Sr1 Pd2 79.18(13) . . ?
 O6S Sr1 Pd3 128.75(13) . . ?
 O6S Sr1 Pd6 81.82(14) . . ?
 O7S Sr1 O1S 118.49(19) . . ?
 O7S Sr1 O2S 119.90(19) . . ?
 O7S Sr1 O3S 161.13(19) . . ?
 O7S Sr1 O4S 97.28(19) . . ?
 O7S Sr1 O6S 63.8(2) . . ?
 O7S Sr1 O8S 97.6(2) . . ?
 O7S Sr1 O9S 63.05(19) . . ?
 O7S Sr1 Pd2 79.50(13) . . ?
 O7S Sr1 Pd3 91.39(14) . . ?
 O7S Sr1 Pd6 33.01(13) . . ?
 O8S Sr1 O1S 80.17(19) . . ?
 O8S Sr1 O2S 135.2(2) . . ?
 O8S Sr1 O6S 63.69(19) . . ?
 O8S Sr1 O9S 63.40(18) . . ?
 O8S Sr1 Pd2 139.11(13) . . ?
 O8S Sr1 Pd3 167.32(14) . . ?
 O8S Sr1 Pd6 130.34(15) . . ?
 O9S Sr1 Pd2 140.30(14) . . ?
 O9S Sr1 Pd3 113.77(13) . . ?
 O9S Sr1 Pd6 86.68(14) . . ?
 Pd2 Sr1 Pd3 51.432(18) . . ?
 Pd6 Sr1 Pd2 53.679(19) . . ?
 Pd6 Sr1 Pd3 59.69(2) . . ?
 C25 C24 H24 120.0 . . ?
 C25 C24 C23 120.0 . . ?
 C23 C24 H24 120.0 . . ?
 C24 C25 H25 120.0 . . ?
 C24 C25 C26 120.0 . . ?
 C26 C25 H25 120.0 . . ?
 C25 C26 H26 120.0 . . ?
 C27 C26 C25 120.0 . . ?
 C27 C26 H26 120.0 . . ?
 C26 C27 H27 120.0 . . ?
 C22 C27 C26 120.0 . . ?
 C22 C27 H27 120.0 . . ?
 C27 C22 As5 119.1(7) . . ?
 C27 C22 C23 120.0 . . ?
 C23 C22 As5 120.4(8) . . ?
 C24 C23 H23 120.0 . . ?
 C22 C23 C24 120.0 . . ?
 C22 C23 H23 120.0 . . ?
 O33 Pd11 Pd8 83.2(2) . . ?
 O33 Pd11 Sr1 138.0(2) . . ?
 O22 Pd11 O33 85.0(3) . . ?
 O22 Pd11 Pd8 142.2(2) . . ?
 O22 Pd11 Sr1 137.0(2) . . ?
 O6S Pd11 O33 93.8(3) . . ?
 O6S Pd11 O22 177.4(3) . . ?
 O6S Pd11 O7S 87.7(3) . . ?
 O6S Pd11 Pd8 35.24(17) . . ?
 O6S Pd11 Sr1 44.29(17) . . ?
 O7S Pd11 O33 177.8(3) . . ?
 O7S Pd11 O22 93.6(3) . . ?
 O7S Pd11 Pd8 98.92(19) . . ?
 O7S Pd11 Sr1 43.42(19) . . ?
 Pd8 Pd11 Sr1 64.06(2) . . ?
 C29 C28 As1 119.8(5) . . ?
 C29 C28 C33 120.0 . . ?
 C33 C28 As1 120.2(5) . . ?
 C28 C29 H29 120.0 . . ?
 C30 C29 C28 120.0 . . ?
 C30 C29 H29 120.0 . . ?
 C29 C30 H30 120.0 . . ?
 C31 C30 C29 120.0 . . ?
 C31 C30 H30 120.0 . . ?
 C30 C31 H31 120.0 . . ?
 C30 C31 C32 120.0 . . ?
 C32 C31 H31 120.0 . . ?
 C31 C32 H32 120.0 . . ?
 C33 C32 C31 120.0 . . ?
 C33 C32 H32 120.0 . . ?
 C28 C33 H33 120.0 . . ?
 C32 C33 C28 120.0 . . ?
 C32 C33 H33 120.0 . . ?
 O2 Pd10 Pd5 84.47(19) . . ?
 O2 Pd10 Pd8 139.5(2) . . ?
 O2 Pd10 Pd12 78.1(2) . . ?
 O2 Pd10 Sr1 137.78(19) . . ?
 O18 Pd10 O2 86.3(3) . . ?
 O18 Pd10 Pd5 138.83(19) . . ?
 O18 Pd10 Pd8 78.06(18) . . ?
 O18 Pd10 Pd12 147.2(2) . . ?
 O18 Pd10 Sr1 135.83(18) . . ?
 O8S Pd10 O2 178.1(3) . . ?
 O8S Pd10 O18 92.0(3) . . ?
 O8S Pd10 Pd5 96.40(17) . . ?
 O8S Pd10 Pd8 40.49(18) . . ?
 O8S Pd10 Pd12 103.70(18) . . ?
 O8S Pd10 Sr1 43.99(17) . . ?
 O9S Pd10 O2 92.9(3) . . ?
 O9S Pd10 O18 177.0(3) . . ?
 O9S Pd10 O8S 88.8(2) . . ?
 O9S Pd10 Pd5 38.20(18) . . ?
 O9S Pd10 Pd8 104.31(16) . . ?
 O9S Pd10 Pd12 34.93(19) . . ?
 O9S Pd10 Sr1 45.22(17) . . ?
 Pd5 Pd10 Pd12 68.48(2) . . ?
 Pd5 Pd10 Sr1 65.79(2) . . ?
 Pd8 Pd10 Pd5 130.66(3) . . ?
 Pd8 Pd10 Pd12 95.36(3) . . ?
 Pd8 Pd10 Sr1 65.33(2) . . ?
 Pd12 Pd10 Sr1 63.70(2) . . ?
 C35 C34 As3 120.3(5) . . ?
 C35 C34 C39 120.0 . . ?
 C39 C34 As3 119.5(5) . . ?
 C34 C35 H35 120.0 . . ?
 C36 C35 C34 120.0 . . ?
 C36 C35 H35 120.0 . . ?
 C35 C36 H36 120.0 . . ?
 C37 C36 C35 120.0 . . ?
 C37 C36 H36 120.0 . . ?
 C36 C37 H37 120.0 . . ?
 C36 C37 C38 120.0 . . ?
 C38 C37 H37 120.0 . . ?
 C37 C38 H38 120.0 . . ?
 C39 C38 C37 120.0 . . ?
 C39 C38 H38 120.0 . . ?
 C34 C39 H39 120.0 . . ?
 C38 C39 C34 120.0 . . ?
 C38 C39 H39 120.0 . . ?
 O12 Pd9 O14 83.6(3) . . ?
 O12 Pd9 Sr1 137.6(2) . . ?
 O12 Pd9 Na2 40.6(2) . 2_676 ?
 O14 Pd9 Sr1 138.7(2) . . ?
 O14 Pd9 Na2 43.7(2) . 2_676 ?
 O4S Pd9 O12 94.2(3) . . ?
 O4S Pd9 O14 177.3(3) . . ?
 O4S Pd9 O6S 87.1(2) . . ?
 O4S Pd9 Sr1 43.42(17) . . ?
 O4S Pd9 Na2 133.94(18) . 2_676 ?
 O6S Pd9 O12 175.9(3) . . ?
 O6S Pd9 O14 95.2(3) . . ?
 O6S Pd9 Sr1 43.88(18) . . ?
 O6S Pd9 Na2 138.70(19) . 2_676 ?
 Na2 Pd9 Sr1 172.28(8) 2_676 . ?
 C41 C40 As2 122.4(3) . . ?
 C41 C40 C45 120.0 . . ?
 C45 C40 As2 117.6(3) . . ?
 C40 C41 H41 120.0 . . ?
 C40 C41 C42 120.0 . . ?
 C42 C41 H41 120.0 . . ?
 C41 C42 H42 120.0 . . ?
 C43 C42 C41 120.0 . . ?
 C43 C42 H42 120.0 . . ?
 C42 C43 H43 120.0 . . ?
 C42 C43 C44 120.0 . . ?
 C44 C43 H43 120.0 . . ?
 C43 C44 H44 120.0 . . ?
 C43 C44 C45 120.0 . . ?
 C45 C44 H44 120.0 . . ?
 C40 C45 H45 120.0 . . ?
 C44 C45 C40 120.0 . . ?
 C44 C45 H45 120.0 . . ?
 O5 Na1 Pd1 34.85(15) . . ?
 O5 Na1 Pd3 159.3(2) . 2_667 ?
 O6 Na1 O5 68.9(2) . . ?
 O6 Na1 O21 127.3(3) . 2_667 ?
 O6 Na1 Pd1 34.20(15) . . ?
 O6 Na1 Pd3 101.74(18) . 2_667 ?
 O7 Na1 O5 125.4(3) 2_667 . ?
 O7 Na1 O6 84.8(2) 2_667 . ?
 O7 Na1 O21 67.2(2) 2_667 2_667 ?
 O7 Na1 O30 94.0(3) 2_667 . ?
 O7 Na1 Pd1 105.34(19) 2_667 . ?
 O7 Na1 Pd3 33.83(16) 2_667 2_667 ?
 O7 Na1 O11W 149.2(4) 2_667 . ?
 O21 Na1 O5 162.6(3) 2_667 . ?
 O21 Na1 Pd1 161.3(2) 2_667 . ?
 O21 Na1 Pd3 34.95(15) 2_667 2_667 ?
 O30 Na1 O5 76.0(3) . . ?
 O30 Na1 O6 135.2(3) . . ?
 O30 Na1 O21 92.2(3) . 2_667 ?
 O30 Na1 Pd1 105.7(2) . . ?
 O30 Na1 Pd3 101.5(2) . 2_667 ?
 Pd3 Na1 Pd1 132.39(11) 2_667 . ?
 O11W Na1 O5 82.3(3) . . ?
 O11W Na1 O6 95.2(3) . . ?
 O11W Na1 O21 89.2(3) . 2_667 ?
 O11W Na1 O30 106.9(4) . . ?
 O11W Na1 Pd1 90.7(2) . . ?
 O11W Na1 Pd3 117.6(3) . 2_667 ?
 O10 Na2 Pd4 34.51(17) . . ?
 O10 Na2 Pd9 152.1(2) . 2_676 ?
 O11 Na2 O10 67.3(2) . . ?
 O11 Na2 O14 127.3(3) . 2_676 ?
 O11 Na2 O27 137.2(3) . . ?
 O11 Na2 Pd4 33.00(17) . . ?
 O11 Na2 Pd9 106.9(2) . 2_676 ?
 O12 Na2 O10 118.0(3) 2_676 . ?
 O12 Na2 O11 88.6(3) 2_676 . ?
 O12 Na2 O14 69.2(3) 2_676 2_676 ?
 O12 Na2 O27 95.3(3) 2_676 . ?
 O12 Na2 Pd4 102.4(2) 2_676 . ?
 O12 Na2 Pd9 34.52(17) 2_676 2_676 ?
 O12 Na2 O12W 153.4(4) 2_676 . ?
 O14 Na2 O10 165.1(3) 2_676 . ?
 O14 Na2 Pd4 160.2(3) 2_676 . ?
 O14 Na2 Pd9 35.15(17) 2_676 2_676 ?
 O27 Na2 O10 73.5(3) . . ?
 O27 Na2 O14 93.3(3) . 2_676 ?
 O27 Na2 Pd4 105.5(2) . . ?
 O27 Na2 Pd9 99.6(2) . 2_676 ?
 Pd9 Na2 Pd4 132.26(13) 2_676 . ?
 O12W Na2 O10 82.7(4) . . ?
 O12W Na2 O11 84.4(4) . . ?
 O12W Na2 O14 95.0(4) . 2_676 ?
 O12W Na2 O27 107.3(4) . . ?
 O12W Na2 Pd4 85.4(3) . . ?
 O12W Na2 Pd9 124.7(3) . 2_676 ?
 O15 Na3 O20 64.7(3) . . ?
 O15 Na3 Pd2 37.01(17) . . ?
 O15 Na3 Na8 47.4(3) . . ?
 O15 Na3 O3W 167.3(6) . . ?
 O20 Na3 Pd2 37.38(17) . . ?
 O20 Na3 Na8 49.8(3) . . ?
 O20 Na3 O3W 115.5(6) . . ?
 Na8 Na3 Pd2 57.9(2) . . ?
 O1W Na3 O15 110.2(3) . . ?
 O1W Na3 O20 84.2(3) . . ?
 O1W Na3 Pd2 80.7(3) . . ?
 O1W Na3 Na8 133.1(4) . . ?
 O1W Na3 O3W 82.2(5) . . ?
 O1W Na3 O13W 163.8(5) . . ?
 O2W Na3 O15 101.2(6) . . ?
 O2W Na3 O20 161.5(6) . . ?
 O2W Na3 Pd2 124.3(5) . . ?
 O2W Na3 Na8 129.9(5) . . ?
 O2W Na3 O1W 90.2(5) . . ?
 O2W Na3 O3W 81.0(7) . . ?
 O2W Na3 O13W 98.6(6) . . ?
 O3W Na3 Pd2 149.3(5) . . ?
 O3W Na3 Na8 122.0(6) . . ?
 O13W Na3 O15 81.5(5) . . ?
 O13W Na3 O20 91.3(5) . . ?
 O13W Na3 Pd2 104.9(5) . . ?
 O13W Na3 Na8 47.5(5) . . ?
 O13W Na3 O3W 85.8(6) . . ?
 O8 Na4 Pd7 34.33(16) . . ?
 O1W Na4 O8 100.9(3) . . ?
 O1W Na4 Pd7 96.9(3) . . ?
 O1W Na4 O7W 90.5(5) . . ?
 O1W Na4 O12W 106.5(4) . . ?
 O7W Na4 O8 125.5(4) . . ?
 O7W Na4 Pd7 159.5(4) . . ?
 O7W Na4 O12W 94.1(5) . . ?
 O12W Na4 O8 131.2(4) . . ?
 O12W Na4 Pd7 101.9(3) . . ?
 O29 Na5 O18W 121.3(8) 2_666 . ?
 O29 Na5 Na15 114.9(5) 2_666 . ?
 O6W Na5 O29 92.4(7) . 2_666 ?
 O6W Na5 O18W 85.7(7) . . ?
 O6W Na5 Na15 128.4(7) . . ?
 O18W Na5 Na15 42.8(5) . . ?
 O1 Na6 Pd12 35.92(19) . . ?
 O28 Na6 O1 62.8(3) . . ?
 O28 Na6 Pd12 35.5(2) . . ?
 O8 Na7 Pd7 32.95(17) . . ?
 O6W Na7 O8 105.8(5) . . ?
 O6W Na7 Pd7 82.0(4) . . ?
 O6W Na7 O31 91.2(6) . . ?
 O31 Na7 O8 121.6(5) . . ?
 O31 Na7 Pd7 145.8(6) . . ?
 O15 Na8 O20 66.5(4) . . ?
 O15 Na8 Pd2 39.6(2) . . ?
 O15 Na8 Na3 50.4(3) . . ?
 O15 Na8 O13W 85.0(6) . . ?
 O15 Na8 O16W 86.6(5) . . ?
 O15 Na8 O14W 118.9(6) . . ?
 O20 Na8 Pd2 39.9(2) . . ?
 O20 Na8 Na3 50.1(3) . . ?
 O20 Na8 O16W 119.4(5) . . ?
 Pd2 Na8 Na3 63.3(2) . . ?
 O13W Na8 O20 92.8(6) . . ?
 O13W Na8 Pd2 111.7(6) . . ?
 O13W Na8 Na3 49.0(5) . . ?
 O13W Na8 O16W 139.6(7) . . ?
 O13W Na8 O14W 84.1(7) . . ?
 O16W Na8 Pd2 84.8(4) . . ?
 O16W Na8 Na3 136.9(5) . . ?
 O14W Na8 O20 173.4(7) . . ?
 O14W Na8 Pd2 146.6(6) . . ?
 O14W Na8 Na3 129.4(7) . . ?
 O14W Na8 O16W 65.9(6) . . ?
 O19 Na9 O23 57.3(5) . . ?
 O19 Na9 Pd6 35.2(3) . . ?
 O19 Na9 O9W 122.5(7) . . ?
 O19 Na9 O31 104.9(7) . 2_667 ?
 O23 Na9 Pd6 35.4(3) . . ?
 O9W Na9 O23 74.3(6) . . ?
 O9W Na9 Pd6 87.3(5) . . ?
 O9W Na9 O31 115.2(11) . 2_667 ?
 O31 Na9 O23 160.7(6) 2_667 . ?
 O31 Na9 Pd6 125.7(6) 2_667 . ?
 Na3 O1W Na4 118.4(4) . . ?
 Na5 O6W Na7 129.4(8) . . ?
 Na2 O12W Na4 133.8(5) . . ?
 Na8 O13W Na3 83.5(5) . . ?
 Na15 O18W Na5 90.8(6) . . ?
 Na7 O31 Na9 145.0(8) . 2_667 ?
 Na5 Na15 Na5 180.0 2_766 . ?
 O18W Na15 Na5 46.4(5) 2_766 2_766 ?
 O18W Na15 Na5 133.6(5) 2_766 . ?
 O18W Na15 Na5 46.4(5) . . ?
 O18W Na15 Na5 133.6(5) . 2_766 ?
 O18W Na15 O18W 180.0 . 2_766 ?

loop_
  _geom_torsion_atom_site_label_1
  _geom_torsion_atom_site_label_2
  _geom_torsion_atom_site_label_3
  _geom_torsion_atom_site_label_4
  _geom_torsion
  _geom_torsion_site_symmetry_1
  _geom_torsion_site_symmetry_2
  _geom_torsion_site_symmetry_3
  _geom_torsion_site_symmetry_4
  _geom_torsion_publ_flag
 As1 C28 C29 C30 179.3(9) . . . . ?
 As1 C28 C33 C32 -179.3(9) . . . . ?
 As2 C40 C41 C42 178.7(5) . . . . ?
 As2 C40 C45 C44 -178.7(5) . . . . ?
 As3 C34 C35 C36 -174.9(6) . . . . ?
 As3 C34 C39 C38 175.0(6) . . . . ?
 As4 C10 C15 C14 179.8(7) . . . . ?
 As4 C10 C11 C12 -179.8(8) . . . . ?
 As5 C22 C23 C24 -171.4(14) . . . . ?
 As6 C16 C17 C18 -178.5(8) . . . . ?
 As6 C16 C21 C20 178.6(8) . . . . ?
 C1 C2 C3 O25 155.2(11) . . . . ?
 C1 C2 C3 O30 -47.5(19) . . . . ?
 C2 C1 O4 Pd5 -179.3(7) . . . . ?
 C2 C1 O5 Pd1 172.1(7) . . . . ?
 C2 C1 O5 Na1 -31.0(14) . . . . ?
 C2 C3 O30 Na1 -15(2) . . . . ?
 C4 C5 C6 O24 -149.0(9) . . . . ?
 C4 C5 C6 O29 28.4(13) . . . . ?
 C5 C4 O17 Pd8 178.3(7) . . . . ?
 C5 C4 O18 Pd10 178.9(7) . . . . ?
 C5 C6 O29 Na5 165.3(8) . . . 2_666 ?
 C7 C8 C9 O26 -96.0(14) . . . . ?
 C7 C8 C9 O27 88.2(15) . . . . ?
 C8 C7 O9 Pd7 173.6(8) . . . . ?
 C8 C7 O10 Pd4 -176.5(8) . . . . ?
 C8 C7 O10 Na2 -34.0(13) . . . . ?
 C8 C9 O27 Na2 -50.6(16) . . . . ?
 O1 As4 O2 Pd10 68.5(5) . . . . ?
 O1 As4 O3 Pd5 -69.7(5) . . . . ?
 O1 As4 C10 C15 -53.6(6) . . . . ?
 O1 As4 C10 C11 126.3(6) . . . . ?
 O2 As4 O1 Pd12 -48.8(5) . . . . ?
 O2 As4 O1 Na6 60.0(5) . . . . ?
 O2 As4 O3 Pd5 55.2(5) . . . . ?
 O2 As4 C10 C15 -175.3(5) . . . . ?
 O2 As4 C10 C11 4.6(7) . . . . ?
 O3 As4 O1 Pd12 75.6(5) . . . . ?
 O3 As4 O1 Na6 -175.6(4) . . . . ?
 O3 As4 O2 Pd10 -55.8(5) . . . . ?
 O3 As4 C10 C15 65.7(6) . . . . ?
 O3 As4 C10 C11 -114.4(6) . . . . ?
 O4 C1 C2 C3 -104.8(12) . . . . ?
 O4 C1 O5 Pd1 -11.4(17) . . . . ?
 O4 C1 O5 Na1 145.4(9) . . . . ?
 O5 C1 C2 C3 72.0(14) . . . . ?
 O5 C1 O4 Pd5 4.2(17) . . . . ?
 O6 As2 O7 Pd3 -60.8(4) . . . . ?
 O6 As2 O7 Na1 92.3(5) . . . 2_667 ?
 O6 As2 O8 Pd7 57.9(5) . . . . ?
 O6 As2 O8 Na4 165.8(3) . . . . ?
 O6 As2 O8 Na7 -52.8(4) . . . . ?
 O6 As2 C40 C41 22.3(5) . . . . ?
 O6 As2 C40 C45 -158.9(4) . . . . ?
 O7 As2 O6 Pd1 71.2(4) . . . . ?
 O7 As2 O6 Na1 -127.0(5) . . . . ?
 O7 As2 O8 Pd7 -67.2(4) . . . . ?
 O7 As2 O8 Na4 40.7(4) . . . . ?
 O7 As2 O8 Na7 -177.9(4) . . . . ?
 O7 As2 C40 C41 145.0(4) . . . . ?
 O7 As2 C40 C45 -36.3(4) . . . . ?
 O8 As2 O6 Pd1 -51.6(5) . . . . ?
 O8 As2 O6 Na1 110.2(5) . . . . ?
 O8 As2 O7 Pd3 63.4(4) . . . . ?
 O8 As2 O7 Na1 -143.5(4) . . . 2_667 ?
 O8 As2 C40 C41 -99.1(4) . . . . ?
 O8 As2 C40 C45 79.7(4) . . . . ?
 O9 C7 C8 C9 155.2(10) . . . . ?
 O9 C7 O10 Pd4 -4.3(15) . . . . ?
 O9 C7 O10 Na2 138.2(8) . . . . ?
 O10 C7 C8 C9 -32.2(15) . . . . ?
 O10 C7 O9 Pd7 1.2(15) . . . . ?
 O11 As3 O12 Pd9 64.9(5) . . . . ?
 O11 As3 O12 Na2 -107.5(6) . . . 2_676 ?
 O11 As3 O15 Pd2 -61.2(5) . . . . ?
 O11 As3 O15 Na3 63.3(6) . . . . ?
 O11 As3 O15 Na8 -178.5(6) . . . . ?
 O11 As3 C34 C35 -24.1(6) . . . . ?
 O11 As3 C34 C39 161.0(5) . . . . ?
 O12 As3 O11 Pd4 -57.9(5) . . . . ?
 O12 As3 O11 Na2 106.4(6) . . . . ?
 O12 As3 O15 Pd2 63.8(5) . . . . ?
 O12 As3 O15 Na3 -171.7(5) . . . . ?
 O12 As3 O15 Na8 -53.6(6) . . . . ?
 O12 As3 C34 C35 -146.7(5) . . . . ?
 O12 As3 C34 C39 38.3(6) . . . . ?
 O33 As5 O14 Pd9 52.7(5) . . . . ?
 O33 As5 O14 Na2 -114.3(7) . . . 2_676 ?
 O33 As5 O16 Pd8 -61.6(5) . . . . ?
 O14 As5 O33 Pd11 -66.6(5) . . . . ?
 O14 As5 O16 Pd8 62.3(5) . . . . ?
 O15 As3 O11 Pd4 66.2(5) . . . . ?
 O15 As3 O11 Na2 -129.5(5) . . . . ?
 O15 As3 O12 Pd9 -58.9(5) . . . . ?
 O15 As3 O12 Na2 128.6(6) . . . 2_676 ?
 O15 As3 C34 C35 94.6(5) . . . . ?
 O15 As3 C34 C39 -80.4(5) . . . . ?
 O16 As5 O33 Pd11 57.7(5) . . . . ?
 O16 As5 O14 Pd9 -70.2(5) . . . . ?
 O16 As5 O14 Na2 122.8(7) . . . 2_676 ?
 O17 C4 C5 C6 -105.4(11) . . . . ?
 O17 C4 O18 Pd10 -2.1(16) . . . . ?
 O18 C4 C5 C6 73.7(12) . . . . ?
 O18 C4 O17 Pd8 -0.6(17) . . . . ?
 O19 As1 O20 Pd2 -64.4(5) . . . . ?
 O19 As1 O20 Na3 174.7(4) . . . . ?
 O19 As1 O20 Na8 55.3(7) . . . . ?
 O19 As1 O21 Pd3 68.6(4) . . . . ?
 O19 As1 O21 Na1 -115.6(6) . . . 2_667 ?
 O19 As1 C28 C29 -10.9(8) . . . . ?
 O19 As1 C28 C33 168.4(6) . . . . ?
 O20 As1 O19 Pd6 53.6(5) . . . . ?
 O20 As1 O19 Na9 -176.9(7) . . . . ?
 O20 As1 O21 Pd3 -54.0(4) . . . . ?
 O20 As1 O21 Na1 121.8(6) . . . 2_667 ?
 O20 As1 C28 C29 108.7(7) . . . . ?
 O20 As1 C28 C33 -72.0(7) . . . . ?
 O21 As1 O19 Pd6 -69.0(4) . . . . ?
 O21 As1 O19 Na9 60.6(7) . . . . ?
 O21 As1 O20 Pd2 59.7(5) . . . . ?
 O21 As1 O20 Na3 -61.2(5) . . . . ?
 O21 As1 O20 Na8 179.4(6) . . . . ?
 O21 As1 C28 C29 -131.8(6) . . . . ?
 O21 As1 C28 C33 47.5(7) . . . . ?
 O22 As6 O23 Pd6 -58.7(5) . . . . ?
 O22 As6 O23 Na9 -172.4(7) . . . . ?
 O22 As6 O28 Pd12 56.4(6) . . . . ?
 O22 As6 O28 Na6 -66.2(6) . . . . ?
 O22 As6 C16 C17 -8.0(8) . . . . ?
 O22 As6 C16 C21 173.4(6) . . . . ?
 O23 As6 O22 Pd11 58.2(6) . . . . ?
 O23 As6 O28 Pd12 -68.2(5) . . . . ?
 O23 As6 O28 Na6 169.2(5) . . . . ?
 O23 As6 C16 C17 114.3(6) . . . . ?
 O23 As6 C16 C21 -64.3(7) . . . . ?
 O24 C6 O29 Na5 -17.6(16) . . . 2_666 ?
 O25 C3 O30 Na1 140.0(11) . . . . ?
 O26 C9 O27 Na2 134.2(13) . . . . ?
 O28 As6 O22 Pd11 -64.9(6) . . . . ?
 O28 As6 O23 Pd6 65.1(5) . . . . ?
 O28 As6 O23 Na9 -48.6(8) . . . . ?
 O28 As6 C16 C17 -127.7(6) . . . . ?
 O28 As6 C16 C21 53.8(7) . . . . ?
 C10 As4 O1 Pd12 -168.3(4) . . . . ?
 C10 As4 O1 Na6 -59.5(5) . . . . ?
 C10 As4 O2 Pd10 -171.7(4) . . . . ?
 C10 As4 O3 Pd5 172.6(4) . . . . ?
 C10 C15 C14 C13 0.0 . . . . ?
 C15 C10 C11 C12 0.0 . . . . ?
 C15 C14 C13 C12 0.0 . . . . ?
 C14 C13 C12 C11 0.0 . . . . ?
 C13 C12 C11 C10 0.0 . . . . ?
 C11 C10 C15 C14 0.0 . . . . ?
 C16 As6 O22 Pd11 178.2(5) . . . . ?
 C16 As6 O23 Pd6 -178.7(4) . . . . ?
 C16 As6 O23 Na9 67.6(8) . . . . ?
 C16 As6 O28 Pd12 174.5(4) . . . . ?
 C16 As6 O28 Na6 51.8(6) . . . . ?
 C16 C17 C18 C19 0.0 . . . . ?
 C17 C16 C21 C20 0.0 . . . . ?
 C17 C18 C19 C20 0.0 . . . . ?
 C18 C19 C20 C21 0.0 . . . . ?
 C19 C20 C21 C16 0.0 . . . . ?
 C21 C16 C17 C18 0.0 . . . . ?
 C24 C25 C26 C27 0.0 . . . . ?
 C25 C24 C23 C22 0.0 . . . . ?
 C25 C26 C27 C22 0.0 . . . . ?
 C26 C27 C22 As5 171.5(14) . . . . ?
 C26 C27 C22 C23 0.0 . . . . ?
 C27 C22 C23 C24 0.0 . . . . ?
 C22 As5 O33 Pd11 178.1(5) . . . . ?
 C22 As5 O14 Pd9 172.6(6) . . . . ?
 C22 As5 O14 Na2 5.6(9) . . . 2_676 ?
 C22 As5 O16 Pd8 176.4(7) . . . . ?
 C23 C24 C25 C26 0.0 . . . . ?
 C28 As1 O19 Pd6 173.4(5) . . . . ?
 C28 As1 O19 Na9 -57.0(8) . . . . ?
 C28 As1 O20 Pd2 177.7(4) . . . . ?
 C28 As1 O20 Na3 56.8(6) . . . . ?
 C28 As1 O20 Na8 -62.5(8) . . . . ?
 C28 As1 O21 Pd3 -173.9(4) . . . . ?
 C28 As1 O21 Na1 1.9(7) . . . 2_667 ?
 C28 C29 C30 C31 0.0 . . . . ?
 C29 C28 C33 C32 0.0 . . . . ?
 C29 C30 C31 C32 0.0 . . . . ?
 C30 C31 C32 C33 0.0 . . . . ?
 C31 C32 C33 C28 0.0 . . . . ?
 C33 C28 C29 C30 0.0 . . . . ?
 C34 As3 O11 Pd4 -178.1(4) . . . . ?
 C34 As3 O11 Na2 -13.8(7) . . . . ?
 C34 As3 O12 Pd9 -174.4(4) . . . . ?
 C34 As3 O12 Na2 13.1(8) . . . 2_676 ?
 C34 As3 O15 Pd2 -179.1(4) . . . . ?
 C34 As3 O15 Na3 -54.6(6) . . . . ?
 C34 As3 O15 Na8 63.5(7) . . . . ?
 C34 C35 C36 C37 0.0 . . . . ?
 C35 C34 C39 C38 0.0 . . . . ?
 C35 C36 C37 C38 0.0 . . . . ?
 C36 C37 C38 C39 0.0 . . . . ?
 C37 C38 C39 C34 0.0 . . . . ?
 C39 C34 C35 C36 0.0 . . . . ?
 C40 As2 O6 Pd1 -170.2(3) . . . . ?
 C40 As2 O6 Na1 -8.4(6) . . . . ?
 C40 As2 O7 Pd3 177.9(3) . . . . ?
 C40 As2 O7 Na1 -29.0(5) . . . 2_667 ?
 C40 As2 O8 Pd7 178.8(3) . . . . ?
 C40 As2 O8 Na4 -73.3(4) . . . . ?
 C40 As2 O8 Na7 68.1(4) . . . . ?
 C40 C41 C42 C43 0.0 . . . . ?
 C41 C40 C45 C44 0.0 . . . . ?
 C41 C42 C43 C44 0.0 . . . . ?
 C42 C43 C44 C45 0.0 . . . . ?
 C43 C44 C45 C40 0.0 . . . . ?
 C45 C40 C41 C42 0.0 . . . . ?

_smtbx_masks_special_details       ?
loop_
  _smtbx_masks_void_nr
  _smtbx_masks_void_average_x
  _smtbx_masks_void_average_y
  _smtbx_masks_void_average_z
  _smtbx_masks_void_volume
  _smtbx_masks_void_count_electrons
  _smtbx_masks_void_content
 1 -0.203 -0.965 -0.286 2091.2 500.9 ?

_smtbx_masks_void_probe_radius     1.2
_smtbx_masks_void_truncation_radius  1.2
_shelx_res_file
;
TITL try in P-1
    try.res
    created by SHELXL-2019/3 at 17:29:05 on 05-Aug-2024
CELL 0.71073 17.6913 19.7636 20.9517 63.9412 71.2716 76.9747
ZERR 2 0.0005 0.0006 0.0006 0.0013 0.0016 0.0017
LATT 1
SFAC C H As Na O Pd Sr
UNIT 90 72 12 12.75 95 24 2
SIMU 0.01 0.02 5 $o
SIMU 0.01 0.02 5 $c

L.S. 20
PLAN  102
SIZE 0.18 0.2 0.22
TEMP -173
CONF
FREE C33 C31
MORE -1
ABIN
BOND $H
fmap 2
acta
OMIT -4 1 1
OMIT -3 0 2
OMIT -3 2 0
OMIT -2 0 1
OMIT -2 1 0
OMIT -2 1 1
OMIT -2 1 4
OMIT -2 2 0
OMIT -2 4 1
OMIT -1 -4 1
OMIT -1 -2 1
OMIT -1 -1 1
OMIT -1 0 1
OMIT -1 0 3
OMIT -1 1 0
OMIT -1 1 1
OMIT -1 2 0
OMIT -1 2 1
OMIT -1 5 1
OMIT -1 7 0
OMIT 0 0 2
OMIT 0 0 3
OMIT 0 1 2
OMIT 0 2 0
OMIT 0 2 1
OMIT 0 2 2
OMIT 0 3 1
OMIT 0 3 2
OMIT 0 4 0
OMIT 0 5 2
OMIT 0 5 5
OMIT 1 -3 1
OMIT 1 -2 1
OMIT 1 -2 2
OMIT 1 -1 1
OMIT 1 0 1
OMIT 1 0 2
OMIT 1 0 3
OMIT 1 0 4
OMIT 1 1 0
OMIT 1 1 1
OMIT 1 1 2
OMIT 1 1 3
OMIT 1 1 4
OMIT 1 2 1
OMIT 1 2 2
OMIT 1 3 1
OMIT 1 3 3
OMIT 1 3 4
OMIT 1 3 6
OMIT 1 4 3
OMIT 1 4 5
OMIT 1 5 0
OMIT 2 -2 1
OMIT 2 0 0
OMIT 2 0 4
OMIT 2 1 0
OMIT 2 1 2
OMIT 2 1 3
OMIT 2 2 1
OMIT 2 4 2
OMIT 3 0 1
OMIT 3 1 4
OMIT 3 3 3
OMIT 3 3 5
OMIT 3 4 3
OMIT 4 -4 2
OMIT 4 0 1
OMIT 4 1 2
OMIT 4 1 4
OMIT 4 6 3
OMIT 5 2 5
OMIT 5 3 8
OMIT 6 4 6
OMIT 6 6 5
OMIT 6 7 8
OMIT 23 11 10
REM <olex2.extras>
REM <HklSrc "%.\\try.hkl">
REM </olex2.extras>

WGHT    0.111000   14.893201
FVAR       0.04415
AS1   3    0.256511    0.763551    0.911212    11.00000    0.04871    0.03917 =
         0.03849   -0.01843   -0.00640   -0.00324
AS2   3    0.569795    0.580874    0.908117    11.00000    0.04608    0.03494 =
         0.03585   -0.01239   -0.01100   -0.00527
AS3   3    0.427074    0.963385    0.611675    11.00000    0.06811    0.02940 =
         0.04125   -0.01253   -0.00682   -0.00861
AS4   3    0.268424    0.405479    0.734109    11.00000    0.06234    0.03736 =
         0.05352   -0.01749   -0.01313   -0.01008
AS5   3    0.248550    0.865949    0.477172    11.00000    0.08715    0.04161 =
         0.05286   -0.01742   -0.03308    0.00613
AS6   3    0.072748    0.671765    0.777916    11.00000    0.04602    0.05367 =
         0.05816   -0.02518   -0.01401   -0.00319
C1    1    0.546846    0.350281    0.828303    11.00000    0.08099    0.03996 =
         0.05893   -0.02229   -0.03253    0.00041
C2    1    0.595487    0.274078    0.850212    11.00000    0.09240    0.04121 =
         0.07519   -0.02620   -0.04069    0.00531
AFIX  23
H2A   2    0.589207    0.246087    0.823250    11.00000   -1.20000
H2B   2    0.652963    0.281386    0.836644    11.00000   -1.20000
AFIX   0
C3    1    0.568780    0.228524    0.931552    11.00000    0.11050    0.04560 =
         0.08301   -0.01662   -0.04336   -0.00352
C4    1    0.400799    0.601936    0.446482    11.00000    0.06483    0.05081 =
         0.05261   -0.02672   -0.01696   -0.00460
C5    1    0.421433    0.583254    0.380277    11.00000    0.07066    0.04826 =
         0.04596   -0.02613   -0.01502   -0.00713
AFIX  23
H5A   2    0.465089    0.541399    0.384569    11.00000   -1.20000
H5B   2    0.441461    0.627923    0.335766    11.00000   -1.20000
AFIX   0
C6    1    0.349995    0.560231    0.371484    11.00000    0.06635    0.05442 =
         0.05440   -0.02700   -0.01533    0.00794
C7    1    0.709891    0.773711    0.619755    11.00000    0.05240    0.04141 =
         0.04184    0.00003   -0.01460   -0.00838
C8    1    0.790503    0.795421    0.592434    11.00000    0.06814    0.05975 =
         0.06317   -0.00728   -0.00944   -0.01000
AFIX  23
H8A   2    0.829814    0.750086    0.597735    11.00000   -1.20000
H8B   2    0.798698    0.821239    0.620534    11.00000   -1.20000
AFIX   0
C9    1    0.802143    0.849973    0.509718    11.00000    0.07126    0.05987 =
         0.06724   -0.00289   -0.00306   -0.00849
O1    5    0.198883    0.455978    0.775794    11.00000    0.07198    0.04430 =
         0.06478   -0.02396   -0.00539   -0.00806
O2    5    0.299853    0.455863    0.643434    11.00000    0.06853    0.04312 =
         0.05612   -0.02288   -0.01603   -0.00812
O3    5    0.346192    0.371022    0.772962    11.00000    0.06719    0.03967 =
         0.06031   -0.01830   -0.02043   -0.00834
O4    5    0.495449    0.358120    0.796604    11.00000    0.07080    0.03618 =
         0.05030   -0.01876   -0.01743    0.00028
O5    5    0.560145    0.398543    0.847175    11.00000    0.06466    0.04246 =
         0.05127   -0.01836   -0.02235   -0.00191
O6    5    0.559594    0.499013    0.907152    11.00000    0.06057    0.04045 =
         0.04249   -0.01591   -0.01940   -0.00484
O7    5    0.481178    0.629843    0.929120    11.00000    0.05439    0.04359 =
         0.03971   -0.01969   -0.01217   -0.00320
O8    5    0.626008    0.637099    0.826013    11.00000    0.05641    0.04458 =
         0.04776   -0.01630   -0.01463   -0.01098
O9    5    0.696681    0.709998    0.675977    11.00000    0.06212    0.05072 =
         0.05237   -0.01495   -0.01127   -0.01130
O10   5    0.653387    0.819923    0.593948    11.00000    0.06022    0.04369 =
         0.04972   -0.01502   -0.00741   -0.01327
O11   5    0.520954    0.920066    0.604918    11.00000    0.06724    0.03980 =
         0.06202   -0.01365   -0.00830   -0.00878
O12   5    0.383244    0.958449    0.554181    11.00000    0.08027    0.03798 =
         0.05940   -0.01414   -0.02424   -0.00556
O33   5    0.180299    0.827914    0.555451    11.00000    0.07358    0.05580 =
         0.05854   -0.01470   -0.02690   -0.00012
O14   5    0.309071    0.913040    0.486729    11.00000    0.08304    0.04405 =
         0.05178   -0.01295   -0.02596   -0.00425
O15   5    0.371040    0.926937    0.699533    11.00000    0.07362    0.04113 =
         0.05237   -0.02219   -0.00453   -0.00865
O16   5    0.300515    0.797255    0.447531    11.00000    0.08312    0.05345 =
         0.05479   -0.02404   -0.02696    0.00323
O17   5    0.393201    0.669651    0.437819    11.00000    0.07313    0.04234 =
         0.05327   -0.02097   -0.01949   -0.00009
O18   5    0.391281    0.545230    0.508389    11.00000    0.06388    0.04302 =
         0.05095   -0.02269   -0.01860   -0.00231
O19   5    0.190116    0.726300    0.898740    11.00000    0.05044    0.05587 =
         0.05133   -0.02921   -0.00762   -0.00389
O20   5    0.292066    0.837802    0.833014    11.00000    0.07109    0.04408 =
         0.05064   -0.02618   -0.00398   -0.00351
O21   5    0.333464    0.699849    0.937493    11.00000    0.05915    0.04660 =
         0.04507   -0.02483   -0.01509    0.00134
O22   5    0.099546    0.731717    0.690519    11.00000    0.06232    0.06033 =
         0.06662   -0.01462   -0.01725   -0.00371
O23   5    0.104388    0.693227    0.833648    11.00000    0.05805    0.06994 =
         0.06629   -0.03548   -0.01073   -0.00421
O24   5    0.364890    0.514433    0.342852    11.00000    0.08802    0.05357 =
         0.05030   -0.02945   -0.00825   -0.01530
O25   5    0.587588    0.152463    0.945792    11.00000    0.15099    0.07672 =
         0.11889   -0.01930   -0.03091   -0.00107
O26   5    0.835451    0.818500    0.464013    11.00000    0.11540    0.08417 =
         0.08207   -0.02079    0.00587    0.00396
O27   5    0.784207    0.916360    0.494316    11.00000    0.08088    0.06315 =
         0.07306   -0.01115   -0.01010   -0.01275
O28   5    0.106654    0.583596    0.787295    11.00000    0.06329    0.05408 =
         0.07192   -0.02497   -0.01060   -0.00715
O29   5    0.282535    0.586904    0.396140    11.00000    0.08282    0.07302 =
         0.08692   -0.03780   -0.02006    0.00237
O30   5    0.557786    0.251930    0.979163    11.00000    0.08293    0.05103 =
         0.06769   -0.01827   -0.01699   -0.00701
O1S   5    0.490656    0.523999    0.731011    11.00000    0.06168    0.03649 =
         0.04595   -0.01884   -0.01577   -0.00412
O2S   5    0.486849    0.620260    0.791292    11.00000    0.05184    0.03609 =
         0.04249   -0.01554   -0.01320   -0.00689
O3S   5    0.550845    0.698307    0.642791    11.00000    0.05550    0.03677 =
         0.04288   -0.01298   -0.01190   -0.00619
O4S   5    0.417375    0.800073    0.651470    11.00000    0.05782    0.03545 =
         0.04140   -0.01599   -0.01007   -0.00649
O5S   5    0.339434    0.705951    0.791687    11.00000    0.05241    0.03598 =
         0.04074   -0.01965   -0.01126   -0.00381
O6S   5    0.333104    0.753336    0.591461    11.00000    0.06341    0.03664 =
         0.04313   -0.01784   -0.01683   -0.00107
O7S   5    0.252536    0.662187    0.729386    11.00000    0.05545    0.03816 =
         0.04981   -0.02073   -0.01628   -0.00358
O8S   5    0.431728    0.629146    0.574863    11.00000    0.05992    0.03569 =
         0.04163   -0.01650   -0.01470   -0.00489
O9S   5    0.343872    0.537019    0.710260    11.00000    0.05865    0.03382 =
         0.04654   -0.02015   -0.01435   -0.00331
PD1   6    0.520389    0.510613    0.821328    11.00000    0.04798    0.03147 =
         0.03446   -0.01302   -0.01059   -0.00241
PD2   6    0.356273    0.815184    0.743049    11.00000    0.05447    0.03027 =
         0.03559   -0.01286   -0.00513   -0.00669
PD3   6    0.409503    0.662230    0.861615    11.00000    0.04382    0.03338 =
         0.03320   -0.01392   -0.00813   -0.00407
PD4   6    0.533467    0.810222    0.623043    11.00000    0.05253    0.03339 =
         0.03708   -0.01205   -0.00545   -0.00891
PD5   6    0.416525    0.449092    0.755784    11.00000    0.05784    0.03193 =
         0.03886   -0.01439   -0.01269   -0.00395
PD6   6    0.223923    0.695428    0.812212    11.00000    0.04271    0.04187 =
         0.04369   -0.02053   -0.01000   -0.00182
PD7   6    0.588096    0.666387    0.735241    11.00000    0.04611    0.03431 =
         0.03617   -0.01093   -0.00772   -0.00630
PD8   6    0.363348    0.713313    0.514637    11.00000    0.06826    0.03568 =
         0.03928   -0.01669   -0.01743   -0.00076
AFIX  66
C10   1    0.223665    0.320801    0.748072    11.00000    0.09324    0.06332 =
         0.09488   -0.03620   -0.01992   -0.03387
C15   1    0.188076    0.273691    0.819343    11.00000    0.10765    0.07075 =
         0.10468   -0.03769   -0.01409   -0.03200
AFIX  43
H15   2    0.186923    0.284598    0.859535    11.00000   -1.20000
AFIX  65
C14   1    0.154172    0.210622    0.831806    11.00000    0.11075    0.07566 =
         0.10992   -0.03472   -0.01090   -0.03251
AFIX  43
H14   2    0.129849    0.178424    0.880517    11.00000   -1.20000
AFIX  65
C13   1    0.155858    0.194662    0.772999    11.00000    0.10933    0.07032 =
         0.11070   -0.04370   -0.01476   -0.03164
AFIX  43
H13   2    0.132687    0.151557    0.781518    11.00000   -1.20000
AFIX  65
C12   1    0.191447    0.241772    0.701728    11.00000    0.11470    0.07633 =
         0.10788   -0.04140   -0.01584   -0.03482
AFIX  43
H12   2    0.192599    0.230864    0.661536    11.00000   -1.20000
AFIX  65
C11   1    0.225351    0.304841    0.689263    11.00000    0.10476    0.07037 =
         0.10378   -0.04149   -0.01612   -0.03600
AFIX  43
H11   2    0.249675    0.337038    0.640552    11.00000   -1.20000
AFIX   0
PD12  6    0.227144    0.560950    0.750476    11.00000    0.05019    0.03711 =
         0.04765   -0.01762   -0.01021   -0.00564
AFIX  66
C16   1   -0.040220    0.675795    0.808034    11.00000    0.04910    0.10162 =
         0.06718   -0.02187   -0.01885   -0.01431
C17   1   -0.086918    0.729916    0.763011    11.00000    0.05820    0.11753 =
         0.08665   -0.00044   -0.01101   -0.00726
AFIX  43
H17   2   -0.061997    0.764765    0.715929    11.00000   -1.20000
AFIX  65
C18   1   -0.170078    0.733049    0.786876    11.00000    0.06290    0.11692 =
         0.08277   -0.00473   -0.01083   -0.00704
AFIX  43
H18   2   -0.201994    0.770038    0.756104    11.00000   -1.20000
AFIX  65
C19   1   -0.206542    0.682060    0.855764    11.00000    0.05223    0.10747 =
         0.07465   -0.01770   -0.01482   -0.01243
AFIX  43
H19   2   -0.263379    0.684202    0.872075    11.00000   -1.20000
AFIX  65
C20   1   -0.159846    0.627939    0.900788    11.00000    0.06563    0.12556 =
         0.08506   -0.00310   -0.01180   -0.01006
AFIX  43
H20   2   -0.184767    0.593090    0.947870    11.00000   -1.20000
AFIX  65
C21   1   -0.076685    0.624805    0.876924    11.00000    0.06345    0.12927 =
         0.08700   -0.00039   -0.01324   -0.00702
AFIX  43
H21   2   -0.044770    0.587815    0.907696    11.00000   -1.20000
AFIX   0
SR1   7    0.407381    0.656709    0.691251    11.00000    0.05040    0.03059 =
         0.03428   -0.01305   -0.00980   -0.00412
AFIX  66
C24   1    0.196323    1.004424    0.275894    11.00000    0.33048    0.11451 =
         0.19614   -0.07156   -0.19668    0.09524
AFIX  43
H24   2    0.212738    1.005885    0.227493    11.00000   -1.20000
AFIX  65
C25   1    0.144576    1.063118    0.290566    11.00000    0.32918    0.11408 =
         0.19617   -0.07026   -0.19514    0.09493
AFIX  43
H25   2    0.125625    1.104694    0.252191    11.00000   -1.20000
AFIX  65
C26   1    0.120557    1.060981    0.361385    11.00000    0.32703    0.11142 =
         0.19449   -0.06851   -0.20058    0.09378
AFIX  43
H26   2    0.085190    1.101096    0.371412    11.00000   -1.20000
AFIX  65
C27   1    0.148285    1.000149    0.417533    11.00000    0.32520    0.10841 =
         0.19208   -0.07459   -0.20210    0.09257
AFIX  43
H27   2    0.131869    0.998689    0.465934    11.00000   -1.20000
AFIX  65
C22   1    0.200032    0.941454    0.402862    11.00000    0.32378    0.10335 =
         0.18603   -0.08019   -0.20344    0.09649
C23   1    0.224051    0.943591    0.332044    11.00000    0.33009    0.11306 =
         0.19357   -0.07299   -0.19649    0.09380
AFIX  43
H23   2    0.259418    0.903475    0.322017    11.00000   -1.20000
AFIX   0
PD11  6    0.218289    0.743311    0.641989    11.00000    0.05259    0.03975 =
         0.04855   -0.01643   -0.01780   -0.00216
AFIX  66
C28   1    0.203316    0.795991    0.987518    11.00000    0.09127    0.12890 =
         0.09536   -0.09035   -0.00752   -0.00264
C29   1    0.120295    0.797950    1.012800    11.00000    0.10747    0.14061 =
         0.10812   -0.09143    0.00017   -0.00213
AFIX  43
H29   2    0.090613    0.783422    0.991049    11.00000   -1.20000
AFIX  65
C30   1    0.080703    0.821166    1.069909    11.00000    0.11070    0.14746 =
         0.11089   -0.08513    0.00093   -0.00170
AFIX  43
H30   2    0.023962    0.822505    1.087188    11.00000   -1.20000
AFIX  65
C31   1    0.124132    0.842423    1.101736    11.00000    0.11441    0.14570 =
         0.10209   -0.08449   -0.00214   -0.00333
AFIX  43
H31   2    0.097073    0.858290    1.140767    11.00000   -1.20000
AFIX  65
C32   1    0.207153    0.840464    1.076454    11.00000    0.10956    0.14144 =
         0.10470   -0.08493   -0.00681    0.00347
AFIX  43
H32   2    0.236835    0.854992    1.098207    11.00000   -1.20000
AFIX  65
C33   1    0.246746    0.817248    1.019346    11.00000    0.10780    0.13879 =
         0.10125   -0.09008   -0.01101    0.00149
AFIX  43
H33   2    0.303487    0.815909    1.002067    11.00000   -1.20000
AFIX   0
PD10  6    0.365217    0.543466    0.610362    11.00000    0.05450    0.03521 =
         0.04001   -0.01725   -0.01203   -0.00423
AFIX  66
C34   1    0.429897    1.064897    0.589706    11.00000    0.13700    0.03581 =
         0.05687   -0.02435   -0.00290   -0.02363
C35   1    0.493382    1.087992    0.598194    11.00000    0.14361    0.04686 =
         0.06963   -0.02846   -0.00453   -0.02281
AFIX  43
H35   2    0.537672    1.052610    0.611479    11.00000   -1.20000
AFIX  65
C36   1    0.492064    1.162858    0.587244    11.00000    0.14673    0.04915 =
         0.07344   -0.02223   -0.00347   -0.02830
AFIX  43
H36   2    0.535454    1.178642    0.593045    11.00000   -1.20000
AFIX  65
C37   1    0.427261    1.214629    0.567806    11.00000    0.15146    0.04774 =
         0.07240   -0.02368   -0.00529   -0.02377
AFIX  43
H37   2    0.426360    1.265796    0.560322    11.00000   -1.20000
AFIX  65
C38   1    0.363775    1.191534    0.559317    11.00000    0.15247    0.05072 =
         0.07700   -0.02158   -0.00714   -0.01423
AFIX  43
H38   2    0.319485    1.226918    0.546032    11.00000   -1.20000
AFIX  65
C39   1    0.365092    1.116669    0.570267    11.00000    0.14746    0.04913 =
         0.06662   -0.02261   -0.00691   -0.01480
AFIX  43
H39   2    0.321702    1.100885    0.564466    11.00000   -1.20000
AFIX   0
PD9   6    0.362103    0.853995    0.571386    11.00000    0.06362    0.02892 =
         0.03873   -0.01055   -0.01406   -0.00353
AFIX  66
C40   1    0.622699    0.563062    0.979556    11.00000    0.04626    0.05712 =
         0.04792   -0.02299   -0.01456   -0.01370
C41   1    0.671683    0.496849    1.006140    11.00000    0.04904    0.06063 =
         0.05027   -0.01519   -0.01902   -0.01236
AFIX  43
H41   2    0.678474    0.458165    0.988910    11.00000   -1.20000
AFIX  65
C42   1    0.710731    0.487235    1.057936    11.00000    0.05319    0.07142 =
         0.05904   -0.01005   -0.01427   -0.00900
AFIX  43
H42   2    0.744209    0.441981    1.076105    11.00000   -1.20000
AFIX  65
C43   1    0.700795    0.543835    1.083148    11.00000    0.05456    0.07308 =
         0.05010   -0.01985   -0.01906   -0.01368
AFIX  43
H43   2    0.727483    0.537264    1.118548    11.00000   -1.20000
AFIX  65
C44   1    0.651811    0.610048    1.056563    11.00000    0.05611    0.06940 =
         0.05318   -0.02529   -0.01533   -0.01193
AFIX  43
H44   2    0.645020    0.648732    1.073794    11.00000   -1.20000
AFIX  65
C45   1    0.612763    0.619663    1.004768    11.00000    0.04624    0.06443 =
         0.05156   -0.02116   -0.01125   -0.00967
AFIX  43
H45   2    0.579284    0.664917    0.986599    11.00000   -1.20000
AFIX   0
NA1   4    0.603347    0.365665    0.959972    11.00000    0.05573    0.04031 =
         0.04128   -0.01690   -0.01155    0.00057
NA2   4    0.653576    0.959987    0.554361    11.00000    0.07197    0.04348 =
         0.05305   -0.01129   -0.01373   -0.01414
NA3   4    0.385049    0.926934    0.814350    10.50000    0.06758    0.02834 =
         0.03977   -0.01349   -0.00978   -0.01158
NA4   4    0.617423    0.790288    0.806598    11.00000    0.15977    0.11543 =
         0.13324   -0.04758   -0.05272   -0.01626
NA5   4    0.832175    0.423557    0.644109    10.50000    0.11777    0.18024 =
         0.13863   -0.10613   -0.04985    0.02035
NA6   4    0.059724    0.511929    0.734019    10.50000    0.07658    0.06542 =
         0.09039   -0.04135   -0.03197    0.00397
NA7   4    0.776731    0.559177    0.780552    10.50000    0.09963    0.08974 =
         0.10375   -0.06236   -0.05193    0.03995
NA8   4    0.233076    0.958244    0.749519    10.50000    0.08244    0.07568 =
         0.09545   -0.03144    0.00114    0.01240
PART 1
NA9   4    0.104585    0.617260    0.990930    10.50000    0.12730    0.32193 =
         0.25185   -0.24399    0.11996   -0.13729
PART 0
O1W   5    0.462566    0.813436    0.875094    11.00000    0.07507    0.05645 =
         0.06399   -0.02344   -0.01225   -0.00948
O2W   5    0.496561    0.994676    0.768835    10.50000    0.08895    0.05643 =
         0.08448   -0.00884   -0.02424   -0.01824
O3W   5    0.375124    0.950807    0.924807    10.50000    0.10853    0.06417 =
         0.08155   -0.02668   -0.01338    0.00857
O6W   5    0.745892    0.474515    0.728103    10.50000    0.06635    0.05305 =
         0.05392   -0.01568   -0.01702   -0.00464
O7W   5    0.666086    0.838400    0.892105    10.50000    0.10626    0.05752 =
         0.08220   -0.03298   -0.04743   -0.00032
O9W   5    0.080987    0.512749    0.956479    11.00000    0.06608    0.10746 =
         0.13389    0.01526   -0.00891   -0.00708
O11W  5    0.731724    0.374794    0.877554    11.00000    0.06473    0.11268 =
         0.07251    0.00300   -0.00923    0.01518
O12W  5    0.652699    0.922920    0.678721    10.50000    0.07017    0.04488 =
         0.04590   -0.01765   -0.01853   -0.01331
O13W  5    0.282195    1.033582    0.787658    10.50000    0.08095    0.05269 =
         0.07134   -0.02885   -0.00711   -0.00332
O16W  5    0.207277    0.963416    0.631605    11.00000    0.10178    0.09018 =
         0.09689   -0.02235    0.00604    0.00687
O18W  5    0.900141    0.545933    0.584428    10.50000    0.07455    0.06757 =
         0.06649   -0.02586   -0.01818   -0.00562
O31   5    0.843603    0.437400    0.878642    10.50000    0.06229    0.06399 =
         0.05938   -0.01570   -0.01281   -0.00086
NA15  4    1.000000    0.500000    0.500000    10.37500    0.11330    0.12692 =
         0.13679   -0.05810   -0.06035    0.03440
O14W  5    0.165953    1.078753    0.680212    10.50000    0.10631    0.06166 =
         0.06831   -0.02522   -0.00888   -0.01839
HKLF 4


REM  try in P-1
REM wR2 = 0.2036, GooF = S = 1.048, Restrained GooF = 1.044 for all data
REM R1 = 0.0601 for 18873 Fo > 4sig(Fo) and 0.0991 for all 30765 data
REM 1060 parameters refined using 1944 restraints

END

WGHT      0.1107     15.0680

REM Highest difference peak  1.938,  deepest hole -1.237,  1-sigma level  0.192
Q1    1   0.8214  0.3192  0.7562  11.00000  0.05    1.94
Q2    1  -0.0594  0.5826  0.6939  11.00000  0.05    1.65
Q3    1   0.4963  0.1878  0.9612  11.00000  0.05    1.61
Q4    1   0.8621  0.3785  0.9334  11.00000  0.05    1.56
Q5    1   0.2030  0.8430  0.4998  11.00000  0.05    1.50
Q6    1   0.1364  0.9191  0.8187  11.00000  0.05    1.41
Q7    1   0.9125  0.3997  0.5635  11.00000  0.05    1.36
Q8    1  -0.0790  0.6734  0.8818  11.00000  0.05    1.35
Q9    1   0.3147  0.8319  0.7253  11.00000  0.05    1.34
Q10   1   0.6388  0.9371  0.6870  11.00000  0.05    1.33
Q11   1  -0.0023  0.4163  0.7968  11.00000  0.05    1.32
Q12   1   0.6791  0.9112  0.6731  11.00000  0.05    1.26
Q13   1   0.3966  0.7005  0.8511  11.00000  0.05    1.25
Q14   1   0.7751  0.4962  0.6822  11.00000  0.05    1.24
Q15   1   0.5822  0.6878  0.7609  11.00000  0.05    1.24
Q16   1   0.9012  0.5111  0.8494  11.00000  0.05    1.23
Q17   1   0.3213  0.8295  0.5895  11.00000  0.05    1.21
Q18   1   0.3839  0.9749  0.5954  11.00000  0.05    1.21
Q19   1   0.2925  0.6194  0.3602  11.00000  0.05    1.19
Q20   1   0.2577  0.6782  0.8286  11.00000  0.05    1.18
Q21   1   0.3998  0.8299  0.5875  11.00000  0.05    1.14
Q22   1  -0.1605  0.6802  0.9067  11.00000  0.05    1.13
Q23   1   0.1591  0.9202  0.7813  11.00000  0.05    1.11
Q24   1   0.1584  1.0079  0.4005  11.00000  0.05    1.03
Q25   1   0.0813  0.6602  0.9665  11.00000  0.05    1.03
Q26   1   0.2241  0.6548  0.8224  11.00000  0.05    1.01
Q27   1   0.6982  0.8594  0.8551  11.00000  0.05    1.00
Q28   1   0.1964  0.7011  0.6693  11.00000  0.05    0.99
Q29   1   0.0755  0.5288  0.9973  11.00000  0.05    0.98
Q30   1  -0.0079  0.6661  1.0546  11.00000  0.05    0.97
Q31   1   0.3028  0.7533  0.9222  11.00000  0.05    0.97
Q32   1   0.4526  0.6528  0.6968  11.00000  0.05    0.94
Q33   1   0.6372  0.8165  0.9208  11.00000  0.05    0.93
Q34   1   0.4863  0.8353  0.6253  11.00000  0.05    0.93
Q35   1   0.3999  0.6544  0.8830  11.00000  0.05    0.91
Q36   1   0.0647  0.4758  0.6524  11.00000  0.05    0.90
Q37   1   0.1012  0.6524  0.8616  11.00000  0.05    0.90
Q38   1   0.9611  0.5685  0.5777  11.00000  0.05    0.89
Q39   1   0.3658  0.6763  0.6796  11.00000  0.05    0.88
Q40   1   0.1043  0.5959  1.0034  11.00000  0.05    0.88
Q41   1   0.6127  0.6821  0.6093  11.00000  0.05    0.87
Q42   1   0.5242  0.5211  0.8434  11.00000  0.05    0.87
Q43   1   0.8595  0.4870  0.5359  11.00000  0.05    0.86
Q44   1   0.1553  0.8289  0.7110  11.00000  0.05    0.86
Q45   1   0.4150  0.6867  0.6897  11.00000  0.05    0.85
Q46   1   0.4363  0.4965  0.3339  11.00000  0.05    0.85
Q47   1   0.2736  1.0115  0.8232  11.00000  0.05    0.84
Q48   1   0.3167  0.6886  0.5375  11.00000  0.05    0.84
Q49   1   0.1568  0.8136  0.7394  11.00000  0.05    0.83
Q50   1   0.4153  1.0017  0.6133  11.00000  0.05    0.83
Q51   1   0.4814  0.5083  0.8251  11.00000  0.05    0.83
Q52   1   0.2014  0.7582  0.6722  11.00000  0.05    0.82
Q53   1   0.6140  0.5687  0.9156  11.00000  0.05    0.82
Q54   1   0.1223  1.1003  0.6809  11.00000  0.05    0.81
Q55   1   0.7016  0.8123  0.6225  11.00000  0.05    0.80
Q56   1   0.3003  1.0688  0.7557  11.00000  0.05    0.79
Q57   1   0.7580  0.5287  0.7885  11.00000  0.05    0.79
Q58   1   0.0852  0.6074  0.6372  11.00000  0.05    0.78
Q59   1   0.0936  0.4610  0.9331  11.00000  0.05    0.78
Q60   1   0.6229  0.6591  0.7524  11.00000  0.05    0.77
Q61   1   0.4099  0.4780  0.3236  11.00000  0.05    0.77
Q62   1   0.1022  1.0185  0.3023  11.00000  0.05    0.77
Q63   1   0.5670  0.6107  0.9221  11.00000  0.05    0.77
Q64   1   0.4680  1.0157  0.7956  11.00000  0.05    0.76
Q65   1   0.1685  0.8289  1.0927  11.00000  0.05    0.76
Q66   1   0.2667  1.0492  0.7440  11.00000  0.05    0.76
Q67   1   0.1398  0.5191  0.6298  11.00000  0.05    0.76
Q68   1   0.0797  0.6670  0.8150  11.00000  0.05    0.76
Q69   1   0.3548  0.9386  0.8066  11.00000  0.05    0.75
Q70   1   0.5594  0.5419  0.9296  11.00000  0.05    0.75
Q71   1   0.4006  0.9019  0.8209  11.00000  0.05    0.74
Q72   1   0.1409  0.8038  0.7537  11.00000  0.05    0.74
Q73   1   0.2575  0.7853  0.4602  11.00000  0.05    0.73
Q74   1   0.2173  0.8006  1.0347  11.00000  0.05    0.72
Q75   1   0.6666  0.5700  1.0766  11.00000  0.05    0.72
Q76   1  -0.0634  0.6032  0.8583  11.00000  0.05    0.72
Q77   1   0.2761  0.5422  0.7577  11.00000  0.05    0.71
Q78   1  -0.1748  0.6623  0.9486  11.00000  0.05    0.70
Q79   1   0.7394  0.4213  0.8986  11.00000  0.05    0.70
Q80   1   0.1867  0.5314  0.7700  11.00000  0.05    0.70
Q81   1   0.0373  0.4695  0.7582  11.00000  0.05    0.70
Q82   1   0.8573  0.5869  0.5528  11.00000  0.05    0.70
Q83   1   0.4073  0.5354  0.6259  11.00000  0.05    0.69
Q84   1   0.2007  0.8901  0.5094  11.00000  0.05    0.69
Q85   1   0.2569  0.8051  0.8883  11.00000  0.05    0.69
Q86   1   0.4765  0.5991  0.6702  11.00000  0.05    0.69
Q87   1   0.2542  0.7717  0.9400  11.00000  0.05    0.68
Q88   1   0.4209  0.9592  0.5396  11.00000  0.05    0.67
Q89   1   0.5563  0.5012  0.8378  11.00000  0.05    0.67
Q90   1   0.4058  0.7016  0.5336  11.00000  0.05    0.67
Q91   1   0.5187  0.2331  0.9543  11.00000  0.05    0.67
Q92   1   0.7066  0.5112  1.0743  11.00000  0.05    0.67
Q93   1   0.7270  0.4209  0.8662  11.00000  0.05    0.67
Q94   1  -0.0995  0.5538  0.8851  11.00000  0.05    0.66
Q95   1   0.7458  0.5779  0.7899  11.00000  0.05    0.66
Q96   1   0.1882  0.6817  0.8440  11.00000  0.05    0.66
Q97   1   0.5784  0.7925  0.6471  11.00000  0.05    0.65
Q98   1   0.2587  0.7407  0.6430  11.00000  0.05    0.65
Q99   1   0.6410  0.8073  0.9501  11.00000  0.05    0.65
Q100  1   0.2646  0.7838  0.8908  11.00000  0.05    0.65
Q101  1   0.8406  0.5802  0.6463  11.00000  0.05    0.65
Q102  1  -0.1382  0.6090  0.8725  11.00000  0.05    0.65
;
_shelx_res_checksum                87713
_shelx_hkl_file
;
  -2   0   0   -0.39    0.15
  -2   0   0   -0.02    0.19
  -2   0   0   -0.18    0.20
  -2   0   0   -0.11    0.14
  -2   0   0   -0.20    0.17
  -2   0   0   -0.16    0.18
  -2   0   0    0.10    0.17
  -2   0   0    0.00    0.21
  -2   0   0   -0.15    0.22
  -2   0   0    0.06    0.16
   2   0   0   -0.34    0.17
   2   0   0   -0.05    0.17
   2   0   0   -0.06    0.22
   2   0   0   -0.03    0.17
   2   0   0   -0.02    0.19
   2   0   0   -0.14    0.21
   2   0   0    0.18    0.24
   2   0   0   -0.05    0.14
   2   0   0   -0.06    0.15
   2   0   0   -0.05    0.20
  -3   0   0    6.51    0.69
  -3   0   0    5.01    0.73
  -3   0   0    7.32    0.76
  -3   0   0    7.81    0.77
  -3   0   0    6.71    0.79
   3   0   0    4.78    0.66
   3   0   0    6.12    0.73
   3   0   0    7.44    0.81
   3   0   0    4.90    0.72
   3   0   0    6.44    0.77
   3   0   0    5.18    0.66
   3   0   0    3.54    0.63
   3   0   0    6.18    0.68
  -4   0   0   73.89    3.81
  -4   0   0   71.45    3.74
  -4   0   0   79.66    3.80
  -4   0   0   75.85    3.82
  -4   0   0   71.95    3.73
  -4   0   0   76.95    3.78
  -4   0   0   80.17    3.73
  -4   0   0   71.05    3.69
  -4   0   0   77.13    3.82
   4   0   0   75.13    3.79
   4   0   0   73.54    3.75
   4   0   0   77.12    3.77
   4   0   0   75.05    3.72
   4   0   0   80.46    3.80
   4   0   0   77.32    3.86
   4   0   0   77.12    3.75
   4   0   0   75.13    3.67
   4   0   0   68.27    3.81
  -5   0   0  522.09   22.81
  -5   0   0  481.72   22.73
  -5   0   0  502.98   22.76
  -5   0   0  462.59   22.77
  -5   0   0  489.17   22.79
  -5   0   0  513.47   22.71
  -5   0   0  502.89   22.67
  -5   0   0  490.65   22.75
  -5   0   0  492.66   22.73
  -5   0   0  515.67   22.70
   5   0   0  501.98   22.80
   5   0   0  495.93   22.81
   5   0   0  473.04   22.69
   5   0   0  509.35   22.65
   5   0   0  504.71   22.76
   5   0   0  477.48   22.69
   5   0   0  530.68   22.77
   5   0   0  485.04   22.74
   5   0   0  490.32   22.74
  -6   0   0  271.83   12.41
  -6   0   0  244.63   12.29
  -6   0   0  269.77   12.33
  -6   0   0  270.60   12.41
  -6   0   0  267.72   12.41
  -6   0   0  250.35   12.33
  -6   0   0  277.64   12.29
  -6   0   0  258.94   12.33
   6   0   0  256.74   12.26
   6   0   0  251.93   12.41
   6   0   0  251.79   12.37
   6   0   0  268.59   12.30
   6   0   0  279.80   12.37
   6   0   0  259.27   12.34
   6   0   0  266.28   12.34
   6   0   0  277.57   12.35
  -7   0   0  149.64    7.22
  -7   0   0  159.03    7.34
  -7   0   0  148.60    7.30
  -7   0   0  141.90    7.17
  -7   0   0  137.22    7.16
  -7   0   0  136.98    7.18
  -7   0   0  166.87    7.34
   7   0   0  153.96    7.35
   7   0   0  148.89    7.17
   7   0   0  145.35    7.23
   7   0   0  141.43    7.13
   7   0   0  153.00    7.30
   7   0   0  153.22    7.25
   7   0   0  139.96    7.19
  -8   0   0   25.46    1.83
  -8   0   0   24.42    1.90
  -8   0   0   23.15    2.02
  -8   0   0   27.97    2.30
  -8   0   0   24.46    1.86
  -8   0   0   22.88    1.82
   8   0   0   23.47    1.82
   8   0   0   27.78    1.95
   8   0   0   29.08    1.91
   8   0   0   26.65    2.08
   8   0   0   23.89    2.07
   8   0   0   24.17    1.95
   8   0   0   27.12    1.97
  -9   0   0   12.93    1.49
  -9   0   0   15.65    1.71
  -9   0   0   10.04    1.36
  -9   0   0   12.52    1.58
  -9   0   0   14.21    1.73
  -9   0   0    9.81    1.44
   9   0   0   11.05    1.53
   9   0   0   10.05    1.39
   9   0   0   17.11    1.79
   9   0   0   11.58    1.41
   9   0   0   15.93    1.64
   9   0   0   11.73    1.53
   9   0   0   10.97    1.46
   9   0   0   14.67    1.70
 -10   0   0    2.48    1.16
 -10   0   0    0.79    1.01
 -10   0   0    0.03    0.89
 -10   0   0    1.04    0.87
 -10   0   0    0.87    0.96
 -10   0   0    0.14    1.02
  10   0   0   -0.17    1.01
  10   0   0    0.75    1.06
  10   0   0    1.13    0.99
  10   0   0    0.32    0.81
  10   0   0    1.30    0.90
  10   0   0    2.06    1.01
  10   0   0    2.83    1.05
  10   0   0   -0.48    0.91
 -11   0   0    2.36    1.11
 -11   0   0    0.13    0.93
 -11   0   0    0.66    1.03
 -11   0   0    5.60    1.39
 -11   0   0    2.31    1.14
 -11   0   0    1.41    1.14
  11   0   0    3.43    1.19
  11   0   0    2.07    1.11
  11   0   0    3.35    1.13
  11   0   0    0.54    0.96
  11   0   0    2.42    1.07
  11   0   0    2.48    1.22
  11   0   0    3.46    1.24
  11   0   0    1.09    0.86
 -12   0   0   20.13    2.14
 -12   0   0   20.25    1.98
 -12   0   0   20.15    2.09
 -12   0   0   18.00    1.97
 -12   0   0   17.20    2.02
  12   0   0   19.93    1.89
  12   0   0   15.52    1.97
  12   0   0   14.13    1.96
  12   0   0   18.74    1.95
  12   0   0   15.62    1.90
  12   0   0   15.70    2.05
  12   0   0   17.12    1.85
 -13   0   0    5.64    1.44
 -13   0   0    5.83    1.41
 -13   0   0    4.91    1.36
 -13   0   0    5.53    1.39
 -13   0   0    5.28    1.36
  13   0   0    4.00    1.45
  13   0   0    3.94    1.59
  13   0   0    4.73    1.42
  13   0   0    3.82    1.22
  13   0   0    6.70    1.51
  13   0   0    5.07    1.53
  13   0   0    5.62    1.32
 -14   0   0   40.41    3.01
 -14   0   0   40.65    2.95
 -14   0   0   45.95    3.13
  14   0   0   45.66    2.89
  14   0   0   43.99    3.07
  14   0   0   45.98    3.21
  14   0   0   41.51    2.85
  14   0   0   41.68    3.21
 -15   0   0    2.21    1.21
 -15   0   0    0.52    1.14
 -15   0   0    2.74    1.31
  15   0   0    1.32    1.17
  15   0   0    1.70    1.16
  15   0   0    1.03    1.30
  15   0   0    0.93    1.06
  15   0   0    0.77    1.33
 -16   0   0   13.49    1.98
 -16   0   0   14.52    1.97
  16   0   0   15.98    1.85
  16   0   0   14.86    2.15
  16   0   0   19.12    2.21
  16   0   0   14.75    1.91
 -17   0   0   17.51    2.12
 -17   0   0   15.89    2.20
  17   0   0   17.38    1.99
  17   0   0   16.42    2.00
  17   0   0   20.67    2.56
  17   0   0   18.92    2.39
 -18   0   0   14.21    1.99
 -18   0   0    9.61    1.90
  18   0   0   11.37    2.02
  18   0   0   10.03    1.68
  18   0   0   10.81    1.89
  18   0   0    9.93    1.61
 -19   0   0    9.60    1.77
 -19   0   0    9.62    1.92
  19   0   0    8.10    1.49
  19   0   0    6.32    1.68
  19   0   0   10.71    2.04
  19   0   0   10.31    1.77
 -20   0   0    1.50    1.40
 -20   0   0    3.51    1.43
  20   0   0    3.26    1.52
  20   0   0    2.33    1.64
  20   0   0    5.23    1.45
 -21   0   0    4.81    1.62
 -21   0   0    2.95    1.47
  21   0   0    3.91    1.54
  21   0   0    2.23    1.31
 -22   0   0    2.63    1.63
 -22   0   0    1.48    1.46
  22   0   0    0.99    1.46
  22   0   0    3.17    1.32
  22  -1   0   -0.45    1.22
  22  -1   0    3.07    1.45
 -22   1   0    3.29    1.50
 -22   1   0   -0.21    1.46
  21  -1   0    1.39    1.43
  21  -1   0    0.55    1.30
 -21   1   0   -0.32    1.25
 -21   1   0   -0.43    1.39
  20  -1   0    0.10    1.22
  20  -1   0    2.41    1.46
 -20   1   0   -0.22    1.39
 -20   1   0    1.06    1.28
  19  -1   0    0.12    1.36
  19  -1   0    1.01    1.25
  19  -1   0    0.17    1.25
  19  -1   0   -0.55    1.23
 -19   1   0   -0.81    1.21
 -19   1   0    1.00    1.25
  18  -1   0    0.25    1.36
  18  -1   0    0.67    1.32
  18  -1   0    4.40    1.67
  18  -1   0   -1.76    1.02
 -18   1   0    1.57    1.32
 -18   1   0    0.78    1.31
  17  -1   0    3.11    1.52
  17  -1   0    3.89    1.46
  17  -1   0    2.60    1.65
  17  -1   0    3.91    1.32
 -17   1   0    1.23    1.30
 -17   1   0    2.19    1.36
  16  -1   0   10.51    2.00
  16  -1   0   12.04    1.73
  16  -1   0    9.97    1.65
  16  -1   0   11.10    1.94
 -16   1   0    9.56    1.75
 -16   1   0   11.28    1.77
  15  -1   0    5.24    1.65
  15  -1   0    4.32    1.62
  15  -1   0    6.45    1.52
  15  -1   0    1.91    1.25
  15  -1   0    2.21    1.18
 -15   1   0    5.44    1.52
 -15   1   0    5.77    1.49
 -15   1   0    5.01    1.43
  14  -1   0    9.15    1.57
  14  -1   0   10.66    1.87
  14  -1   0   10.22    1.52
  14  -1   0   12.80    1.95
  14  -1   0   10.81    1.70
  14  -1   0   12.67    1.83
  14  -1   0   13.12    1.73
 -14   1   0   11.18    1.71
 -14   1   0    9.76    2.00
 -14   1   0   12.25    1.84
 -14   1   0   14.14    1.79
  13  -1   0    7.07    1.38
  13  -1   0    5.87    1.54
  13  -1   0    7.62    1.46
  13  -1   0    6.78    1.64
  13  -1   0    4.28    1.27
  13  -1   0    3.05    1.35
  13  -1   0    5.02    1.38
 -13   1   0    7.38    1.39
 -13   1   0    5.05    1.46
 -13   1   0    6.86    1.66
 -13   1   0    5.20    1.41
 -13   1   0    6.51    1.47
 -13   1   0    6.59    1.33
  12  -1   0    9.77    1.66
  12  -1   0    6.46    1.45
  12  -1   0    7.14    1.35
  12  -1   0    6.58    1.41
  12  -1   0    8.34    1.55
  12  -1   0    7.02    1.38
  12  -1   0    7.70    1.56
 -12   1   0    8.38    1.50
 -12   1   0    8.93    1.56
 -12   1   0   10.55    1.55
 -12   1   0    6.78    1.44
 -12   1   0    6.78    1.40
 -12   1   0    7.88    1.51
  11  -1   0   41.17    2.88
  11  -1   0   36.53    2.76
  11  -1   0   40.44    2.63
  11  -1   0   33.74    2.63
  11  -1   0   40.57    2.83
  11  -1   0   46.95    2.78
  11  -1   0   37.10    2.63
 -11   1   0   41.42    2.72
 -11   1   0   42.14    2.85
 -11   1   0   41.26    2.84
 -11   1   0   42.20    2.76
 -11   1   0   42.44    2.80
 -11   1   0   33.75    2.62
  10  -1   0   32.44    2.36
  10  -1   0   38.64    2.45
  10  -1   0   37.12    2.62
  10  -1   0   39.15    2.68
  10  -1   0   33.27    2.44
  10  -1   0   35.94    2.48
  10  -1   0   37.52    2.43
 -10   1   0   37.58    2.64
 -10   1   0   35.38    2.47
 -10   1   0   40.50    2.55
 -10   1   0   34.55    2.48
 -10   1   0   31.38    2.37
 -10   1   0   33.32    2.37
   9  -1   0    0.72    0.91
   9  -1   0    2.28    0.87
   9  -1   0    0.13    0.94
   9  -1   0   -0.29    0.89
   9  -1   0    1.56    1.07
   9  -1   0    1.51    1.12
   9  -1   0   -1.23    0.87
  -9   1   0    1.37    1.00
  -9   1   0    2.69    1.02
  -9   1   0    0.08    0.87
  -9   1   0    1.76    0.89
  -9   1   0    1.94    0.99
  -9   1   0    1.17    1.01
   8  -1   0   49.79    3.11
   8  -1   0   57.96    3.35
   8  -1   0   52.14    3.06
   8  -1   0   53.27    3.16
   8  -1   0   52.14    3.07
   8  -1   0   54.62    3.15
   8  -1   0   56.63    3.31
  -8   1   0   53.10    3.13
  -8   1   0   55.47    3.21
  -8   1   0   52.07    3.14
  -8   1   0   56.53    3.28
  -8   1   0   53.80    3.11
  -8   1   0   54.64    3.09
  -8   1   0   58.70    3.26
   7  -1   0  120.30    5.90
   7  -1   0  123.69    5.96
   7  -1   0  120.60    5.97
   7  -1   0  117.32    6.06
   7  -1   0  118.55    5.95
   7  -1   0  119.26    5.88
   7  -1   0  124.04    6.05
  -7   1   0  109.97    5.89
  -7   1   0  126.84    6.03
  -7   1   0  121.80    6.04
  -7   1   0  123.60    5.97
  -7   1   0  118.06    6.01
  -7   1   0  110.74    5.90
  -7   1   0  113.09    5.87
   6  -1   0   16.76    1.56
   6  -1   0   17.87    1.76
   6  -1   0   16.10    1.57
   6  -1   0   17.12    1.65
   6  -1   0   16.00    1.58
   6  -1   0   15.58    1.47
   6  -1   0   18.75    1.62
   6  -1   0   15.93    1.60
  -6   1   0   22.79    1.85
  -6   1   0   17.78    1.60
  -6   1   0   17.40    1.55
  -6   1   0   21.63    1.79
  -6   1   0   21.97    1.76
  -6   1   0   18.21    1.54
  -6   1   0   17.16    1.65
  -6   1   0   18.53    1.68
   5  -1   0   39.01    2.28
   5  -1   0   34.63    2.06
   5  -1   0   35.09    2.11
   5  -1   0   34.84    2.10
   5  -1   0   38.82    2.03
   5  -1   0   38.21    2.25
   5  -1   0   36.58    2.11
   5  -1   0   36.29    2.15
   5  -1   0   33.71    2.15
  -5   1   0   35.58    2.04
  -5   1   0   36.73    2.25
  -5   1   0   38.68    2.10
  -5   1   0   33.94    2.12
  -5   1   0   31.93    2.08
  -5   1   0   36.02    2.15
  -5   1   0   33.89    2.18
  -5   1   0   35.63    2.08
  -5   1   0   35.94    2.07
   4  -1   0    8.75    1.05
   4  -1   0    8.62    1.02
   4  -1   0    7.80    0.99
   4  -1   0    7.77    0.95
   4  -1   0    7.37    0.94
   4  -1   0    8.95    1.06
   4  -1   0   10.72    1.09
   4  -1   0   10.91    1.21
  -4   1   0    8.26    1.05
  -4   1   0    8.27    1.03
  -4   1   0    9.08    1.09
  -4   1   0    8.22    0.96
  -4   1   0    8.40    0.98
  -4   1   0    6.70    0.91
  -4   1   0    8.49    0.93
  -4   1   0    9.03    1.17
  -4   1   0    9.33    1.11
   3  -1   0    6.87    0.83
   3  -1   0    8.15    0.84
   3  -1   0   11.44    0.98
   3  -1   0    6.73    0.83
   3  -1   0    6.96    0.82
   3  -1   0    9.53    0.83
   3  -1   0    7.95    0.86
   3  -1   0    7.14    0.76
   3  -1   0    8.10    0.92
  -3   1   0    8.33    0.87
  -3   1   0    7.85    0.88
  -3   1   0    6.07    0.71
  -3   1   0    5.63    0.80
  -3   1   0    8.05    0.94
  -3   1   0    9.15    0.90
  -3   1   0    5.37    0.78
  -3   1   0    9.00    0.85
   2  -1   0    0.13    0.22
   2  -1   0    0.11    0.21
   2  -1   0    0.16    0.23
   2  -1   0   -0.33    0.21
   2  -1   0    0.54    0.26
   2  -1   0    0.07    0.20
   2  -1   0    0.11    0.26
   2  -1   0   -0.33    0.24
   2  -1   0   -0.17    0.26
  -2   1   0   -0.42    0.19
  -2   1   0   -0.48    0.17
  -2   1   0   -0.11    0.17
  -2   1   0   -0.21    0.16
  -2   1   0   -0.07    0.16
  -2   1   0   -0.17    0.26
  -2   1   0   -0.02    0.11
  -2   1   0    0.00    0.24
  -2   1   0   -0.07    0.24
  -2   1   0   -0.44    0.23
   1  -1   0   -0.10    0.12
   1  -1   0   -0.06    0.11
   1  -1   0   -0.24    0.08
   1  -1   0   -0.29    0.09
   1  -1   0   -0.11    0.11
  -1   1   0   -0.04    0.11
  -1   1   0   -0.11    0.10
  -1   1   0   -0.19    0.10
  -1   1   0   -0.29    0.09
  -1   1   0   -0.13    0.08
  -1   1   0   -0.16    0.10
  -1   1   0   -0.14    0.05
  -1   1   0   -0.16    0.09
  -1   1   0   -0.14    0.06
  -1  -1   0    0.04    0.08
   1   1   0   -0.01    0.09
   1   1   0    0.14    0.09
   1   1   0   -0.06    0.08
   1   1   0   -0.01    0.08
   1   1   0   -0.10    0.07
   1   1   0   -0.04    0.03
   1   1   0   -0.01    0.05
   1   1   0   -0.01    0.07
   1   1   0    0.04    0.10
   1   1   0   -0.11    0.07
  -2  -1   0   -0.08    0.14
  -2  -1   0    0.02    0.17
  -2  -1   0   -0.09    0.14
  -2  -1   0   -0.18    0.15
  -2  -1   0   -0.16    0.14
  -2  -1   0    0.11    0.17
  -2  -1   0   -0.27    0.19
  -2  -1   0   -0.12    0.12
  -2  -1   0    0.14    0.18
  -2  -1   0   -0.07    0.18
   2   1   0    0.90    0.27
   2   1   0    0.15    0.14
   2   1   0   -0.35    0.19
   2   1   0    0.07    0.18
   2   1   0    0.00    0.15
   2   1   0   -0.07    0.16
   2   1   0   -0.10    0.20
   2   1   0    0.05    0.16
  -3  -1   0    0.86    0.41
  -3  -1   0    0.08    0.26
  -3  -1   0    1.00    0.56
  -3  -1   0    0.10    0.32
  -3  -1   0   -0.16    0.31
  -3  -1   0    1.02    0.40
  -3  -1   0    0.17    0.25
  -3  -1   0   -0.28    0.49
  -3  -1   0    0.65    0.46
  -3  -1   0   -0.26    0.23
   3   1   0    1.46    0.44
   3   1   0    1.29    0.47
   3   1   0   -0.04    0.45
   3   1   0    0.88    0.51
   3   1   0    0.49    0.48
   3   1   0    1.11    0.47
   3   1   0    0.55    0.32
   3   1   0    1.56    0.52
  -4  -1   0   11.49    1.21
  -4  -1   0   13.67    1.07
  -4  -1   0   18.39    1.38
  -4  -1   0   14.64    1.18
  -4  -1   0   13.50    1.17
  -4  -1   0   12.99    1.14
  -4  -1   0   14.90    1.19
  -4  -1   0   14.32    1.33
  -4  -1   0   15.48    1.21
   4   1   0   15.70    1.20
   4   1   0   13.84    1.07
   4   1   0   15.07    1.27
   4   1   0   15.57    1.31
   4   1   0   15.90    1.34
   4   1   0   19.55    1.35
   4   1   0   15.68    1.35
  -5  -1   0   15.35    1.27
  -5  -1   0   18.10    1.40
  -5  -1   0   16.02    1.20
  -5  -1   0   14.05    1.22
  -5  -1   0   13.72    1.31
  -5  -1   0   14.89    1.24
  -5  -1   0   20.45    1.60
  -5  -1   0   15.22    1.30
  -5  -1   0   14.44    1.17
   5   1   0   16.63    1.40
   5   1   0   14.54    1.28
   5   1   0   18.99    1.54
   5   1   0   15.62    1.11
   5   1   0   13.40    1.16
   5   1   0   14.16    1.36
   5   1   0   17.58    1.41
  -6  -1   0  668.03   31.31
  -6  -1   0  665.14   31.24
  -6  -1   0  736.89   31.40
  -6  -1   0  665.90   31.33
  -6  -1   0  674.96   31.34
  -6  -1   0  672.44   31.40
  -6  -1   0  672.95   31.38
  -6  -1   0  669.56   31.31
  -6  -1   0  705.44   31.29
   6   1   0  749.57   31.36
   6   1   0  679.42   31.40
   6   1   0  667.47   31.33
   6   1   0  733.13   31.43
   6   1   0  650.57   31.25
   6   1   0  690.13   31.28
  -7  -1   0  181.11    8.31
  -7  -1   0  161.54    8.14
  -7  -1   0  175.09    8.23
  -7  -1   0  168.26    8.17
  -7  -1   0  169.63    8.27
  -7  -1   0  166.35    8.19
  -7  -1   0  171.93    8.11
   7   1   0  160.85    8.10
   7   1   0  185.55    8.26
   7   1   0  163.01    8.28
   7   1   0  177.31    8.29
   7   1   0  165.67    8.18
   7   1   0  171.06    8.15
  -8  -1   0   52.31    2.96
  -8  -1   0   50.80    3.03
  -8  -1   0   50.46    2.86
  -8  -1   0   49.26    2.93
  -8  -1   0   47.20    2.97
  -8  -1   0   52.03    2.98
  -8  -1   0   49.84    3.07
   8   1   0   53.11    2.96
   8   1   0   50.25    2.86
   8   1   0   48.96    2.91
   8   1   0   55.32    3.12
   8   1   0   49.15    3.04
   8   1   0   54.45    3.16
   8   1   0   51.57    3.01
  -9  -1   0   19.96    1.96
  -9  -1   0   19.55    1.75
  -9  -1   0   19.48    1.90
  -9  -1   0   17.31    1.73
  -9  -1   0   17.56    1.85
  -9  -1   0   14.86    1.55
  -9  -1   0   20.41    1.92
   9   1   0   12.25    1.69
   9   1   0   14.21    1.68
   9   1   0   20.81    1.85
   9   1   0   18.42    1.73
   9   1   0   18.76    1.75
   9   1   0   18.13    1.79
   9   1   0   15.90    1.71
 -10  -1   0    7.10    1.33
 -10  -1   0    7.20    1.27
 -10  -1   0    4.45    1.32
 -10  -1   0    7.89    1.45
 -10  -1   0    7.09    1.34
 -10  -1   0    4.81    1.08
  10   1   0    6.26    1.38
  10   1   0    7.40    1.36
  10   1   0    5.16    1.13
  10   1   0    4.73    1.30
  10   1   0    5.53    1.10
  10   1   0    4.02    1.19
  10   1   0    5.07    1.13
 -11  -1   0    4.60    1.18
 -11  -1   0    4.80    1.30
 -11  -1   0    8.00    1.29
 -11  -1   0    4.59    1.22
 -11  -1   0    5.05    1.27
  11   1   0    4.32    1.24
  11   1   0    4.19    1.37
  11   1   0    3.69    1.14
  11   1   0    6.85    1.39
  11   1   0    5.91    1.38
  11   1   0    6.42    1.23
  11   1   0    5.72    1.19
 -12  -1   0   14.78    1.85
 -12  -1   0   11.70    1.60
 -12  -1   0   15.59    1.82
 -12  -1   0   14.17    1.74
 -12  -1   0   13.00    1.73
  12   1   0   16.28    1.95
  12   1   0   13.71    1.82
  12   1   0   15.56    1.67
  12   1   0   10.63    1.65
  12   1   0   18.80    1.94
  12   1   0   13.18    1.61
  12   1   0   19.58    1.97
 -13  -1   0    1.98    1.23
 -13  -1   0    2.39    1.17
 -13  -1   0    2.38    1.12
 -13  -1   0    0.34    1.05
 -13  -1   0    3.29    1.27
  13   1   0    1.11    1.25
  13   1   0    0.68    1.24
  13   1   0    3.00    1.12
  13   1   0    2.31    1.30
  13   1   0    2.72    1.13
 -14  -1   0    0.01    1.09
 -14  -1   0    2.48    1.25
 -14  -1   0    1.66    1.21
  14   1   0    1.05    1.29
  14   1   0    1.70    1.37
  14   1   0    1.02    1.37
  14   1   0    1.34    1.10
  14   1   0    2.94    1.14
 -15  -1   0    3.37    1.35
 -15  -1   0    3.29    1.43
 -15  -1   0    3.45    1.38
  15   1   0    3.63    1.34
  15   1   0    4.36    1.26
  15   1   0    6.18    1.53
  15   1   0    3.40    1.20
  15   1   0    2.18    1.36
 -16  -1   0    0.07    1.22
 -16  -1   0   -0.24    1.10
 -16  -1   0    1.06    1.32
  16   1   0    1.53    1.37
  16   1   0    0.03    1.30
  16   1   0   -0.01    1.30
  16   1   0   -0.13    1.06
  16   1   0   -0.89    1.01
 -17  -1   0    2.29    1.44
 -17  -1   0    0.53    1.32
  17   1   0    2.22    1.43
  17   1   0   -1.34    0.94
  17   1   0    2.29    1.24
  17   1   0   -1.22    1.36
 -18  -1   0    1.56    1.32
 -18  -1   0    0.89    1.31
  18   1   0    1.66    1.17
  18   1   0   -0.28    1.31
  18   1   0   -0.58    1.01
  18   1   0    3.02    1.50
 -19  -1   0    0.53    1.28
 -19  -1   0    0.14    1.37
  19   1   0    0.97    1.17
  19   1   0   -0.30    1.40
  19   1   0    0.17    1.48
 -20  -1   0    9.61    1.86
 -20  -1   0    6.70    1.66
  20   1   0   10.88    1.74
  20   1   0    8.07    1.81
  20   1   0    8.32    1.73
 -21  -1   0    1.06    1.36
 -21  -1   0   -0.69    1.37
  21   1   0   -0.02    1.34
  21   1   0   -2.39    1.12
  21   1   0   -0.12    1.55
 -22  -1   0    8.34    1.86
 -22  -1   0    2.46    1.56
  22   1   0    7.23    1.75
  22   1   0    7.88    1.83
  22  -2   0   -0.78    1.22
  22  -2   0    2.66    1.53
 -22   2   0    1.64    1.37
  21  -2   0    1.16    1.50
  21  -2   0    1.91    1.36
 -21   2   0    2.45    1.54
 -21   2   0    4.01    1.58
  20  -2   0    1.65    1.50
  20  -2   0    1.21    1.31
  20  -2   0    1.57    1.24
 -20   2   0    0.34    1.41
 -20   2   0   -0.68    1.29
  19  -2   0   -0.54    1.15
  19  -2   0   -0.65    1.22
  19  -2   0   -1.33    1.11
 -19   2   0    0.36    1.26
 -19   2   0    0.47    1.41
  18  -2   0    4.88    1.75
  18  -2   0    2.97    1.36
  18  -2   0    3.81    1.53
  18  -2   0    6.50    1.54
 -18   2   0    3.48    1.57
 -18   2   0    7.67    1.60
  17  -2   0   10.33    1.61
  17  -2   0   12.36    2.06
  17  -2   0    7.55    1.82
  17  -2   0    8.34    1.67
 -17   2   0    9.86    1.76
 -17   2   0   10.79    1.85
  16  -2   0    8.23    1.84
  16  -2   0    7.88    1.84
  16  -2   0    9.91    1.69
  16  -2   0   11.33    1.67
 -16   2   0    8.50    1.62
 -16   2   0    6.25    1.59
  15  -2   0    0.16    1.44
  15  -2   0   -2.29    1.23
  15  -2   0   -0.43    1.16
  15  -2   0    3.47    1.37
 -15   2   0   -0.23    1.27
 -15   2   0    1.27    1.30
  14  -2   0    3.00    1.28
  14  -2   0    5.56    1.44
  14  -2   0    1.81    1.37
  14  -2   0    3.81    1.31
  14  -2   0    4.09    1.37
  14  -2   0    3.11    1.45
 -14   2   0    1.95    1.22
 -14   2   0    1.50    1.23
 -14   2   0    3.87    1.35
 -14   2   0    1.85    1.29
  13  -2   0   -1.13    1.08
  13  -2   0   -0.84    1.22
  13  -2   0   -2.52    0.96
  13  -2   0    0.98    1.30
  13  -2   0   -0.17    1.04
  13  -2   0   -0.18    1.15
  13  -2   0   -0.27    1.16
 -13   2   0   -0.07    1.06
 -13   2   0   -0.97    1.19
 -13   2   0   -1.88    1.04
 -13   2   0   -0.63    1.05
 -13   2   0    0.44    1.07
 -13   2   0    0.16    1.00
  12  -2   0   40.04    2.79
  12  -2   0   29.71    2.37
  12  -2   0   30.77    2.37
  12  -2   0   26.87    2.71
  12  -2   0   33.92    2.58
  12  -2   0   39.34    2.70
  12  -2   0   33.73    2.50
 -12   2   0   28.78    2.46
 -12   2   0   30.57    2.38
 -12   2   0   29.41    2.42
 -12   2   0   31.42    2.55
 -12   2   0   35.35    2.62
 -12   2   0   36.19    2.55
  11  -2   0   11.52    1.55
  11  -2   0    9.70    1.55
  11  -2   0    9.06    1.60
  11  -2   0    9.55    1.57
  11  -2   0   10.22    1.57
  11  -2   0   14.16    1.69
  11  -2   0   11.41    1.67
 -11   2   0   10.03    1.71
 -11   2   0   10.10    1.53
 -11   2   0   11.88    1.60
 -11   2   0   10.72    1.64
 -11   2   0   10.09    1.63
 -11   2   0    8.68    1.54
  10  -2   0   -0.50    0.92
  10  -2   0    0.15    0.85
  10  -2   0   -1.42    1.04
  10  -2   0    0.31    0.95
  10  -2   0   -1.73    0.87
  10  -2   0   -0.60    0.96
 -10   2   0   -0.31    0.89
 -10   2   0    1.03    0.99
 -10   2   0    0.49    1.00
 -10   2   0   -0.30    0.91
 -10   2   0   -0.20    0.90
 -10   2   0   -0.24    0.93
   9  -2   0    7.26    1.48
   9  -2   0    4.55    1.36
   9  -2   0    5.16    1.10
   9  -2   0    5.01    1.18
   9  -2   0    6.71    1.37
   9  -2   0    5.43    1.16
  -9   2   0    4.60    1.21
  -9   2   0    5.27    1.11
  -9   2   0    4.64    1.10
  -9   2   0    6.47    1.31
  -9   2   0    5.40    1.22
  -9   2   0    6.19    1.27
  -9   2   0    6.13    1.15
   8  -2   0   23.90    1.96
   8  -2   0   26.55    1.93
   8  -2   0   27.94    2.21
   8  -2   0   25.68    1.96
   8  -2   0   25.95    1.98
   8  -2   0   26.63    2.15
  -8   2   0   26.35    2.00
  -8   2   0   25.52    1.98
  -8   2   0   26.50    1.96
  -8   2   0   27.49    2.11
  -8   2   0   30.31    2.17
  -8   2   0   27.19    2.08
  -8   2   0   26.51    1.97
   7  -2   0   24.80    1.99
   7  -2   0   22.20    1.77
   7  -2   0   22.95    1.83
   7  -2   0   25.05    2.15
   7  -2   0   21.95    1.70
   7  -2   0   25.18    1.76
   7  -2   0   23.14    1.88
  -7   2   0   24.34    1.81
  -7   2   0   26.60    1.97
  -7   2   0   21.54    1.76
  -7   2   0   23.12    1.90
  -7   2   0   22.45    1.91
  -7   2   0   22.14    1.71
  -7   2   0   21.19    1.68
   6  -2   0    9.66    1.14
   6  -2   0    9.06    1.12
   6  -2   0    8.76    1.28
   6  -2   0    9.30    1.17
   6  -2   0   11.72    1.44
   6  -2   0    8.33    1.20
   6  -2   0    7.76    1.12
  -6   2   0    9.99    1.28
  -6   2   0    8.24    1.09
  -6   2   0    8.85    1.23
  -6   2   0   10.01    1.24
  -6   2   0   10.32    1.33
  -6   2   0    7.02    1.11
  -6   2   0    8.34    1.08
   5  -2   0   30.91    1.84
   5  -2   0   27.94    1.74
   5  -2   0   32.28    1.85
   5  -2   0   27.83    1.92
   5  -2   0   29.43    1.90
   5  -2   0   27.61    1.81
   5  -2   0   24.92    1.82
   5  -2   0   29.41    1.92
  -5   2   0   25.64    1.75
  -5   2   0   30.51    1.86
  -5   2   0   24.88    1.79
  -5   2   0   27.08    1.86
  -5   2   0   28.31    1.80
  -5   2   0   29.52    1.74
  -5   2   0   29.54    1.77
  -5   2   0   27.61    1.81
  -5   2   0   27.43    2.02
   4  -2   0   12.20    1.22
   4  -2   0   11.46    1.11
   4  -2   0    9.47    1.12
   4  -2   0   13.00    1.25
   4  -2   0   11.06    1.25
   4  -2   0   13.82    1.20
   4  -2   0   10.19    1.13
   4  -2   0   14.34    1.27
  -4   2   0   10.92    1.12
  -4   2   0   10.54    1.06
  -4   2   0    8.59    1.00
  -4   2   0    9.85    1.23
  -4   2   0   13.28    1.14
  -4   2   0   14.02    1.25
  -4   2   0   11.72    1.12
   3  -2   0    0.28    0.56
   3  -2   0    0.31    0.64
   3  -2   0    0.35    0.68
   3  -2   0   -0.38    0.63
   3  -2   0    1.60    0.69
   3  -2   0    0.45    0.58
   3  -2   0   -0.45    0.51
   3  -2   0    0.44    0.64
  -3   2   0    0.15    0.65
  -3   2   0    0.08    0.52
  -3   2   0    0.98    0.55
  -3   2   0    0.85    0.71
  -3   2   0   -0.11    0.57
  -3   2   0    0.01    0.58
  -3   2   0    0.74    0.56
   2  -2   0  124.66    5.12
  -2   2   0  102.47    5.06
  -2   2   0   98.22    5.10
   1  -2   0    0.21    0.18
  -1   2   0    0.08    0.20
  -1   2   0    0.04    0.19
   0  -2   0   -0.08    0.09
   0  -2   0    0.05    0.09
   0  -2   0   -0.02    0.08
   0  -2   0   -0.03    0.10
   0  -2   0   -0.06    0.08
   0   2   0   -0.11    0.08
   0   2   0   -0.15    0.10
   0   2   0    0.04    0.12
   0   2   0    0.03    0.11
   0   2   0   -0.06    0.08
   0   2   0   -0.04    0.12
   0   2   0   -0.07    0.11
  -1  -2   0   -0.18    0.11
  -1  -2   0   -0.31    0.08
  -1  -2   0   -0.31    0.09
  -1  -2   0   -0.11    0.07
  -1  -2   0   -0.17    0.10
  -1  -2   0   -0.18    0.09
   1   2   0    0.12    0.12
   1   2   0   -0.08    0.12
   1   2   0   -0.22    0.13
   1   2   0   -0.23    0.06
   1   2   0   -0.16    0.11
   1   2   0   -0.23    0.11
   1   2   0    0.17    0.12
   1   2   0   -0.06    0.12
   1   2   0   -0.23    0.09
  -2  -2   0   11.01    0.64
   2   2   0    8.19    0.55
   2   2   0    9.86    0.64
   2   2   0    7.15    0.59
  -3  -2   0   31.22    1.62
  -3  -2   0   31.59    1.75
  -3  -2   0   31.37    1.74
  -3  -2   0   29.12    1.60
  -3  -2   0   30.84    1.65
   3   2   0   30.88    1.68
   3   2   0   31.08    1.66
   3   2   0   33.65    1.71
   3   2   0   31.40    1.69
   3   2   0   32.36    1.73
   3   2   0   29.38    1.75
   3   2   0   32.97    1.58
   3   2   0   32.63    1.64
   3   2   0   31.18    1.60
   3   2   0   31.34    1.66
   3   2   0   27.40    1.68
  -4  -2   0   12.50    1.06
  -4  -2   0   13.95    1.06
  -4  -2   0   14.38    1.10
  -4  -2   0   12.33    1.01
  -4  -2   0   14.87    1.02
  -4  -2   0   15.10    1.21
  -4  -2   0   12.52    1.06
  -4  -2   0   12.22    1.02
  -4  -2   0   14.74    1.21
   4   2   0   12.96    0.98
   4   2   0   15.37    1.21
   4   2   0   16.76    1.33
   4   2   0   14.24    1.19
   4   2   0   12.74    1.06
   4   2   0   14.46    1.09
   4   2   0   13.08    1.05
   4   2   0   13.61    0.94
   4   2   0   17.92    1.30
   4   2   0   15.08    1.22
  -5  -2   0   73.23    3.65
  -5  -2   0   66.30    3.57
  -5  -2   0   71.08    3.51
  -5  -2   0   67.48    3.47
  -5  -2   0   72.37    3.58
  -5  -2   0   66.16    3.63
  -5  -2   0   72.44    3.55
  -5  -2   0   69.57    3.55
   5   2   0   73.51    3.65
   5   2   0   62.91    3.59
   5   2   0   73.53    3.67
   5   2   0   71.38    3.54
   5   2   0   71.77    3.56
   5   2   0   70.82    3.60
   5   2   0   74.58    3.46
   5   2   0   67.48    3.49
   5   2   0   76.59    3.59
  -6  -2   0   -1.01    0.67
  -6  -2   0   -0.21    0.73
  -6  -2   0    0.74    0.65
  -6  -2   0    0.99    0.68
  -6  -2   0    0.04    0.60
  -6  -2   0    0.20    0.65
  -6  -2   0   -0.18    0.78
  -6  -2   0    0.39    0.61
   6   2   0    0.00    0.61
   6   2   0   -0.75    0.70
   6   2   0    0.40    0.70
   6   2   0   -0.31    0.72
   6   2   0   -0.19    0.73
   6   2   0   -0.80    0.56
   6   2   0    0.06    0.77
   6   2   0    2.45    0.78
  -7  -2   0   24.09    1.82
  -7  -2   0   24.52    1.74
  -7  -2   0   21.78    1.57
  -7  -2   0   20.04    1.56
  -7  -2   0   22.90    1.67
  -7  -2   0   21.09    1.67
  -7  -2   0   22.27    1.84
   7   2   0   23.75    1.80
   7   2   0   24.28    1.60
   7   2   0   22.13    1.65
   7   2   0   24.58    1.70
   7   2   0   22.40    1.66
   7   2   0   23.59    1.80
   7   2   0   23.04    1.86
  -8  -2   0   31.07    2.18
  -8  -2   0   33.66    2.16
  -8  -2   0   31.54    2.07
  -8  -2   0   38.06    2.40
  -8  -2   0   32.56    2.21
  -8  -2   0   37.63    2.24
  -8  -2   0   36.89    2.38
   8   2   0   34.18    2.33
   8   2   0   30.38    2.27
   8   2   0   34.85    2.19
   8   2   0   37.80    2.42
   8   2   0   32.82    2.15
   8   2   0   29.84    2.04
   8   2   0   32.77    2.22
  -9  -2   0   12.05    1.35
  -9  -2   0   10.96    1.38
  -9  -2   0    9.73    1.35
  -9  -2   0   12.59    1.51
  -9  -2   0    9.46    1.22
  -9  -2   0    9.87    1.38
   9   2   0   11.59    1.37
   9   2   0    9.77    1.42
   9   2   0    9.09    1.45
   9   2   0   11.57    1.48
   9   2   0   13.55    1.46
   9   2   0    8.30    1.40
   9   2   0    9.11    1.23
   9   2   0    8.33    1.18
 -10  -2   0    1.79    0.91
 -10  -2   0    4.18    1.14
 -10  -2   0    4.87    1.14
 -10  -2   0    3.05    1.02
 -10  -2   0    2.49    1.09
 -10  -2   0    1.84    0.92
  10   2   0    3.89    1.00
  10   2   0    3.36    1.03
  10   2   0    3.62    1.12
  10   2   0    5.13    1.03
  10   2   0    4.31    1.12
  10   2   0    1.97    1.06
  10   2   0    2.75    0.97
  10   2   0    3.18    1.07
 -11  -2   0   26.41    2.23
 -11  -2   0   28.33    2.29
 -11  -2   0   28.19    2.09
 -11  -2   0   31.25    2.42
 -11  -2   0   31.77    2.27
 -11  -2   0   30.36    2.18
  11   2   0   28.80    2.10
  11   2   0   32.41    2.47
  11   2   0   35.81    2.48
  11   2   0   30.74    2.22
  11   2   0   29.92    2.31
  11   2   0   33.26    2.32
  11   2   0   29.80    2.14
  11   2   0   29.84    2.39
 -12  -2   0   65.84    3.62
 -12  -2   0   61.05    3.74
 -12  -2   0   57.44    3.61
 -12  -2   0   66.02    3.75
 -12  -2   0   62.96    3.70
 -12  -2   0   55.34    3.48
  12   2   0   55.69    3.58
  12   2   0   61.38    3.53
  12   2   0   59.44    3.48
  12   2   0   60.90    3.82
  12   2   0   65.81    3.66
  12   2   0   59.11    3.77
  12   2   0   66.99    3.74
 -13  -2   0   11.83    1.71
 -13  -2   0    9.71    1.46
 -13  -2   0   11.48    1.65
 -13  -2   0    8.22    1.51
 -13  -2   0   12.84    1.77
  13   2   0   12.33    1.52
  13   2   0    9.50    1.67
  13   2   0    7.77    1.62
  13   2   0    9.16    1.40
  13   2   0   11.91    1.56
  13   2   0    8.73    1.66
  13   2   0   11.77    1.85
 -14  -2   0    0.58    1.06
 -14  -2   0    2.46    1.30
 -14  -2   0   -0.47    1.08
  14   2   0    0.06    0.96
  14   2   0    1.03    1.25
  14   2   0   -0.31    0.95
  14   2   0   -1.83    1.14
  14   2   0   -0.22    1.16
  14   2   0    0.07    1.00
 -15  -2   0   12.30    1.82
 -15  -2   0    9.20    1.63
 -15  -2   0   11.38    1.86
  15   2   0   11.23    1.56
  15   2   0   10.78    1.78
  15   2   0    9.50    1.79
  15   2   0    6.86    1.59
  15   2   0    9.51    1.48
 -16  -2   0    0.66    1.35
 -16  -2   0    0.16    1.12
 -16  -2   0    2.02    1.31
  16   2   0    0.03    1.17
  16   2   0   -2.11    1.13
  16   2   0   -1.04    0.95
  16   2   0   -0.80    1.30
  16   2   0    1.37    1.13
 -17  -2   0    2.35    1.27
 -17  -2   0    2.51    1.35
  17   2   0    2.52    1.08
  17   2   0    2.32    1.22
  17   2   0    1.74    1.39
  17   2   0    0.67    1.27
 -18  -2   0    0.38    1.30
 -18  -2   0    4.87    1.51
  18   2   0    4.41    1.37
  18   2   0    1.10    1.45
  18   2   0    0.44    1.17
  18   2   0    1.95    1.42
 -19  -2   0   -1.89    1.30
 -19  -2   0   -0.69    1.25
  19   2   0   -1.61    1.16
  19   2   0   -1.18    1.33
  19   2   0    0.73    1.15
 -20  -2   0    1.39    1.37
 -20  -2   0    0.51    1.25
  20   2   0    0.14    1.35
  20   2   0    1.39    1.45
  20   2   0    2.87    1.21
 -21  -2   0    8.44    1.96
 -21  -2   0   10.52    1.93
  21   2   0    9.03    1.63
  21   2   0    8.07    1.86
 -22  -2   0    1.94    1.42
 -22  -2   0    2.14    1.57
  22   2   0   -0.14    1.55
  22   2   0   -0.11    1.32
  21  -3   0    1.72    1.53
  21  -3   0    0.36    1.37
 -21   3   0   -2.22    1.39
 -21   3   0    0.13    1.36
  20  -3   0   -0.42    1.45
  20  -3   0   -0.59    1.27
  20  -3   0   -1.32    1.05
 -20   3   0   -0.33    1.50
 -20   3   0    0.02    1.33
  19  -3   0    0.95    1.33
  19  -3   0   -0.32    1.14
  19  -3   0   -1.31    1.21
 -19   3   0   -2.27    1.26
 -19   3   0   -0.01    1.21
  18  -3   0    0.14    1.32
  18  -3   0    0.78    1.15
  18  -3   0   -0.39    1.22
 -18   3   0   -0.38    1.35
 -18   3   0    0.01    1.23
  17  -3   0   -0.06    1.19
  17  -3   0    1.33    1.30
  17  -3   0   -0.17    1.24
  17  -3   0    0.34    1.53
 -17   3   0   -0.04    1.28
 -17   3   0   -1.59    1.13
  16  -3   0    0.98    1.50
  16  -3   0   -0.04    1.29
  16  -3   0    1.81    1.16
  16  -3   0    3.64    1.34
 -16   3   0    0.99    1.25
 -16   3   0    1.26    1.45
  15  -3   0   12.26    1.82
  15  -3   0   14.92    1.90
  15  -3   0   14.10    2.22
  15  -3   0   10.34    1.82
 -15   3   0   11.47    1.80
 -15   3   0   10.66    1.72
  14  -3   0    3.03    1.54
  14  -3   0    3.63    1.31
  14  -3   0    1.22    1.22
  14  -3   0    2.05    1.38
  14  -3   0    2.25    1.28
 -14   3   0    2.55    1.31
 -14   3   0    1.93    1.31
 -14   3   0    1.22    1.22
 -14   3   0    2.43    1.30
  13  -3   0    0.30    1.03
  13  -3   0    1.58    1.30
  13  -3   0    1.89    1.45
  13  -3   0    1.72    1.37
  13  -3   0   -0.18    1.12
  13  -3   0   -1.76    1.24
  13  -3   0    1.09    1.15
 -13   3   0    3.48    1.37
 -13   3   0    0.00    1.13
 -13   3   0    0.12    1.10
 -13   3   0    0.95    1.15
 -13   3   0    0.02    1.04
 -13   3   0    2.45    1.20
  12  -3   0   59.18    3.64
  12  -3   0   54.40    3.61
  12  -3   0   54.48    3.39
  12  -3   0   49.94    3.31
  12  -3   0   56.79    3.52
  12  -3   0   59.23    3.39
  12  -3   0   48.45    3.34
 -12   3   0   53.11    3.41
 -12   3   0   62.61    3.60
 -12   3   0   50.82    3.33
 -12   3   0   52.88    3.44
 -12   3   0   54.87    3.42
 -12   3   0   52.76    3.41
  11  -3   0  106.58    5.44
  11  -3   0   82.34    5.28
  11  -3   0  104.16    5.52
  11  -3   0   96.21    5.29
  11  -3   0  101.84    5.31
  11  -3   0  105.87    5.62
 -11   3   0  101.27    5.46
 -11   3   0  106.05    5.46
 -11   3   0  102.59    5.49
 -11   3   0  104.73    5.43
 -11   3   0   98.57    5.35
 -11   3   0   97.94    5.31
  10  -3   0   97.98    5.12
  10  -3   0   92.08    5.08
  10  -3   0   96.11    5.19
  10  -3   0  100.19    5.35
  10  -3   0   94.93    5.24
  10  -3   0   95.53    5.32
 -10   3   0   94.12    5.13
 -10   3   0  104.55    5.55
 -10   3   0   98.11    5.21
 -10   3   0   91.08    5.12
 -10   3   0  104.64    5.31
 -10   3   0   98.01    5.24
 -10   3   0  100.11    5.20
   9  -3   0   10.14    1.47
   9  -3   0    9.69    1.46
   9  -3   0    8.39    1.34
   9  -3   0   10.95    1.68
   9  -3   0    9.56    1.41
   9  -3   0    6.80    1.21
  -9   3   0    9.44    1.41
  -9   3   0   11.16    1.47
  -9   3   0    8.43    1.35
  -9   3   0    6.88    1.28
  -9   3   0    7.67    1.29
  -9   3   0   14.05    1.68
  -9   3   0   12.71    1.53
   8  -3   0   48.78    2.89
   8  -3   0   47.25    3.00
   8  -3   0   47.12    3.02
   8  -3   0   50.14    2.93
   8  -3   0   50.68    3.12
   8  -3   0   54.23    3.18
  -8   3   0   49.74    3.00
  -8   3   0   49.95    2.97
  -8   3   0   51.39    3.08
  -8   3   0   50.69    2.95
  -8   3   0   52.73    3.08
  -8   3   0   50.99    2.95
  -8   3   0   43.37    2.84
   7  -3   0   46.80    2.88
   7  -3   0   43.41    2.71
   7  -3   0   47.60    2.79
   7  -3   0   43.46    2.66
   7  -3   0   44.68    2.82
   7  -3   0   45.94    2.91
  -7   3   0   47.57    2.88
  -7   3   0   45.93    2.73
  -7   3   0   45.68    2.73
  -7   3   0   46.18    2.73
  -7   3   0   47.94    2.86
  -7   3   0   46.00    2.70
   6  -3   0  175.47    8.60
   6  -3   0  173.49    8.69
   6  -3   0  197.13    8.84
   6  -3   0  183.78    8.69
   6  -3   0  188.58    8.80
   6  -3   0  180.25    8.65
  -6   3   0  180.62    8.66
  -6   3   0  173.72    8.61
  -6   3   0  186.30    8.76
  -6   3   0  168.94    8.65
  -6   3   0  186.41    8.76
  -6   3   0  184.10    8.66
   5  -3   0  234.78   10.48
   5  -3   0  232.91   10.37
   5  -3   0  212.66   10.31
   5  -3   0  221.04   10.37
   5  -3   0  216.14   10.28
   5  -3   0  217.28   10.42
   5  -3   0  210.89   10.36
   5  -3   0  222.14   10.35
  -5   3   0  218.37   10.35
  -5   3   0  225.77   10.32
  -5   3   0  220.72   10.32
  -5   3   0  209.39   10.33
  -5   3   0  220.24   10.25
   4  -3   0   29.96    1.93
   4  -3   0   29.31    1.76
   4  -3   0   32.33    1.87
   4  -3   0   29.09    1.89
   4  -3   0   29.72    1.82
   4  -3   0   29.54    1.84
   4  -3   0   29.00    1.94
   4  -3   0   26.36    1.78
  -4   3   0   31.90    1.73
  -4   3   0   32.79    1.84
  -4   3   0   31.17    1.85
  -4   3   0   28.98    1.79
  -4   3   0   27.88    1.75
  -4   3   0   31.97    1.79
   3  -3   0   17.05    1.27
   3  -3   0   18.93    1.32
   3  -3   0   18.44    1.29
   3  -3   0   16.90    1.27
   3  -3   0   19.90    1.42
   3  -3   0   19.22    1.35
   3  -3   0   19.35    1.21
   3  -3   0   18.68    1.37
   3  -3   0   17.87    1.24
  -3   3   0   16.32    1.26
  -3   3   0   16.23    1.22
  -3   3   0   18.36    1.16
  -3   3   0   18.88    1.22
  -3   3   0   17.43    1.23
  -3   3   0   18.02    1.21
  -3   3   0   18.06    1.35
   2  -3   0    1.56    0.57
   2  -3   0    2.64    0.61
   2  -3   0    3.13    0.56
   2  -3   0    2.79    0.65
   2  -3   0    1.92    0.50
   2  -3   0    3.81    0.66
   2  -3   0    2.08    0.54
   2  -3   0    2.36    0.53
   2  -3   0    2.48    0.62
   2  -3   0    3.24    0.69
  -2   3   0    3.06    0.50
  -2   3   0    2.62    0.57
  -2   3   0    2.15    0.69
  -2   3   0    2.42    0.53
  -2   3   0    1.17    0.60
  -2   3   0    2.38    0.51
  -2   3   0    2.93    0.64
  -2   3   0    2.76    0.54
  -2   3   0    2.04    0.63
  -2   3   0    2.48    0.64
   1  -3   0  142.36    6.80
   1  -3   0  149.41    6.82
   1  -3   0  151.83    6.80
   1  -3   0  149.35    6.80
  -1   3   0  140.48    6.83
  -1   3   0  150.25    6.77
  -1   3   0  143.85    6.79
  -1   3   0  150.71    6.79
  -1   3   0  148.47    6.84
  -1   3   0  148.56    6.76
  -1   3   0  156.77    6.83
  -1   3   0  139.99    6.79
  -1   3   0  147.28    6.85
  -1   3   0  147.11    6.79
   0  -3   0    2.14    0.29
   0  -3   0   -0.52    0.18
   0  -3   0   -0.25    0.18
   0  -3   0   -0.25    0.15
   0  -3   0    0.36    0.18
   0  -3   0   -0.09    0.15
   0  -3   0   -0.12    0.18
   0  -3   0   -0.31    0.15
   0   3   0    1.46    0.30
   0   3   0   -0.40    0.15
   0   3   0    2.08    0.31
   0   3   0    1.87    0.29
   0   3   0    1.59    0.24
   0   3   0    0.99    0.31
   0   3   0    1.86    0.31
  -1  -3   0    0.05    0.20
  -1  -3   0    1.45    0.19
   1   3   0    0.49    0.20
  -2  -3   0   21.16    1.30
  -2  -3   0   20.30    1.23
  -2  -3   0   24.52    1.26
  -2  -3   0   21.89    1.28
  -2  -3   0   22.51    1.29
  -2  -3   0   23.88    1.20
   2   3   0   24.55    1.17
   2   3   0   23.69    1.25
   2   3   0   19.15    1.25
   2   3   0   25.35    1.29
   2   3   0   24.44    1.18
   2   3   0   23.87    1.23
   2   3   0   24.19    1.29
   2   3   0   24.95    1.15
   2   3   0   24.49    1.28
   2   3   0   23.69    1.31
   2   3   0   26.31    1.25
  -3  -3   0    1.69    0.51
  -3  -3   0    2.37    0.59
  -3  -3   0    1.74    0.47
  -3  -3   0    3.00    0.57
  -3  -3   0    2.17    0.56
  -3  -3   0    2.11    0.47
  -3  -3   0    2.39    0.62
  -3  -3   0    1.68    0.44
  -3  -3   0    2.06    0.45
   3   3   0    2.51    0.51
   3   3   0    2.10    0.47
   3   3   0    1.58    0.60
   3   3   0    1.23    0.45
   3   3   0    2.98    0.55
   3   3   0    2.93    0.60
   3   3   0    2.03    0.55
   3   3   0    2.13    0.55
   3   3   0    1.81    0.41
   3   3   0    2.30    0.38
   3   3   0    3.28    0.61
  -4  -3   0   29.45    1.68
  -4  -3   0   31.25    1.78
  -4  -3   0   32.46    1.80
  -4  -3   0   31.10    1.74
  -4  -3   0   32.23    1.86
  -4  -3   0   29.91    1.74
  -4  -3   0   32.59    1.71
  -4  -3   0   34.99    1.92
   4   3   0   30.39    1.78
   4   3   0   32.35    1.81
   4   3   0   30.27    1.67
   4   3   0   31.34    1.83
   4   3   0   33.89    1.65
   4   3   0   32.40    1.75
   4   3   0   29.19    1.86
   4   3   0   32.20    1.78
   4   3   0   30.43    1.84
   4   3   0   34.33    1.74
  -5  -3   0   75.03    3.52
  -5  -3   0   71.96    3.59
  -5  -3   0   67.89    3.54
  -5  -3   0   71.58    3.48
  -5  -3   0   70.14    3.57
  -5  -3   0   68.56    3.63
  -5  -3   0   74.97    3.68
  -5  -3   0   68.23    3.52
   5   3   0   70.31    3.64
   5   3   0   74.76    3.58
   5   3   0   70.12    3.63
   5   3   0   68.68    3.46
   5   3   0   68.46    3.58
   5   3   0   69.59    3.55
   5   3   0   71.43    3.52
   5   3   0   73.39    3.65
   5   3   0   70.08    3.53
   5   3   0   72.25    3.43
  -6  -3   0  219.45   10.78
  -6  -3   0  254.94   10.78
  -6  -3   0  208.23   10.75
  -6  -3   0  238.52   10.92
  -6  -3   0  228.14   10.72
  -6  -3   0  228.42   10.81
  -6  -3   0  216.87   10.86
  -6  -3   0  227.16   10.83
   6   3   0  219.09   10.87
   6   3   0  231.61   10.89
   6   3   0  235.74   10.79
   6   3   0  246.82   10.85
   6   3   0  230.94   10.75
   6   3   0  226.21   10.70
   6   3   0  251.05   10.83
   6   3   0  240.16   10.90
   6   3   0  228.53   10.82
  -7  -3   0   80.75    3.67
  -7  -3   0   70.29    3.60
  -7  -3   0   71.54    3.66
  -7  -3   0   68.85    3.84
  -7  -3   0   66.83    3.71
  -7  -3   0   70.81    3.71
  -7  -3   0   69.01    3.66
  -7  -3   0   66.89    3.78
   7   3   0   76.83    3.69
   7   3   0   72.39    3.75
   7   3   0   73.67    3.81
   7   3   0   71.40    3.64
   7   3   0   69.14    3.57
   7   3   0   64.81    3.81
   7   3   0   60.85    3.75
  -8  -3   0   32.30    2.12
  -8  -3   0   31.22    2.24
  -8  -3   0   29.90    1.97
  -8  -3   0   32.86    2.14
  -8  -3   0   34.50    2.07
  -8  -3   0   34.70    2.13
   8   3   0   32.25    2.03
   8   3   0   30.46    2.22
   8   3   0   28.37    2.10
   8   3   0   30.57    1.96
   8   3   0   32.89    2.22
   8   3   0   28.93    2.25
   8   3   0   31.33    2.05
  -9  -3   0    0.36    0.74
  -9  -3   0    0.15    0.81
  -9  -3   0    2.46    0.96
  -9  -3   0    0.83    0.96
  -9  -3   0   -0.10    0.75
  -9  -3   0    0.40    0.91
   9   3   0    1.29    0.74
   9   3   0    0.25    0.88
   9   3   0    0.17    0.89
   9   3   0    2.41    0.83
   9   3   0    1.41    0.99
   9   3   0    2.18    1.00
   9   3   0    0.38    0.77
 -10  -3   0   25.33    1.96
 -10  -3   0   23.45    1.78
 -10  -3   0   26.06    2.26
 -10  -3   0   23.42    1.93
 -10  -3   0   24.77    1.97
 -10  -3   0   22.71    1.81
  10   3   0   25.48    1.86
  10   3   0   24.95    2.07
  10   3   0   23.65    2.16
  10   3   0   27.58    1.83
  10   3   0   22.90    2.21
  10   3   0   21.99    1.71
  10   3   0   23.03    1.85
 -11  -3   0   35.71    2.39
 -11  -3   0   38.38    2.65
 -11  -3   0   33.74    2.48
 -11  -3   0   35.98    2.55
 -11  -3   0   38.24    2.55
 -11  -3   0   35.77    2.41
  11   3   0   34.91    2.64
  11   3   0   37.11    2.68
  11   3   0   34.91    2.33
  11   3   0   37.38    2.37
  11   3   0   37.02    2.73
  11   3   0   40.21    2.50
  11   3   0   34.81    2.54
 -12  -3   0    9.19    1.50
 -12  -3   0    6.22    1.25
 -12  -3   0    5.98    1.28
 -12  -3   0   10.20    1.60
 -12  -3   0    9.04    1.32
 -12  -3   0    8.35    1.56
  12   3   0    7.86    1.48
  12   3   0    7.48    1.47
  12   3   0    8.26    1.27
  12   3   0   13.11    1.63
  12   3   0   10.18    1.37
  12   3   0    8.79    1.63
  12   3   0    9.36    1.35
 -13  -3   0   -0.89    0.95
 -13  -3   0   -0.17    1.03
 -13  -3   0    0.57    1.10
 -13  -3   0    0.81    0.99
 -13  -3   0    1.67    1.21
 -13  -3   0    0.84    1.06
  13   3   0    0.23    1.11
  13   3   0   -1.25    1.00
  13   3   0    0.56    0.99
  13   3   0    0.77    0.95
  13   3   0   -0.24    0.89
  13   3   0    0.93    0.97
  13   3   0   -0.95    1.13
 -14  -3   0    8.96    1.62
 -14  -3   0   11.37    1.83
 -14  -3   0   13.03    1.78
  14   3   0   11.82    1.52
  14   3   0   14.21    1.68
  14   3   0   11.06    1.75
  14   3   0   11.28    1.55
  14   3   0   11.14    1.83
  14   3   0   12.10    1.80
 -15  -3   0    0.23    1.23
 -15  -3   0    0.90    1.28
 -15  -3   0    1.28    1.20
  15   3   0    0.39    1.25
  15   3   0    0.23    0.96
  15   3   0   -0.69    1.16
  15   3   0   -0.94    1.25
  15   3   0   -1.53    0.93
 -16  -3   0    3.88    1.47
 -16  -3   0    2.72    1.42
 -16  -3   0    7.45    1.60
  16   3   0    3.47    1.45
  16   3   0    2.34    1.31
  16   3   0    3.20    1.13
  16   3   0    5.92    1.53
  16   3   0    3.77    1.20
 -17  -3   0   -0.13    1.19
 -17  -3   0   -0.24    1.32
  17   3   0    0.92    1.09
  17   3   0   -0.48    1.35
  17   3   0    0.11    1.29
  17   3   0    0.83    1.42
  17   3   0   -0.53    0.98
 -18  -3   0    7.41    1.62
 -18  -3   0   11.36    1.96
  18   3   0    5.48    1.65
  18   3   0   10.89    1.59
  18   3   0    9.13    1.82
 -19  -3   0    3.73    1.60
 -19  -3   0    2.95    1.44
  19   3   0    5.18    1.32
  19   3   0    3.22    1.47
  19   3   0    1.06    1.46
 -20  -3   0   -1.70    1.22
 -20  -3   0    1.65    1.50
  20   3   0   -1.36    1.25
  20   3   0   -0.51    1.27
  20   3   0   -0.33    1.06
 -21  -3   0    2.18    1.53
 -21  -3   0    1.69    1.37
  21   3   0    2.60    1.41
  21   3   0    2.53    1.62
 -22  -3   0    3.40    1.59
 -22  -3   0    1.73    1.48
  22   3   0    2.80    1.47
  22   3   0    2.71    1.59
  21  -4   0   -1.86    1.25
  21  -4   0    1.11    1.34
 -21   4   0   -0.30    1.51
 -21   4   0    1.79    1.41
  20  -4   0    0.91    1.35
  20  -4   0   -1.13    1.15
  20  -4   0   -1.65    1.32
 -20   4   0    1.13    1.42
 -20   4   0    0.84    1.31
  19  -4   0   -0.22    1.09
  19  -4   0   -2.36    1.18
  19  -4   0   -1.21    1.37
 -19   4   0    0.83    1.44
 -19   4   0   -0.21    1.29
  18  -4   0   -0.59    1.29
  18  -4   0    0.81    1.23
  18  -4   0    1.41    1.46
 -18   4   0   -1.95    1.10
 -18   4   0   -0.69    1.22
  17  -4   0    0.86    1.42
  17  -4   0   -0.30    1.18
  17  -4   0   -2.25    1.02
 -17   4   0    1.47    1.34
 -17   4   0    0.82    1.35
  16  -4   0    2.86    1.50
  16  -4   0    0.32    1.29
  16  -4   0    0.18    1.42
  16  -4   0    0.99    1.29
 -16   4   0    0.51    1.48
 -16   4   0    2.26    1.23
  15  -4   0    5.38    1.45
  15  -4   0    7.32    1.78
  15  -4   0    6.07    1.46
  15  -4   0    6.45    1.56
 -15   4   0    5.86    1.63
 -15   4   0    9.90    1.67
  14  -4   0    8.83    1.58
  14  -4   0    8.61    1.87
  14  -4   0    6.22    1.51
  14  -4   0    6.92    1.57
  14  -4   0    8.74    1.57
 -14   4   0    8.29    1.66
 -14   4   0    6.61    1.60
 -14   4   0    5.44    1.46
  13  -4   0    0.19    1.20
  13  -4   0    0.05    1.05
  13  -4   0   -0.51    1.06
  13  -4   0    0.00    1.31
  13  -4   0   -0.98    1.24
  13  -4   0    0.16    1.30
 -13   4   0   -0.86    1.17
 -13   4   0   -0.07    1.06
 -13   4   0   -1.31    1.06
 -13   4   0   -0.34    1.10
 -13   4   0    0.51    1.10
 -13   4   0    2.30    1.51
  12  -4   0    0.10    1.11
  12  -4   0   -2.28    1.06
  12  -4   0    0.39    1.04
  12  -4   0   -0.66    0.99
  12  -4   0   -0.68    1.17
  12  -4   0   -0.54    1.00
  12  -4   0    0.68    1.01
 -12   4   0   -1.49    0.95
 -12   4   0   -0.06    1.05
 -12   4   0   -1.22    0.98
 -12   4   0   -0.98    1.00
 -12   4   0   -0.79    0.92
 -12   4   0   -1.30    1.03
  11  -4   0    0.37    1.01
  11  -4   0    0.65    1.06
  11  -4   0    0.68    1.15
  11  -4   0    0.42    1.14
  11  -4   0    1.09    0.99
  11  -4   0   -0.79    1.04
 -11   4   0   -1.23    0.94
 -11   4   0    0.12    0.98
 -11   4   0   -0.85    0.89
 -11   4   0   -0.62    0.92
 -11   4   0    2.37    1.11
  10  -4   0    5.49    1.31
  10  -4   0    6.40    1.28
  10  -4   0    5.08    1.32
  10  -4   0    5.50    1.46
  10  -4   0    5.25    1.24
  10  -4   0    4.54    1.23
 -10   4   0    4.16    1.28
 -10   4   0    4.99    1.21
 -10   4   0    3.41    1.21
 -10   4   0    6.27    1.28
 -10   4   0    4.47    1.18
 -10   4   0    3.73    1.27
   9  -4   0  119.14    6.55
   9  -4   0  140.49    6.86
   9  -4   0  141.02    6.88
   9  -4   0  127.42    6.61
   9  -4   0  112.49    6.62
   9  -4   0  141.83    6.76
  -9   4   0  135.08    6.79
  -9   4   0  131.86    6.65
  -9   4   0  132.40    6.69
  -9   4   0  137.68    6.68
  -9   4   0  132.41    6.66
  -9   4   0  136.42    6.76
   8  -4   0    7.08    1.23
   8  -4   0    6.87    1.18
   8  -4   0    6.65    1.28
   8  -4   0    9.57    1.46
   8  -4   0    8.32    1.31
   8  -4   0    7.61    1.46
  -8   4   0    9.26    1.43
  -8   4   0   13.05    1.61
  -8   4   0    8.41    1.26
  -8   4   0    6.76    1.23
  -8   4   0    9.09    1.37
  -8   4   0    9.68    1.28
   7  -4   0   21.09    1.76
   7  -4   0   27.11    2.07
   7  -4   0   23.96    2.01
   7  -4   0   25.01    1.91
   7  -4   0   25.48    2.05
   7  -4   0   24.17    1.95
  -7   4   0   24.40    1.93
  -7   4   0   29.38    1.92
  -7   4   0   23.48    1.81
  -7   4   0   23.60    1.83
  -7   4   0   31.19    2.60
  -7   4   0   26.38    1.88
   6  -4   0   60.37    3.52
   6  -4   0   66.54    3.48
   6  -4   0   64.00    3.51
   6  -4   0   70.20    3.70
   6  -4   0   64.53    3.65
   6  -4   0   65.24    3.54
  -6   4   0   65.67    3.52
  -6   4   0   69.75    3.58
  -6   4   0   67.16    3.51
  -6   4   0   62.34    3.48
   5  -4   0   98.24    5.07
   5  -4   0  101.30    5.19
   5  -4   0  100.08    5.03
   5  -4   0  102.66    5.11
   5  -4   0  104.17    5.22
   5  -4   0  106.35    5.17
   5  -4   0  109.02    5.16
  -5   4   0  100.97    5.10
  -5   4   0  104.18    5.08
  -5   4   0  101.98    5.11
  -5   4   0  109.22    5.19
  -5   4   0  101.54    5.08
  -5   4   0   97.67    5.02
   4  -4   0  234.49   11.32
   4  -4   0  226.11   11.16
   4  -4   0  238.49   11.28
   4  -4   0  269.20   11.31
   4  -4   0  229.45   11.23
   4  -4   0  249.91   11.34
  -4   4   0  239.12   11.29
  -4   4   0  245.68   11.22
  -4   4   0  251.16   11.15
  -4   4   0  226.06   11.21
  -4   4   0  246.88   11.25
  -4   4   0  239.19   11.19
   3  -4   0  207.22   10.07
   3  -4   0  223.72   10.16
   3  -4   0  215.42   10.12
   3  -4   0  220.44   10.16
   3  -4   0  220.65   10.11
   3  -4   0  209.55   10.06
   3  -4   0  214.73   10.03
   3  -4   0  231.81   10.12
  -3   4   0  216.64   10.04
  -3   4   0  214.04   10.06
  -3   4   0  210.47   10.13
  -3   4   0  222.83    9.99
  -3   4   0  216.04   10.08
  -3   4   0  210.92   10.14
  -3   4   0  214.29   10.13
  -3   4   0  223.11   10.04
   2  -4   0    4.52    0.75
   2  -4   0    3.20    0.59
   2  -4   0    4.40    0.74
   2  -4   0    5.32    0.73
   2  -4   0    5.01    0.64
   2  -4   0    2.98    0.55
   2  -4   0    5.47    0.77
   2  -4   0    4.21    0.68
   2  -4   0    4.70    0.74
   2  -4   0    4.40    0.70
  -2   4   0    3.31    0.66
  -2   4   0    4.45    0.66
  -2   4   0    4.90    0.73
  -2   4   0    4.71    0.58
  -2   4   0    4.98    0.74
  -2   4   0    4.08    0.64
  -2   4   0    4.32    0.59
  -2   4   0    4.78    0.78
  -2   4   0    3.90    0.72
   1  -4   0   -0.25    0.44
   1  -4   0    0.17    0.48
   1  -4   0   -0.36    0.36
   1  -4   0    0.37    0.43
   1  -4   0   -0.59    0.42
   1  -4   0    0.39    0.38
   1  -4   0    0.47    0.48
   1  -4   0    0.70    0.42
   1  -4   0   -0.04    0.44
   1  -4   0    0.59    0.48
  -1   4   0   -0.12    0.31
  -1   4   0    0.20    0.47
  -1   4   0    0.40    0.36
  -1   4   0    0.26    0.41
  -1   4   0   -0.57    0.40
  -1   4   0    0.68    0.52
  -1   4   0   -0.88    0.38
  -1   4   0    0.25    0.46
  -1   4   0   -0.26    0.48
   0  -4   0    2.75    0.46
   0  -4   0    3.33    0.44
   0  -4   0    3.33    0.49
   0  -4   0    3.80    0.49
   0  -4   0    4.28    0.50
   0  -4   0    3.83    0.50
   0  -4   0    2.86    0.44
   0  -4   0    4.19    0.54
   0  -4   0    3.80    0.44
   0   4   0    3.13    0.48
   0   4   0    4.66    0.31
   0   4   0    2.72    0.40
   0   4   0    3.07    0.47
   0   4   0    4.64    0.52
   0   4   0    3.43    0.52
   0   4   0    3.63    0.53
   0   4   0    4.23    0.48
  -1  -4   0   30.70    1.51
  -1  -4   0   30.06    1.51
  -1  -4   0   28.45    1.52
  -1  -4   0   29.27    1.43
  -1  -4   0   28.71    1.45
  -1  -4   0   27.58    1.48
  -1  -4   0   30.40    1.52
  -1  -4   0   30.62    1.49
  -1  -4   0   28.72    1.45
   1   4   0   31.13    1.47
   1   4   0   29.67    1.53
   1   4   0   29.60    1.46
   1   4   0   26.98    1.47
   1   4   0   29.91    1.46
   1   4   0   30.71    1.54
  -2  -4   0   93.85    4.31
  -2  -4   0   92.20    4.26
  -2  -4   0   91.66    4.32
  -2  -4   0   90.59    4.34
  -2  -4   0  101.37    4.34
  -2  -4   0   93.05    4.32
  -2  -4   0   90.60    4.33
  -2  -4   0   93.83    4.29
  -2  -4   0   87.65    4.30
   2   4   0   96.62    4.29
   2   4   0   88.75    4.34
   2   4   0   94.10    4.21
   2   4   0   88.32    4.32
   2   4   0   92.38    4.31
   2   4   0   91.54    4.29
   2   4   0   90.35    4.34
   2   4   0   92.89    4.30
  -3  -4   0   10.93    0.77
  -3  -4   0   10.66    0.80
  -3  -4   0    9.41    0.71
  -3  -4   0   10.50    0.88
  -3  -4   0   10.73    0.82
  -3  -4   0   10.55    0.80
  -3  -4   0    9.62    0.71
  -3  -4   0   10.18    0.80
  -3  -4   0   12.05    0.81
  -3  -4   0   14.39    1.01
   3   4   0    9.83    0.75
   3   4   0   10.13    0.83
   3   4   0    9.97    0.85
   3   4   0    8.42    0.71
   3   4   0    8.66    0.63
   3   4   0   11.31    0.76
   3   4   0    9.43    0.82
   3   4   0   10.68    0.88
   3   4   0    9.87    0.64
   3   4   0    9.10    0.59
   3   4   0    9.99    0.84
   3   4   0    8.82    0.63
  -4  -4   0    0.79    0.44
  -4  -4   0    0.27    0.45
  -4  -4   0    0.91    0.56
  -4  -4   0    0.89    0.55
  -4  -4   0    0.97    0.51
  -4  -4   0    0.51    0.41
  -4  -4   0    1.18    0.55
  -4  -4   0    0.05    0.42
   4   4   0    0.68    0.49
   4   4   0    1.20    0.54
   4   4   0    0.22    0.55
   4   4   0    0.33    0.52
   4   4   0    0.44    0.36
   4   4   0    0.66    0.35
   4   4   0    1.05    0.53
   4   4   0    0.11    0.56
   4   4   0    0.92    0.51
   4   4   0    0.81    0.44
  -5  -4   0   66.48    3.29
  -5  -4   0   67.01    3.26
  -5  -4   0   68.31    3.41
  -5  -4   0   63.25    3.32
  -5  -4   0   63.07    3.37
  -5  -4   0   65.30    3.24
  -5  -4   0   63.39    3.31
  -5  -4   0   64.70    3.22
   5   4   0   61.49    3.25
   5   4   0   61.07    3.17
   5   4   0   67.40    3.32
   5   4   0   62.10    3.37
   5   4   0   65.90    3.33
   5   4   0   67.29    3.28
   5   4   0   66.38    3.38
   5   4   0   69.65    3.38
   5   4   0   70.44    3.16
  -6  -4   0    1.99    0.72
  -6  -4   0    2.42    0.84
  -6  -4   0    2.81    0.77
  -6  -4   0    2.24    0.68
  -6  -4   0    2.74    0.70
  -6  -4   0    2.58    0.83
  -6  -4   0    4.22    0.74
   6   4   0    3.09    0.78
   6   4   0    0.92    0.74
   6   4   0    2.73    0.77
   6   4   0    2.18    0.66
   6   4   0    1.25    0.80
   6   4   0    4.32    0.93
   6   4   0    2.84    0.62
   6   4   0    2.00    0.79
   6   4   0    2.14    0.68
  -7  -4   0   61.89    3.34
  -7  -4   0   59.79    3.29
  -7  -4   0   59.28    3.20
  -7  -4   0   68.09    3.27
  -7  -4   0   54.91    3.23
  -7  -4   0   55.78    3.38
  -7  -4   0   62.21    3.32
   7   4   0   70.33    3.44
   7   4   0   60.86    3.21
   7   4   0   60.98    3.14
   7   4   0   63.13    3.34
   7   4   0   62.47    3.42
   7   4   0   66.38    3.28
   7   4   0   58.00    3.39
   7   4   0   64.98    3.34
  -8  -4   0    4.10    0.85
  -8  -4   0    2.42    0.92
  -8  -4   0    3.45    0.87
  -8  -4   0    5.50    0.99
  -8  -4   0    5.35    1.16
  -8  -4   0    3.30    0.90
   8   4   0    5.69    1.15
   8   4   0    4.50    0.91
   8   4   0    4.90    1.04
   8   4   0    2.26    1.00
   8   4   0    6.10    1.12
   8   4   0    5.95    0.92
   8   4   0    4.42    1.05
   8   4   0    3.83    0.80
  -9  -4   0    8.00    1.12
  -9  -4   0    7.79    1.29
  -9  -4   0    6.59    1.06
  -9  -4   0    9.30    1.28
  -9  -4   0    8.81    1.35
  -9  -4   0    7.96    1.29
   9   4   0    9.26    1.14
   9   4   0    9.20    1.41
   9   4   0    8.10    1.28
   9   4   0    8.62    1.15
   9   4   0    9.12    1.34
   9   4   0    7.09    1.30
   9   4   0    6.30    0.99
 -10  -4   0   -0.67    0.86
 -10  -4   0   -0.74    0.94
 -10  -4   0    0.52    0.83
 -10  -4   0   -0.10    0.80
 -10  -4   0   -0.60    0.76
 -10  -4   0    0.51    0.82
  10   4   0   -1.05    0.88
  10   4   0   -0.74    0.91
  10   4   0    0.65    0.78
  10   4   0    0.12    0.71
  10   4   0   -0.99    0.87
  10   4   0   -0.30    0.73
 -11  -4   0    1.47    0.90
 -11  -4   0    0.79    0.90
 -11  -4   0   -0.63    0.82
 -11  -4   0    1.36    1.05
 -11  -4   0    0.22    0.83
 -11  -4   0    1.37    1.00
  11   4   0    1.36    0.86
  11   4   0    1.18    0.85
  11   4   0    2.08    1.12
  11   4   0    0.00    1.00
  11   4   0   -0.04    0.76
  11   4   0    1.37    1.02
 -12  -4   0   44.54    2.95
 -12  -4   0   44.48    2.93
 -12  -4   0   43.50    3.02
 -12  -4   0   45.24    2.92
 -12  -4   0   48.38    2.87
 -12  -4   0   42.29    2.75
  12   4   0   42.94    2.67
  12   4   0   43.50    3.06
  12   4   0   43.65    2.92
  12   4   0   42.57    2.69
  12   4   0   47.80    2.85
  12   4   0   45.01    3.06
 -13  -4   0   15.29    1.88
 -13  -4   0   11.84    1.58
 -13  -4   0   11.58    1.70
 -13  -4   0   13.94    1.74
 -13  -4   0   16.62    1.96
  13   4   0   13.30    1.84
  13   4   0   14.55    1.86
  13   4   0   15.36    1.63
  13   4   0   15.08    1.63
  13   4   0   12.95    1.49
  13   4   0   14.22    1.97
  13   4   0   11.92    1.74
 -14  -4   0    1.56    1.16
 -14  -4   0    1.78    1.32
 -14  -4   0    0.62    1.19
 -14  -4   0    0.52    1.13
  14   4   0    1.20    1.31
  14   4   0    0.49    0.95
  14   4   0    2.65    1.06
  14   4   0    0.08    0.91
  14   4   0    1.33    1.26
  14   4   0    1.50    1.26
 -15  -4   0   -2.05    1.13
 -15  -4   0    0.52    1.23
 -15  -4   0   -0.25    1.12
 -15  -4   0   -2.72    1.05
  15   4   0    0.43    1.25
  15   4   0   -0.79    0.89
  15   4   0   -0.46    1.18
  15   4   0   -0.53    0.92
  15   4   0   -0.51    1.21
 -16  -4   0    2.81    1.41
 -16  -4   0    3.65    1.30
 -16  -4   0    1.96    1.30
  16   4   0    2.69    1.07
  16   4   0    2.88    1.44
  16   4   0    0.97    1.29
  16   4   0    2.25    1.11
  16   4   0    1.25    1.27
 -17  -4   0    1.43    1.44
 -17  -4   0   -1.07    1.12
 -17  -4   0    0.46    1.26
  17   4   0    0.22    1.27
  17   4   0   -0.82    1.01
  17   4   0   -0.43    1.34
  17   4   0   -0.16    1.32
 -18  -4   0   -0.93    1.19
 -18  -4   0   -0.26    1.37
  18   4   0   -0.28    1.25
  18   4   0   -0.51    1.28
  18   4   0   -1.31    0.97
 -19  -4   0    1.42    1.44
 -19  -4   0    2.62    1.37
  19   4   0    1.20    1.05
  19   4   0    2.19    1.39
  19   4   0    3.62    1.58
 -20  -4   0    1.08    1.38
 -20  -4   0    1.28    1.46
  20   4   0   -1.62    1.17
  20   4   0    0.51    1.37
 -21  -4   0   -1.15    1.38
 -21  -4   0    0.68    1.39
  21   4   0   -0.54    1.36
  21   4   0   -0.36    1.16
 -22  -4   0   -1.79    1.47
 -22  -4   0   -0.42    1.29
  22   4   0    0.52    1.47
  22   4   0    4.02    1.42
  21  -5   0    1.22    1.27
  21  -5   0    0.88    1.42
  21  -5   0    2.23    1.57
 -21   5   0    3.90    1.62
 -21   5   0    0.90    1.37
  20  -5   0    2.36    1.39
  20  -5   0    2.01    1.49
  20  -5   0   -0.28    1.14
 -20   5   0    2.69    1.55
 -20   5   0   -1.27    1.17
  19  -5   0    2.83    1.45
  19  -5   0    0.18    1.38
  19  -5   0    1.38    1.23
 -19   5   0   -0.18    1.28
 -19   5   0    0.59    1.35
  18  -5   0    2.61    1.47
  18  -5   0    2.91    1.32
  18  -5   0    2.18    1.36
 -18   5   0    0.93    1.43
 -18   5   0    2.05    1.31
  17  -5   0   -0.59    1.14
  17  -5   0    0.20    1.38
  17  -5   0    0.79    1.29
 -17   5   0    0.00    1.34
 -17   5   0    0.87    1.26
  16  -5   0   -0.03    1.33
  16  -5   0   -0.99    1.19
  16  -5   0    1.71    1.31
 -16   5   0    1.05    1.16
 -16   5   0    1.08    1.21
  15  -5   0    2.31    1.40
  15  -5   0    2.25    1.46
  15  -5   0    1.98    1.84
  15  -5   0    0.26    1.23
 -15   5   0    2.86    1.39
 -15   5   0    3.03    1.32
  14  -5   0   11.17    2.09
  14  -5   0    7.38    1.62
  14  -5   0    9.99    1.69
  14  -5   0   10.40    1.70
  14  -5   0    8.23    1.57
 -14   5   0   10.74    1.75
 -14   5   0    9.65    1.73
 -14   5   0   12.49    1.77
  13  -5   0   -0.35    1.27
  13  -5   0    1.44    1.15
  13  -5   0   -0.31    1.24
  13  -5   0   -1.96    1.10
  13  -5   0    1.12    1.20
 -13   5   0    0.27    1.16
 -13   5   0   -0.96    1.12
 -13   5   0   -1.14    1.01
  12  -5   0    0.40    1.29
  12  -5   0    1.26    1.20
  12  -5   0   -1.95    1.04
  12  -5   0    0.02    1.12
  12  -5   0   -0.93    1.01
  12  -5   0    0.30    1.03
  12  -5   0   -1.45    1.03
 -12   5   0    0.02    1.03
 -12   5   0    1.03    1.11
 -12   5   0    1.97    1.28
 -12   5   0   -1.07    1.06
  11  -5   0    9.94    1.60
  11  -5   0    6.15    1.44
  11  -5   0    4.02    1.34
  11  -5   0    6.43    1.62
  11  -5   0    6.98    1.37
  11  -5   0    7.73    1.64
 -11   5   0    5.31    1.47
 -11   5   0    8.05    1.44
 -11   5   0    5.50    1.41
 -11   5   0   11.11    1.62
 -11   5   0    5.76    1.27
 -11   5   0    7.98    1.44
  10  -5   0   24.65    2.41
  10  -5   0   26.32    2.45
  10  -5   0   25.67    2.07
  10  -5   0   28.10    2.15
  10  -5   0   24.41    2.42
  10  -5   0   26.85    2.19
 -10   5   0   27.42    2.19
 -10   5   0   27.93    2.31
 -10   5   0   24.74    2.08
 -10   5   0   27.50    2.56
 -10   5   0   30.29    2.17
 -10   5   0   25.58    2.11
   9  -5   0   15.48    1.87
   9  -5   0   22.85    2.22
   9  -5   0   17.94    1.84
   9  -5   0   20.63    1.97
   9  -5   0   18.90    1.95
   9  -5   0   18.11    2.00
  -9   5   0   17.73    1.91
  -9   5   0   21.85    2.03
  -9   5   0   24.98    2.24
  -9   5   0   19.88    1.93
  -9   5   0   21.64    3.12
  -9   5   0   17.23    1.74
   8  -5   0   23.96    1.93
   8  -5   0   25.22    1.98
   8  -5   0   25.29    2.19
   8  -5   0   25.86    2.19
   8  -5   0   23.77    1.98
   8  -5   0   26.83    2.07
  -8   5   0   28.02    2.14
  -8   5   0   29.62    2.10
  -8   5   0   26.67    2.01
  -8   5   0   27.80    2.00
  -8   5   0   26.22    1.96
  -8   5   0   31.25    2.14
   7  -5   0   57.15    3.19
   7  -5   0   50.84    3.05
   7  -5   0   53.52    3.10
   7  -5   0   55.31    3.25
   7  -5   0   56.27    3.21
   7  -5   0   55.06    3.29
  -7   5   0   56.51    3.08
  -7   5   0   48.89    3.06
  -7   5   0   54.62    3.11
  -7   5   0   54.29    3.08
  -7   5   0   55.08    3.21
   6  -5   0   29.96    1.95
   6  -5   0   30.47    2.18
   6  -5   0   26.50    2.04
   6  -5   0   32.37    2.07
   6  -5   0   32.79    2.07
   6  -5   0   31.47    2.20
  -6   5   0   29.97    1.96
  -6   5   0   28.70    1.99
  -6   5   0   29.43    1.96
  -6   5   0   29.60    2.05
  -6   5   0   29.75    2.12
   5  -5   0    1.81    0.80
   5  -5   0    0.29    0.86
   5  -5   0    0.93    0.88
   5  -5   0    1.24    0.88
   5  -5   0    0.91    0.81
   5  -5   0    1.92    0.78
   5  -5   0    3.16    0.96
  -5   5   0    1.06    0.64
  -5   5   0    0.18    0.73
  -5   5   0    1.72    0.85
  -5   5   0    1.74    0.75
  -5   5   0    1.68    0.87
  -5   5   0    2.30    0.90
   4  -5   0    1.00    0.78
   4  -5   0    1.23    0.82
   4  -5   0    1.13    0.64
   4  -5   0    0.81    0.73
   4  -5   0    0.22    0.70
   4  -5   0    0.87    0.63
   4  -5   0    1.36    0.70
  -4   5   0    1.89    0.62
  -4   5   0    0.82    0.56
  -4   5   0    1.27    0.67
  -4   5   0   -0.03    0.65
  -4   5   0    1.03    0.78
  -4   5   0    1.25    0.73
  -4   5   0    0.88    0.78
  -4   5   0    2.20    0.71
   3  -5   0   75.41    3.71
   3  -5   0   71.54    3.60
   3  -5   0   70.36    3.53
   3  -5   0   71.01    3.63
   3  -5   0   75.79    3.64
   3  -5   0   69.18    3.67
   3  -5   0   68.70    3.57
   3  -5   0   71.15    3.63
  -3   5   0   71.52    3.64
  -3   5   0   68.41    3.54
  -3   5   0   66.56    3.64
  -3   5   0   74.88    3.67
  -3   5   0   71.51    3.52
  -3   5   0   71.53    3.59
  -3   5   0   73.23    3.46
  -3   5   0   68.79    3.51
   2  -5   0    4.00    0.76
   2  -5   0    3.58    0.72
   2  -5   0    2.42    0.62
   2  -5   0    4.36    0.71
   2  -5   0    3.16    0.70
   2  -5   0    3.13    0.61
   2  -5   0    3.13    0.59
   2  -5   0    3.90    0.75
  -2   5   0    3.61    0.69
  -2   5   0    2.77    0.52
  -2   5   0    3.54    0.60
  -2   5   0    4.72    0.76
  -2   5   0    3.33    0.50
  -2   5   0    3.01    0.71
  -2   5   0    3.19    0.58
  -2   5   0    2.72    0.61
  -2   5   0    2.53    0.58
   1  -5   0   21.84    1.23
   1  -5   0   19.32    1.24
   1  -5   0   17.98    1.22
   1  -5   0   20.26    1.20
   1  -5   0   20.97    1.22
   1  -5   0   21.21    1.25
   1  -5   0   18.36    1.26
   1  -5   0   20.31    1.16
  -1   5   0   23.40    1.07
  -1   5   0   18.73    1.22
  -1   5   0   20.93    1.30
  -1   5   0   19.45    1.15
  -1   5   0   20.10    1.26
  -1   5   0   20.57    1.24
  -1   5   0   20.79    1.12
  -1   5   0   19.10    1.26
  -1   5   0   19.14    1.14
   0  -5   0    0.58    0.36
   0  -5   0    0.42    0.41
   0  -5   0    0.42    0.32
   0  -5   0    0.40    0.38
   0  -5   0   -0.01    0.36
   0  -5   0    0.23    0.34
   0  -5   0    0.17    0.36
   0  -5   0    0.51    0.40
   0   5   0   -0.04    0.35
   0   5   0   -0.12    0.34
   0   5   0    0.63    0.30
   0   5   0    0.07    0.38
   0   5   0    0.87    0.43
   0   5   0    0.02    0.38
   0   5   0    0.30    0.41
  -1  -5   0    7.50    0.57
  -1  -5   0    6.36    0.62
  -1  -5   0    6.43    0.63
  -1  -5   0    9.50    0.72
  -1  -5   0    7.08    0.60
  -1  -5   0    6.60    0.66
  -1  -5   0    7.72    0.60
  -1  -5   0    7.62    0.60
   1   5   0    7.50    0.68
   1   5   0    7.62    0.59
   1   5   0    7.11    0.55
   1   5   0    7.02    0.57
   1   5   0    5.73    0.65
   1   5   0    7.88    0.61
  -2  -5   0   11.14    0.81
  -2  -5   0    9.95    0.77
  -2  -5   0    8.77    0.65
  -2  -5   0    9.62    0.71
  -2  -5   0    7.97    0.59
  -2  -5   0    9.61    0.76
  -2  -5   0    8.74    0.74
  -2  -5   0    8.33    0.62
   2   5   0    7.30    0.65
   2   5   0    9.25    0.71
   2   5   0    8.61    0.77
   2   5   0    7.37    0.64
   2   5   0   10.17    0.69
   2   5   0    9.49    0.78
   2   5   0    7.10    0.60
  -3  -5   0  123.15    5.71
  -3  -5   0  121.21    5.68
  -3  -5   0  125.18    5.67
  -3  -5   0  131.13    5.73
  -3  -5   0  116.98    5.74
  -3  -5   0  119.13    5.72
  -3  -5   0  119.77    5.70
  -3  -5   0  121.35    5.65
   3   5   0  123.64    5.71
   3   5   0  122.77    5.57
   3   5   0  114.64    5.71
   3   5   0  118.91    5.74
   3   5   0  127.77    5.66
   3   5   0  121.96    5.69
   3   5   0  125.38    5.76
   3   5   0  120.09    5.66
  -4  -5   0    3.28    0.54
  -4  -5   0    2.43    0.58
  -4  -5   0    1.29    0.57
  -4  -5   0    1.32    0.52
  -4  -5   0    2.23    0.48
  -4  -5   0    2.10    0.49
  -4  -5   0    1.87    0.57
   4   5   0    2.10    0.47
   4   5   0    1.51    0.36
   4   5   0    1.96    0.61
   4   5   0    1.01    0.43
   4   5   0    0.98    0.49
   4   5   0    1.43    0.35
   4   5   0    1.75    0.58
   4   5   0    1.68    0.37
   4   5   0    2.20    0.56
   4   5   0    1.07    0.55
   4   5   0    1.92    0.30
   4   5   0    1.73    0.58
  -5  -5   0   46.43    2.52
  -5  -5   0   48.30    2.44
  -5  -5   0   49.31    2.46
  -5  -5   0   41.76    2.57
  -5  -5   0   46.24    2.49
  -5  -5   0   46.34    2.50
  -5  -5   0   47.02    2.41
   5   5   0   49.34    2.44
   5   5   0   47.94    2.57
   5   5   0   47.99    2.30
   5   5   0   46.81    2.53
   5   5   0   47.03    2.44
   5   5   0   47.28    2.34
   5   5   0   46.61    2.56
   5   5   0   46.49    2.51
   5   5   0   49.39    2.56
  -6  -5   0   17.47    1.38
  -6  -5   0   16.87    1.27
  -6  -5   0   16.98    1.29
  -6  -5   0   17.75    1.42
  -6  -5   0   18.32    1.35
  -6  -5   0   18.42    1.50
  -6  -5   0   18.98    1.29
   6   5   0   16.17    1.28
   6   5   0   21.25    1.45
   6   5   0   19.13    1.33
   6   5   0   19.00    1.39
   6   5   0   19.78    1.62
   6   5   0   17.71    1.30
   6   5   0   20.96    1.49
   6   5   0   18.06    1.17
   6   5   0   16.51    1.44
  -7  -5   0   93.95    4.30
  -7  -5   0   86.36    4.40
  -7  -5   0   91.44    4.39
  -7  -5   0   82.84    4.28
  -7  -5   0   88.85    4.46
  -7  -5   0   82.10    4.24
  -7  -5   0   84.23    4.33
   7   5   0   89.80    4.30
   7   5   0   83.07    4.44
   7   5   0   86.10    4.38
   7   5   0   80.21    4.19
   7   5   0   85.19    4.17
   7   5   0   89.62    4.43
   7   5   0   83.86    4.43
   7   5   0   84.12    4.44
   7   5   0   81.92    4.33
  -8  -5   0   55.32    3.22
  -8  -5   0   56.70    3.11
  -8  -5   0   54.10    3.13
  -8  -5   0   56.94    3.13
  -8  -5   0   55.43    2.98
  -8  -5   0   54.06    3.03
   8   5   0   53.42    3.21
   8   5   0   53.85    2.94
   8   5   0   53.98    2.91
   8   5   0   55.33    3.22
   8   5   0   61.08    3.06
   8   5   0   56.04    3.14
   8   5   0   60.67    3.20
   8   5   0   58.16    3.15
  -9  -5   0   23.99    1.76
  -9  -5   0   24.36    2.12
  -9  -5   0   23.60    1.74
  -9  -5   0   23.07    1.84
  -9  -5   0   24.89    1.88
  -9  -5   0   24.09    1.89
   9   5   0   23.71    1.96
   9   5   0   22.37    1.93
   9   5   0   26.69    1.92
   9   5   0   25.42    1.77
   9   5   0   24.43    1.88
   9   5   0   22.85    1.60
   9   5   0   21.95    1.65
 -10  -5   0    5.83    1.08
 -10  -5   0    8.39    1.18
 -10  -5   0    5.68    1.18
 -10  -5   0    7.69    1.22
 -10  -5   0    5.53    1.20
 -10  -5   0    8.96    1.36
  10   5   0    8.18    1.25
  10   5   0    7.26    1.30
  10   5   0    7.26    1.00
  10   5   0    8.55    1.13
  10   5   0    6.71    1.25
  10   5   0    6.61    1.06
  10   5   0    6.44    1.31
 -11  -5   0   29.37    2.20
 -11  -5   0   23.99    2.15
 -11  -5   0   31.92    2.11
 -11  -5   0   26.73    2.36
 -11  -5   0   27.81    2.03
 -11  -5   0   30.59    2.37
  11   5   0   27.07    2.08
  11   5   0   28.26    1.89
  11   5   0   27.32    2.33
  11   5   0   27.09    1.93
  11   5   0   27.34    2.27
  11   5   0   28.96    2.16
 -12  -5   0   -0.32    0.84
 -12  -5   0    1.00    1.04
 -12  -5   0   -1.23    0.87
 -12  -5   0    0.39    1.03
 -12  -5   0   -0.88    1.02
 -12  -5   0   -1.59    0.93
  12   5   0   -1.35    0.69
  12   5   0    0.13    0.78
  12   5   0   -1.54    0.72
  12   5   0    0.66    1.08
  12   5   0   -0.15    1.03
  12   5   0   -0.66    1.03
 -13  -5   0   33.77    2.58
 -13  -5   0   30.05    2.40
 -13  -5   0   29.43    2.22
 -13  -5   0   26.67    2.24
 -13  -5   0   30.24    2.35
  13   5   0   28.39    2.36
  13   5   0   30.51    2.09
  13   5   0   34.58    2.60
  13   5   0   31.31    2.27
  13   5   0   33.11    2.59
  13   5   0   32.79    2.11
 -14  -5   0    7.38    1.44
 -14  -5   0    5.58    1.44
 -14  -5   0    6.75    1.53
 -14  -5   0    3.95    1.46
  14   5   0    5.99    1.41
  14   5   0    6.82    1.61
  14   5   0    6.99    1.59
  14   5   0    6.78    1.23
  14   5   0    6.92    1.61
  14   5   0    7.34    1.22
 -15  -5   0    0.75    1.12
 -15  -5   0   -0.25    1.15
 -15  -5   0   -0.72    1.13
 -15  -5   0   -2.57    1.16
  15   5   0    0.05    0.92
  15   5   0   -1.67    1.10
  15   5   0   -0.89    1.20
  15   5   0   -0.97    0.91
  15   5   0    1.53    1.34
 -16  -5   0    2.13    1.33
 -16  -5   0   -0.07    1.13
 -16  -5   0    2.81    1.27
 -16  -5   0    0.32    1.23
  16   5   0    0.95    0.94
  16   5   0    0.45    1.20
  16   5   0    0.08    1.20
  16   5   0    1.48    1.36
 -17  -5   0    5.73    1.63
 -17  -5   0    6.16    1.54
 -17  -5   0    5.14    1.54
  17   5   0    4.65    1.64
  17   5   0    4.96    1.55
  17   5   0    6.18    1.28
  17   5   0    4.61    1.44
 -18  -5   0    2.29    1.49
 -18  -5   0    0.42    1.26
  18   5   0    2.91    1.53
  18   5   0    1.55    1.40
  18   5   0    2.56    1.13
  18   5   0    1.97    1.34
 -19  -5   0    3.62    1.46
 -19  -5   0    0.95    1.30
  19   5   0    1.75    1.49
  19   5   0    2.90    1.35
 -20  -5   0   -0.30    1.42
 -20  -5   0    2.17    1.42
  20   5   0   -0.30    1.27
  20   5   0   -1.36    1.09
 -21  -5   0   -1.25    1.28
 -21  -5   0    1.88    1.52
  21   5   0   -1.42    1.36
  21   5   0    1.02    1.28
 -22  -5   0   -1.77    1.28
 -22  -5   0    1.05    1.59
  22   5   0   -0.85    1.31
  22   5   0   -0.53    1.16
  21  -6   0    4.77    1.66
  20  -6   0    2.86    1.58
  20  -6   0    2.14    1.34
  20  -6   0    0.15    1.42
 -20   6   0    0.09    1.28
 -20   6   0    0.93    1.42
  19  -6   0    1.01    1.30
  19  -6   0    0.99    1.37
  19  -6   0   -0.22    1.20
 -19   6   0    2.90    1.37
 -19   6   0    2.16    1.46
  18  -6   0    2.00    1.41
  18  -6   0    5.58    1.60
  18  -6   0    4.36    1.43
 -18   6   0    3.17    1.55
 -18   6   0    6.52    1.58
  17  -6   0    6.82    1.65
  17  -6   0    9.13    1.71
  17  -6   0    7.07    1.67
 -17   6   0    8.07    1.65
 -17   6   0    6.22    1.56
  16  -6   0    6.16    1.61
  16  -6   0    8.26    1.80
  16  -6   0    6.97    1.63
 -16   6   0    6.43    1.67
 -16   6   0    6.20    1.52
  15  -6   0    4.13    1.46
  15  -6   0    5.83    1.51
  15  -6   0    2.54    1.43
 -15   6   0    4.50    1.36
 -15   6   0    6.71    1.49
  14  -6   0    7.97    1.61
  14  -6   0    6.76    1.57
  14  -6   0    8.01    1.59
  14  -6   0    6.88    1.71
 -14   6   0   11.64    1.77
 -14   6   0    8.33    1.62
 -14   6   0    6.81    1.49
  13  -6   0    9.72    1.88
  13  -6   0    8.58    1.60
  13  -6   0    6.93    1.52
  13  -6   0    4.66    1.43
  13  -6   0    7.14    1.51
 -13   6   0    9.87    1.71
 -13   6   0    6.25    1.42
 -13   6   0    8.94    1.58
  12  -6   0    3.96    1.44
  12  -6   0    1.67    1.09
  12  -6   0   -0.02    1.11
  12  -6   0    2.07    1.20
  12  -6   0    1.98    1.36
 -12   6   0    3.98    1.31
 -12   6   0    1.97    2.06
 -12   6   0    2.71    1.22
 -12   6   0    5.09    1.37
 -12   6   0    3.02    1.21
  11  -6   0    1.82    1.18
  11  -6   0    1.54    1.16
  11  -6   0    1.02    1.27
  11  -6   0    0.00    1.11
  11  -6   0    1.66    1.15
  11  -6   0   -0.22    1.11
 -11   6   0    1.76    1.04
 -11   6   0   -0.20    1.06
 -11   6   0    2.62    1.17
 -11   6   0    1.30    1.08
 -11   6   0    1.07    1.09
  10  -6   0    2.75    1.13
  10  -6   0    1.61    1.10
  10  -6   0    0.77    1.01
  10  -6   0    2.63    1.26
  10  -6   0    1.48    1.24
  10  -6   0    3.93    1.21
 -10   6   0    4.69    1.16
 -10   6   0    1.51    1.06
 -10   6   0    1.14    1.06
 -10   6   0    0.61    0.97
 -10   6   0    3.10    1.26
   9  -6   0   21.04    2.03
   9  -6   0   19.87    2.02
   9  -6   0   26.11    2.01
   9  -6   0   25.00    2.45
   9  -6   0   27.51    2.38
   9  -6   0   21.08    2.12
  -9   6   0   20.86    2.02
  -9   6   0   23.62    2.10
  -9   6   0   24.93    2.03
  -9   6   0   25.68    2.24
  -9   6   0   21.56    1.78
  -9   6   0   25.00    2.03
   8  -6   0   99.72    5.41
   8  -6   0   99.51    5.27
   8  -6   0  107.53    5.54
   8  -6   0  108.90    5.43
   8  -6   0  100.48    5.32
   8  -6   0  101.69    5.50
  -8   6   0  106.68    5.42
  -8   6   0   99.45    5.25
  -8   6   0  105.21    5.30
  -8   6   0  106.68    5.32
  -8   6   0   97.66    5.37
   7  -6   0   19.53    1.98
   7  -6   0   18.90    1.73
   7  -6   0   20.52    2.02
   7  -6   0   19.90    1.84
   7  -6   0   28.39    2.11
   7  -6   0   23.21    2.11
  -7   6   0   19.63    1.73
  -7   6   0   17.88    1.77
  -7   6   0   16.44    1.71
  -7   6   0   23.61    2.26
  -7   6   0   19.82    1.63
  -7   6   0   21.15    1.89
   6  -6   0  103.64    5.25
   6  -6   0  100.40    5.34
   6  -6   0  105.40    5.46
   6  -6   0  104.14    5.46
   6  -6   0  104.48    5.31
   6  -6   0  106.54    5.37
  -6   6   0  108.23    5.41
  -6   6   0  103.34    5.35
  -6   6   0  119.55    5.31
  -6   6   0  104.57    5.24
  -6   6   0  103.56    5.27
  -6   6   0  101.08    5.37
   5  -6   0   27.79    1.94
   5  -6   0   26.94    1.80
   5  -6   0   24.11    1.84
   5  -6   0   30.81    2.08
   5  -6   0   30.82    1.94
   5  -6   0   29.12    2.04
  -5   6   0   27.59    1.97
  -5   6   0   27.09    1.99
  -5   6   0   27.01    1.79
  -5   6   0   28.71    1.83
  -5   6   0   25.69    1.88
  -5   6   0   26.46    1.95
  -5   6   0   28.46    1.81
   4  -6   0    0.10    0.68
   4  -6   0    0.09    0.73
   4  -6   0    0.05    0.76
   4  -6   0    0.38    0.77
   4  -6   0    0.95    0.66
   4  -6   0   -0.61    0.72
   4  -6   0   -0.16    0.61
  -4   6   0    0.23    0.71
  -4   6   0   -0.31    0.66
  -4   6   0    1.38    0.64
  -4   6   0   -0.07    0.50
  -4   6   0    0.54    0.78
  -4   6   0   -0.11    0.66
  -4   6   0   -0.53    0.62
  -4   6   0   -0.42    0.50
   3  -6   0   31.25    1.82
   3  -6   0   28.93    1.70
   3  -6   0   28.76    1.78
   3  -6   0   30.59    1.81
   3  -6   0   29.36    1.76
   3  -6   0   27.94    1.86
   3  -6   0   27.24    1.79
   3  -6   0   29.37    1.89
  -3   6   0   31.03    1.86
  -3   6   0   28.96    1.83
  -3   6   0   27.88    1.57
  -3   6   0   26.00    1.84
  -3   6   0   29.37    1.68
  -3   6   0   30.30    1.70
  -3   6   0   25.31    1.65
  -3   6   0   30.19    1.79
   2  -6   0  194.43    8.91
   2  -6   0  189.31    8.79
   2  -6   0  196.87    8.85
   2  -6   0  198.76    8.84
   2  -6   0  198.71    8.85
   2  -6   0  193.15    8.89
   2  -6   0  185.86    8.76
   2  -6   0  178.39    8.81
  -2   6   0  195.51    8.84
  -2   6   0  189.56    8.74
  -2   6   0  184.26    8.74
  -2   6   0  167.12    8.82
  -2   6   0  189.79    8.67
  -2   6   0  186.44    8.71
  -2   6   0  192.85    8.88
  -2   6   0  184.52    8.83
   1  -6   0    0.89    0.51
   1  -6   0    1.46    0.52
   1  -6   0    1.70    0.59
   1  -6   0    1.28    0.47
   1  -6   0    2.40    0.59
   1  -6   0    1.26    0.50
   1  -6   0    2.41    0.58
  -1   6   0    1.47    0.42
  -1   6   0    1.60    0.48
  -1   6   0    1.95    0.32
  -1   6   0    0.92    0.52
  -1   6   0    1.73    0.55
  -1   6   0    1.64    0.59
  -1   6   0    1.97    0.50
  -1   6   0    2.79    0.57
  -1   6   0    1.98    0.58
   0  -6   0  166.76    7.61
   0  -6   0  167.36    7.53
   0  -6   0  164.27    7.58
   0  -6   0  164.56    7.55
   0  -6   0  159.01    7.57
   0  -6   0  158.40    7.52
   0  -6   0  178.95    7.59
   0  -6   0  160.13    7.56
   0   6   0  164.26    7.54
   0   6   0  159.00    7.59
   0   6   0  159.20    7.49
   0   6   0  171.54    7.54
   0   6   0  163.40    7.61
   0   6   0  157.95    7.49
   0   6   0  156.41    7.55
  -1  -6   0  447.39   21.05
  -1  -6   0  449.81   21.14
  -1  -6   0  461.54   21.09
  -1  -6   0  457.67   21.13
  -1  -6   0  461.93   21.12
  -1  -6   0  465.71   21.07
  -1  -6   0  458.41   21.08
  -1  -6   0  521.64   21.13
   1   6   0  461.72   21.04
   1   6   0  472.66   21.06
   1   6   0  467.17   21.06
   1   6   0  466.32   21.14
   1   6   0  454.82   21.04
   1   6   0  462.10   21.09
   1   6   0  465.93   21.16
  -2  -6   0  155.52    7.12
  -2  -6   0  153.91    7.14
  -2  -6   0  156.53    7.13
  -2  -6   0  168.25    7.13
  -2  -6   0  148.36    7.04
  -2  -6   0  146.76    7.13
  -2  -6   0  152.38    7.07
  -2  -6   0  155.44    7.08
   2   6   0  158.36    7.04
   2   6   0  148.20    7.03
   2   6   0  155.92    7.04
   2   6   0  152.39    7.07
   2   6   0  155.46    7.04
   2   6   0  146.07    7.14
   2   6   0  148.24    7.15
  -3  -6   0   72.11    3.58
  -3  -6   0   70.00    3.53
  -3  -6   0   77.56    3.60
  -3  -6   0   69.36    3.59
  -3  -6   0   78.75    3.58
  -3  -6   0   74.92    3.52
  -3  -6   0   70.99    3.49
   3   6   0   75.81    3.48
   3   6   0   72.96    3.61
   3   6   0   75.81    3.49
   3   6   0   69.04    3.54
   3   6   0   76.81    3.53
   3   6   0   73.22    3.61
   3   6   0   73.46    3.51
  -4  -6   0  210.38   10.81
  -4  -6   0  230.05   10.72
  -4  -6   0  246.26   10.76
  -4  -6   0  230.90   10.81
  -4  -6   0  241.92   10.79
  -4  -6   0  228.26   10.79
  -4  -6   0  234.39   10.85
  -4  -6   0  236.51   10.80
   4   6   0  239.80   10.77
   4   6   0  229.96   10.85
   4   6   0  245.68   10.73
   4   6   0  232.78   10.61
   4   6   0  243.86   10.73
   4   6   0  228.59   10.82
   4   6   0  221.07   10.79
   4   6   0  241.05   10.78
  -5  -6   0   79.82    3.89
  -5  -6   0   80.09    3.90
  -5  -6   0   76.62    3.78
  -5  -6   0   79.63    3.83
  -5  -6   0   71.31    3.93
  -5  -6   0   80.46    3.89
  -5  -6   0   81.60    3.83
   5   6   0   76.00    3.67
   5   6   0   75.40    3.73
   5   6   0   78.92    3.61
   5   6   0   79.43    3.87
   5   6   0   78.79    3.63
   5   6   0   78.25    3.80
   5   6   0   75.41    3.90
   5   6   0   80.85    3.89
   5   6   0   80.39    3.68
   5   6   0   77.45    3.94
   5   6   0   78.20    3.91
  -6  -6   0   60.72    3.04
  -6  -6   0   61.98    3.07
  -6  -6   0   64.39    3.09
  -6  -6   0   58.80    3.16
  -6  -6   0   61.68    3.14
  -6  -6   0   57.05    3.16
  -6  -6   0   56.44    3.21
   6   6   0   59.78    3.19
   6   6   0   65.02    3.19
   6   6   0   60.58    3.24
   6   6   0   58.62    3.21
   6   6   0   63.11    3.17
   6   6   0   57.63    2.93
   6   6   0   61.78    3.06
   6   6   0   57.97    2.93
   6   6   0   59.49    3.02
  -7  -6   0   11.94    1.18
  -7  -6   0   14.65    1.38
  -7  -6   0   15.02    1.33
  -7  -6   0   10.24    1.27
  -7  -6   0   12.32    1.29
  -7  -6   0   15.02    1.48
  -7  -6   0   14.81    1.28
   7   6   0   11.68    1.02
   7   6   0   14.93    1.41
   7   6   0   12.69    1.30
   7   6   0   11.43    1.36
   7   6   0   14.12    1.34
   7   6   0   14.05    1.46
   7   6   0   11.86    1.21
   7   6   0   12.93    1.18
  -8  -6   0  116.97    5.56
  -8  -6   0  104.88    5.72
  -8  -6   0  119.73    5.63
  -8  -6   0  113.06    5.52
  -8  -6   0  105.72    5.63
  -8  -6   0  113.16    5.65
   8   6   0  113.98    5.63
   8   6   0  110.50    5.65
   8   6   0  110.20    5.71
   8   6   0  125.55    5.59
   8   6   0  114.11    5.41
   8   6   0  107.26    5.71
  -9  -6   0  233.66   11.04
  -9  -6   0  255.85   11.21
  -9  -6   0  225.85   11.13
  -9  -6   0  236.08   11.06
  -9  -6   0  218.61   11.24
  -9  -6   0  226.19   11.17
   9   6   0  229.10   10.92
   9   6   0  255.88   11.10
   9   6   0  223.27   11.21
   9   6   0  243.95   11.15
   9   6   0  226.23   10.94
   9   6   0  252.23   11.22
   9   6   0  230.80   11.26
 -10  -6   0   32.30    2.14
 -10  -6   0   33.70    2.30
 -10  -6   0   32.75    2.31
 -10  -6   0   33.14    2.15
 -10  -6   0   36.58    2.33
 -10  -6   0   30.10    2.40
  10   6   0   30.88    2.02
  10   6   0   36.70    2.21
  10   6   0   31.89    2.37
  10   6   0   32.84    2.29
  10   6   0   40.07    2.42
  10   6   0   32.62    2.41
  10   6   0   34.14    2.00
 -11  -6   0    3.47    1.19
 -11  -6   0    4.94    1.05
 -11  -6   0    3.44    1.00
 -11  -6   0    4.89    1.12
 -11  -6   0    2.72    1.05
 -11  -6   0    1.94    1.09
  11   6   0    2.76    1.19
  11   6   0    3.06    1.11
  11   6   0    3.75    1.04
  11   6   0    1.59    1.08
  11   6   0    4.27    0.91
  11   6   0    2.56    0.87
  11   6   0    2.53    0.83
 -12  -6   0    6.75    1.41
 -12  -6   0    5.48    1.30
 -12  -6   0    5.53    1.29
 -12  -6   0    6.04    1.23
 -12  -6   0    5.91    1.34
  12   6   0    7.00    1.23
  12   6   0    4.42    1.30
  12   6   0    6.88    1.31
  12   6   0    7.00    1.11
  12   6   0    7.74    1.51
  12   6   0    8.09    1.49
  12   6   0    7.74    1.12
 -13  -6   0   17.17    1.86
 -13  -6   0   17.05    1.98
 -13  -6   0   19.82    1.88
 -13  -6   0   14.71    1.83
 -13  -6   0   17.36    2.01
  13   6   0   18.25    1.77
  13   6   0   15.99    1.91
  13   6   0   20.17    2.06
  13   6   0   20.47    2.17
  13   6   0   20.97    1.56
  13   6   0   14.92    1.54
 -14  -6   0   16.10    2.08
 -14  -6   0   17.65    1.91
 -14  -6   0   16.94    2.00
 -14  -6   0   15.90    2.02
  14   6   0   20.88    2.13
  14   6   0   20.55    1.64
  14   6   0   13.69    1.97
  14   6   0   13.94    1.95
  14   6   0   22.61    1.66
 -15  -6   0    6.58    1.62
 -15  -6   0    6.05    1.44
 -15  -6   0    5.02    1.45
 -15  -6   0    7.27    1.43
  15   6   0    5.26    1.41
  15   6   0    5.63    1.14
  15   6   0    3.97    1.44
  15   6   0    6.89    1.62
  15   6   0    3.89    1.71
 -16  -6   0    4.27    1.34
 -16  -6   0    6.25    1.59
 -16  -6   0    8.75    1.68
 -16  -6   0    6.13    1.66
  16   6   0    4.69    1.42
  16   6   0    6.11    1.43
  16   6   0    5.24    1.62
  16   6   0    6.45    1.17
 -17  -6   0   31.97    2.71
 -17  -6   0   36.20    2.99
 -17  -6   0   44.47    3.17
 -17  -6   0   37.94    2.89
  17   6   0   38.01    3.04
  17   6   0   38.61    2.88
  17   6   0   42.78    2.59
  17   6   0   35.71    3.07
 -18  -6   0   17.30    2.17
 -18  -6   0   14.21    1.93
 -18  -6   0   10.49    1.82
  18   6   0   14.04    1.86
  18   6   0   16.51    2.11
  18   6   0   13.21    2.03
 -19  -6   0    0.51    1.32
 -19  -6   0    0.81    1.48
  19   6   0    0.97    1.23
  19   6   0   -0.87    1.20
 -20  -6   0    1.79    1.36
 -20  -6   0   -0.18    1.31
  20   6   0   -0.19    1.24
  20   6   0    2.48    1.27
 -21  -6   0   -1.40    1.37
 -21  -6   0   -0.94    1.25
  21   6   0    0.81    1.45
  21   6   0    1.48    1.22
 -22  -6   0   -1.05    1.24
 -22  -6   0    1.63    1.57
  22   6   0   -0.01    1.09
  22   6   0    2.81    1.47
  20  -7   0   -0.04    1.22
  20  -7   0   -0.59    1.44
  20  -7   0    0.90    1.39
 -20   7   0    1.60    1.55
 -20   7   0    4.07    1.43
  19  -7   0   -1.40    1.37
  19  -7   0   -0.07    1.27
  19  -7   0    0.40    1.47
 -19   7   0   -0.09    1.40
 -19   7   0    0.49    1.28
  18  -7   0   -1.64    1.15
  18  -7   0   -0.05    1.29
  18  -7   0    0.11    1.37
 -18   7   0    0.14    1.32
 -18   7   0    0.81    1.27
  17  -7   0    3.24    1.45
  17  -7   0    1.26    1.26
  17  -7   0    0.25    1.25
 -17   7   0    2.02    1.34
 -17   7   0   -0.89    1.24
  16  -7   0    3.07    1.38
  16  -7   0    5.05    1.60
  16  -7   0    3.45    1.65
 -16   7   0    5.41    1.42
 -16   7   0    1.76    1.39
  15  -7   0   33.17    2.70
  15  -7   0   38.33    2.76
  15  -7   0   28.56    2.81
 -15   7   0   33.94    2.58
 -15   7   0   35.10    2.72
  14  -7   0    0.77    1.23
  14  -7   0    2.01    1.41
  14  -7   0    1.84    1.22
  14  -7   0    2.10    1.20
 -14   7   0    1.80    1.27
 -14   7   0    1.48    1.21
 -14   7   0    1.41    1.21
  13  -7   0    8.89    1.76
  13  -7   0    9.39    1.65
  13  -7   0    9.73    1.62
  13  -7   0   10.34    1.85
 -13   7   0   11.04    1.69
 -13   7   0    8.50    1.52
 -13   7   0    9.94    1.74
  12  -7   0   20.77    2.39
  12  -7   0   18.67    2.19
  12  -7   0   24.52    2.34
  12  -7   0   18.87    2.07
  12  -7   0   22.40    2.23
 -12   7   0   15.83    1.93
 -12   7   0   18.56    2.03
 -12   7   0   18.23    1.99
 -12   7   0   18.61    2.13
  11  -7   0   27.17    2.58
  11  -7   0   24.80    2.31
  11  -7   0   25.96    2.39
  11  -7   0   22.82    2.41
  11  -7   0   21.72    2.18
  11  -7   0   26.66    2.51
 -11   7   0   28.02    2.29
 -11   7   0   20.98    2.14
 -11   7   0   22.76    2.27
 -11   7   0   24.95    2.31
  10  -7   0    8.64    1.50
  10  -7   0   10.85    1.74
  10  -7   0    7.43    1.43
  10  -7   0   10.40    1.63
  10  -7   0    7.94    1.67
  10  -7   0   11.32    1.62
 -10   7   0    8.61    1.54
 -10   7   0   13.95    1.68
 -10   7   0   12.85    1.58
 -10   7   0   12.88    1.73
 -10   7   0    9.20    1.54
   9  -7   0   35.87    2.65
   9  -7   0   30.31    2.30
   9  -7   0   37.27    2.55
   9  -7   0   34.07    2.64
   9  -7   0   34.35    2.41
   9  -7   0   29.69    2.36
  -9   7   0   34.17    2.44
  -9   7   0   33.79    2.48
  -9   7   0   33.55    2.45
  -9   7   0   35.15    2.35
  -9   7   0   30.53    2.25
   8  -7   0    1.90    0.98
   8  -7   0    1.51    1.05
   8  -7   0    2.18    1.07
   8  -7   0    0.29    1.09
   8  -7   0    3.10    1.11
   8  -7   0    2.07    1.05
  -8   7   0    1.60    1.04
  -8   7   0    3.76    1.10
  -8   7   0    2.41    1.08
  -8   7   0    3.24    1.07
  -8   7   0    1.79    0.99
   7  -7   0    1.16    0.99
   7  -7   0    0.07    0.79
   7  -7   0   -0.07    0.83
   7  -7   0    0.08    0.94
   7  -7   0    0.33    1.01
   7  -7   0    0.84    0.91
  -7   7   0    1.16    0.82
  -7   7   0    0.97    0.90
  -7   7   0   -0.18    0.76
  -7   7   0    0.08    0.85
  -7   7   0    1.82    0.89
   6  -7   0  101.62    5.06
   6  -7   0   99.38    5.14
   6  -7   0   99.25    5.08
   6  -7   0  105.13    5.30
   6  -7   0   89.41    5.20
   6  -7   0  103.66    5.19
  -6   7   0  105.85    5.19
  -6   7   0   94.28    5.01
  -6   7   0   95.76    4.99
  -6   7   0   99.75    5.14
  -6   7   0  101.36    5.18
  -6   7   0  105.31    5.04
  -6   7   0  102.20    5.22
   5  -7   0  112.61    5.87
   5  -7   0  115.51    5.91
   5  -7   0  122.61    6.00
   5  -7   0  129.71    6.12
   5  -7   0  116.53    5.96
   5  -7   0  129.11    6.12
  -5   7   0  120.95    6.04
  -5   7   0  125.60    5.86
  -5   7   0  120.26    5.83
  -5   7   0  121.74    5.98
  -5   7   0  116.73    5.86
  -5   7   0  114.98    5.99
  -5   7   0  118.29    5.97
   4  -7   0   25.85    1.74
   4  -7   0   26.61    1.89
   4  -7   0   22.38    1.64
   4  -7   0   26.22    1.78
   4  -7   0   26.88    1.90
   4  -7   0   25.61    1.78
   4  -7   0   26.10    1.77
  -4   7   0   21.97    1.59
  -4   7   0   24.69    1.74
  -4   7   0   24.31    1.81
  -4   7   0   24.50    1.62
  -4   7   0   26.51    1.51
  -4   7   0   25.04    1.61
  -4   7   0   25.22    1.77
  -4   7   0   27.63    1.87
   3  -7   0    0.54    0.66
   3  -7   0    0.65    0.60
   3  -7   0    1.61    0.75
   3  -7   0    0.57    0.70
   3  -7   0    0.74    0.62
   3  -7   0    0.29    0.67
   3  -7   0    0.44    0.70
   3  -7   0   -0.78    0.53
  -3   7   0    1.91    0.60
  -3   7   0   -0.18    0.42
  -3   7   0    0.11    0.61
  -3   7   0   -0.69    0.60
  -3   7   0    0.48    0.70
  -3   7   0    0.44    0.50
  -3   7   0    0.22    0.56
  -3   7   0    2.28    0.72
  -3   7   0   -0.30    0.53
   2  -7   0   56.21    3.02
   2  -7   0   58.69    2.97
   2  -7   0   62.28    3.12
   2  -7   0   53.77    2.98
   2  -7   0   60.27    3.08
   2  -7   0   53.96    3.03
   2  -7   0   60.78    3.04
  -2   7   0   60.56    2.93
  -2   7   0   60.18    3.10
  -2   7   0   58.22    2.93
  -2   7   0   60.34    3.04
  -2   7   0   59.99    2.81
  -2   7   0   59.90    3.05
  -2   7   0   60.13    2.87
  -2   7   0   55.28    3.05
   1  -7   0    3.44    0.69
   1  -7   0    2.69    0.65
   1  -7   0    1.84    0.59
   1  -7   0    2.76    0.57
   1  -7   0    3.43    0.68
   1  -7   0    1.73    0.58
  -1   7   0    2.15    0.63
  -1   7   0    3.74    0.67
  -1   7   0    2.38    0.59
  -1   7   0    3.14    0.55
  -1   7   0    1.96    0.58
  -1   7   0    2.56    0.66
  -1   7   0    3.23    0.30
  -1   7   0    2.73    0.49
   0  -7   0    0.89    0.46
   0  -7   0    1.51    0.50
   0  -7   0    2.03    0.48
   0  -7   0    1.79    0.57
   0  -7   0    1.29    0.52
   0  -7   0    1.94    0.55
   0   7   0    1.53    0.36
   0   7   0    1.16    0.45
   0   7   0    1.74    0.43
   0   7   0    1.35    0.55
   0   7   0    3.34    0.56
   0   7   0    1.72    0.55
   0   7   0    2.29    0.55
  -1  -7   0  189.10    8.13
  -1  -7   0  177.72    8.09
  -1  -7   0  186.85    8.13
  -1  -7   0  175.71    8.19
  -1  -7   0  174.96    8.17
  -1  -7   0  161.84    8.16
   1   7   0  170.42    8.10
   1   7   0  177.34    8.20
   1   7   0  174.82    8.05
   1   7   0  157.13    8.17
   1   7   0  186.20    8.08
   1   7   0  174.40    8.07
   1   7   0  179.89    8.04
  -2  -7   0  375.36   18.22
  -2  -7   0  382.16   18.29
  -2  -7   0  391.56   18.29
  -2  -7   0  398.69   18.20
  -2  -7   0  400.94   18.24
  -2  -7   0  412.47   18.28
   2   7   0  408.38   18.17
   2   7   0  422.51   18.18
   2   7   0  419.37   18.17
   2   7   0  395.36   18.20
   2   7   0  392.45   18.30
   2   7   0  412.44   18.17
   2   7   0  398.01   18.31
  -3  -7   0   80.63    3.71
  -3  -7   0   78.24    3.76
  -3  -7   0   74.35    3.71
  -3  -7   0   75.58    3.78
  -3  -7   0   75.32    3.67
  -3  -7   0   76.54    3.78
   3   7   0   75.67    3.79
   3   7   0   78.19    3.63
   3   7   0   76.80    3.80
   3   7   0   77.78    3.66
   3   7   0   73.26    3.69
   3   7   0   82.55    3.65
   3   7   0   77.99    3.67
  -4  -7   0   19.10    1.29
  -4  -7   0   19.95    1.22
  -4  -7   0   19.61    1.38
  -4  -7   0   22.61    1.26
  -4  -7   0   22.57    1.33
  -4  -7   0   19.74    1.34
   4   7   0   21.45    1.19
   4   7   0   21.61    1.18
   4   7   0   19.93    1.36
   4   7   0   18.71    1.24
   4   7   0   19.97    1.24
   4   7   0   18.34    1.29
   4   7   0   19.65    1.38
  -5  -7   0    1.07    0.52
  -5  -7   0    0.85    0.58
  -5  -7   0    0.24    0.57
  -5  -7   0    1.17    0.63
  -5  -7   0    0.72    0.61
  -5  -7   0    1.08    0.52
   5   7   0    0.70    0.43
   5   7   0    0.79    0.61
   5   7   0    0.95    0.63
   5   7   0    1.14    0.56
   5   7   0    1.26    0.66
   5   7   0    2.52    0.66
  -6  -7   0   47.68    2.41
  -6  -7   0   42.29    2.48
  -6  -7   0   46.09    2.46
  -6  -7   0   47.34    2.52
  -6  -7   0   42.05    2.54
  -6  -7   0   43.31    2.36
   6   7   0   43.01    2.55
   6   7   0   45.87    2.35
   6   7   0   40.81    2.49
   6   7   0   45.46    2.44
   6   7   0   46.24    2.24
   6   7   0   45.56    2.51
   6   7   0   45.16    2.18
  -7  -7   0   93.07    4.62
  -7  -7   0   91.29    4.60
  -7  -7   0   94.00    4.64
  -7  -7   0   97.27    4.54
  -7  -7   0   87.77    4.48
  -7  -7   0   94.30    4.71
   7   7   0   92.84    4.58
   7   7   0   90.65    4.48
   7   7   0   92.62    4.41
   7   7   0   86.34    4.66
   7   7   0   88.37    4.33
   7   7   0   89.26    4.64
   7   7   0   95.08    4.65
   7   7   0   91.46    4.30
  -8  -7   0    2.71    0.75
  -8  -7   0    3.12    0.90
  -8  -7   0    1.97    0.85
  -8  -7   0    3.78    0.96
  -8  -7   0    3.29    0.90
   8   7   0    2.94    0.88
   8   7   0    3.04    0.94
   8   7   0    1.73    0.90
   8   7   0    2.07    0.66
   8   7   0    3.18    0.59
   8   7   0    2.31    0.53
   8   7   0    1.56    0.80
  -9  -7   0   39.91    2.72
  -9  -7   0   43.07    2.49
  -9  -7   0   40.79    2.60
  -9  -7   0   44.77    2.66
  -9  -7   0   41.18    2.58
   9   7   0   47.30    2.52
   9   7   0   46.78    2.61
   9   7   0   40.81    2.70
   9   7   0   39.78    2.68
   9   7   0   45.40    2.64
   9   7   0   42.26    2.30
   9   7   0   47.38    2.54
 -10  -7   0   30.26    1.98
 -10  -7   0   28.49    2.26
 -10  -7   0   32.89    2.18
 -10  -7   0   33.41    2.18
 -10  -7   0   29.43    2.13
  10   7   0   31.47    2.19
  10   7   0   28.20    2.20
  10   7   0   30.90    1.99
  10   7   0   26.69    1.75
  10   7   0   32.30    1.98
  10   7   0   25.30    2.14
  10   7   0   31.61    2.10
 -11  -7   0    1.72    0.95
 -11  -7   0    1.72    0.95
 -11  -7   0    1.23    1.08
 -11  -7   0    1.28    1.02
 -11  -7   0    0.89    1.04
  11   7   0    2.35    0.84
  11   7   0    1.68    1.00
  11   7   0    2.89    0.78
  11   7   0    2.11    1.06
  11   7   0    1.73    1.08
  11   7   0    2.99    1.11
 -12  -7   0   -1.26    0.84
 -12  -7   0   -0.48    1.05
 -12  -7   0    0.24    0.95
 -12  -7   0   -0.58    1.00
 -12  -7   0    0.88    1.10
  12   7   0   -0.31    0.64
  12   7   0    0.79    0.93
  12   7   0   -0.32    0.89
  12   7   0   -0.43    0.79
  12   7   0   -0.93    0.97
  12   7   0   -1.48    0.93
  12   7   0    0.38    0.69
 -13  -7   0   11.99    1.53
 -13  -7   0   13.89    1.81
 -13  -7   0   12.23    1.74
 -13  -7   0   17.52    1.80
 -13  -7   0   11.13    1.64
  13   7   0   13.59    1.39
  13   7   0   12.63    1.47
  13   7   0   15.35    1.86
  13   7   0   12.72    1.79
  13   7   0   14.54    1.37
  13   7   0   19.34    2.19
  13   7   0   12.53    1.68
 -14  -7   0   35.81    2.43
 -14  -7   0   33.29    2.54
 -14  -7   0   31.93    2.53
 -14  -7   0   34.65    2.76
  14   7   0   34.57    2.51
  14   7   0   31.88    2.33
  14   7   0   31.82    2.70
  14   7   0   33.13    2.60
  14   7   0   33.87    2.14
 -15  -7   0   14.13    1.81
 -15  -7   0   13.12    1.68
 -15  -7   0   15.75    1.90
 -15  -7   0   13.31    1.90
  15   7   0   13.35    1.77
  15   7   0   17.03    2.14
  15   7   0   12.03    1.73
  15   7   0   14.41    1.43
 -16  -7   0    0.05    1.06
 -16  -7   0   -0.30    1.17
 -16  -7   0   -1.39    1.22
 -16  -7   0    0.66    1.20
  16   7   0    1.94    1.17
  16   7   0   -0.98    1.18
  16   7   0    2.27    0.92
  16   7   0    0.39    1.16
 -17  -7   0   -0.28    1.36
 -17  -7   0    0.47    1.22
 -17  -7   0    0.01    1.22
 -17  -7   0    1.60    1.33
  17   7   0   -0.63    1.17
  17   7   0   -2.09    1.05
  17   7   0    0.26    1.37
 -18  -7   0    3.36    1.41
 -18  -7   0    5.40    1.47
 -18  -7   0    7.93    2.72
 -18  -7   0    3.77    1.60
  18   7   0    3.21    1.59
  18   7   0    5.43    1.48
  18   7   0    5.40    1.45
 -19  -7   0    1.67    1.29
 -19  -7   0    1.95    1.43
 -19  -7   0    1.79    1.37
  19   7   0    1.78    1.33
  19   7   0    0.36    1.16
 -20  -7   0    2.75    1.40
 -20  -7   0    1.92    1.53
  20   7   0    1.80    1.39
  20   7   0    2.72    1.24
 -21  -7   0   -0.18    1.27
 -21  -7   0   -0.45    1.39
  21   7   0   -0.63    1.11
  21   7   0    0.28    1.32
  20  -8   0   -0.20    1.46
  20  -8   0    0.47    1.47
  20  -8   0    1.00    1.27
 -20   8   0   -2.02    1.31
  19  -8   0   -0.46    1.30
  19  -8   0    0.58    1.31
  19  -8   0    0.92    1.52
 -19   8   0    1.32    1.25
 -19   8   0   -0.98    1.34
  18  -8   0    1.15    1.43
  18  -8   0    1.33    1.39
  18  -8   0    0.60    1.40
 -18   8   0    0.88    1.37
 -18   8   0    2.02    1.30
  17  -8   0    8.50    1.84
  17  -8   0    3.71    1.49
  17  -8   0    9.60    1.85
 -17   8   0    8.47    1.80
 -17   8   0    7.50    1.54
  16  -8   0   18.15    2.20
  16  -8   0   13.25    2.15
  16  -8   0   11.94    1.88
 -16   8   0   16.53    1.93
 -16   8   0   16.56    2.14
  15  -8   0   -0.83    1.15
  15  -8   0   -1.40    1.18
  15  -8   0    1.01    1.47
 -15   8   0    1.06    1.15
 -15   8   0    1.82    1.37
  14  -8   0    7.58    1.69
  14  -8   0   11.82    1.76
  14  -8   0    9.91    1.74
  14  -8   0    9.50    1.64
 -14   8   0    9.54    1.66
 -14   8   0   13.69    1.93
 -14   8   0    9.97    1.60
  13  -8   0   -1.74    1.10
  13  -8   0    2.10    1.27
  13  -8   0   -0.95    1.13
  13  -8   0    0.69    1.18
 -13   8   0    1.57    1.12
 -13   8   0   -0.46    1.25
 -13   8   0    1.46    1.26
  12  -8   0   -1.16    1.08
  12  -8   0   -0.04    1.15
  12  -8   0    1.09    1.10
  12  -8   0   -0.33    1.30
 -12   8   0    1.38    1.12
 -12   8   0    0.16    1.10
 -12   8   0   -0.88    1.02
  11  -8   0    1.67    1.22
  11  -8   0   -1.10    0.97
  11  -8   0    0.86    1.15
  11  -8   0   -0.70    1.08
  11  -8   0    0.67    1.23
 -11   8   0    0.98    1.06
 -11   8   0    1.33    1.14
 -11   8   0    0.95    1.20
 -11   8   0    2.41    1.12
 -11   8   0    1.92    1.12
  10  -8   0    1.71    1.29
  10  -8   0   -0.04    1.06
  10  -8   0   -0.56    1.02
  10  -8   0    0.94    1.15
  10  -8   0   -0.67    1.16
  10  -8   0    2.98    1.23
 -10   8   0    0.02    1.10
 -10   8   0    1.55    1.10
 -10   8   0    1.11    1.03
 -10   8   0    1.90    1.06
 -10   8   0   -0.67    0.93
   9  -8   0   28.57    2.63
   9  -8   0   28.32    2.36
   9  -8   0   31.55    2.38
   9  -8   0   27.94    2.44
   9  -8   0   31.91    2.23
   9  -8   0   28.26    2.26
  -9   8   0   28.47    2.14
  -9   8   0   26.62    2.27
  -9   8   0   29.19    2.27
  -9   8   0   33.45    2.33
  -9   8   0   28.67    2.12
   8  -8   0   62.82    3.72
   8  -8   0   61.00    3.59
   8  -8   0   70.53    3.93
   8  -8   0   56.81    3.60
   8  -8   0   67.98    3.79
   8  -8   0   67.45    3.91
  -8   8   0   59.96    3.51
  -8   8   0   65.33    3.70
  -8   8   0   64.78    3.73
  -8   8   0   66.16    3.75
  -8   8   0   65.69    3.57
   7  -8   0    0.67    0.94
   7  -8   0    2.19    1.04
   7  -8   0    2.09    0.96
   7  -8   0    3.03    0.98
   7  -8   0    0.52    0.90
   7  -8   0    0.88    1.01
  -7   8   0    0.28    0.88
  -7   8   0    3.25    1.03
  -7   8   0    0.32    0.81
  -7   8   0    0.91    0.80
  -7   8   0    2.51    1.04
  -7   8   0    3.14    0.97
   6  -8   0    1.37    0.95
   6  -8   0   -0.18    0.77
   6  -8   0    1.24    0.82
   6  -8   0    0.42    0.89
   6  -8   0    1.10    0.88
   6  -8   0    2.55    1.06
  -6   8   0    0.31    0.72
  -6   8   0   -0.61    0.70
  -6   8   0   -0.51    0.72
  -6   8   0    0.82    0.79
  -6   8   0   -0.45    0.76
  -6   8   0    0.56    0.85
   5  -8   0   25.28    1.91
   5  -8   0   21.66    1.83
   5  -8   0   21.87    1.71
   5  -8   0   23.62    1.66
   5  -8   0   23.89    1.76
   5  -8   0   24.38    1.79
  -5   8   0   23.25    1.58
  -5   8   0   21.74    1.76
  -5   8   0   22.29    1.73
  -5   8   0   20.51    1.71
  -5   8   0   22.89    1.59
  -5   8   0   22.57    1.79
   4  -8   0  133.76    6.32
   4  -8   0  123.84    6.22
   4  -8   0  123.94    6.20
   4  -8   0  117.34    6.14
   4  -8   0  129.67    6.32
   4  -8   0  124.39    6.12
   4  -8   0  137.59    6.25
  -4   8   0  122.55    6.26
  -4   8   0  130.23    6.20
  -4   8   0  134.09    5.98
  -4   8   0  125.12    6.06
  -4   8   0  125.89    6.22
  -4   8   0  120.03    6.20
  -4   8   0  120.68    6.02
   3  -8   0    3.40    0.89
   3  -8   0    3.78    0.89
   3  -8   0    4.90    0.89
   3  -8   0    3.52    0.87
   3  -8   0    3.53    0.80
   3  -8   0    4.61    0.80
  -3   8   0    3.04    0.86
  -3   8   0    5.05    0.62
  -3   8   0    3.63    0.78
  -3   8   0    4.17    0.90
  -3   8   0    5.07    0.75
  -3   8   0    4.36    0.67
  -3   8   0    4.52    0.89
  -3   8   0    4.35    0.67
   2  -8   0    0.95    0.60
   2  -8   0    2.22    0.74
   2  -8   0    2.30    0.65
   2  -8   0    3.23    0.76
   2  -8   0    3.31    0.75
   2  -8   0    1.34    0.72
  -2   8   0    2.47    0.59
  -2   8   0    2.49    0.69
  -2   8   0    2.91    0.79
  -2   8   0    1.81    0.50
  -2   8   0    3.11    0.69
  -2   8   0    2.26    0.43
  -2   8   0    2.54    0.39
  -2   8   0    1.59    0.71
   1  -8   0   14.16    1.22
   1  -8   0   13.22    1.09
   1  -8   0   15.66    1.15
   1  -8   0   13.79    1.14
   1  -8   0   16.16    1.21
   1  -8   0   14.22    1.04
  -1   8   0   14.46    1.19
  -1   8   0   13.01    0.93
  -1   8   0   15.54    1.09
  -1   8   0   13.82    0.95
  -1   8   0   13.87    1.16
  -1   8   0   13.96    1.15
   0  -8   0  169.18    8.06
   0  -8   0  169.97    7.99
   0  -8   0  169.62    7.99
   0  -8   0  176.45    8.06
   0  -8   0  184.66    8.04
   0  -8   0  166.96    8.08
   0   8   0  161.12    8.07
   0   8   0  172.20    8.10
   0   8   0  171.19    7.90
   0   8   0  165.34    7.95
   0   8   0  176.23    7.91
   0   8   0  171.38    8.00
   0   8   0  183.64    7.96
  -1  -8   0   51.07    2.61
  -1  -8   0   50.21    2.71
  -1  -8   0   53.33    2.64
  -1  -8   0   52.30    2.70
  -1  -8   0   53.70    2.64
  -1  -8   0   51.32    2.70
   1   8   0   51.42    2.73
   1   8   0   54.41    2.51
   1   8   0   53.23    2.54
   1   8   0   52.79    2.52
   1   8   0   55.80    2.57
   1   8   0   51.47    2.60
   1   8   0   52.16    2.74
  -2  -8   0    2.28    0.55
  -2  -8   0    3.01    0.62
  -2  -8   0    2.68    0.55
  -2  -8   0    3.12    0.53
  -2  -8   0    3.03    0.64
  -2  -8   0    2.59    0.64
   2   8   0    2.96    0.45
   2   8   0    3.36    0.66
   2   8   0    2.17    0.60
   2   8   0    4.20    0.50
   2   8   0    3.28    0.47
   2   8   0    3.18    0.40
   2   8   0    3.25    0.39
   2   8   0    2.53    0.50
  -3  -8   0    5.88    0.77
  -3  -8   0    6.66    0.74
  -3  -8   0    4.98    0.71
  -3  -8   0    5.58    0.64
  -3  -8   0    6.71    0.79
  -3  -8   0    4.53    0.73
  -3  -8   0    6.56    0.72
   3   8   0    5.38    0.77
   3   8   0    6.20    0.54
   3   8   0    5.99    0.62
   3   8   0    6.11    0.52
   3   8   0    6.63    0.68
   3   8   0    4.93    0.75
   3   8   0    5.71    0.58
  -4  -8   0   11.97    0.93
  -4  -8   0   13.80    1.12
  -4  -8   0   12.92    1.09
  -4  -8   0   12.59    1.06
  -4  -8   0   13.13    0.99
  -4  -8   0   11.52    1.06
   4   8   0   12.77    0.90
   4   8   0   10.47    0.77
   4   8   0    9.86    1.08
   4   8   0   12.51    1.01
   4   8   0   12.08    1.12
   4   8   0   10.70    0.93
   4   8   0   10.97    0.81
  -5  -8   0  131.84    6.50
  -5  -8   0  143.47    6.49
  -5  -8   0  133.26    6.40
  -5  -8   0  141.09    6.49
  -5  -8   0  136.17    6.53
  -5  -8   0  133.62    6.54
  -5  -8   0  144.41    6.44
   5   8   0  140.47    6.57
   5   8   0  136.41    6.40
   5   8   0  128.83    6.33
   5   8   0  136.50    6.53
   5   8   0  129.75    6.44
  -6  -8   0   46.17    2.71
  -6  -8   0   51.25    2.70
  -6  -8   0   51.25    2.63
  -6  -8   0   47.22    2.75
  -6  -8   0   51.01    2.70
  -6  -8   0   52.28    2.60
   6   8   0   46.32    2.68
   6   8   0   48.47    2.60
   6   8   0   48.24    2.77
   6   8   0   49.60    2.74
   6   8   0   53.58    2.54
  -7  -8   0   16.75    1.44
  -7  -8   0   13.68    1.42
  -7  -8   0   17.40    1.40
  -7  -8   0   15.88    1.42
  -7  -8   0   16.30    1.31
  -7  -8   0   16.18    1.47
   7   8   0   13.97    1.11
   7   8   0   16.02    1.46
   7   8   0   14.46    1.42
   7   8   0   15.51    1.25
   7   8   0   14.54    0.90
   7   8   0   16.16    1.53
  -8  -8   0    5.85    0.90
  -8  -8   0    5.76    1.06
  -8  -8   0    6.49    0.99
  -8  -8   0    4.22    0.96
  -8  -8   0    5.38    1.00
   8   8   0    6.19    0.71
   8   8   0    5.70    0.96
   8   8   0    5.63    0.60
   8   8   0    2.84    0.90
   8   8   0    4.93    1.01
   8   8   0    3.61    0.87
   8   8   0    5.46    0.46
   8   8   0    3.65    0.71
  -9  -8   0    3.25    1.02
  -9  -8   0    4.15    1.02
  -9  -8   0    4.83    0.98
  -9  -8   0    4.86    0.99
  -9  -8   0    4.55    1.04
   9   8   0    5.28    0.66
   9   8   0    5.13    0.60
   9   8   0    3.93    0.97
   9   8   0    3.15    0.99
   9   8   0    4.57    0.96
   9   8   0    4.47    0.79
   9   8   0    4.33    1.08
 -10  -8   0    5.39    1.06
 -10  -8   0    6.03    1.21
 -10  -8   0    4.70    1.11
 -10  -8   0    6.88    1.18
 -10  -8   0    8.17    1.30
  10   8   0    6.66    0.73
  10   8   0    5.32    1.21
  10   8   0    5.70    1.10
  10   8   0    5.93    0.93
  10   8   0    6.25    0.78
  10   8   0    6.59    1.19
  10   8   0    5.97    1.13
 -11  -8   0   15.85    1.64
 -11  -8   0   19.14    1.85
 -11  -8   0   15.53    1.79
 -11  -8   0   20.34    1.89
 -11  -8   0   16.89    1.91
  11   8   0   16.69    1.30
  11   8   0   18.99    1.56
  11   8   0   16.06    1.87
  11   8   0   14.76    1.77
  11   8   0   20.74    1.83
  11   8   0   16.88    1.25
  11   8   0   20.12    1.93
 -12  -8   0    0.28    0.92
 -12  -8   0   -0.01    1.01
 -12  -8   0    0.57    0.91
 -12  -8   0    0.17    1.07
 -12  -8   0   -1.79    0.97
  12   8   0   -0.21    1.09
  12   8   0   -1.48    1.15
  12   8   0   -0.47    0.92
  12   8   0    0.27    0.63
  12   8   0   -1.45    1.00
  12   8   0    0.54    1.02
  12   8   0    1.36    0.98
 -13  -8   0    3.46    1.32
 -13  -8   0    7.26    1.44
 -13  -8   0    6.36    1.24
 -13  -8   0    6.50    1.45
 -13  -8   0    5.59    1.29
  13   8   0    6.32    1.31
  13   8   0    6.57    1.39
  13   8   0    4.32    1.34
  13   8   0    5.07    0.92
 -14  -8   0    1.26    1.17
 -14  -8   0    1.98    1.22
 -14  -8   0    1.99    1.05
 -14  -8   0    2.59    1.28
  14   8   0    1.22    1.30
  14   8   0    1.58    0.76
  14   8   0    3.48    1.15
  14   8   0    1.04    1.12
 -15  -8   0    8.88    1.47
 -15  -8   0    8.21    1.57
 -15  -8   0    4.11    1.41
 -15  -8   0    7.84    1.53
  15   8   0    6.77    1.39
  15   8   0    8.45    1.63
  15   8   0    5.74    1.36
  15   8   0    7.40    1.09
 -16  -8   0   -0.04    1.08
 -16  -8   0    0.67    1.15
 -16  -8   0   -1.11    1.06
 -16  -8   0    0.98    1.26
  16   8   0   -0.32    1.08
  16   8   0    0.31    1.04
  16   8   0    1.81    1.42
 -17  -8   0    6.33    1.47
 -17  -8   0    6.12    1.49
 -17  -8   0    6.32    1.58
 -17  -8   0    4.82    1.50
  17   8   0    7.39    1.44
  17   8   0    5.89    1.50
  17   8   0    8.80    1.83
 -18  -8   0    0.13    1.23
 -18  -8   0    0.26    1.34
 -18  -8   0   -0.15    1.23
 -18  -8   0    0.80    1.36
  18   8   0    0.32    1.10
  18   8   0   -1.26    1.14
  18   8   0   -1.32    1.27
 -19  -8   0   -2.14    1.13
 -19  -8   0   -0.01    1.28
 -19  -8   0    2.52    1.34
  19   8   0    0.47    1.38
  19   8   0   -0.10    1.20
  19   8   0    1.22    1.14
 -20  -8   0    0.82    1.31
 -20  -8   0   -0.31    1.38
 -20  -8   0   -0.42    1.24
  20   8   0   -1.19    1.24
  20   8   0    0.94    1.12
 -21  -8   0    0.20    1.24
 -21  -8   0   -0.57    1.46
  21   8   0   -0.30    1.25
  19  -9   0    0.67    1.55
  19  -9   0    1.71    1.43
  19  -9   0   -0.44    1.28
 -19   9   0   -1.73    1.31
  18  -9   0   -1.32    1.20
  18  -9   0    0.28    1.33
  18  -9   0    0.10    1.44
 -18   9   0    2.53    1.27
 -18   9   0   -0.79    1.29
  17  -9   0    0.55    1.51
  17  -9   0    0.35    1.33
  17  -9   0   -0.14    1.23
 -17   9   0    0.25    1.36
 -17   9   0    0.51    1.17
  16  -9   0    4.80    1.51
  16  -9   0    4.84    1.59
  16  -9   0    2.13    1.38
 -16   9   0    3.48    1.48
 -16   9   0    5.99    1.39
  15  -9   0    4.05    1.54
  15  -9   0    1.50    1.36
  15  -9   0    2.74    1.38
 -15   9   0    2.80    1.22
 -15   9   0    2.27    1.40
  14  -9   0   -1.38    1.27
  14  -9   0   -0.33    1.20
  14  -9   0   -0.19    1.24
  14  -9   0   -0.48    1.13
 -14   9   0    2.76    1.16
 -14   9   0    0.36    1.18
 -14   9   0    1.31    1.26
  13  -9   0   -1.13    1.10
  13  -9   0   -1.07    1.10
  13  -9   0   -1.44    1.27
  13  -9   0   -1.56    1.09
 -13   9   0   -1.99    1.06
 -13   9   0   -0.81    1.21
 -13   9   0    1.52    1.10
  12  -9   0    5.66    1.41
  12  -9   0    6.75    1.48
  12  -9   0    5.38    1.55
  12  -9   0    6.88    1.54
 -12   9   0    6.55    1.45
 -12   9   0    5.24    1.58
 -12   9   0    5.68    1.31
  11  -9   0   19.30    2.03
  11  -9   0   18.22    2.20
  11  -9   0   17.60    1.97
  11  -9   0   16.13    1.97
 -11   9   0   16.86    1.91
 -11   9   0   14.08    1.70
 -11   9   0   17.35    2.09
 -11   9   0   20.94    2.20
  10  -9   0    9.13    1.63
  10  -9   0   15.15    1.88
  10  -9   0   11.36    1.62
  10  -9   0   14.00    1.76
  10  -9   0   15.58    2.10
  10  -9   0   10.71    1.65
 -10   9   0   13.87    1.81
 -10   9   0   11.58    1.59
 -10   9   0   10.66    1.58
 -10   9   0   12.02    1.58
 -10   9   0   12.56    1.55
   9  -9   0    9.47    1.51
   9  -9   0    5.23    1.29
   9  -9   0    9.37    1.54
   9  -9   0    8.31    1.73
   9  -9   0    6.70    1.40
   9  -9   0    9.02    1.49
  -9   9   0   10.74    1.43
  -9   9   0    6.57    1.37
  -9   9   0   12.54    1.53
  -9   9   0    9.28    1.52
  -9   9   0    6.26    1.19
   8  -9   0   16.03    1.94
   8  -9   0   13.20    1.83
   8  -9   0   17.90    1.85
   8  -9   0   18.48    1.77
   8  -9   0   13.72    1.76
   8  -9   0   16.19    1.76
  -8   9   0   16.55    1.63
  -8   9   0   17.24    1.79
  -8   9   0   18.80    1.85
  -8   9   0   21.70    2.06
  -8   9   0   16.64    1.76
  -8   9   0   14.61    1.57
   7  -9   0   51.28    3.04
   7  -9   0   48.55    3.04
   7  -9   0   45.19    3.09
   7  -9   0   50.03    2.90
   7  -9   0   54.81    3.25
   7  -9   0   47.67    2.95
  -7   9   0   49.74    3.06
  -7   9   0   48.21    3.00
  -7   9   0   44.88    2.96
  -7   9   0   48.25    2.79
  -7   9   0   46.07    2.76
  -7   9   0   51.85    2.99
   6  -9   0   90.33    4.80
   6  -9   0   83.06    4.68
   6  -9   0   88.23    4.56
   6  -9   0   89.52    4.67
   6  -9   0   85.63    4.59
   6  -9   0   86.59    4.77
  -6   9   0   95.71    4.77
  -6   9   0   86.87    4.65
  -6   9   0   83.73    4.64
  -6   9   0   95.50    4.66
  -6   9   0   89.92    4.49
  -6   9   0   84.06    4.43
   5  -9   0   -0.22    0.82
   5  -9   0    0.83    0.86
   5  -9   0   -0.62    0.70
   5  -9   0   -0.18    0.73
   5  -9   0    1.37    0.95
   5  -9   0    0.24    0.78
  -5   9   0    0.54    0.84
  -5   9   0    0.49    0.69
  -5   9   0   -0.46    0.64
  -5   9   0   -0.63    0.60
  -5   9   0   -0.27    0.72
  -5   9   0   -0.04    0.77
   4  -9   0   15.60    1.40
   4  -9   0   12.16    1.40
   4  -9   0   12.32    1.31
   4  -9   0   14.24    1.47
   4  -9   0   13.93    1.38
  -4   9   0   12.11    1.03
  -4   9   0   13.21    1.40
  -4   9   0   14.15    0.98
  -4   9   0   14.97    1.53
  -4   9   0   14.10    1.25
  -4   9   0   17.04    1.48
  -4   9   0   13.42    1.42
   3  -9   0    4.30    0.92
   3  -9   0    4.08    0.84
   3  -9   0    4.04    0.87
   3  -9   0    6.06    1.00
   3  -9   0    3.97    0.96
   3  -9   0    3.05    0.79
  -3   9   0    4.43    0.82
  -3   9   0    3.90    0.86
  -3   9   0    4.09    0.90
  -3   9   0    6.51    0.60
  -3   9   0    4.70    0.75
  -3   9   0    4.31    0.60
  -3   9   0    3.18    0.86
   2  -9   0   24.71    1.54
   2  -9   0   24.07    1.59
   2  -9   0   20.78    1.46
   2  -9   0   23.61    1.58
   2  -9   0   22.62    1.65
   2  -9   0   25.15    1.57
  -2   9   0   20.81    1.56
  -2   9   0   23.84    1.50
  -2   9   0   21.79    1.38
  -2   9   0   21.38    1.58
  -2   9   0   22.58    1.61
   1  -9   0   23.85    1.53
   1  -9   0   24.01    1.48
   1  -9   0   25.23    1.52
   1  -9   0   19.70    1.42
   1  -9   0   23.16    1.57
   1  -9   0   23.61    1.43
  -1   9   0   19.45    1.49
  -1   9   0   20.86    1.46
  -1   9   0   23.65    1.31
  -1   9   0   22.76    1.55
  -1   9   0   21.68    1.38
   0  -9   0    4.53    0.68
   0  -9   0    2.47    0.65
   0  -9   0    2.55    0.70
   0  -9   0    3.56    0.73
   0  -9   0    2.48    0.62
   0  -9   0    2.96    0.62
   0   9   0    2.84    0.62
   0   9   0    2.78    0.47
   0   9   0    3.46    0.57
   0   9   0    1.58    0.62
   0   9   0    2.81    0.50
   0   9   0    3.45    0.70
  -1  -9   0   30.63    1.90
  -1  -9   0   33.26    1.96
  -1  -9   0   33.33    1.85
  -1  -9   0   38.23    1.89
  -1  -9   0   34.34    1.84
  -1  -9   0   32.74    1.94
   1   9   0   32.95    1.96
   1   9   0   34.60    1.70
   1   9   0   33.38    1.80
   1   9   0   34.18    1.97
   1   9   0   37.45    1.74
   1   9   0   33.62    1.68
  -2  -9   0   50.48    2.60
  -2  -9   0   50.39    2.54
  -2  -9   0   48.86    2.63
  -2  -9   0   46.70    2.49
  -2  -9   0   52.36    2.54
  -2  -9   0   45.01    2.59
   2   9   0   52.55    2.66
   2   9   0   52.92    2.39
   2   9   0   47.17    2.41
   2   9   0   49.03    2.43
   2   9   0   49.32    2.64
   2   9   0   51.95    2.48
  -3  -9   0   17.71    1.10
  -3  -9   0   14.36    1.18
  -3  -9   0   15.04    1.09
  -3  -9   0   14.68    1.05
  -3  -9   0   15.95    1.18
  -3  -9   0   14.85    1.10
  -3  -9   0   15.88    1.21
   3   9   0   18.07    0.92
   3   9   0   16.86    0.94
   3   9   0   15.72    1.22
   3   9   0   14.17    0.98
   3   9   0   15.56    1.23
  -4  -9   0   79.38    4.13
  -4  -9   0   87.97    4.06
  -4  -9   0   85.16    4.02
  -4  -9   0   84.26    4.11
  -4  -9   0   81.31    4.13
  -4  -9   0   81.89    4.07
   4   9   0   80.25    4.15
   4   9   0   86.33    3.90
   4   9   0   76.15    3.97
   4   9   0   84.90    4.17
   4   9   0   86.84    3.94
  -5  -9   0  342.64   14.27
  -5  -9   0  297.57   14.31
  -5  -9   0  301.42   14.33
  -5  -9   0  299.04   14.27
  -5  -9   0  323.14   14.30
  -5  -9   0  305.49   14.20
   5   9   0  321.62   14.15
   5   9   0  295.97   14.35
   5   9   0  322.96   14.36
   5   9   0  286.86   14.19
   5   9   0  309.33   14.15
  -6  -9   0  248.10   11.44
  -6  -9   0  242.30   11.45
  -6  -9   0  253.51   11.50
  -6  -9   0  258.16   11.41
  -6  -9   0  246.02   11.36
  -6  -9   0  238.03   11.51
   6   9   0  250.18   11.33
   6   9   0  246.89   11.54
   6   9   0  228.52   11.37
   6   9   0  243.35   11.49
  -7  -9   0   14.81    1.26
  -7  -9   0   15.51    1.40
  -7  -9   0   14.18    1.42
  -7  -9   0   15.85    1.43
  -7  -9   0   12.95    1.30
  -7  -9   0   14.06    1.30
   7   9   0    9.38    1.26
   7   9   0   12.06    1.27
   7   9   0   13.49    1.39
   7   9   0   14.47    1.25
  -8  -9   0   -0.17    0.74
  -8  -9   0   -0.88    0.69
  -8  -9   0    0.16    0.77
  -8  -9   0   -0.21    0.63
  -8  -9   0    0.65    0.77
   8   9   0    0.18    0.81
   8   9   0    0.29    0.78
   8   9   0    0.14    0.67
   8   9   0   -0.61    0.68
  -9  -9   0   -0.56    0.85
  -9  -9   0    0.33    0.86
  -9  -9   0    1.74    0.78
  -9  -9   0    0.72    0.86
  -9  -9   0    1.45    0.82
   9   9   0    0.96    0.75
   9   9   0    0.43    0.41
   9   9   0    1.04    0.88
   9   9   0    0.09    0.79
   9   9   0    0.60    0.81
 -10  -9   0   14.94    1.56
 -10  -9   0   13.66    1.61
 -10  -9   0   13.15    1.54
 -10  -9   0   14.91    1.63
 -10  -9   0   14.35    1.46
  10   9   0   15.46    1.60
  10   9   0   13.58    1.64
  10   9   0   12.44    1.50
  10   9   0   11.96    0.91
  10   9   0   14.43    1.46
 -11  -9   0   81.23    4.25
 -11  -9   0   84.87    4.45
 -11  -9   0   87.65    4.59
 -11  -9   0   81.47    4.39
 -11  -9   0   81.61    4.43
  11   9   0   80.18    4.52
  11   9   0   83.21    4.30
  11   9   0   88.90    4.47
  11   9   0   76.28    3.93
  11   9   0   77.22    3.83
  11   9   0   78.97    4.40
 -12  -9   0   44.34    3.04
 -12  -9   0   42.82    2.91
 -12  -9   0   44.45    2.76
 -12  -9   0   46.89    3.00
 -12  -9   0   40.45    2.86
  12   9   0   45.60    2.39
  12   9   0   49.96    3.02
  12   9   0   43.79    3.03
  12   9   0   44.74    2.92
  12   9   0   47.49    2.81
 -13  -9   0   -0.67    0.94
 -13  -9   0   -0.29    1.00
 -13  -9   0    0.88    1.71
 -13  -9   0    0.62    1.13
 -13  -9   0   -0.34    1.07
  13   9   0   -0.13    1.14
  13   9   0   -2.16    0.90
  13   9   0   -0.67    0.55
  13   9   0   -0.85    0.86
 -14  -9   0    1.15    1.22
 -14  -9   0   -0.53    1.00
 -14  -9   0    1.26    1.17
 -14  -9   0    2.06    1.21
  14   9   0   -1.12    0.97
  14   9   0    2.34    1.26
  14   9   0    1.02    0.97
 -15  -9   0   -0.87    1.15
 -15  -9   0    0.97    1.18
 -15  -9   0   -0.37    1.03
 -15  -9   0    0.12    1.12
  15   9   0    0.50    0.96
  15   9   0    0.40    1.00
  15   9   0    1.59    1.29
 -16  -9   0    0.25    1.14
 -16  -9   0   -0.80    1.19
 -16  -9   0   -0.42    1.16
 -16  -9   0    2.18    1.17
  16   9   0   -0.38    1.23
  16   9   0    0.15    1.05
  16   9   0    1.09    1.06
 -17  -9   0    8.18    1.69
 -17  -9   0    5.12    1.54
 -17  -9   0    7.50    1.52
 -17  -9   0    5.86    1.58
  17   9   0    4.78    1.32
  17   9   0    5.36    1.61
  17   9   0    7.09    1.52
 -18  -9   0    4.79    1.45
 -18  -9   0    4.66    1.55
 -18  -9   0    9.25    1.68
 -18  -9   0    8.13    1.74
  18   9   0    7.30    1.79
  18   9   0    6.44    1.38
  18   9   0    4.70    1.47
 -19  -9   0    1.20    1.38
 -19  -9   0    0.41    1.33
 -19  -9   0    0.48    1.27
  19   9   0    0.52    1.15
  19   9   0    1.18    1.03
  19   9   0    1.98    1.46
 -20  -9   0   -0.99    1.35
 -20  -9   0   -0.95    1.22
 -20  -9   0   -0.15    1.17
  20   9   0   -0.80    1.20
 -21  -9   0    1.62    1.55
 -21  -9   0    2.13    1.40
  21   9   0    0.87    1.22
  19 -10   0    0.25    1.31
  19 -10   0   -0.30    1.39
  19 -10   0   -0.64    1.47
 -19  10   0    1.83    1.40
  18 -10   0    0.53    1.42
  18 -10   0   -1.65    1.33
  18 -10   0    1.45    1.47
 -18  10   0   -0.16    1.34
  17 -10   0   -3.15    1.33
  17 -10   0   -0.26    1.25
  17 -10   0   -0.45    1.33
 -17  10   0   -0.58    1.23
  16 -10   0   -0.73    1.29
  16 -10   0    1.14    1.31
  16 -10   0    0.16    1.40
 -16  10   0    2.46    1.22
 -16  10   0   -0.64    1.20
  15 -10   0    1.24    1.39
  15 -10   0    2.04    1.37
  15 -10   0    1.00    1.33
 -15  10   0    1.04    1.11
 -15  10   0    0.28    1.44
  14 -10   0   -0.75    1.14
  14 -10   0   -1.16    1.15
  14 -10   0   -1.38    1.26
 -14  10   0   -0.36    1.22
 -14  10   0   -0.36    1.13
 -14  10   0    0.03    1.05
  13 -10   0    2.40    1.31
  13 -10   0    0.86    1.23
  13 -10   0    0.90    1.37
  13 -10   0    5.47    1.47
 -13  10   0    3.26    1.31
 -13  10   0    3.66    1.40
 -13  10   0    2.78    1.12
  12 -10   0    0.51    1.26
  12 -10   0   -0.29    1.17
  12 -10   0    1.57    1.28
  12 -10   0    2.09    1.26
 -12  10   0    2.24    1.04
 -12  10   0    0.42    1.14
 -12  10   0    1.32    1.30
  11 -10   0   16.40    1.98
  11 -10   0   16.78    2.07
  11 -10   0   17.50    2.01
  11 -10   0   15.68    2.16
 -11  10   0   27.50    2.17
 -11  10   0   19.60    2.17
 -11  10   0   12.43    1.72
 -11  10   0   16.61    1.81
  10 -10   0    3.90    1.34
  10 -10   0    2.77    1.33
  10 -10   0    5.61    1.34
  10 -10   0    3.76    1.29
 -10  10   0    4.52    1.33
 -10  10   0    3.71    1.40
 -10  10   0    3.06    1.09
 -10  10   0    3.49    1.05
 -10  10   0    4.83    1.37
   9 -10   0    0.73    1.43
   9 -10   0   -1.80    0.95
   9 -10   0    0.58    1.05
   9 -10   0   -0.53    1.15
   9 -10   0   -1.09    0.98
   9 -10   0    0.38    1.03
  -9  10   0    0.33    0.91
  -9  10   0   -0.63    0.82
  -9  10   0    1.75    1.09
  -9  10   0   -0.43    0.88
  -9  10   0    0.17    0.79
   8 -10   0    0.47    1.01
   8 -10   0   -0.37    0.98
   8 -10   0   -1.07    0.90
   8 -10   0   -0.29    0.97
   8 -10   0    0.89    1.11
   8 -10   0    1.00    1.07
  -8  10   0   -0.69    0.94
  -8  10   0    0.58    0.97
  -8  10   0    0.84    0.87
  -8  10   0   -0.71    0.96
  -8  10   0    0.25    0.86
  -8  10   0   -0.38    0.75
   7 -10   0   -1.01    0.96
   7 -10   0    0.38    0.89
   7 -10   0   -0.23    1.03
   7 -10   0    1.52    0.98
   7 -10   0   -0.82    0.86
   7 -10   0   -0.09    0.88
  -7  10   0   -0.69    0.83
  -7  10   0   -0.69    0.79
  -7  10   0   -1.54    0.77
  -7  10   0   -0.77    0.73
  -7  10   0   -0.25    0.91
  -7  10   0   -0.19    0.70
   6 -10   0  121.92    5.99
   6 -10   0  106.73    5.84
   6 -10   0  111.40    6.02
   6 -10   0  116.16    5.94
   6 -10   0  112.26    5.82
   6 -10   0  124.08    6.09
  -6  10   0  118.90    5.70
  -6  10   0  109.57    5.87
  -6  10   0  124.16    6.03
  -6  10   0  110.50    5.62
  -6  10   0  123.41    5.89
  -6  10   0  114.79    5.96
   5 -10   0  277.56   12.88
   5 -10   0  281.86   12.97
   5 -10   0  277.89   12.79
   5 -10   0  281.67   12.91
   5 -10   0  259.48   12.78
  -5  10   0  282.08   12.95
  -5  10   0  259.98   12.55
  -5  10   0  262.61   12.80
  -5  10   0  276.60   12.79
  -5  10   0  270.10   12.88
  -5  10   0  265.92   12.65
   4 -10   0   52.93    3.02
   4 -10   0   51.02    3.03
   4 -10   0   52.32    2.97
   4 -10   0   51.86    2.93
   4 -10   0   57.05    3.17
  -4  10   0   54.32    3.07
  -4  10   0   54.72    2.95
  -4  10   0   50.16    2.78
  -4  10   0   53.46    3.00
  -4  10   0   54.80    2.62
  -4  10   0   51.94    3.03
  -4  10   0   51.63    2.66
   3 -10   0    1.85    0.76
   3 -10   0    1.05    0.73
   3 -10   0    3.49    0.98
   3 -10   0    2.86    0.88
   3 -10   0    1.43    0.81
   3 -10   0    2.39    0.76
  -3  10   0    2.40    0.84
  -3  10   0    2.44    0.38
  -3  10   0    1.00    0.74
  -3  10   0    2.35    0.63
  -3  10   0    1.51    0.77
  -3  10   0    1.79    0.68
   2 -10   0    2.93    0.80
   2 -10   0    2.06    0.74
   2 -10   0    2.39    0.74
   2 -10   0    2.27    0.72
   2 -10   0    2.48    0.77
   2 -10   0    2.67    0.77
  -2  10   0    1.68    0.73
  -2  10   0    2.81    0.65
  -2  10   0    0.81    0.68
  -2  10   0    2.98    0.59
  -2  10   0    2.47    0.75
   1 -10   0   11.79    1.11
   1 -10   0   12.05    1.17
   1 -10   0   12.60    1.11
   1 -10   0   10.31    1.10
   1 -10   0   11.14    1.20
   1 -10   0   12.05    1.20
  -1  10   0   11.25    1.17
  -1  10   0   12.18    1.16
  -1  10   0    9.32    0.80
  -1  10   0   10.32    1.12
  -1  10   0   11.76    1.09
   0 -10   0   46.97    2.54
   0 -10   0   45.11    2.40
   0 -10   0   45.87    2.41
   0 -10   0   43.18    2.48
   0 -10   0   44.90    2.49
   0 -10   0   50.30    2.45
   0  10   0   42.78    2.34
   0  10   0   46.19    2.22
   0  10   0   41.39    2.50
   0  10   0   47.32    2.28
   0  10   0   45.36    2.51
  -1 -10   0    7.67    0.94
  -1 -10   0   10.21    0.94
  -1 -10   0   10.12    1.03
  -1 -10   0    9.19    0.94
  -1 -10   0    9.29    0.91
  -1 -10   0   12.01    1.11
   1  10   0   10.46    0.93
   1  10   0    9.38    1.02
   1  10   0    8.34    1.02
   1  10   0    7.33    0.64
   1  10   0    9.87    0.80
  -2 -10   0   64.48    3.36
  -2 -10   0   67.17    3.34
  -2 -10   0   67.13    3.29
  -2 -10   0   66.50    3.25
  -2 -10   0   69.42    3.29
  -2 -10   0   65.82    3.38
   2  10   0   63.45    3.37
   2  10   0   68.81    3.40
   2  10   0   64.02    3.10
   2  10   0   62.59    3.11
  -3 -10   0   53.34    2.65
  -3 -10   0   52.15    2.75
  -3 -10   0   49.33    2.59
  -3 -10   0   50.87    2.73
  -3 -10   0   51.50    2.70
  -3 -10   0   55.55    2.65
   3  10   0   49.56    2.45
   3  10   0   52.15    2.76
   3  10   0   50.19    2.74
   3  10   0   49.10    2.45
  -4 -10   0   23.71    1.50
  -4 -10   0   24.25    1.64
  -4 -10   0   25.77    1.57
  -4 -10   0   23.70    1.65
  -4 -10   0   26.71    1.62
  -4 -10   0   29.09    1.57
   4  10   0   27.72    1.70
   4  10   0   23.25    1.38
   4  10   0   25.09    1.67
   4  10   0   26.29    1.29
  -5 -10   0   15.10    1.31
  -5 -10   0   14.89    1.31
  -5 -10   0   16.14    1.24
  -5 -10   0   15.66    1.19
  -5 -10   0   15.40    1.13
  -5 -10   0   13.77    1.13
   5  10   0   16.61    0.90
   5  10   0   14.41    1.33
   5  10   0   15.31    0.95
   5  10   0   15.68    1.28
   5  10   0   12.13    1.03
  -6 -10   0   22.37    1.51
  -6 -10   0   26.10    1.64
  -6 -10   0   26.67    1.70
  -6 -10   0   25.58    1.56
  -6 -10   0   22.43    1.58
  -6 -10   0   24.04    1.69
   6  10   0   21.39    1.48
   6  10   0   24.16    1.68
   6  10   0   24.15    1.40
   6  10   0   25.41    1.73
  -7 -10   0    1.74    0.66
  -7 -10   0    1.88    0.74
  -7 -10   0    0.63    0.73
  -7 -10   0    2.01    0.78
  -7 -10   0    0.54    0.68
  -7 -10   0    2.51    0.80
   7  10   0    1.71    0.79
   7  10   0    1.94    0.62
   7  10   0    1.60    0.75
   7  10   0    1.27    0.69
  -8 -10   0    5.99    0.92
  -8 -10   0    5.95    1.06
  -8 -10   0    6.76    1.12
  -8 -10   0    5.15    1.04
  -8 -10   0    5.74    1.04
   8  10   0    5.29    0.92
   8  10   0    6.97    1.15
   8  10   0    7.73    1.12
   8  10   0    9.06    1.00
  -9 -10   0    2.81    0.88
  -9 -10   0    0.64    0.85
  -9 -10   0    1.37    0.95
  -9 -10   0    2.17    0.81
  -9 -10   0    1.65    0.89
   9  10   0    1.95    0.76
   9  10   0    1.44    0.91
   9  10   0    1.30    0.79
   9  10   0    1.66    0.85
 -10 -10   0   10.88    1.42
 -10 -10   0    9.40    1.33
 -10 -10   0    9.62    1.34
 -10 -10   0    9.95    1.42
 -10 -10   0    8.39    1.19
  10  10   0    8.25    1.25
  10  10   0    7.66    1.29
  10  10   0   11.24    1.27
  10  10   0    8.64    1.41
 -11 -10   0   15.56    1.71
 -11 -10   0   12.58    1.62
 -11 -10   0   15.57    1.53
 -11 -10   0   13.18    1.69
 -11 -10   0   14.41    1.65
  11  10   0   14.14    1.51
  11  10   0   11.79    1.60
  11  10   0   14.57    1.64
  11  10   0   12.97    1.52
 -12 -10   0   57.52    3.44
 -12 -10   0   63.76    3.56
 -12 -10   0   56.76    3.31
 -12 -10   0   56.05    3.59
 -12 -10   0   54.73    3.47
  12  10   0   56.91    3.26
  12  10   0   55.28    3.56
  12  10   0   56.71    3.40
  12  10   0   67.54    3.62
 -13 -10   0   29.35    2.45
 -13 -10   0   26.08    2.10
 -13 -10   0   27.44    2.33
 -13 -10   0   32.14    2.34
  13  10   0   31.68    2.14
  13  10   0   31.33    2.52
  13  10   0   28.47    2.24
 -14 -10   0    2.20    1.25
 -14 -10   0    1.79    1.20
 -14 -10   0    1.84    1.30
 -14 -10   0    2.77    1.08
  14  10   0    3.54    1.08
  14  10   0    1.90    1.26
  14  10   0    1.87    1.05
 -15 -10   0    1.64    1.22
 -15 -10   0    0.12    1.03
 -15 -10   0   -0.79    1.06
 -15 -10   0    1.13    1.20
  15  10   0   -0.56    0.95
  15  10   0   -0.24    1.00
  15  10   0   -0.04    1.22
 -16 -10   0    0.00    1.16
 -16 -10   0    1.13    1.21
 -16 -10   0   -1.00    1.11
 -16 -10   0    0.69    1.21
  16  10   0    0.44    1.06
  16  10   0    1.65    1.37
  16  10   0    1.71    1.04
 -17 -10   0   -1.49    1.10
 -17 -10   0    1.54    1.35
 -17 -10   0    0.19    1.18
 -17 -10   0    1.33    1.17
  17  10   0    1.60    1.13
  17  10   0    0.64    1.15
  17  10   0    0.70    1.27
 -18 -10   0    1.92    1.26
 -18 -10   0    3.86    1.47
 -18 -10   0    3.91    1.50
 -18 -10   0    3.80    1.47
  18  10   0    1.25    1.16
  18  10   0    5.39    1.56
 -19 -10   0    0.19    1.32
 -19 -10   0    0.80    1.24
 -19 -10   0   -0.71    1.30
  19  10   0   -1.15    1.38
  19  10   0   -1.58    1.12
 -20 -10   0    0.60    1.33
 -20 -10   0    1.01    1.34
 -20 -10   0    0.24    1.29
  20  10   0   -0.52    1.08
 -21 -10   0    1.55    1.49
 -21 -10   0    2.84    1.50
 -21 -10   0    2.18    1.40
  21  10   0    1.06    1.21
  18 -11   0   -0.48    1.52
  18 -11   0   -0.85    1.32
  18 -11   0   -0.54    1.21
 -18  11   0   -1.19    1.27
  17 -11   0   -0.57    1.35
  17 -11   0   -1.09    1.23
  17 -11   0   -1.28    1.31
 -17  11   0   -1.04    1.16
  16 -11   0   -1.68    1.16
  16 -11   0   -2.55    1.20
  16 -11   0    0.71    1.40
 -16  11   0   -1.91    1.10
  15 -11   0   -1.52    1.22
  15 -11   0    1.01    1.31
  15 -11   0   -0.63    1.35
 -15  11   0   -1.67    1.06
  14 -11   0    1.00    1.22
  14 -11   0    0.44    1.30
  14 -11   0    0.46    1.22
 -14  11   0   -0.01    0.99
 -14  11   0   -0.85    1.03
 -14  11   0    0.26    1.32
  13 -11   0    4.60    1.59
  13 -11   0    4.62    1.46
  13 -11   0    9.67    1.73
  13 -11   0    4.60    1.43
 -13  11   0    6.99    1.58
 -13  11   0    5.11    1.22
 -13  11   0    5.77    1.36
  12 -11   0   23.88    2.43
  12 -11   0   32.10    2.67
  12 -11   0   25.45    2.70
  12 -11   0   27.33    2.62
 -12  11   0   29.53    2.17
 -12  11   0   33.40    2.69
 -12  11   0   32.55    2.33
  11 -11   0    8.55    1.54
  11 -11   0    3.25    1.51
  11 -11   0    6.42    1.50
  11 -11   0    6.20    1.51
 -11  11   0    6.86    2.22
 -11  11   0    9.87    1.80
 -11  11   0    6.67    1.22
 -11  11   0    6.91    1.33
  10 -11   0    1.25    1.19
  10 -11   0    0.79    1.13
  10 -11   0    3.06    1.43
  10 -11   0   -0.56    1.17
 -10  11   0    1.77    1.24
 -10  11   0    1.02    0.97
 -10  11   0    0.30    1.03
 -10  11   0   -0.03    0.85
   9 -11   0    2.17    1.26
   9 -11   0    1.19    1.90
   9 -11   0    3.20    1.31
   9 -11   0    3.27    1.25
   9 -11   0    2.88    1.18
  -9  11   0    5.11    1.36
  -9  11   0    3.52    0.96
  -9  11   0    2.06    1.02
  -9  11   0    3.10    1.21
  -9  11   0    3.01    1.14
   8 -11   0    1.04    1.17
   8 -11   0   -0.86    0.97
   8 -11   0   -0.61    0.94
   8 -11   0   -1.25    0.98
   8 -11   0    1.33    1.06
  -8  11   0    0.30    0.87
  -8  11   0   -0.62    1.02
  -8  11   0    0.01    0.96
  -8  11   0    0.54    0.91
  -8  11   0    0.74    0.91
  -8  11   0    0.14    0.70
   7 -11   0   24.15    1.95
   7 -11   0   20.43    2.11
   7 -11   0   21.88    2.07
   7 -11   0   25.89    2.31
   7 -11   0   19.94    2.01
  -7  11   0   22.27    1.70
  -7  11   0   26.18    1.95
  -7  11   0   22.61    1.59
  -7  11   0   23.81    2.12
  -7  11   0   22.25    2.14
  -7  11   0   21.70    2.05
   6 -11   0   43.48    2.70
   6 -11   0   41.08    2.56
   6 -11   0   43.91    2.85
   6 -11   0   37.94    2.63
   6 -11   0   35.16    2.51
  -6  11   0   37.13    2.20
  -6  11   0   38.08    2.68
  -6  11   0   41.88    2.55
  -6  11   0   40.76    2.37
  -6  11   0   42.98    2.62
  -6  11   0   38.53    2.34
  -6  11   0   39.85    2.66
   5 -11   0   21.83    1.74
   5 -11   0   21.12    1.90
   5 -11   0   28.04    2.22
   5 -11   0   20.44    1.88
   5 -11   0   21.03    2.00
  -5  11   0   16.92    1.29
  -5  11   0   20.19    1.90
  -5  11   0   21.67    1.96
  -5  11   0   22.55    1.53
  -5  11   0   23.99    1.80
   4 -11   0   40.18    2.53
   4 -11   0   37.91    2.43
   4 -11   0   40.53    2.42
   4 -11   0   41.40    2.61
   4 -11   0   41.30    2.55
  -4  11   0   40.41    2.57
  -4  11   0   41.99    1.99
  -4  11   0   41.20    2.46
  -4  11   0   38.65    2.22
  -4  11   0   38.91    2.52
   3 -11   0   -1.22    0.62
   3 -11   0    0.44    0.75
   3 -11   0   -0.30    0.73
   3 -11   0   -0.84    0.67
   3 -11   0    0.17    0.70
  -3  11   0   -0.25    0.67
  -3  11   0    0.08    0.70
  -3  11   0   -1.57    0.59
  -3  11   0   -0.33    0.51
   2 -11   0    3.75    0.83
   2 -11   0    3.99    0.90
   2 -11   0    3.38    0.87
   2 -11   0    4.15    0.84
   2 -11   0    4.93    0.88
   2 -11   0    3.66    0.88
  -2  11   0    5.11    0.93
  -2  11   0    3.42    0.78
  -2  11   0    3.43    0.59
  -2  11   0    2.03    0.84
   1 -11   0    1.94    0.75
   1 -11   0    1.49    0.65
   1 -11   0    0.92    0.69
   1 -11   0    0.80    0.68
   1 -11   0    1.51    0.63
   1 -11   0   -0.31    0.62
  -1  11   0    0.69    0.66
  -1  11   0    0.64    0.57
  -1  11   0    1.41    0.43
  -1  11   0   -0.12    0.62
   0 -11   0    1.02    0.59
   0 -11   0   -0.38    0.59
   0 -11   0    0.27    0.60
   0 -11   0    0.14    0.61
   0 -11   0    0.77    0.58
   0 -11   0    1.30    0.59
   0  11   0    0.02    0.60
   0  11   0    0.84    0.40
   0  11   0    0.63    0.33
   0  11   0    0.34    0.63
   0  11   0    1.42    0.50
  -1 -11   0   48.79    2.64
  -1 -11   0   53.51    2.54
  -1 -11   0   49.93    2.52
  -1 -11   0   46.75    2.58
  -1 -11   0   46.54    2.48
  -1 -11   0   46.75    2.58
   1  11   0   46.44    2.61
   1  11   0   44.65    2.25
   1  11   0   42.68    2.28
   1  11   0   51.73    2.67
  -2 -11   0   -0.44    0.54
  -2 -11   0   -0.71    0.47
  -2 -11   0   -0.78    0.52
  -2 -11   0   -0.21    0.53
  -2 -11   0   -0.05    0.51
  -2 -11   0   -0.35    0.59
   2  11   0    0.03    0.59
   2  11   0   -0.12    0.59
  -3 -11   0   12.43    1.05
  -3 -11   0    9.18    0.89
  -3 -11   0    9.02    1.01
  -3 -11   0    9.04    1.05
  -3 -11   0   10.51    1.02
  -3 -11   0    6.48    0.94
   3  11   0    8.42    1.01
   3  11   0    6.93    0.97
  -4 -11   0   26.29    1.65
  -4 -11   0   24.85    1.69
  -4 -11   0   25.70    1.69
  -4 -11   0   24.76    1.59
  -4 -11   0   26.08    1.57
  -4 -11   0   25.08    1.54
   4  11   0   25.80    1.71
   4  11   0   25.44    1.72
  -5 -11   0    2.17    0.71
  -5 -11   0    2.83    0.67
  -5 -11   0    2.40    0.77
  -5 -11   0    2.29    0.77
  -5 -11   0    2.94    0.73
  -5 -11   0    4.04    0.74
   5  11   0    2.34    0.75
   5  11   0    1.76    0.42
   5  11   0    3.24    0.82
  -6 -11   0   67.90    3.38
  -6 -11   0   64.90    3.22
  -6 -11   0   62.36    3.32
  -6 -11   0   58.96    3.33
  -6 -11   0   64.80    3.20
  -6 -11   0   60.18    3.27
  -6 -11   0   61.60    3.26
   6  11   0   66.21    2.95
   6  11   0   68.20    3.39
   6  11   0   55.30    3.04
   6  11   0   60.20    3.35
   6  11   0   57.68    2.98
  -7 -11   0   19.17    1.46
  -7 -11   0   18.36    1.47
  -7 -11   0   20.16    1.42
  -7 -11   0   21.14    1.59
  -7 -11   0   19.90    1.59
   7  11   0   19.63    1.22
   7  11   0   17.31    1.30
   7  11   0   21.06    1.59
   7  11   0   20.57    1.77
  -8 -11   0    8.00    1.03
  -8 -11   0    7.35    1.11
  -8 -11   0    6.17    1.07
  -8 -11   0    7.47    1.18
  -8 -11   0    6.13    1.02
   8  11   0    7.12    0.87
   8  11   0    5.55    0.88
   8  11   0    9.08    1.19
   8  11   0    3.39    0.99
  -9 -11   0   -0.44    0.75
  -9 -11   0    1.65    0.92
  -9 -11   0   -0.15    0.80
  -9 -11   0    0.89    0.73
  -9 -11   0    0.77    0.79
   9  11   0    0.57    0.83
   9  11   0   -0.51    0.57
   9  11   0    1.09    0.73
   9  11   0    1.11    0.90
 -10 -11   0    8.34    1.28
 -10 -11   0    7.29    1.30
 -10 -11   0    5.54    1.20
 -10 -11   0    5.81    1.09
 -10 -11   0    6.33    1.25
  10  11   0    8.62    1.07
  10  11   0    6.91    1.31
  10  11   0    8.69    1.30
  10  11   0    6.88    1.09
 -11 -11   0    0.13    0.88
 -11 -11   0   -0.88    0.96
 -11 -11   0    0.76    0.98
 -11 -11   0   -0.45    0.96
 -11 -11   0   -0.91    0.85
  11  11   0    1.26    1.07
  11  11   0   -0.37    0.79
  11  11   0   -1.05    0.73
  11  11   0    0.70    0.98
 -12 -11   0   -1.18    1.00
 -12 -11   0    0.09    0.89
 -12 -11   0    1.56    1.03
 -12 -11   0   -0.43    0.99
 -12 -11   0   -0.43    0.98
  12  11   0    0.46    0.94
  12  11   0   -1.25    0.71
  12  11   0   -0.56    1.01
  12  11   0   -1.04    0.79
 -13 -11   0    0.66    1.04
 -13 -11   0    0.36    1.02
 -13 -11   0   -0.49    0.94
 -13 -11   0   -0.30    1.03
  13  11   0   -0.26    0.80
  13  11   0   -0.73    0.82
  13  11   0    0.18    1.13
 -14 -11   0   -0.25    1.10
 -14 -11   0   -0.95    1.00
 -14 -11   0   -0.37    0.98
 -14 -11   0    1.11    1.18
  14  11   0   -1.45    1.10
  14  11   0   -0.38    0.88
  14  11   0   -1.09    0.84
 -15 -11   0    1.93    1.21
 -15 -11   0    0.68    1.22
 -15 -11   0    0.88    1.03
 -15 -11   0   -0.09    1.23
  15  11   0    3.96    1.45
  15  11   0    1.23    1.00
  15  11   0    1.36    0.93
 -16 -11   0    2.11    1.28
 -16 -11   0    5.31    1.48
 -16 -11   0    3.91    1.53
 -16 -11   0    4.63    1.47
  16  11   0    6.72    1.67
  16  11   0    6.50    1.34
 -17 -11   0    6.72    1.62
 -17 -11   0    6.10    1.50
 -17 -11   0    6.99    1.48
 -17 -11   0    7.68    1.62
  17  11   0    5.49    1.59
  17  11   0    8.47    1.48
 -18 -11   0    1.13    1.28
 -18 -11   0    2.62    1.36
 -18 -11   0    0.59    1.32
 -18 -11   0    1.06    1.25
  18  11   0   -0.88    1.39
  18  11   0    1.63    1.19
 -19 -11   0   -0.29    1.34
 -19 -11   0   -0.67    1.25
 -19 -11   0   -1.80    1.34
  19  11   0   -1.18    1.08
  19  11   0   -2.69    1.34
 -20 -11   0   -2.34    1.40
 -20 -11   0   -0.61    1.23
 -20 -11   0   -3.03    1.16
  20  11   0    1.06    1.12
  20  11   0   -0.81    1.48
  18 -12   0    1.41    1.64
  18 -12   0   -1.61    1.27
  18 -12   0   -1.62    1.32
 -18  12   0   -0.93    1.11
  17 -12   0    0.70    1.56
  17 -12   0    0.44    1.37
  17 -12   0   -0.01    1.27
 -17  12   0   -1.43    1.14
  16 -12   0    0.09    1.35
  16 -12   0   -0.61    1.30
  16 -12   0    0.67    1.57
 -16  12   0    1.87    1.21
  15 -12   0    0.31    1.37
  15 -12   0   -0.73    1.47
  15 -12   0   -0.29    1.22
 -15  12   0   -1.24    1.03
  14 -12   0   -0.13    1.27
  14 -12   0   -0.37    1.14
  14 -12   0   -2.60    1.25
 -14  12   0   -0.99    1.33
 -14  12   0   -1.41    0.98
  13 -12   0   -0.72    1.17
  13 -12   0    0.15    1.43
  13 -12   0   -0.81    1.28
  13 -12   0    0.83    1.35
 -13  12   0   -1.38    1.31
 -13  12   0   -1.76    0.93
  12 -12   0    6.75    1.59
  12 -12   0    6.17    1.61
  12 -12   0    6.72    1.55
  12 -12   0    7.58    1.62
 -12  12   0    6.27    1.31
 -12  12   0    6.02    1.58
  11 -12   0   10.74    1.77
  11 -12   0    9.30    1.67
  11 -12   0   16.60    1.97
  11 -12   0    8.90    1.76
 -11  12   0   10.07    1.52
 -11  12   0    9.94    1.71
 -11  12   0   14.20    1.51
  10 -12   0    2.75    1.29
  10 -12   0    2.67    1.27
  10 -12   0    4.45    1.35
  10 -12   0    2.76    1.24
 -10  12   0    3.96    1.22
 -10  12   0    3.14    1.10
 -10  12   0    4.44    1.33
 -10  12   0    2.86    0.95
   9 -12   0   -0.74    1.21
   9 -12   0    0.06    1.02
   9 -12   0   -0.78    1.04
   9 -12   0    1.39    1.09
  -9  12   0    0.61    1.09
  -9  12   0    0.67    0.92
  -9  12   0    1.93    1.06
  -9  12   0   -0.09    0.70
   8 -12   0   12.15    1.62
   8 -12   0    6.20    1.51
   8 -12   0    9.85    1.69
   8 -12   0   10.60    1.56
   8 -12   0    7.05    1.40
  -8  12   0   10.41    1.44
  -8  12   0    9.39    1.50
  -8  12   0   10.86    1.29
  -8  12   0   11.30    1.33
  -8  12   0   10.46    1.15
   7 -12   0   11.11    1.64
   7 -12   0   14.05    1.67
   7 -12   0   10.05    1.52
   7 -12   0   12.84    1.73
   7 -12   0   13.08    1.58
  -7  12   0   14.36    1.57
  -7  12   0   13.04    1.70
  -7  12   0   11.51    1.35
  -7  12   0   14.31    1.23
  -7  12   0   13.37    1.65
   6 -12   0   23.97    2.22
   6 -12   0   25.08    2.04
   6 -12   0   20.93    2.02
   6 -12   0   26.70    2.12
   6 -12   0   24.62    1.99
  -6  12   0   25.35    1.97
  -6  12   0   26.30    2.12
  -6  12   0   24.27    1.50
  -6  12   0   28.12    2.13
  -6  12   0   27.89    1.74
   5 -12   0   -0.38    0.83
   5 -12   0   -0.95    0.90
   5 -12   0    0.08    0.94
   5 -12   0   -0.58    0.84
   5 -12   0    0.19    0.88
  -5  12   0    0.26    0.66
  -5  12   0    0.32    0.85
  -5  12   0   -0.07    0.89
  -5  12   0   -0.28    0.79
  -5  12   0   -0.64    0.35
   4 -12   0   11.79    1.40
   4 -12   0   12.92    1.52
   4 -12   0   15.46    1.53
   4 -12   0    9.82    1.38
   4 -12   0   10.94    1.35
  -4  12   0   11.91    1.38
  -4  12   0    9.51    1.35
  -4  12   0   13.71    1.20
  -4  12   0   13.00    1.49
   3 -12   0   14.77    1.52
   3 -12   0   14.02    1.48
   3 -12   0   11.80    1.46
   3 -12   0   13.60    1.47
   3 -12   0   16.64    1.54
  -3  12   0   13.93    1.51
  -3  12   0   13.08    1.06
  -3  12   0   16.82    1.44
  -3  12   0   13.99    1.47
   2 -12   0   12.78    1.33
   2 -12   0   12.47    1.29
   2 -12   0   10.50    1.27
   2 -12   0   14.19    1.31
   2 -12   0   11.73    1.33
  -2  12   0   12.35    1.37
  -2  12   0   13.53    1.18
  -2  12   0   13.26    1.38
  -2  12   0   10.03    0.87
   1 -12   0   -0.16    0.64
   1 -12   0    0.02    0.64
   1 -12   0   -0.15    0.71
   1 -12   0    0.86    0.75
   1 -12   0    0.82    0.67
   1 -12   0    0.28    0.67
  -1  12   0    0.31    0.35
  -1  12   0    0.10    0.70
  -1  12   0    0.80    0.67
  -1  12   0    0.43    0.53
  -1  12   0   -0.71    0.62
   0 -12   0    6.65    0.91
   0 -12   0    7.03    0.91
   0 -12   0    7.31    1.01
   0 -12   0    6.60    0.89
   0 -12   0    6.20    0.97
   0 -12   0    3.76    0.84
   0  12   0    4.40    0.87
   0  12   0    6.29    0.64
   0  12   0    4.66    0.92
  -1 -12   0    3.14    0.74
  -1 -12   0    2.90    0.69
  -1 -12   0    2.14    0.77
  -1 -12   0    1.77    0.72
  -1 -12   0    4.36    0.78
  -1 -12   0    2.61    0.72
   1  12   0    2.63    0.76
   1  12   0    2.66    0.77
  -2 -12   0    7.46    0.91
  -2 -12   0    5.75    0.88
  -2 -12   0    5.63    0.84
  -2 -12   0    5.27    0.93
  -2 -12   0    6.02    0.81
  -2 -12   0    4.85    0.84
   2  12   0    4.39    0.85
   2  12   0    4.50    0.87
  -3 -12   0   16.51    1.37
  -3 -12   0   18.48    1.25
  -3 -12   0   15.60    1.18
  -3 -12   0   15.66    1.24
  -3 -12   0   16.12    1.30
  -3 -12   0   16.77    1.42
   3  12   0   17.02    1.37
   3  12   0   16.06    1.36
  -4 -12   0    4.99    0.75
  -4 -12   0    4.12    0.88
  -4 -12   0    4.85    0.83
  -4 -12   0    4.42    0.87
  -4 -12   0    3.56    0.78
  -4 -12   0    2.61    0.76
   4  12   0    4.05    0.83
   4  12   0    4.05    0.86
  -5 -12   0   -0.20    0.59
  -5 -12   0    0.44    0.65
  -5 -12   0    2.09    0.76
  -5 -12   0    0.62    0.64
  -5 -12   0    0.32    0.66
  -5 -12   0    0.66    0.66
   5  12   0    0.42    0.69
   5  12   0    0.92    0.69
  -6 -12   0    8.45    1.09
  -6 -12   0   10.48    1.20
  -6 -12   0    7.70    1.07
  -6 -12   0    9.41    1.02
  -6 -12   0   10.93    1.18
  -6 -12   0    9.31    1.17
  -6 -12   0    7.94    1.08
   6  12   0    6.92    1.06
   6  12   0    8.74    1.16
  -7 -12   0    6.99    0.98
  -7 -12   0    7.05    1.07
  -7 -12   0    6.36    1.10
  -7 -12   0    9.45    1.20
  -7 -12   0    6.25    1.07
   7  12   0    7.83    1.13
   7  12   0    7.31    1.14
   7  12   0    6.29    0.68
  -8 -12   0    2.94    0.94
  -8 -12   0    4.02    0.94
  -8 -12   0    4.27    1.02
  -8 -12   0    4.22    0.89
  -8 -12   0    4.04    0.99
   8  12   0    5.42    1.05
   8  12   0    4.76    0.72
   8  12   0    5.01    0.61
   8  12   0    3.36    0.99
  -9 -12   0   11.74    1.45
  -9 -12   0   11.35    1.39
  -9 -12   0   10.55    1.24
  -9 -12   0   12.68    1.44
  -9 -12   0   11.16    1.38
   9  12   0    8.77    1.03
   9  12   0    9.73    1.35
   9  12   0   12.35    1.01
   9  12   0   10.25    1.40
 -10 -12   0   22.01    1.72
 -10 -12   0   23.96    1.94
 -10 -12   0   22.52    1.84
 -10 -12   0   18.71    1.90
 -10 -12   0   24.19    1.89
  10  12   0   23.44    1.47
  10  12   0   25.17    2.00
  10  12   0   20.39    2.01
  10  12   0   18.85    1.58
 -11 -12   0    2.00    1.05
 -11 -12   0    2.37    1.08
 -11 -12   0    1.90    1.10
 -11 -12   0    2.90    0.99
 -11 -12   0    2.55    1.06
  11  12   0    2.20    1.02
  11  12   0    1.63    0.80
  11  12   0    4.01    0.82
  11  12   0    2.24    1.11
 -12 -12   0    9.68    1.48
 -12 -12   0    9.71    1.47
 -12 -12   0    7.04    1.97
 -12 -12   0    7.67    1.31
 -12 -12   0   12.37    1.54
  12  12   0    7.13    1.13
  12  12   0    8.48    1.48
  12  12   0    9.10    1.13
 -13 -12   0    0.43    0.97
 -13 -12   0    1.06    1.13
 -13 -12   0   -0.31    1.03
 -13 -12   0   -0.01    1.05
  13  12   0    3.18    1.22
  13  12   0    0.36    0.93
  13  12   0    0.91    0.85
 -14 -12   0    1.39    1.07
 -14 -12   0    1.77    1.16
 -14 -12   0   -1.14    1.08
 -14 -12   0    3.59    1.25
  14  12   0    0.71    0.90
  14  12   0    0.56    1.18
 -15 -12   0   18.47    2.08
 -15 -12   0   22.08    2.31
 -15 -12   0   17.85    2.11
 -15 -12   0   19.45    2.00
  15  12   0   18.61    2.14
  15  12   0   24.18    1.93
 -16 -12   0    5.53    1.53
 -16 -12   0    6.08    1.37
 -16 -12   0    7.25    1.60
 -16 -12   0    6.20    1.54
  16  12   0    6.61    1.27
  16  12   0    5.30    1.63
 -17 -12   0    0.29    1.17
 -17 -12   0    1.05    1.28
 -17 -12   0   -0.36    1.25
 -17 -12   0   -0.13    1.22
  17  12   0   -0.23    1.01
  17  12   0   -2.10    1.24
 -18 -12   0   -0.24    1.15
 -18 -12   0   -1.22    1.24
 -18 -12   0   -0.87    1.27
 -18 -12   0   -1.21    1.14
  18  12   0   -0.37    0.98
  18  12   0    1.98    1.45
 -19 -12   0    1.04    1.25
 -19 -12   0   -0.58    1.26
 -19 -12   0    0.31    1.31
  19  12   0   -1.46    0.93
  19  12   0   -1.15    1.33
 -20 -12   0    0.81    1.36
 -20 -12   0    0.05    1.36
 -20 -12   0   -1.09    1.20
  20  12   0    0.18    1.34
  17 -13   0    0.23    1.46
  17 -13   0   -1.07    1.33
  17 -13   0    0.42    1.33
 -17  13   0   -0.26    1.19
  16 -13   0    0.57    1.33
  16 -13   0    0.88    1.44
  16 -13   0   -1.57    1.30
 -16  13   0    0.61    1.09
  15 -13   0    1.26    1.32
  15 -13   0    0.42    1.30
  15 -13   0    1.47    1.51
 -15  13   0    2.89    1.23
  14 -13   0   -0.35    1.20
  14 -13   0    1.24    1.34
  14 -13   0    1.89    1.51
 -14  13   0    2.10    1.51
 -14  13   0    0.36    1.08
  13 -13   0    1.80    1.30
  13 -13   0    2.09    1.48
  13 -13   0    0.05    1.36
  13 -13   0   -1.20    1.22
 -13  13   0    1.39    1.38
 -13  13   0    0.48    1.06
  12 -13   0    0.83    1.18
  12 -13   0   -0.09    1.16
  12 -13   0    1.99    1.35
  12 -13   0    1.81    1.29
 -12  13   0   -0.48    1.31
 -12  13   0    1.37    1.10
  11 -13   0    3.30    1.37
  11 -13   0    4.33    1.51
  11 -13   0    1.88    1.21
  11 -13   0    6.65    1.55
 -11  13   0    4.36    1.17
 -11  13   0    6.06    1.55
  10 -13   0    8.16    1.56
  10 -13   0    5.60    1.61
  10 -13   0   10.67    1.69
  10 -13   0    8.83    1.58
 -10  13   0   11.25    1.57
 -10  13   0    9.23    1.64
 -10  13   0    8.84    1.35
   9 -13   0   19.29    2.07
   9 -13   0   15.55    1.94
   9 -13   0   15.29    1.93
   9 -13   0   13.58    1.76
  -9  13   0   16.67    1.85
  -9  13   0   17.86    1.71
  -9  13   0   17.15    1.96
  -9  13   0   18.00    1.70
   8 -13   0   -1.00    1.04
   8 -13   0   -0.19    1.01
   8 -13   0   -0.03    1.07
   8 -13   0   -0.19    1.01
  -8  13   0    0.43    0.92
  -8  13   0    1.08    0.87
  -8  13   0    0.69    1.09
   7 -13   0   11.51    1.62
   7 -13   0   15.48    1.80
   7 -13   0    9.23    1.49
   7 -13   0   11.22    1.68
   7 -13   0   11.60    1.53
  -7  13   0   13.83    1.37
  -7  13   0   12.12    1.51
  -7  13   0   12.73    1.66
  -7  13   0   14.26    1.76
   6 -13   0    9.34    1.44
   6 -13   0    9.08    1.50
   6 -13   0   11.08    1.57
   6 -13   0    9.59    1.42
   6 -13   0   11.08    1.46
  -6  13   0   12.11    1.61
  -6  13   0   10.28    1.17
  -6  13   0   10.22    1.38
  -6  13   0   11.29    1.56
   5 -13   0    1.74    1.06
   5 -13   0    2.14    1.05
   5 -13   0    2.05    0.99
   5 -13   0    1.17    0.93
   5 -13   0    1.03    0.91
  -5  13   0    3.34    0.74
  -5  13   0    1.44    0.87
  -5  13   0    0.91    1.01
  -5  13   0    4.01    1.09
   4 -13   0   -1.52    0.82
   4 -13   0   -0.78    0.79
   4 -13   0    0.27    0.79
   4 -13   0   -0.29    0.87
   4 -13   0   -0.47    0.77
  -4  13   0   -0.59    0.69
  -4  13   0   -0.23    0.56
  -4  13   0    0.35    0.84
  -4  13   0    0.41    0.84
   3 -13   0    0.66    0.84
   3 -13   0    0.43    0.78
   3 -13   0    0.86    0.81
   3 -13   0    0.35    0.86
   3 -13   0   -0.10    0.77
  -3  13   0    0.21    0.49
  -3  13   0   -0.06    0.75
  -3  13   0   -0.58    0.61
  -3  13   0    0.04    0.84
   2 -13   0   64.72    3.55
   2 -13   0   69.80    3.59
   2 -13   0   70.42    3.74
   2 -13   0   66.43    3.67
   2 -13   0   73.23    3.67
  -2  13   0   75.69    3.75
  -2  13   0   65.15    3.24
  -2  13   0   57.69    3.35
  -2  13   0   70.16    3.70
   1 -13   0   52.20    2.91
   1 -13   0   53.80    2.85
   1 -13   0   50.65    2.97
   1 -13   0   53.05    2.85
   1 -13   0   51.97    2.95
  -1  13   0   48.80    2.57
  -1  13   0   48.92    2.94
  -1  13   0   53.35    2.98
  -1  13   0   52.97    2.48
   0 -13   0   23.86    1.58
   0 -13   0   20.66    1.62
   0 -13   0   21.42    1.52
   0 -13   0   18.30    1.57
   0 -13   0   21.56    1.68
   0 -13   0   22.52    1.55
   0  13   0   21.02    1.65
   0  13   0   22.54    1.67
  -1 -13   0    9.33    1.10
  -1 -13   0    9.34    1.15
  -1 -13   0    8.40    1.01
  -1 -13   0    9.98    1.18
  -1 -13   0    6.78    1.01
  -1 -13   0    9.69    1.10
   1  13   0    7.56    1.11
   1  13   0    6.89    1.07
  -2 -13   0   21.77    1.55
  -2 -13   0   21.43    1.47
  -2 -13   0   19.19    1.57
  -2 -13   0   22.08    1.48
  -2 -13   0   19.87    1.41
  -2 -13   0   19.12    1.54
   2  13   0   22.40    1.61
   2  13   0   18.48    1.57
  -3 -13   0   40.20    2.13
  -3 -13   0   35.67    2.05
  -3 -13   0   35.82    2.20
  -3 -13   0   35.38    2.20
  -3 -13   0   35.02    2.15
  -3 -13   0   33.44    2.08
   3  13   0   35.76    2.23
   3  13   0   37.91    2.24
  -4 -13   0    1.34    0.73
  -4 -13   0    1.81    0.80
  -4 -13   0    2.23    0.77
  -4 -13   0    1.67    0.75
  -4 -13   0    3.57    0.80
  -4 -13   0    1.30    0.64
   4  13   0    1.70    0.78
   4  13   0    2.47    0.80
  -5 -13   0    5.31    0.89
  -5 -13   0    7.59    1.01
  -5 -13   0    5.12    0.97
  -5 -13   0    4.12    0.89
  -5 -13   0    5.84    0.97
  -5 -13   0    6.20    1.01
   5  13   0    6.46    1.02
   5  13   0    6.25    1.02
  -6 -13   0    8.38    1.13
  -6 -13   0    7.44    1.13
  -6 -13   0    7.07    1.07
  -6 -13   0    5.69    1.02
  -6 -13   0    6.48    0.97
   6  13   0    8.20    1.12
   6  13   0    6.60    1.08
  -7 -13   0   11.11    1.30
  -7 -13   0   10.24    1.29
  -7 -13   0   11.89    1.30
  -7 -13   0   10.55    1.17
  -7 -13   0    8.59    1.21
   7  13   0   10.66    1.27
   7  13   0    7.77    1.22
  -8 -13   0   34.66    2.28
  -8 -13   0   33.63    2.19
  -8 -13   0   31.53    2.04
  -8 -13   0   33.28    2.13
  -8 -13   0   32.39    2.28
   8  13   0   32.20    2.30
   8  13   0   35.73    2.27
  -9 -13   0   38.91    2.52
  -9 -13   0   43.11    2.54
  -9 -13   0   36.53    2.28
  -9 -13   0   40.16    2.46
  -9 -13   0   37.56    2.40
   9  13   0   47.34    2.58
   9  13   0   31.00    1.92
   9  13   0   35.30    2.49
 -10 -13   0    0.28    0.88
 -10 -13   0   -0.30    0.90
 -10 -13   0   -0.59    0.99
 -10 -13   0   -0.72    0.86
 -10 -13   0    0.54    0.80
  10  13   0    1.54    1.02
  10  13   0   -0.13    0.89
  10  13   0   -0.92    0.53
 -11 -13   0   -0.62    0.89
 -11 -13   0   -0.44    0.95
 -11 -13   0    0.13    0.97
 -11 -13   0   -0.50    0.96
 -11 -13   0   -1.18    0.85
  11  13   0    0.35    1.01
  11  13   0   -0.48    0.61
  11  13   0   -0.38    0.97
 -12 -13   0    4.48    1.09
 -12 -13   0    4.81    1.30
 -12 -13   0    4.33    1.18
 -12 -13   0    5.34    1.27
  12  13   0    6.36    1.35
  12  13   0    4.83    0.91
 -13 -13   0    2.49    1.14
 -13 -13   0    1.70    1.04
 -13 -13   0   -1.33    0.98
 -13 -13   0   -0.54    0.98
  13  13   0   -0.10    1.06
  13  13   0    0.12    0.74
 -14 -13   0    0.31    1.16
 -14 -13   0   -0.23    1.07
 -14 -13   0   -0.14    0.97
 -14 -13   0   -1.08    0.97
  14  13   0   -0.05    1.10
  14  13   0   -0.90    0.72
 -15 -13   0    3.39    1.22
 -15 -13   0    2.68    1.33
 -15 -13   0    2.60    1.26
 -15 -13   0    2.75    1.32
  15  13   0    2.72    0.96
  15  13   0    1.43    1.23
 -16 -13   0    8.80    1.71
 -16 -13   0    9.30    1.64
 -16 -13   0   11.65    1.79
 -16 -13   0    9.52    1.49
  16  13   0   10.03    1.34
  16  13   0   10.86    1.78
 -17 -13   0    3.44    1.41
 -17 -13   0    1.22    1.17
 -17 -13   0    3.69    1.49
 -17 -13   0    1.86    1.40
  17  13   0    3.74    1.54
  17  13   0    3.18    1.03
 -18 -13   0    3.55    1.47
 -18 -13   0    3.06    1.36
 -18 -13   0    1.90    1.35
 -18 -13   0    1.40    1.37
  18  13   0    1.67    1.43
 -19 -13   0    0.48    1.22
 -19 -13   0   -0.37    1.32
 -19 -13   0    1.36    1.35
  19  13   0    2.41    1.42
  16 -14   0    0.34    1.38
  16 -14   0   -0.04    1.43
  16 -14   0    4.21    1.56
  15 -14   0    0.24    1.24
  15 -14   0    0.03    1.39
  15 -14   0    0.00    1.38
 -15  14   0    0.50    1.15
  14 -14   0    1.45    1.30
  14 -14   0    2.36    1.48
  14 -14   0   -0.26    1.40
 -14  14   0    1.00    1.57
 -14  14   0    2.34    1.20
  13 -14   0   -0.81    1.18
  13 -14   0    1.18    1.27
  13 -14   0    0.78    1.41
 -13  14   0    1.77    1.08
 -13  14   0    1.13    1.35
  12 -14   0   -0.05    1.34
  12 -14   0   -0.28    1.25
  12 -14   0   -0.35    1.15
  12 -14   0   -1.12    1.21
 -12  14   0    0.02    0.97
 -12  14   0   -0.45    1.36
  11 -14   0   -1.05    1.13
  11 -14   0   -0.13    1.30
  11 -14   0   -1.12    1.16
  11 -14   0    0.11    1.09
 -11  14   0    2.74    0.99
 -11  14   0    1.34    1.35
 -11  14   0   -0.57    0.90
  10 -14   0    2.62    1.31
  10 -14   0    2.14    1.28
  10 -14   0    0.17    1.17
  10 -14   0    3.03    1.28
 -10  14   0    3.23    0.95
 -10  14   0    1.31    1.24
 -10  14   0    3.40    1.13
 -10  14   0    3.97    1.02
   9 -14   0   24.54    2.42
   9 -14   0   22.48    2.38
   9 -14   0   29.02    2.30
   9 -14   0   19.91    2.18
  -9  14   0   23.59    2.36
  -9  14   0   28.79    2.15
  -9  14   0   26.83    1.91
   8 -14   0   30.72    2.50
   8 -14   0   22.73    2.25
   8 -14   0   28.36    2.28
   8 -14   0   23.18    2.37
  -8  14   0   28.69    1.90
  -8  14   0   30.42    2.47
  -8  14   0   27.01    2.14
   7 -14   0    2.76    1.30
   7 -14   0    4.34    1.26
   7 -14   0    5.56    1.30
   7 -14   0    4.10    1.29
  -7  14   0    6.03    1.17
  -7  14   0    3.10    1.19
  -7  14   0    3.53    0.90
   6 -14   0   10.86    1.51
   6 -14   0   13.86    1.69
   6 -14   0    8.80    1.47
   6 -14   0   11.28    1.64
   6 -14   0   11.39    1.54
  -6  14   0   11.87    1.62
  -6  14   0   12.17    1.40
  -6  14   0   12.15    1.19
  -6  14   0    9.93    1.50
   5 -14   0    2.77    1.15
   5 -14   0    3.30    1.07
   5 -14   0    4.41    1.20
   5 -14   0    3.09    1.08
   5 -14   0    3.51    1.11
  -5  14   0    3.86    1.20
  -5  14   0    3.52    0.93
  -5  14   0    5.58    0.84
  -5  14   0    1.94    1.04
   4 -14   0    0.96    0.98
   4 -14   0    0.16    0.85
   4 -14   0   -0.40    0.82
   4 -14   0    0.71    0.88
   4 -14   0    1.39    0.94
  -4  14   0    0.63    0.91
  -4  14   0    0.56    0.53
  -4  14   0    0.32    0.82
  -4  14   0   -0.55    0.67
   3 -14   0   14.23    1.48
   3 -14   0   10.75    1.33
   3 -14   0   12.73    1.51
   3 -14   0   11.23    1.49
   3 -14   0    9.86    1.34
  -3  14   0    9.99    1.07
  -3  14   0   11.71    1.44
  -3  14   0   10.85    0.87
  -3  14   0    9.80    1.38
   2 -14   0    0.78    0.86
   2 -14   0    0.06    0.75
   2 -14   0    0.24    0.79
   2 -14   0   -0.02    0.83
   2 -14   0   -0.34    0.75
  -2  14   0    0.22    0.34
  -2  14   0   -0.26    0.73
  -2  14   0    0.20    0.79
  -2  14   0    0.08    0.51
   1 -14   0    5.14    1.01
   1 -14   0    3.91    1.00
   1 -14   0    4.89    1.05
   1 -14   0    4.27    0.96
   1 -14   0    6.30    1.00
  -1  14   0    5.34    1.02
  -1  14   0    6.39    1.08
   0 -14   0    3.06    0.87
   0 -14   0    2.76    0.80
   0 -14   0    4.55    0.97
   0 -14   0    2.66    0.82
   0 -14   0    3.61    0.92
   0  14   0    3.39    0.89
   0  14   0    1.94    0.83
  -1 -14   0    1.03    0.69
  -1 -14   0    0.94    0.71
  -1 -14   0   -0.59    0.73
  -1 -14   0    0.74    0.70
  -1 -14   0   -0.01    0.71
   1  14   0    0.90    0.73
   1  14   0    1.29    0.75
  -2 -14   0    1.03    0.67
  -2 -14   0   -0.65    0.63
  -2 -14   0   -0.76    0.80
  -2 -14   0   -0.87    0.67
  -2 -14   0    0.18    0.75
  -2 -14   0   -0.08    0.68
   2  14   0    1.03    0.75
   2  14   0   -0.58    0.63
  -3 -14   0   12.43    1.27
  -3 -14   0   16.11    1.43
  -3 -14   0   17.84    1.68
  -3 -14   0   15.67    1.49
  -3 -14   0   15.45    1.44
  -3 -14   0   19.61    1.64
  -3 -14   0   16.99    1.53
   3  14   0   15.44    1.47
   3  14   0   13.83    1.43
  -4 -14   0   -0.04    0.68
  -4 -14   0    0.33    0.62
  -4 -14   0    1.26    0.75
  -4 -14   0    0.93    0.71
  -4 -14   0    1.38    0.81
   4  14   0    0.42    0.73
   4  14   0    0.47    0.75
  -5 -14   0    2.27    0.86
  -5 -14   0    3.81    0.83
  -5 -14   0    1.09    0.75
  -5 -14   0    5.22    0.98
  -5 -14   0    4.27    0.92
   5  14   0    3.77    0.92
   5  14   0    4.16    0.94
  -6 -14   0   -0.49    0.75
  -6 -14   0   -0.23    0.71
  -6 -14   0   -0.07    0.68
  -6 -14   0    0.11    0.71
  -6 -14   0   -0.08    0.70
   6  14   0    0.26    0.73
   6  14   0   -0.85    0.70
  -7 -14   0    1.45    0.83
  -7 -14   0    1.22    0.74
  -7 -14   0    0.37    0.75
  -7 -14   0    0.97    0.84
  -7 -14   0    1.43    0.87
  -7 -14   0    1.93    0.85
   7  14   0    1.58    0.88
   7  14   0    0.97    0.82
  -8 -14   0    0.82    0.77
  -8 -14   0    1.97    0.93
  -8 -14   0    2.43    0.92
  -8 -14   0    1.27    0.84
  -8 -14   0    1.74    0.89
   8  14   0    1.48    0.93
   8  14   0    1.19    0.86
  -9 -14   0   19.74    1.59
  -9 -14   0   21.41    1.67
  -9 -14   0   22.25    1.81
  -9 -14   0   16.17    1.74
  -9 -14   0   20.46    1.86
   9  14   0   18.75    1.82
   9  14   0   22.79    1.84
 -10 -14   0    2.88    1.09
 -10 -14   0    2.73    0.90
 -10 -14   0    3.68    1.07
 -10 -14   0    2.12    1.07
 -10 -14   0    4.39    1.16
  10  14   0    4.22    1.16
  10  14   0    3.31    1.07
 -11 -14   0    1.33    1.07
 -11 -14   0    1.03    0.89
 -11 -14   0   -1.24    0.90
 -11 -14   0    2.64    1.11
  11  14   0    2.04    1.09
 -12 -14   0   -0.30    0.96
 -12 -14   0   -0.19    1.04
 -12 -14   0    0.70    1.08
 -12 -14   0    2.27    0.96
  12  14   0    1.10    1.10
 -13 -14   0    0.55    1.00
 -13 -14   0   -0.26    1.04
 -13 -14   0    0.82    0.94
 -13 -14   0   -0.24    1.08
  13  14   0   -0.20    1.09
 -14 -14   0    0.46    1.12
 -14 -14   0   -1.02    1.04
 -14 -14   0   -0.28    0.98
 -14 -14   0   -1.01    1.04
  14  14   0   -1.62    1.06
 -15 -14   0    1.44    1.31
 -15 -14   0    0.88    1.18
 -15 -14   0    0.66    1.22
 -15 -14   0    1.86    1.17
  15  14   0   -0.39    1.16
 -16 -14   0   -0.69    1.19
 -16 -14   0   -1.30    1.17
 -16 -14   0   -1.35    1.05
 -16 -14   0   -0.52    1.24
  16  14   0    0.11    1.22
 -17 -14   0   -1.24    1.20
 -17 -14   0    0.87    1.25
 -17 -14   0   -0.22    1.11
 -17 -14   0   -0.91    1.23
  17  14   0    0.16    1.29
 -18 -14   0    0.47    1.30
 -18 -14   0    1.74    1.22
 -18 -14   0    0.19    1.27
 -18 -14   0   -3.54    1.10
  18  14   0    1.17    1.37
 -19 -14   0    1.03    1.22
 -19 -14   0    2.14    1.41
 -19 -14   0    2.93    1.51
  19  14   0    0.32    1.30
  15 -15   0    3.79    1.55
  15 -15   0    1.97    1.58
  15 -15   0    3.21    1.52
  14 -15   0   -0.14    1.45
  14 -15   0   -0.32    1.26
  14 -15   0    0.24    1.38
  13 -15   0    4.67    1.56
  13 -15   0    1.58    1.36
  13 -15   0   -0.22    1.43
 -13  15   0    4.46    1.55
  12 -15   0    0.24    1.28
  12 -15   0   -0.35    1.39
  12 -15   0    1.77    1.40
  12 -15   0   -1.12    1.13
 -12  15   0    1.15    1.37
  11 -15   0   -1.24    1.20
  11 -15   0    0.60    1.28
  11 -15   0    0.12    1.12
  11 -15   0    1.29    1.33
 -11  15   0   -0.32    1.24
 -11  15   0    1.82    1.46
  10 -15   0    1.62    1.28
  10 -15   0    1.35    1.17
  10 -15   0    1.87    1.41
  10 -15   0    1.36    1.38
 -10  15   0    1.66    1.02
 -10  15   0    0.96    1.27
 -10  15   0    2.80    0.97
   9 -15   0    0.53    1.26
   9 -15   0    2.55    1.32
   9 -15   0    0.13    1.15
   9 -15   0    1.17    1.14
  -9  15   0    1.48    0.85
  -9  15   0    1.59    1.02
  -9  15   0   -0.21    1.21
   8 -15   0    8.74    1.56
   8 -15   0    8.71    1.51
   8 -15   0    9.58    1.59
   8 -15   0    8.60    1.51
  -8  15   0    7.19    1.54
  -8  15   0    8.49    1.32
  -8  15   0    8.51    1.12
   7 -15   0    3.69    1.23
   7 -15   0    3.54    1.26
   7 -15   0    2.47    1.13
   7 -15   0    2.53    1.21
  -7  15   0    3.65    1.01
  -7  15   0    3.54    0.82
  -7  15   0    3.37    1.25
   6 -15   0    1.17    1.07
   6 -15   0    5.26    1.22
   6 -15   0    4.75    1.30
   6 -15   0    3.53    1.11
  -6  15   0    4.62    1.25
  -6  15   0    3.74    0.79
  -6  15   0    5.87    1.02
   5 -15   0   17.14    1.83
   5 -15   0   14.82    1.70
   5 -15   0   13.31    1.67
   5 -15   0   16.76    1.84
   5 -15   0   14.21    1.67
  -5  15   0   15.30    1.78
  -5  15   0   15.58    1.78
  -5  15   0   15.22    1.16
  -5  15   0   15.41    1.45
   4 -15   0   12.14    1.49
   4 -15   0   11.99    1.55
   4 -15   0   13.01    1.58
   4 -15   0   14.88    1.74
   4 -15   0   13.81    1.60
  -4  15   0   13.00    1.22
  -4  15   0   12.03    1.58
  -4  15   0   16.76    1.42
  -4  15   0    8.94    1.46
   3 -15   0    6.99    1.21
   3 -15   0    5.28    1.14
   3 -15   0    5.69    1.24
   3 -15   0    4.93    1.06
   3 -15   0    5.94    1.24
  -3  15   0    5.55    1.21
  -3  15   0    4.79    0.75
  -3  15   0    6.44    1.22
   2 -15   0   14.28    1.64
   2 -15   0   19.64    1.70
   2 -15   0   17.73    1.72
   2 -15   0   15.94    1.69
   2 -15   0   18.73    1.72
  -2  15   0   16.42    1.71
  -2  15   0   18.08    1.75
   1 -15   0    0.39    0.84
   1 -15   0   -0.31    0.76
   1 -15   0   -0.03    0.78
   1 -15   0   -0.21    0.82
   1 -15   0   -0.58    0.75
  -1  15   0   -0.22    0.75
  -1  15   0    0.08    0.78
   0 -15   0    8.85    1.18
   0 -15   0    6.22    1.09
   0 -15   0    6.69    1.15
   0 -15   0    6.01    1.13
   0 -15   0    7.24    1.08
   0  15   0    9.80    1.27
   0  15   0    8.79    1.18
  -1 -15   0    5.01    1.01
  -1 -15   0    4.38    1.02
  -1 -15   0    4.95    1.00
  -1 -15   0    4.90    1.06
  -1 -15   0    6.06    0.97
   1  15   0    4.50    0.99
   1  15   0    6.39    1.07
  -2 -15   0    1.07    0.77
  -2 -15   0    0.98    0.76
  -2 -15   0    0.16    0.74
  -2 -15   0    1.04    0.74
  -2 -15   0    0.39    0.83
   2  15   0    0.72    0.78
   2  15   0    0.86    0.78
  -3 -15   0   33.75    2.22
  -3 -15   0   32.92    2.05
  -3 -15   0   33.50    2.19
  -3 -15   0   33.47    2.23
  -3 -15   0   36.70    2.14
   3  15   0   36.62    2.26
   3  15   0   33.72    2.25
  -4 -15   0   11.79    1.22
  -4 -15   0   12.75    1.40
  -4 -15   0   13.99    1.36
  -4 -15   0   11.71    1.32
  -4 -15   0   12.35    1.37
   4  15   0   10.87    1.35
   4  15   0   10.15    1.32
  -5 -15   0    0.15    0.74
  -5 -15   0    0.33    0.68
  -5 -15   0    0.65    0.79
  -5 -15   0    0.01    0.73
  -5 -15   0    0.57    0.77
   5  15   0    0.40    0.76
   5  15   0   -0.17    0.73
  -6 -15   0    8.36    1.24
  -6 -15   0    7.95    1.11
  -6 -15   0    6.82    1.11
  -6 -15   0    8.49    1.19
  -6 -15   0   10.66    1.30
   6  15   0   10.32    1.32
   6  15   0    7.09    1.17
  -7 -15   0   -0.62    0.79
  -7 -15   0    1.31    0.82
  -7 -15   0   -0.77    0.72
  -7 -15   0    0.44    0.80
  -7 -15   0    0.20    0.80
  -7 -15   0    0.62    0.72
   7  15   0   -0.27    0.74
   7  15   0   -0.27    0.83
  -8 -15   0   11.79    1.31
  -8 -15   0    9.33    1.34
  -8 -15   0   10.57    1.38
  -8 -15   0   11.76    1.44
  -8 -15   0   10.59    1.38
   8  15   0   13.59    1.54
   8  15   0   15.29    1.55
  -9 -15   0   25.21    1.88
  -9 -15   0   23.66    2.08
  -9 -15   0   28.48    2.11
  -9 -15   0   25.76    1.96
  -9 -15   0   29.63    2.03
   9  15   0   27.25    2.09
   9  15   0   27.50    2.11
 -10 -15   0    1.08    0.89
 -10 -15   0   -0.26    0.93
 -10 -15   0    0.16    0.89
 -10 -15   0    1.88    0.97
 -10 -15   0    2.55    1.11
  10  15   0    0.63    1.01
  10  15   0    2.00    1.07
 -11 -15   0    0.59    0.89
 -11 -15   0    0.57    0.98
 -11 -15   0    1.23    1.03
 -11 -15   0    0.64    1.09
  11  15   0    0.81    1.05
 -12 -15   0    0.30    1.03
 -12 -15   0    0.10    1.01
 -12 -15   0    0.23    1.04
 -12 -15   0    1.66    0.96
  12  15   0   -0.78    1.01
 -13 -15   0    0.10    1.12
 -13 -15   0   -0.44    0.93
 -13 -15   0   -0.67    1.08
 -13 -15   0   -0.39    1.00
  13  15   0   -0.59    1.08
 -14 -15   0   -0.17    1.12
 -14 -15   0   -0.49    1.10
 -14 -15   0    2.01    1.25
 -14 -15   0    2.06    1.15
  14  15   0   -0.90    1.12
 -15 -15   0    1.46    1.30
 -15 -15   0    2.52    1.28
 -15 -15   0    2.04    1.17
 -15 -15   0    2.31    1.29
  15  15   0    1.55    1.29
 -16 -15   0    1.06    1.33
 -16 -15   0    0.70    1.27
 -16 -15   0   -0.40    1.12
 -16 -15   0    0.53    1.24
  16  15   0   -0.29    1.18
 -17 -15   0    1.02    1.18
 -17 -15   0   -0.67    1.24
 -17 -15   0   -0.29    1.26
 -17 -15   0   -1.58    1.15
  17  15   0    1.68    1.34
 -18 -15   0    0.04    1.25
 -18 -15   0    0.61    1.29
 -18 -15   0   -0.33    1.29
 -18 -15   0    0.56    1.22
  18  15   0   -0.54    1.27
  14 -16   0   -0.61    1.26
  14 -16   0    2.11    1.49
  14 -16   0   -0.40    1.34
  13 -16   0    8.69    1.72
  13 -16   0    6.99    1.75
  13 -16   0    6.53    1.63
 -13  16   0    9.60    1.84
  12 -16   0    2.03    1.41
  12 -16   0   -0.41    1.32
  12 -16   0    1.02    1.59
  12 -16   0   -0.21    1.25
 -12  16   0    1.36    1.38
  11 -16   0    1.09    1.31
  11 -16   0    1.30    1.26
  11 -16   0    0.81    1.24
  11 -16   0   -1.67    1.18
 -11  16   0    1.20    1.36
  10 -16   0   -1.19    1.18
  10 -16   0   -0.24    1.21
  10 -16   0    0.62    1.23
  10 -16   0   -1.52    1.14
 -10  16   0   -0.04    1.02
 -10  16   0   -0.68    1.23
   9 -16   0    3.68    1.37
   9 -16   0    2.09    1.22
   9 -16   0    3.32    1.36
   9 -16   0    0.40    1.27
  -9  16   0    4.53    1.40
  -9  16   0    2.11    0.96
   8 -16   0    9.27    1.67
   8 -16   0    7.34    1.46
   8 -16   0    7.89    1.51
   8 -16   0    9.87    1.64
  -8  16   0    8.30    1.21
  -8  16   0   11.60    1.75
   7 -16   0   19.74    2.11
   7 -16   0   22.48    2.26
   7 -16   0   21.94    2.20
   7 -16   0   23.04    2.29
  -7  16   0   23.99    1.78
  -7  16   0   23.70    2.31
   6 -16   0    2.19    1.17
   6 -16   0    0.82    1.09
   6 -16   0    0.00    1.01
   6 -16   0    0.06    1.06
  -6  16   0    1.10    0.76
  -6  16   0    1.80    1.13
   5 -16   0    0.03    0.93
   5 -16   0   -1.71    0.90
   5 -16   0    0.87    1.10
   5 -16   0    0.78    1.00
  -5  16   0   -0.54    0.61
  -5  16   0    0.20    1.02
   4 -16   0   15.92    1.76
   4 -16   0   11.10    1.50
   4 -16   0   13.28    1.55
   4 -16   0   12.31    1.54
   4 -16   0   13.42    1.60
  -4  16   0   12.92    1.82
  -4  16   0   12.45    1.06
  -4  16   0   11.20    1.59
   3 -16   0   19.36    1.82
   3 -16   0   20.33    2.00
   3 -16   0   22.33    2.05
   3 -16   0   23.86    2.03
   3 -16   0   18.11    1.87
  -3  16   0   20.18    1.98
  -3  16   0   23.63    1.88
   2 -16   0    1.90    0.95
   2 -16   0    3.36    0.99
   2 -16   0    1.73    0.93
   2 -16   0    2.70    1.03
   2 -16   0    1.72    0.97
  -2  16   0    2.56    0.89
  -2  16   0    1.00    0.91
   1 -16   0    2.38    0.96
   1 -16   0    2.82    0.93
   1 -16   0    3.18    1.01
   1 -16   0    2.61    0.96
   1 -16   0    4.07    1.06
  -1  16   0    4.03    1.02
  -1  16   0    3.21    1.00
   0 -16   0   -0.11    0.79
   0 -16   0    0.88    0.79
   0 -16   0    0.82    0.84
   0 -16   0    0.46    0.83
   0 -16   0    1.39    0.88
   0  16   0   -0.16    0.80
   0  16   0   -0.09    0.76
  -1 -16   0    4.44    0.94
  -1 -16   0    6.26    1.04
  -1 -16   0    3.80    1.00
  -1 -16   0    2.92    0.93
  -1 -16   0    4.76    1.06
   1  16   0    3.87    1.01
   1  16   0    3.18    0.95
  -2 -16   0    6.72    1.08
  -2 -16   0    5.06    0.97
  -2 -16   0    6.31    1.08
  -2 -16   0    3.84    0.94
  -2 -16   0    5.58    1.08
   2  16   0    7.47    1.17
   2  16   0    6.06    1.10
  -3 -16   0    8.46    1.20
  -3 -16   0    9.63    1.18
  -3 -16   0   10.90    1.35
  -3 -16   0   10.50    1.36
  -3 -16   0    8.55    1.21
   3  16   0   11.41    1.39
   3  16   0   13.66    1.47
  -4 -16   0   49.31    2.91
  -4 -16   0   50.96    2.81
  -4 -16   0   45.31    2.80
  -4 -16   0   50.44    2.75
  -4 -16   0   45.79    2.87
   4  16   0   53.55    2.93
   4  16   0   48.65    2.92
  -5 -16   0    7.70    1.19
  -5 -16   0    7.07    1.17
  -5 -16   0    7.64    1.17
  -5 -16   0    7.31    1.08
  -5 -16   0    9.36    1.25
   5  16   0    8.30    1.24
   5  16   0    7.44    1.19
  -6 -16   0   14.96    1.45
  -6 -16   0   16.29    1.61
  -6 -16   0   17.21    1.62
  -6 -16   0   16.75    1.57
  -6 -16   0   13.24    1.49
   6  16   0   12.67    1.51
   6  16   0   15.98    1.58
  -7 -16   0   22.99    1.75
  -7 -16   0   21.71    1.87
  -7 -16   0   22.55    1.85
  -7 -16   0   21.67    1.77
  -7 -16   0   16.84    1.72
  -7 -16   0   21.25    1.63
   7  16   0   16.03    1.74
   7  16   0   24.31    1.85
  -8 -16   0    1.86    0.99
  -8 -16   0    2.46    0.96
  -8 -16   0    1.50    0.89
  -8 -16   0    3.02    0.94
  -8 -16   0    2.68    0.98
   8  16   0    3.15    1.03
   8  16   0    1.82    0.98
  -9 -16   0   34.44    2.45
  -9 -16   0   35.34    2.27
  -9 -16   0   35.24    2.36
  -9 -16   0   40.33    2.51
  -9 -16   0   35.50    2.35
   9  16   0   34.19    2.44
   9  16   0   29.86    2.45
 -10 -16   0   18.82    1.83
 -10 -16   0   15.54    1.75
 -10 -16   0   17.47    1.80
 -10 -16   0   18.01    1.63
  10  16   0   16.08    1.81
 -11 -16   0    1.90    1.06
 -11 -16   0    0.77    1.01
 -11 -16   0    0.45    0.92
 -11 -16   0   -0.36    0.84
  11  16   0    0.00    0.96
 -12 -16   0    2.84    1.07
 -12 -16   0    4.04    1.15
 -12 -16   0    4.09    1.21
 -12 -16   0    2.46    1.12
  12  16   0    2.48    1.17
 -13 -16   0    3.39    1.12
 -13 -16   0    2.31    1.19
 -13 -16   0    5.01    1.32
 -13 -16   0    2.47    1.20
  13  16   0    0.43    1.13
 -14 -16   0   -0.69    1.03
 -14 -16   0    0.78    1.16
 -14 -16   0   -0.19    1.01
 -14 -16   0   -0.92    1.07
  14  16   0    0.21    1.14
 -15 -16   0   -0.47    1.03
 -15 -16   0    0.41    1.15
 -15 -16   0   -0.88    1.09
 -15 -16   0    0.99    1.16
  15  16   0   -1.17    1.14
 -16 -16   0    0.30    1.13
 -16 -16   0    2.17    1.28
 -16 -16   0    4.08    1.48
 -16 -16   0    2.01    1.25
  16  16   0    0.26    1.21
 -17 -16   0    3.37    1.42
 -17 -16   0   -0.45    1.08
 -17 -16   0    0.32    1.32
 -17 -16   0    0.94    1.31
  17  16   0    3.17    1.47
 -18 -16   0   -0.43    1.24
 -18 -16   0    0.22    1.26
  13 -17   0   -0.45    1.40
  13 -17   0   -0.58    1.35
  13 -17   0   -0.15    1.25
 -13  17   0    0.52    1.42
  12 -17   0   -2.59    1.19
  12 -17   0   -0.17    1.31
  12 -17   0    0.98    1.36
 -12  17   0   -0.50    1.27
  11 -17   0    5.38    1.56
  11 -17   0    4.06    1.44
  11 -17   0    7.05    1.74
  11 -17   0    9.76    1.70
 -11  17   0    7.25    1.73
  10 -17   0   14.72    1.94
  10 -17   0   11.54    1.92
  10 -17   0   16.64    2.05
  10 -17   0    7.96    1.61
 -10  17   0   10.52    1.53
 -10  17   0   10.87    1.86
   9 -17   0   -0.51    1.11
   9 -17   0   -0.45    1.21
   9 -17   0    2.22    1.18
   9 -17   0   -1.88    1.13
  -9  17   0   -0.78    0.80
  -9  17   0    0.97    1.24
   8 -17   0    0.87    1.24
   8 -17   0    1.74    1.19
   8 -17   0    2.47    1.27
   8 -17   0    0.54    1.14
  -8  17   0    1.30    1.21
  -8  17   0    0.74    0.86
   7 -17   0    8.27    1.56
   7 -17   0    7.29    1.43
   7 -17   0    7.85    1.50
   7 -17   0    8.18    1.57
  -7  17   0    7.96    1.53
  -7  17   0    5.94    1.02
   6 -17   0   -0.26    1.13
   6 -17   0   -1.27    1.02
   6 -17   0    0.33    1.05
   6 -17   0    0.27    1.05
  -6  17   0   -0.86    0.64
  -6  17   0   -0.73    1.09
   5 -17   0    4.62    1.23
   5 -17   0    3.45    1.15
   5 -17   0    2.91    1.23
   5 -17   0    6.41    1.38
  -5  17   0    4.32    0.71
  -5  17   0    3.39    1.26
   4 -17   0    1.78    1.14
   4 -17   0    1.73    1.06
   4 -17   0    2.52    1.09
   4 -17   0    2.00    1.05
  -4  17   0    1.14    1.06
   3 -17   0   45.97    2.79
   3 -17   0   44.83    2.85
   3 -17   0   48.16    2.95
   3 -17   0   43.24    2.78
  -3  17   0   42.04    2.90
   2 -17   0   13.51    1.59
   2 -17   0   15.48    1.71
   2 -17   0   14.52    1.66
   2 -17   0   16.34    1.75
   2 -17   0   12.44    1.51
  -2  17   0   16.72    1.73
  -2  17   0   13.47    1.63
   1 -17   0    0.73    0.93
   1 -17   0    2.79    0.99
   1 -17   0    0.26    0.90
   1 -17   0    0.85    0.90
   1 -17   0    0.43    0.87
  -1  17   0    0.92    0.95
  -1  17   0    1.74    0.89
   0 -17   0    3.25    0.98
   0 -17   0    3.13    0.97
   0 -17   0    4.15    0.96
   0 -17   0    2.70    0.99
   0 -17   0    2.34    0.95
   0  17   0    3.10    1.00
   0  17   0    4.62    1.01
  -1 -17   0    4.42    0.96
  -1 -17   0    4.48    1.09
  -1 -17   0    1.75    0.86
  -1 -17   0    3.19    0.96
  -1 -17   0    4.87    1.01
   1  17   0    3.37    1.01
   1  17   0    2.70    0.96
  -2 -17   0    2.81    0.92
  -2 -17   0    1.86    0.89
  -2 -17   0    2.18    0.94
  -2 -17   0    2.51    0.86
  -2 -17   0    1.42    0.87
   2  17   0    1.31    0.87
   2  17   0    1.13    0.86
  -3 -17   0   19.22    1.74
  -3 -17   0   16.51    1.62
  -3 -17   0   15.97    1.52
  -3 -17   0   18.60    1.65
  -3 -17   0   16.43    1.61
   3  17   0   20.13    1.64
   3  17   0   15.45    1.64
  -4 -17   0    3.13    0.88
  -4 -17   0    4.69    1.05
  -4 -17   0    3.23    0.94
  -4 -17   0    3.75    0.97
  -4 -17   0    4.44    1.01
   4  17   0    3.61    1.01
   4  17   0    4.06    0.99
  -5 -17   0    3.75    0.96
  -5 -17   0    4.30    1.03
  -5 -17   0    5.02    1.07
  -5 -17   0    5.23    0.97
  -5 -17   0    3.95    1.01
   5  17   0    3.63    0.98
   5  17   0    2.12    0.95
  -6 -17   0    8.11    1.22
  -6 -17   0    9.07    1.26
  -6 -17   0    7.95    1.28
  -6 -17   0    8.06    1.27
  -6 -17   0    7.42    1.13
   6  17   0    9.33    1.29
   6  17   0    7.30    1.24
  -7 -17   0   -0.44    0.74
  -7 -17   0    1.86    0.91
  -7 -17   0   -0.05    0.86
  -7 -17   0    0.51    0.83
  -7 -17   0    0.31    0.85
  -7 -17   0    0.11    0.87
   7  17   0    0.00    0.85
   7  17   0   -0.62    0.82
  -8 -17   0    1.36    0.91
  -8 -17   0    1.75    1.02
  -8 -17   0    1.25    0.91
  -8 -17   0    2.36    0.93
  -8 -17   0    2.30    1.03
   8  17   0    1.33    0.95
   8  17   0    1.42    0.93
  -9 -17   0    3.67    1.00
  -9 -17   0    4.87    1.16
  -9 -17   0    3.74    1.11
  -9 -17   0    3.37    1.06
   9  17   0    1.58    1.00
 -10 -17   0    0.32    0.94
 -10 -17   0    1.05    1.01
 -10 -17   0    0.10    0.85
 -10 -17   0    1.97    0.97
  10  17   0   -0.05    0.93
 -11 -17   0    2.74    0.98
 -11 -17   0    1.71    1.03
 -11 -17   0    1.95    1.10
 -11 -17   0    0.62    0.99
  11  17   0   -0.40    1.00
 -12 -17   0    0.86    1.09
 -12 -17   0    1.89    1.12
 -12 -17   0   -0.14    0.93
 -12 -17   0    2.59    1.08
  12  17   0   -0.75    1.03
 -13 -17   0    3.58    1.11
 -13 -17   0    3.72    1.30
 -13 -17   0    4.58    1.31
 -13 -17   0    2.90    1.16
  13  17   0    2.60    1.26
 -14 -17   0    0.30    1.14
 -14 -17   0    1.92    1.17
 -14 -17   0   -0.74    0.93
 -14 -17   0    1.27    1.05
  14  17   0   -0.37    1.11
 -15 -17   0    0.38    1.24
 -15 -17   0    1.72    1.22
 -15 -17   0    1.85    1.32
 -15 -17   0    0.63    1.04
  15  17   0    0.55    1.22
 -16 -17   0    0.47    1.21
 -16 -17   0   -0.80    1.18
 -16 -17   0    5.74    1.48
 -16 -17   0    2.48    1.25
  16  17   0   -2.03    1.11
 -17 -17   0   -0.34    1.17
 -17 -17   0    1.43    1.35
 -17 -17   0    0.87    1.28
 -17 -17   0    2.06    1.38
  17  17   0    2.51    1.42
  12 -18   0    0.28    1.43
  12 -18   0    0.47    1.42
  12 -18   0    1.40    1.35
 -12  18   0    0.92    1.38
  11 -18   0    2.49    1.48
  11 -18   0    1.23    1.48
  11 -18   0    0.08    1.31
  11 -18   0   -0.46    1.17
 -11  18   0    5.58    1.57
  10 -18   0    9.15    1.68
  10 -18   0   13.47    1.97
  10 -18   0   12.86    1.84
  10 -18   0   13.70    1.97
 -10  18   0   10.78    1.87
 -10  18   0   10.51    1.31
   9 -18   0   17.83    2.12
   9 -18   0   16.74    2.08
   9 -18   0   18.85    2.10
   9 -18   0   16.17    2.11
  -9  18   0   19.06    2.24
  -9  18   0   18.39    1.56
   8 -18   0   -0.70    1.16
   8 -18   0    0.23    1.24
   8 -18   0    0.76    1.17
   8 -18   0   -1.84    1.01
  -8  18   0    1.21    1.21
   7 -18   0    3.01    1.38
   7 -18   0    7.60    1.40
   7 -18   0    5.89    1.46
   7 -18   0    8.30    1.57
  -7  18   0    7.47    1.55
   6 -18   0   11.29    1.61
   6 -18   0   10.31    1.57
   6 -18   0    9.44    1.60
   6 -18   0   10.20    1.61
  -6  18   0    8.47    1.58
   5 -18   0   14.64    1.82
   5 -18   0   14.21    1.85
   5 -18   0   14.50    1.81
   5 -18   0   13.62    1.68
  -5  18   0   14.03    1.78
   4 -18   0    9.94    1.53
   4 -18   0    7.53    1.41
   4 -18   0   11.28    1.56
   4 -18   0    9.18    1.47
  -4  18   0    6.51    1.37
   3 -18   0    1.44    1.07
   3 -18   0   -0.96    0.92
   3 -18   0   -1.52    0.88
   3 -18   0   -0.50    0.91
  -3  18   0   -0.85    0.94
   2 -18   0   23.59    2.04
   2 -18   0   23.12    2.01
   2 -18   0   20.58    1.99
   2 -18   0   21.82    2.02
  -2  18   0   19.25    1.97
   1 -18   0    1.00    0.92
   1 -18   0   -0.03    0.90
   1 -18   0    0.77    1.00
   1 -18   0    0.22    0.93
  -1  18   0   -0.26    0.92
   0 -18   0   -0.47    0.83
   0 -18   0   -0.35    0.88
   0 -18   0    1.74    0.92
   0 -18   0   -0.43    0.84
   0 -18   0    0.84    0.93
   0  18   0    0.45    0.88
   0  18   0    1.21    0.92
  -1 -18   0    1.25    0.88
  -1 -18   0    1.31    0.92
  -1 -18   0    0.33    0.84
  -1 -18   0   -1.38    0.84
  -1 -18   0    1.04    0.82
   1  18   0    0.51    0.84
   1  18   0    0.30    0.84
  -2 -18   0    0.54    0.83
  -2 -18   0    2.33    0.95
  -2 -18   0    0.76    0.86
  -2 -18   0    1.03    0.92
  -2 -18   0    1.70    0.83
   2  18   0    1.48    0.87
   2  18   0    1.32    0.88
  -3 -18   0    5.73    1.12
  -3 -18   0    7.28    1.17
  -3 -18   0    8.30    1.28
  -3 -18   0    4.44    1.02
  -3 -18   0    5.42    1.01
   3  18   0    5.70    1.12
   3  18   0    5.32    1.12
  -4 -18   0    3.74    1.01
  -4 -18   0    2.64    0.94
  -4 -18   0    2.95    0.88
  -4 -18   0    2.36    0.99
  -4 -18   0    2.84    0.99
   4  18   0    2.35    0.98
   4  18   0    2.52    0.96
  -5 -18   0    0.93    0.90
  -5 -18   0    1.39    0.86
  -5 -18   0    2.34    0.86
  -5 -18   0    0.40    0.86
  -5 -18   0    2.26    0.90
   5  18   0    0.20    0.88
   5  18   0    1.64    0.93
  -6 -18   0   -0.65    0.82
  -6 -18   0   -0.80    0.82
  -6 -18   0    0.58    0.84
  -6 -18   0   -1.23    0.74
  -6 -18   0    0.42    0.87
   6  18   0    0.57    0.87
   6  18   0    0.03    0.86
  -7 -18   0    1.80    0.90
  -7 -18   0    1.96    0.97
  -7 -18   0    1.12    0.88
  -7 -18   0    1.73    0.94
   7  18   0    0.46    0.89
  -8 -18   0    1.42    1.01
  -8 -18   0    2.10    0.98
  -8 -18   0    1.68    0.89
  -8 -18   0    2.80    0.98
   8  18   0    0.70    0.94
  -9 -18   0   -0.48    0.91
  -9 -18   0    0.09    0.88
  -9 -18   0    0.71    0.83
  -9 -18   0    0.59    0.87
   9  18   0   -0.32    0.85
 -10 -18   0   -0.23    0.97
 -10 -18   0    1.08    0.92
 -10 -18   0    1.55    1.04
 -10 -18   0    2.46    0.98
  10  18   0   -0.01    0.92
 -11 -18   0    5.00    1.24
 -11 -18   0    5.86    1.32
 -11 -18   0    4.66    1.13
 -11 -18   0    4.39    1.11
  11  18   0    4.87    1.23
 -12 -18   0    4.91    1.25
 -12 -18   0    6.63    1.35
 -12 -18   0    6.52    1.24
  12  18   0    7.74    1.42
 -13 -18   0    0.02    1.11
 -13 -18   0   -0.90    1.00
 -13 -18   0    1.97    1.07
 -13 -18   0    0.15    1.09
  13  18   0    0.31    1.10
 -14 -18   0    2.53    1.17
 -14 -18   0    2.74    1.28
 -14 -18   0    1.42    1.17
 -14 -18   0    3.28    1.21
  14  18   0   -0.88    1.14
 -15 -18   0    3.38    1.37
 -15 -18   0    1.22    1.20
 -15 -18   0    0.91    1.19
 -15 -18   0    2.37    1.20
  15  18   0    1.34    1.22
 -16 -18   0   -0.61    1.18
 -16 -18   0    0.43    1.25
 -16 -18   0   -1.63    1.12
 -16 -18   0    1.67    1.20
  16  18   0    1.61    1.34
  11 -19   0   -2.07    1.26
  11 -19   0   -0.40    1.21
  11 -19   0    0.21    1.33
 -11  19   0    3.12    1.48
  10 -19   0    1.42    1.41
  10 -19   0    2.62    1.54
  10 -19   0    1.69    1.33
  10 -19   0    1.48    1.27
 -10  19   0    1.77    1.32
   9 -19   0    3.19    1.41
   9 -19   0    0.76    1.19
   9 -19   0    1.77    1.41
   9 -19   0   -0.87    1.20
  -9  19   0    2.57    1.37
   8 -19   0    7.72    1.64
   8 -19   0    7.52    1.60
   8 -19   0   10.62    1.73
   8 -19   0    7.32    1.59
  -8  19   0    7.72    1.58
   7 -19   0    0.84    1.19
   7 -19   0    1.40    1.27
   7 -19   0    0.71    1.19
   7 -19   0    0.56    1.24
  -7  19   0    0.16    1.14
   6 -19   0   10.63    1.62
   6 -19   0   10.65    1.66
   6 -19   0   11.47    1.63
   6 -19   0   12.27    1.81
  -6  19   0   11.95    1.77
   5 -19   0   12.67    1.65
   5 -19   0    8.10    1.41
   5 -19   0    9.13    1.56
   5 -19   0   11.32    1.62
  -5  19   0    7.59    1.52
   4 -19   0   -0.41    0.91
   4 -19   0    0.15    1.02
   4 -19   0   -0.66    0.98
   4 -19   0   -1.67    0.93
  -4  19   0    0.53    1.04
   3 -19   0   -0.34    0.98
   3 -19   0   -1.19    0.85
   3 -19   0    0.97    1.01
   3 -19   0    0.55    0.95
  -3  19   0   -0.07    0.98
   2 -19   0    6.36    1.30
   2 -19   0    9.00    1.44
   2 -19   0    5.70    1.24
   2 -19   0    6.62    1.25
  -2  19   0    6.40    1.30
   1 -19   0   42.63    2.71
   1 -19   0   39.30    2.59
   1 -19   0   43.37    2.71
   1 -19   0   45.51    2.83
  -1  19   0   39.31    2.79
   0 -19   0   40.88    2.70
   0 -19   0   39.61    2.62
   0 -19   0   43.54    2.73
   0 -19   0   47.47    2.83
   0  19   0   42.36    2.81
  -1 -19   0   11.37    1.52
  -1 -19   0    9.72    1.44
  -1 -19   0   11.87    1.46
  -1 -19   0    9.18    1.33
   1  19   0    9.88    1.44
  -2 -19   0    6.03    1.14
  -2 -19   0    3.50    1.00
  -2 -19   0    4.39    1.05
  -2 -19   0    3.40    1.09
   2  19   0    5.76    1.21
  -3 -19   0   10.36    1.42
  -3 -19   0   11.72    1.32
  -3 -19   0   12.42    1.50
  -3 -19   0   12.99    1.46
   3  19   0   10.13    1.42
  -4 -19   0   10.84    1.42
  -4 -19   0    7.31    1.17
  -4 -19   0    8.57    1.28
  -4 -19   0   10.27    1.37
   4  19   0    7.78    1.28
  -5 -19   0   -0.97    0.78
  -5 -19   0   -0.25    0.81
  -5 -19   0   -0.62    0.86
  -5 -19   0    0.78    0.98
   5  19   0    0.65    0.89
  -6 -19   0    1.12    0.95
  -6 -19   0   -0.12    0.79
  -6 -19   0   -0.04    0.85
  -6 -19   0   -0.78    0.79
   6  19   0    0.47    0.91
  -7 -19   0    0.31    0.94
  -7 -19   0    0.74    0.95
  -7 -19   0   -0.02    0.82
  -7 -19   0   -0.53    0.85
   7  19   0    0.00    0.92
  -8 -19   0    0.19    0.91
  -8 -19   0    1.52    0.95
  -8 -19   0    1.53    0.92
  -8 -19   0    0.92    0.99
   8  19   0    0.03    0.92
  -9 -19   0   -0.72    0.87
  -9 -19   0   -0.08    0.97
  -9 -19   0   -0.39    0.81
  -9 -19   0    1.90    0.98
   9  19   0    0.76    0.95
 -10 -19   0    0.19    1.00
 -10 -19   0   -0.13    0.89
 -10 -19   0    0.19    0.89
 -10 -19   0   -0.49    0.99
  10  19   0    0.42    0.94
 -11 -19   0    0.39    0.92
 -11 -19   0   -1.79    0.99
 -11 -19   0    0.37    1.00
 -11 -19   0   -0.09    1.02
  11  19   0    0.45    1.02
 -12 -19   0    2.93    1.23
 -12 -19   0    1.12    1.12
 -12 -19   0    2.38    1.13
 -12 -19   0    1.01    1.03
  12  19   0    0.34    1.04
 -13 -19   0    2.15    1.07
 -13 -19   0    1.56    1.18
 -13 -19   0    2.89    1.16
 -13 -19   0    2.64    1.16
  13  19   0   -0.90    1.02
 -14 -19   0   -0.07    1.12
 -14 -19   0   -1.45    1.10
 -14 -19   0    0.45    1.04
 -14 -19   0   -0.17    1.06
  14  19   0   -0.51    1.11
 -15 -19   0    2.68    1.24
 -15 -19   0    3.27    1.37
 -15 -19   0    4.54    1.28
 -15 -19   0    6.66    1.44
  15  19   0    4.03    1.40
  10 -20   0   -0.75    1.48
  10 -20   0    0.22    1.25
  10 -20   0   -0.80    1.25
  10 -20   0   -0.12    1.23
 -10  20   0    0.29    1.28
   9 -20   0    0.29    1.33
   9 -20   0    0.56    1.30
   9 -20   0    1.50    1.40
   9 -20   0    2.07    1.34
  -9  20   0    1.53    1.34
   8 -20   0    3.30    1.39
   8 -20   0    1.43    1.24
   8 -20   0    3.10    1.42
   8 -20   0    1.50    1.30
  -8  20   0    4.97    1.43
   7 -20   0    8.46    1.69
   7 -20   0    9.01    1.64
   7 -20   0    9.69    1.73
   7 -20   0   11.62    1.75
  -7  20   0    9.43    1.62
   6 -20   0    1.20    1.21
   6 -20   0   -0.80    1.11
   6 -20   0    3.84    1.31
   6 -20   0    1.15    1.26
  -6  20   0    0.16    1.19
   5 -20   0    1.23    1.12
   5 -20   0    0.31    1.16
   5 -20   0    1.08    1.13
   5 -20   0    1.43    1.18
  -5  20   0    0.94    1.19
   4 -20   0   -0.14    1.04
   4 -20   0   -0.23    1.00
   4 -20   0    1.61    1.08
   4 -20   0   -0.70    1.01
  -4  20   0   -0.97    1.05
   3 -20   0   -0.19    1.00
   3 -20   0    0.98    1.07
   3 -20   0    0.98    1.03
   3 -20   0   -0.77    0.95
  -3  20   0    1.25    1.07
   2 -20   0    7.57    1.43
   2 -20   0    9.45    1.44
   2 -20   0   10.13    1.40
   2 -20   0   13.31    1.64
  -2  20   0   11.01    1.57
   1 -20   0    1.69    1.05
   1 -20   0    0.61    0.97
   1 -20   0    1.80    1.01
   1 -20   0    1.57    1.08
  -1  20   0   -0.03    0.99
   0 -20   0    5.75    1.30
   0 -20   0   11.87    1.41
   0 -20   0    8.21    1.35
   0 -20   0    5.54    1.29
   0  20   0    7.98    1.35
  -1 -20   0   21.29    1.95
  -1 -20   0   24.89    2.03
  -1 -20   0   24.66    2.08
  -1 -20   0   21.58    2.00
   1  20   0   18.20    1.93
  -2 -20   0   -1.03    0.95
  -2 -20   0   -0.57    0.84
  -2 -20   0    0.68    0.95
  -2 -20   0    1.57    1.01
   2  20   0    0.64    0.94
  -3 -20   0   -0.07    0.94
  -3 -20   0    0.32    0.91
  -3 -20   0   -0.55    0.85
  -3 -20   0   -0.69    0.86
   3  20   0   -0.97    0.83
  -4 -20   0    1.09    1.00
  -4 -20   0   -1.46    0.79
  -4 -20   0   -0.94    0.84
  -4 -20   0    1.21    0.91
   4  20   0   -0.56    0.86
  -5 -20   0    2.07    1.00
  -5 -20   0    1.74    0.94
  -5 -20   0    2.63    1.00
  -5 -20   0    4.96    1.19
   5  20   0    2.36    0.99
  -6 -20   0    4.44    1.18
  -6 -20   0    2.10    1.00
  -6 -20   0    5.73    1.06
  -6 -20   0    4.30    1.14
   6  20   0    2.79    1.07
  -7 -20   0    5.21    1.12
  -7 -20   0    3.51    1.09
  -7 -20   0    6.07    1.19
  -7 -20   0    3.81    1.11
   7  20   0    5.26    1.18
  -8 -20   0   -0.38    0.87
  -8 -20   0    1.03    1.00
  -8 -20   0    1.13    0.99
  -8 -20   0   -1.09    0.92
   8  20   0    1.51    1.03
  -9 -20   0   -0.97    0.94
  -9 -20   0    1.29    0.93
  -9 -20   0    0.18    0.92
  -9 -20   0    0.88    0.97
   9  20   0   -0.72    0.91
 -10 -20   0    0.78    1.05
 -10 -20   0    0.45    1.02
 -10 -20   0   -0.05    0.91
 -10 -20   0    0.07    0.99
  10  20   0   -0.43    0.95
 -11 -20   0    4.81    1.38
 -11 -20   0    3.74    1.15
 -11 -20   0    4.04    1.24
 -11 -20   0    4.68    1.16
  11  20   0    4.92    1.30
 -12 -20   0    9.54    1.54
 -12 -20   0    7.85    1.76
 -12 -20   0    9.10    1.39
 -12 -20   0    6.79    1.37
  12  20   0    6.87    1.44
 -13 -20   0    1.62    1.84
 -13 -20   0    1.45    1.20
 -13 -20   0    0.28    1.02
 -13 -20   0   -0.62    1.02
  13  20   0    1.60    1.16
   8 -21   0    0.50    1.29
   8 -21   0    1.62    1.29
   8 -21   0   -1.29    1.18
   8 -21   0    1.01    1.23
  -8  21   0    2.15    1.38
   7 -21   0    1.08    1.25
   7 -21   0    1.38    1.27
   7 -21   0    0.51    1.18
   7 -21   0   -0.42    1.25
  -7  21   0    0.80    1.22
   6 -21   0    1.84    1.29
   6 -21   0    0.36    1.17
   6 -21   0    0.96    1.23
   6 -21   0    3.97    1.32
  -6  21   0    0.71    1.21
   5 -21   0   -0.09    1.08
   5 -21   0   -0.75    1.06
   5 -21   0   -0.79    1.02
   5 -21   0   -1.76    0.97
  -5  21   0   -0.37    1.13
   4 -21   0    2.01    1.14
   4 -21   0    0.78    1.09
   4 -21   0    2.49    1.19
   4 -21   0    1.83    1.18
  -4  21   0   -0.45    1.11
   3 -21   0    5.37    1.21
   3 -21   0    4.76    1.28
   3 -21   0    4.44    1.26
   3 -21   0    4.98    1.30
  -3  21   0    8.11    1.47
   2 -21   0   -1.53    0.94
   2 -21   0    2.83    1.10
   2 -21   0    0.82    1.10
   2 -21   0    0.72    0.99
  -2  21   0    0.03    1.01
   1 -21   0    8.87    1.38
   1 -21   0    7.42    1.42
   1 -21   0   10.32    1.48
   1 -21   0   12.71    1.56
  -1  21   0   11.00    1.55
   0 -21   0    5.88    1.33
   0 -21   0    5.07    1.14
   0 -21   0    5.33    1.26
   0 -21   0    5.65    1.26
   0  21   0    6.12    1.30
  -1 -21   0    2.22    1.07
  -1 -21   0    1.23    0.90
  -1 -21   0    1.25    1.01
  -1 -21   0    0.39    0.98
   1  21   0    1.60    1.00
  -2 -21   0    3.28    1.09
  -2 -21   0    3.12    0.99
  -2 -21   0    1.41    1.06
  -2 -21   0    2.83    1.08
   2  21   0    1.34    0.99
  -3 -21   0    0.54    0.93
  -3 -21   0    1.57    1.14
  -3 -21   0   -0.57    0.84
  -3 -21   0    1.55    0.91
   3  21   0   -0.27    0.93
  -4 -21   0    5.01    1.12
  -4 -21   0    5.63    1.09
  -4 -21   0    8.22    1.27
   4  21   0    4.47    1.19
  -5 -21   0   -1.31    0.79
  -5 -21   0    0.44    0.92
  -5 -21   0    1.02    0.90
   5  21   0   -0.08    0.95
  -6 -21   0    3.84    1.06
  -6 -21   0    3.28    1.03
  -6 -21   0    2.34    1.04
   6  21   0    1.54    1.03
  -7 -21   0    1.35    0.95
  -7 -21   0    1.37    0.96
  -7 -21   0    3.27    1.10
   7  21   0   -0.48    0.94
  -8 -21   0    2.12    1.01
  -8 -21   0    0.24    0.95
  -8 -21   0   -0.46    0.90
   8  21   0   -0.35    0.95
  -9 -21   0    2.27    1.03
  -9 -21   0    1.93    1.10
  -9 -21   0    2.31    1.12
   9  21   0    3.79    1.18
 -10 -21   0    1.70    1.08
 -10 -21   0    0.85    1.06
 -10 -21   0    1.09    1.08
  10  21   0    0.67    1.04
 -11 -21   0    1.59    1.14
 -11 -21   0    1.10    1.01
 -11 -21   0    0.04    1.00
  11  21   0    0.80    1.04
 -12 -21   0   -0.28    0.99
 -12 -21   0    0.89    1.09
 -12 -21   0   -3.28    0.92
  12  21   0   -0.30    1.04
   6 -22   0   -0.79    1.14
   6 -22   0    1.07    1.25
   6 -22   0   -1.32    1.11
   6 -22   0   -0.13    1.15
  -6  22   0    0.55    1.17
   5 -22   0    0.08    1.18
   5 -22   0    0.52    1.14
   5 -22   0    1.88    1.17
   5 -22   0   -1.63    1.05
  -5  22   0   -0.88    1.08
   4 -22   0    4.16    1.32
   4 -22   0    5.46    1.41
   4 -22   0    3.41    1.22
   4 -22   0    5.51    1.29
  -4  22   0    6.28    1.45
   3 -22   0    1.06    1.13
   3 -22   0   -0.37    1.03
   3 -22   0   -0.80    1.07
   3 -22   0    1.47    1.14
  -3  22   0    0.08    1.07
   2 -22   0    1.69    1.14
   2 -22   0   -0.13    0.99
   2 -22   0    0.12    1.05
   2 -22   0    1.60    1.12
  -2  22   0    0.90    1.13
   1 -22   0    0.97    1.01
   1 -22   0   -0.35    1.00
   1 -22   0   -1.23    1.12
   1 -22   0   -0.60    0.99
  -1  22   0    1.02    1.06
   0 -22   0    0.89    0.98
   0 -22   0    0.45    1.07
   0 -22   0    0.08    0.95
   0  22   0    1.47    1.06
  -1 -22   0    0.02    1.01
  -1 -22   0    0.13    0.95
  -1 -22   0    2.15    0.97
   1  22   0    0.14    0.98
  -2 -22   0    1.65    1.06
  -2 -22   0    1.23    0.92
  -2 -22   0    1.87    1.08
   2  22   0    1.92    1.01
  -3 -22   0    4.28    1.10
  -3 -22   0    4.66    1.18
  -3 -22   0    6.00    1.24
   3  22   0    4.55    1.16
  -4 -22   0    4.56    1.15
  -4 -22   0    4.12    1.09
  -4 -22   0    5.70    1.20
   4  22   0    5.95    1.26
  -5 -22   0   13.07    1.54
  -5 -22   0   19.04    1.77
  -5 -22   0   12.95    1.59
   5  22   0   10.52    1.55
  -6 -22   0    2.72    1.09
  -6 -22   0    1.22    0.99
  -6 -22   0    1.59    1.10
   6  22   0    2.79    1.07
  -7 -22   0   -0.61    0.97
  -7 -22   0   -0.30    0.94
  -7 -22   0   -0.17    0.90
   7  22   0   -0.77    0.91
  -8 -22   0    2.09    1.04
  -8 -22   0    0.98    0.99
  -8 -22   0    0.87    1.02
   8  22   0    0.25    1.01
  -9 -22   0    2.59    1.14
  -9 -22   0    1.91    1.01
  -9 -22   0    2.38    1.11
   9  22   0    2.10    1.11
 -10 -22   0   27.85    2.11
 -10 -22   0   31.21    2.20
  10  22   0   19.47    2.16
   3 -23   0   -0.22    1.07
   3 -23   0    0.10    1.08
   3 -23   0    2.12    1.18
  -3  23   0   -0.34    1.13
   2 -23   0    4.25    1.30
   2 -23   0    2.95    1.19
   2 -23   0    2.47    1.22
  -2  23   0    0.74    1.14
   1 -23   0    2.22    1.07
   1 -23   0    2.67    1.15
   1 -23   0    3.32    1.21
  -1  23   0    3.22    1.22
   0 -23   0    0.89    1.02
   0 -23   0    2.44    1.21
   0 -23   0    2.69    1.14
   0  23   0    2.52    1.16
  -1 -23   0    3.23    1.18
  -1 -23   0    1.79    1.11
  -1 -23   0   -0.38    0.90
   1  23   0    0.88    1.04
  -2 -23   0    0.03    0.99
  -2 -23   0    0.54    1.01
  -2 -23   0    1.69    1.00
   2  23   0    0.04    0.94
  -3 -23   0    6.69    1.23
  -3 -23   0    7.58    1.34
  -3 -23   0    6.95    1.33
   3  23   0    5.24    1.27
  -4 -23   0   13.01    1.57
  -4 -23   0   13.97    1.59
  -4 -23   0   12.35    1.53
   4  23   0   11.57    1.57
  -5 -23   0    2.50    1.12
  -5 -23   0    1.82    1.15
  -5 -23   0    2.07    1.04
   5  23   0    2.30    1.09
  -6 -23   0    0.00    0.92
  -6 -23   0    0.75    1.05
   6  23   0    0.62    0.99
  -7 -23   0    1.64    0.96
  -7 -23   0   -2.02    0.93
   7  23   0   -0.97    0.87
   5  23  -1    6.87    1.28
  -5 -23   1    7.20    1.49
  -5 -23   1    6.63    1.22
   4  23  -1    0.82    0.90
  -4 -23   1    1.49    0.93
  -4 -23   1    0.29    0.95
   3  23  -1    1.90    1.01
  -3 -23   1    0.35    0.91
  -3 -23   1    0.76    1.05
   2  23  -1    0.46    0.96
  -2 -23   1    0.62    0.92
  -2 -23   1   -0.18    0.96
   1  23  -1   -0.81    0.93
  -1 -23   1    0.21    0.88
  -1 -23   1    0.62    1.04
   0  23  -1    3.17    1.12
   0 -23   1    0.86    1.09
   0 -23   1    0.76    0.98
  -1  23  -1   -0.79    0.92
   1 -23   1   -0.80    0.96
   1 -23   1    1.49    1.12
   9  22  -1    1.95    1.05
  -9 -22   1    1.84    1.07
  -9 -22   1    1.29    0.99
   8  22  -1   -1.00    0.90
  -8 -22   1   -1.46    0.95
  -8 -22   1   -0.38    0.89
   7  22  -1    1.91    1.01
  -7 -22   1    2.46    1.07
  -7 -22   1    2.22    1.20
  -7 -22   1    2.61    1.02
   6  22  -1    2.47    1.07
  -6 -22   1    3.01    1.07
  -6 -22   1    2.97    1.10
  -6 -22   1    4.17    1.06
   5  22  -1    8.39    1.33
  -5 -22   1    9.11    1.30
  -5 -22   1    7.84    1.29
  -5 -22   1    9.90    1.37
   4  22  -1   10.16    1.47
  -4 -22   1   12.84    1.40
  -4 -22   1    9.79    1.37
  -4 -22   1   12.37    1.49
   3  22  -1   -1.19    0.87
  -3 -22   1    1.08    0.96
  -3 -22   1   -0.08    0.87
  -3 -22   1    0.39    0.95
   2  22  -1    7.06    1.29
  -2 -22   1   10.59    1.33
  -2 -22   1    9.30    1.39
  -2 -22   1    9.40    1.41
   1  22  -1   -0.35    0.91
  -1 -22   1    0.33    0.96
  -1 -22   1    2.04    0.96
  -1 -22   1    1.85    1.06
   0  22  -1   -0.91    0.91
   0 -22   1   -0.35    0.95
   0 -22   1   -1.28    0.89
   0 -22   1    0.64    0.97
  -1  22  -1    0.37    1.01
   1 -22   1    0.28    1.02
   1 -22   1    0.01    0.95
   1 -22   1   -1.59    0.89
  -2  22  -1    1.85    1.11
   2 -22   1    2.63    1.06
   2 -22   1    1.52    1.06
   2 -22   1    1.40    1.08
  -3  22  -1    2.30    1.22
   3 -22   1    3.76    1.27
   3 -22   1    3.78    1.18
   3 -22   1    3.65    1.23
  -4  22  -1    1.48    1.14
   4 -22   1    1.89    1.14
   4 -22   1    0.55    1.01
   4 -22   1   -1.22    1.04
  -5  22  -1    8.53    1.59
   5 -22   1    7.90    1.56
   5 -22   1    9.69    1.67
   5 -22   1    7.93    1.54
  11  21  -1    9.75    1.52
 -11 -21   1    8.58    1.48
 -11 -21   1    7.89    1.34
  10  21  -1   12.91    1.65
 -10 -21   1   12.56    1.64
 -10 -21   1   11.96    1.58
 -10 -21   1   13.94    1.56
   9  21  -1    3.77    1.19
  -9 -21   1    3.82    1.19
  -9 -21   1    5.62    1.15
  -9 -21   1    1.96    1.11
   8  21  -1    2.56    1.07
  -8 -21   1    2.76    1.07
  -8 -21   1    3.37    1.10
  -8 -21   1    3.91    1.08
   7  21  -1   -0.03    0.93
  -7 -21   1   -0.61    0.83
  -7 -21   1   -0.36    0.86
  -7 -21   1   -0.77    0.94
   6  21  -1    7.74    1.29
  -6 -21   1    8.59    1.35
  -6 -21   1    5.68    1.16
  -6 -21   1    7.34    1.27
   5  21  -1    9.00    1.34
  -5 -21   1   10.15    1.32
  -5 -21   1   12.32    1.48
  -5 -21   1    8.84    1.34
   4  21  -1    0.06    0.87
  -4 -21   1   -0.13    0.83
  -4 -21   1   -1.31    0.91
  -4 -21   1    0.22    0.86
   3  21  -1    3.13    1.03
  -3 -21   1    3.01    1.01
  -3 -21   1    2.10    0.93
  -3 -21   1    1.85    1.01
   2  21  -1    4.17    1.13
  -2 -21   1    5.99    1.22
  -2 -21   1    5.19    1.18
  -2 -21   1    3.98    1.05
   1  21  -1    3.89    1.10
  -1 -21   1    3.23    1.00
  -1 -21   1    6.23    1.22
  -1 -21   1    5.57    1.20
   0  21  -1    0.51    0.97
   0 -21   1    0.26    0.99
   0 -21   1    0.87    0.96
   0 -21   1    0.36    0.93
  -1  21  -1    0.03    0.99
   1 -21   1   -1.80    0.84
   1 -21   1   -0.40    1.02
   1 -21   1   -0.78    0.86
  -2  21  -1    0.04    1.02
   2 -21   1   -0.09    0.98
   2 -21   1    0.06    1.15
   2 -21   1    0.71    0.96
   2 -21   1   -0.50    0.94
  -3  21  -1    2.47    1.17
   3 -21   1    3.45    1.26
   3 -21   1    4.37    1.20
   3 -21   1    2.70    1.11
   3 -21   1    3.68    1.23
  -4  21  -1   17.80    2.01
   4 -21   1   20.99    2.07
   4 -21   1   19.17    1.93
   4 -21   1   18.60    1.95
   4 -21   1   23.16    2.11
  -5  21  -1   -0.70    1.07
   5 -21   1    1.00    1.18
   5 -21   1    3.16    1.21
   5 -21   1    3.21    1.27
   5 -21   1    1.82    1.14
  -6  21  -1    3.08    1.27
   6 -21   1    1.53    1.19
   6 -21   1   -0.69    1.11
   6 -21   1    0.63    1.16
   6 -21   1    1.36    1.21
  -7  21  -1   -0.48    1.18
   7 -21   1   -0.21    1.17
   7 -21   1    0.32    1.23
   7 -21   1    0.04    1.14
   7 -21   1    0.97    1.20
 -13 -20   1    0.61    1.13
  12  20  -1    0.40    1.00
 -12 -20   1   -0.19    1.00
 -12 -20   1    0.79    1.03
 -12 -20   1   -1.49    1.01
  11  20  -1    0.03    1.00
 -11 -20   1   -0.90    0.96
 -11 -20   1   -1.87    0.89
 -11 -20   1    0.02    0.96
  10  20  -1    2.60    1.08
 -10 -20   1    1.29    0.99
 -10 -20   1    2.19    1.02
 -10 -20   1    1.55    1.01
   9  20  -1    5.55    1.22
  -9 -20   1    4.17    1.19
  -9 -20   1    4.54    1.14
  -9 -20   1    4.38    1.05
   8  20  -1    2.74    1.11
  -8 -20   1    5.27    1.21
  -8 -20   1    6.02    1.15
  -8 -20   1    5.66    1.21
   7  20  -1    3.57    1.12
  -7 -20   1    3.86    1.00
  -7 -20   1    1.69    0.98
  -7 -20   1    3.70    1.03
   6  20  -1   -0.33    0.86
  -6 -20   1    0.45    0.87
  -6 -20   1   -0.32    0.89
  -6 -20   1    1.36    0.89
   5  20  -1    7.99    1.25
  -5 -20   1    7.79    1.25
  -5 -20   1    8.21    1.17
  -5 -20   1   10.13    1.34
   4  20  -1    8.95    1.33
  -4 -20   1   11.04    1.34
  -4 -20   1    7.71    1.18
  -4 -20   1    9.10    1.28
   3  20  -1   -0.37    0.86
  -3 -20   1   -0.66    0.79
  -3 -20   1    0.55    0.90
  -3 -20   1   -0.27    0.86
   2  20  -1   -0.08    0.88
  -2 -20   1   -0.77    0.85
  -2 -20   1   -0.72    0.86
  -2 -20   1   -0.40    0.81
   1  20  -1    3.88    1.11
  -1 -20   1    5.89    1.21
  -1 -20   1    3.65    1.12
  -1 -20   1    6.40    1.13
  -1 -20   1    3.37    1.14
   0  20  -1   41.23    2.67
   0 -20   1   41.01    2.62
   0 -20   1   39.45    2.56
   0 -20   1   35.26    2.45
   0 -20   1   38.91    2.64
  -1  20  -1   42.21    2.79
   1 -20   1   37.31    2.70
   1 -20   1   40.28    2.64
   1 -20   1   43.23    2.61
   1 -20   1   40.46    2.63
  -2  20  -1    6.01    1.29
   2 -20   1    5.26    1.18
   2 -20   1    7.73    1.34
   2 -20   1    7.13    1.32
   2 -20   1    6.49    1.29
  -3  20  -1   -0.90    0.93
   3 -20   1    0.52    0.99
   3 -20   1    1.03    1.08
   3 -20   1   -0.06    0.95
   3 -20   1   -0.41    1.02
  -4  20  -1    1.88    1.18
   4 -20   1    2.92    1.13
   4 -20   1    1.66    1.09
   4 -20   1    2.06    1.12
   4 -20   1    0.76    1.04
  -5  20  -1    0.99    1.16
   5 -20   1    2.22    1.17
   5 -20   1    2.15    1.16
   5 -20   1    0.01    1.12
   5 -20   1   -0.05    1.03
  -6  20  -1    2.09    1.16
   6 -20   1    2.05    1.19
   6 -20   1    1.95    1.20
   6 -20   1    0.64    1.15
   6 -20   1    0.98    1.11
  -7  20  -1    3.16    1.35
   7 -20   1   -1.21    1.19
   7 -20   1    1.26    1.24
   7 -20   1   -0.20    1.19
   7 -20   1   -0.83    1.12
  -8  20  -1    1.00    1.24
   8 -20   1    0.44    1.15
   8 -20   1    0.22    1.24
   8 -20   1   -1.73    1.17
   8 -20   1    0.29    1.20
  -9  20  -1   -0.28    1.19
   9 -20   1   -1.64    1.10
   9 -20   1    0.21    1.25
   9 -20   1    0.45    1.21
   9 -20   1    1.10    1.36
  14  19  -1    0.09    1.12
 -14 -19   1   -1.54    1.07
 -14 -19   1   -0.30    1.06
 -14 -19   1   -0.98    1.04
  13  19  -1    0.58    1.07
 -13 -19   1    1.70    1.08
 -13 -19   1   -0.55    1.06
 -13 -19   1   -0.06    1.06
  12  19  -1   10.00    1.54
 -12 -19   1    8.15    1.39
 -12 -19   1    7.20    1.31
 -12 -19   1    8.53    1.40
  11  19  -1    3.54    1.15
 -11 -19   1    3.31    1.06
 -11 -19   1    4.36    1.15
 -11 -19   1    7.41    1.35
  10  19  -1    2.56    1.05
 -10 -19   1    4.67    1.13
 -10 -19   1    3.98    1.09
 -10 -19   1    2.85    1.08
   9  19  -1   10.43    1.47
  -9 -19   1    9.72    1.41
  -9 -19   1   10.35    1.32
  -9 -19   1   11.87    1.50
   8  19  -1    6.84    1.26
  -8 -19   1   10.35    1.64
  -8 -19   1    9.64    1.31
  -8 -19   1    8.70    1.34
  -8 -19   1    8.40    1.26
   7  19  -1    6.68    1.26
  -7 -19   1    7.09    1.15
  -7 -19   1    6.97    1.21
  -7 -19   1    6.65    1.19
  -7 -19   1    6.07    1.32
   6  19  -1    2.74    1.01
  -6 -19   1    4.01    1.03
  -6 -19   1    4.97    1.14
  -6 -19   1    5.74    1.12
  -6 -19   1    4.81    1.00
   5  19  -1    3.72    1.04
  -5 -19   1    2.93    0.97
  -5 -19   1    5.02    1.10
  -5 -19   1    4.50    1.08
  -5 -19   1    3.89    1.01
   4  19  -1   -0.69    0.79
   4  19  -1   -0.67    0.80
  -4 -19   1   -0.12    0.86
  -4 -19   1   -0.70    0.86
  -4 -19   1   -0.43    0.80
  -4 -19   1   -0.04    0.83
   3  19  -1    8.09    1.29
   3  19  -1    6.56    1.21
  -3 -19   1    8.10    1.81
  -3 -19   1    8.44    1.28
  -3 -19   1    7.26    1.20
  -3 -19   1    8.17    1.13
  -3 -19   1    6.39    1.16
   2  19  -1    7.66    1.29
   2  19  -1   13.18    1.62
  -2 -19   1   10.60    1.26
  -2 -19   1    9.54    1.38
  -2 -19   1   10.18    1.31
  -2 -19   1   10.65    1.39
   1  19  -1    4.10    1.11
  -1 -19   1    3.21    1.01
  -1 -19   1    2.67    1.13
  -1 -19   1    2.41    0.95
  -1 -19   1    5.65    1.13
   0  19  -1    6.78    1.24
   0 -19   1    5.64    1.14
   0 -19   1    6.52    1.18
   0 -19   1    6.98    1.27
   0 -19   1    6.29    1.24
  -1  19  -1   27.72    2.22
   1 -19   1   28.12    2.06
   1 -19   1   28.21    2.16
   1 -19   1   27.72    2.18
   1 -19   1   31.71    2.17
  -2  19  -1   40.00    2.69
   2 -19   1   38.22    2.54
   2 -19   1   39.66    2.63
   2 -19   1   34.77    2.45
   2 -19   1   37.90    2.54
  -3  19  -1    6.69    1.33
   3 -19   1    9.06    1.43
   3 -19   1    6.63    1.24
   3 -19   1    6.72    1.29
   3 -19   1    8.97    1.32
  -4  19  -1    0.52    1.06
   4 -19   1    1.53    1.08
   4 -19   1   -0.73    0.94
   4 -19   1    1.83    1.06
   4 -19   1   -0.06    0.92
  -5  19  -1    0.18    1.08
   5 -19   1    0.40    1.10
   5 -19   1    0.22    1.01
   5 -19   1    0.26    1.05
   5 -19   1    1.29    1.11
  -6  19  -1   10.05    1.62
   6 -19   1   10.74    1.54
   6 -19   1   11.25    1.73
   6 -19   1    9.84    1.57
   6 -19   1    7.53    1.51
  -7  19  -1   13.67    1.86
   7 -19   1   11.04    1.62
   7 -19   1   12.95    1.82
   7 -19   1   12.06    1.76
   7 -19   1   13.24    1.87
  -8  19  -1    2.95    1.30
   8 -19   1    3.39    1.34
   8 -19   1    3.95    1.41
   8 -19   1    4.51    1.41
   8 -19   1    1.92    1.21
  -9  19  -1    3.61    1.41
   9 -19   1    1.56    1.30
   9 -19   1   -0.51    1.24
   9 -19   1    0.24    1.28
   9 -19   1   -0.07    1.13
 -10  19  -1    0.67    1.26
  10 -19   1    1.61    1.38
  10 -19   1    0.34    1.22
  10 -19   1    0.89    1.38
  10 -19   1    0.61    1.26
 -11  19  -1    1.94    1.35
  11 -19   1    2.96    1.45
  11 -19   1    1.26    1.25
  11 -19   1    5.60    1.63
  11 -19   1    3.69    1.49
  15  18  -1    3.80    1.38
 -15 -18   1    1.81    1.12
 -15 -18   1    3.21    1.28
 -15 -18   1    2.48    1.27
 -15 -18   1    0.61    1.19
  14  18  -1    2.72    1.27
 -14 -18   1    1.27    1.19
 -14 -18   1    2.72    1.19
 -14 -18   1   -0.65    0.99
 -14 -18   1    2.93    1.28
  13  18  -1   -2.24    0.97
 -13 -18   1   -2.36    0.98
 -13 -18   1   -0.89    1.11
 -13 -18   1   -0.20    1.00
 -13 -18   1   -1.22    0.97
  12  18  -1   -0.24    1.05
 -12 -18   1   -0.09    0.95
 -12 -18   1   -0.43    1.00
 -12 -18   1   -1.73    1.00
 -12 -18   1    0.37    1.03
  11  18  -1    1.18    1.06
 -11 -18   1    1.61    1.01
 -11 -18   1    2.94    1.08
 -11 -18   1    1.92    1.09
 -11 -18   1    0.33    0.93
  10  18  -1    0.61    1.00
 -10 -18   1   -1.63    0.83
 -10 -18   1    0.10    0.87
 -10 -18   1    0.18    0.95
 -10 -18   1   -0.22    0.90
   9  18  -1   -0.15    0.91
  -9 -18   1    0.75    0.87
  -9 -18   1    0.09    0.85
  -9 -18   1    1.51    0.96
  -9 -18   1    0.20    0.95
   8  18  -1   -0.06    0.87
  -8 -18   1   -0.04    0.81
  -8 -18   1    0.00    0.91
  -8 -18   1    0.57    0.88
  -8 -18   1    0.25    0.81
   7  18  -1   -0.55    0.91
   7  18  -1    0.36    0.84
  -7 -18   1    0.61    0.87
  -7 -18   1    0.08    0.76
  -7 -18   1   -1.15    1.21
  -7 -18   1    1.14    0.95
  -7 -18   1    0.34    0.81
   6  18  -1    0.45    0.86
   6  18  -1    0.13    0.81
  -6 -18   1    0.81    0.85
  -6 -18   1    0.50    0.86
  -6 -18   1    0.47    0.77
  -6 -18   1   -0.22    0.81
  -6 -18   1    0.90    0.84
   5  18  -1    1.73    0.87
   5  18  -1    0.64    0.84
  -5 -18   1    0.57    0.83
  -5 -18   1    1.39    0.87
  -5 -18   1    2.00    0.91
  -5 -18   1    0.29    0.85
  -5 -18   1    1.07    0.80
   4  18  -1   12.25    1.40
   4  18  -1    8.54    1.27
  -4 -18   1    9.40    1.28
  -4 -18   1   10.32    1.30
  -4 -18   1    9.02    1.22
  -4 -18   1    8.51    1.16
  -4 -18   1   12.65    1.40
   3  18  -1    1.42    0.85
   3  18  -1    1.97    0.88
  -3 -18   1    0.66    0.81
  -3 -18   1    1.41    0.78
  -3 -18   1    1.11    0.81
  -3 -18   1    1.43    0.87
  -3 -18   1    1.06    0.87
   2  18  -1   -0.58    0.75
   2  18  -1   -0.35    0.75
  -2 -18   1    0.36    0.80
  -2 -18   1    0.33    0.81
  -2 -18   1   -0.42    0.73
  -2 -18   1    0.38    0.82
  -2 -18   1   -0.55    0.75
   1  18  -1    0.61    0.79
   1  18  -1    0.11    0.82
  -1 -18   1    0.16    0.80
  -1 -18   1    0.21    0.88
  -1 -18   1    1.03    0.82
  -1 -18   1    0.56    0.83
  -1 -18   1   -0.28    0.83
   0  18  -1    1.08    0.89
   0  18  -1    0.46    0.84
   0 -18   1   -0.56    0.82
   0 -18   1    1.48    0.84
   0 -18   1    1.35    0.95
   0 -18   1   -0.45    0.83
   0 -18   1    1.38    0.87
  -1  18  -1    4.61    1.12
  -1  18  -1    6.78    1.21
   1 -18   1    7.01    1.22
   1 -18   1    4.06    1.07
   1 -18   1    4.52    1.12
   1 -18   1    4.62    1.04
   1 -18   1    5.46    1.19
  -2  18  -1    0.91    0.96
   2 -18   1    1.99    0.96
   2 -18   1   -0.43    0.90
   2 -18   1    1.23    0.92
   2 -18   1    1.57    0.97
  -3  18  -1   12.05    1.57
   3 -18   1   11.17    1.46
   3 -18   1   13.38    1.55
   3 -18   1   10.87    1.52
   3 -18   1   11.98    1.50
  -4  18  -1    2.37    1.11
   4 -18   1    1.65    1.03
   4 -18   1    1.23    1.00
   4 -18   1    1.78    1.11
   4 -18   1    2.56    1.08
  -5  18  -1   -1.97    0.94
   5 -18   1   -0.15    0.97
   5 -18   1   -2.42    0.89
   5 -18   1   -0.26    1.00
   5 -18   1    0.51    0.95
  -6  18  -1    1.54    1.17
   6 -18   1    0.22    1.05
   6 -18   1    2.17    1.22
   6 -18   1    1.59    1.07
   6 -18   1    2.74    1.19
  -7  18  -1    1.12    1.15
   7 -18   1    0.53    1.15
   7 -18   1    0.27    1.15
   7 -18   1    0.53    1.15
   7 -18   1    0.38    1.09
  -8  18  -1    4.96    1.41
   8 -18   1    2.40    1.20
   8 -18   1    6.36    1.48
   8 -18   1    2.49    1.32
   8 -18   1    4.19    1.33
  -9  18  -1    1.52    1.23
   9 -18   1    3.17    1.41
   9 -18   1    1.20    1.22
   9 -18   1   -0.68    1.20
   9 -18   1    1.19    1.27
 -10  18  -1    0.26    1.16
  10 -18   1    0.69    1.20
  10 -18   1   -0.25    1.21
  10 -18   1    0.91    1.41
  10 -18   1    1.14    1.33
 -11  18  -1   -1.17    1.20
  11 -18   1   -1.15    1.25
  11 -18   1   -3.04    1.08
  11 -18   1    1.15    1.30
  11 -18   1   -0.66    1.33
 -12  18  -1   -1.01    1.23
  12 -18   1    1.01    1.31
  12 -18   1    0.20    1.42
  12 -18   1   -0.66    1.31
  16  17  -1    0.07    1.26
 -16 -17   1    0.96    1.30
 -16 -17   1    0.76    1.15
 -16 -17   1    0.40    1.24
 -16 -17   1    1.17    1.17
  15  17  -1    2.95    1.34
 -15 -17   1    0.97    1.16
 -15 -17   1   -1.16    1.07
 -15 -17   1    1.51    1.09
 -15 -17   1    2.42    1.26
  14  17  -1    7.61    1.57
 -14 -17   1    9.62    1.58
 -14 -17   1   11.32    1.54
 -14 -17   1    9.65    1.58
 -14 -17   1    9.64    1.55
  13  17  -1    2.60    1.23
 -13 -17   1    3.41    1.28
 -13 -17   1    6.35    1.38
 -13 -17   1    2.19    1.09
 -13 -17   1    2.75    1.07
  12  17  -1    4.18    1.26
 -12 -17   1    5.59    1.32
 -12 -17   1    3.81    1.14
 -12 -17   1    3.18    1.18
 -12 -17   1    3.26    1.21
  11  17  -1    0.57    1.01
 -11 -17   1    1.13    0.91
 -11 -17   1    0.89    0.92
 -11 -17   1   -0.28    1.02
 -11 -17   1    0.75    1.01
  10  17  -1    3.18    1.09
 -10 -17   1    1.00    1.00
 -10 -17   1    3.47    1.13
 -10 -17   1    4.04    1.06
 -10 -17   1    3.32    0.97
   9  17  -1    6.41    1.22
  -9 -17   1    7.57    1.16
  -9 -17   1    7.27    1.24
  -9 -17   1    8.76    1.28
  -9 -17   1   11.22    1.42
   8  17  -1    0.97    0.87
   8  17  -1    1.12    0.86
  -8 -17   1    0.24    0.83
  -8 -17   1    0.65    0.89
  -8 -17   1    1.21    0.85
  -8 -17   1    1.49    0.95
  -8 -17   1    0.76    0.86
   7  17  -1    2.81    0.98
   7  17  -1    1.98    0.97
  -7 -17   1    2.19    0.90
  -7 -17   1    2.33    0.94
  -7 -17   1    2.71    0.92
  -7 -17   1    2.54    0.92
  -7 -17   1    3.75    0.96
  -7 -17   1    3.87    1.06
   6  17  -1    1.97    0.91
   6  17  -1    3.24    0.92
  -6 -17   1    4.04    1.04
  -6 -17   1    2.90    0.88
  -6 -17   1    1.80    0.85
  -6 -17   1    2.78    0.94
  -6 -17   1    4.10    1.01
   5  17  -1    1.58    0.87
   5  17  -1    1.84    0.87
  -5 -17   1    0.96    0.83
  -5 -17   1    2.06    0.89
  -5 -17   1    0.99    0.85
  -5 -17   1    1.19    0.77
  -5 -17   1    0.16    0.78
   4  17  -1    9.57    1.28
   4  17  -1   12.43    1.38
  -4 -17   1    9.52    1.27
  -4 -17   1   11.26    1.28
  -4 -17   1    8.34    1.12
  -4 -17   1   10.48    1.28
  -4 -17   1    7.38    1.14
   3  17  -1   -0.31    0.75
   3  17  -1    0.07    0.78
  -3 -17   1   -0.90    0.70
  -3 -17   1    0.85    0.90
  -3 -17   1   -0.83    0.65
  -3 -17   1    0.66    0.79
  -3 -17   1    0.90    0.78
   2  17  -1    2.46    0.91
   2  17  -1    3.31    0.96
  -2 -17   1    2.54    0.90
  -2 -17   1    3.77    0.93
  -2 -17   1    3.06    0.90
  -2 -17   1    3.41    0.98
  -2 -17   1    4.31    0.91
   1  17  -1    1.67    0.82
   1  17  -1    0.35    0.82
  -1 -17   1    1.25    0.88
  -1 -17   1    0.68    0.77
  -1 -17   1    2.18    0.87
  -1 -17   1    1.01    0.79
  -1 -17   1   -0.41    0.76
   0  17  -1   11.82    1.48
   0  17  -1   15.80    1.58
   0 -17   1   13.57    1.55
   0 -17   1   19.88    1.68
   0 -17   1   17.40    1.53
   0 -17   1   16.95    1.65
   0 -17   1   15.13    1.57
  -1  17  -1    3.20    0.97
  -1  17  -1    3.34    1.02
   1 -17   1    3.99    1.01
   1 -17   1    3.15    1.00
   1 -17   1    3.76    1.02
   1 -17   1    2.46    0.94
   1 -17   1    2.71    0.95
  -2  17  -1    1.11    0.92
  -2  17  -1    2.86    0.98
   2 -17   1    2.83    1.01
   2 -17   1    1.00    0.90
   2 -17   1    2.29    1.03
   2 -17   1    1.59    0.94
   2 -17   1    0.80    0.88
  -3  17  -1   16.36    2.02
  -3  17  -1   14.78    1.74
   3 -17   1   17.81    1.75
   3 -17   1   17.06    1.81
   3 -17   1   15.90    1.67
   3 -17   1   13.86    1.91
   3 -17   1   17.07    1.65
  -4  17  -1   21.96    2.12
   4 -17   1   26.21    2.06
   4 -17   1   22.93    2.13
   4 -17   1   26.36    2.01
   4 -17   1   18.96    1.93
  -5  17  -1   -1.66    0.98
   5 -17   1   -0.02    1.05
   5 -17   1    0.36    1.00
   5 -17   1   -0.64    0.94
   5 -17   1   -1.54    0.97
  -6  17  -1    0.14    1.06
   6 -17   1    1.29    1.06
   6 -17   1    1.05    1.11
   6 -17   1   -0.55    1.08
   6 -17   1   -0.71    1.09
  -7  17  -1    4.89    1.34
   7 -17   1    6.66    1.39
   7 -17   1    7.38    1.49
   7 -17   1    7.22    1.48
   7 -17   1    5.59    1.36
  -8  17  -1    5.52    1.39
   8 -17   1    4.25    1.33
   8 -17   1    3.19    1.18
   8 -17   1    3.51    1.33
   8 -17   1    4.94    1.47
  -9  17  -1    6.67    1.53
   9 -17   1   10.41    1.71
   9 -17   1    5.87    1.49
   9 -17   1    4.92    1.50
   9 -17   1    6.35    1.47
 -10  17  -1    2.19    1.30
  10 -17   1    0.32    1.25
  10 -17   1   -0.40    1.26
  10 -17   1   -0.10    1.17
  10 -17   1    1.72    1.32
 -11  17  -1    0.09    1.28
  11 -17   1    1.66    1.37
  11 -17   1   -0.97    1.14
  11 -17   1   -0.57    1.22
  11 -17   1   -0.41    1.22
 -12  17  -1   -0.86    1.23
  12 -17   1   -2.15    1.43
  12 -17   1    0.53    1.35
  12 -17   1    0.90    1.34
  12 -17   1   -1.46    1.31
 -13  17  -1    6.97    1.68
  13 -17   1    4.38    1.60
  13 -17   1    3.97    1.46
  13 -17   1    5.73    1.67
  17  16  -1    0.08    1.24
 -17 -16   1    1.20    1.34
 -17 -16   1    1.17    1.28
 -17 -16   1    0.67    1.11
 -17 -16   1   -0.02    1.29
  16  16  -1    1.67    1.28
 -16 -16   1    0.50    1.09
 -16 -16   1    2.83    1.30
 -16 -16   1    2.85    1.30
 -16 -16   1   -0.91    1.25
  15  16  -1    1.95    1.22
 -15 -16   1    1.62    1.26
 -15 -16   1    1.13    1.18
 -15 -16   1    2.37    1.12
 -15 -16   1    0.49    1.19
  14  16  -1    2.97    1.27
 -14 -16   1    1.28    1.22
 -14 -16   1    3.97    1.18
 -14 -16   1    2.64    1.27
 -14 -16   1    0.62    1.12
  13  16  -1    3.71    1.34
 -13 -16   1    6.16    1.37
 -13 -16   1    4.02    1.26
 -13 -16   1    4.54    1.33
 -13 -16   1    5.37    1.25
  12  16  -1   -0.33    1.03
 -12 -16   1   -0.50    1.01
 -12 -16   1   -0.49    0.90
 -12 -16   1   -0.35    0.98
 -12 -16   1   -0.09    0.95
  11  16  -1    2.80    1.11
 -11 -16   1    3.20    0.99
 -11 -16   1    2.77    1.14
 -11 -16   1    3.21    1.01
 -11 -16   1    2.71    1.08
  10  16  -1    3.95    1.12
 -10 -16   1    2.84    1.07
 -10 -16   1    2.09    1.00
 -10 -16   1    2.03    0.92
 -10 -16   1    3.92    1.09
   9  16  -1   18.77    1.81
   9  16  -1   18.05    1.83
  -9 -16   1   18.55    1.80
  -9 -16   1   17.57    1.64
  -9 -16   1   16.63    1.69
  -9 -16   1   18.33    1.76
  -9 -16   1   18.24    1.78
   8  16  -1   24.69    2.06
   8  16  -1   32.58    2.13
  -8 -16   1   25.12    2.06
  -8 -16   1   32.47    2.04
  -8 -16   1   27.72    2.08
  -8 -16   1   29.33    2.04
  -8 -16   1   23.57    1.87
   7  16  -1   -0.17    0.80
   7  16  -1   -0.63    0.84
  -7 -16   1    0.09    0.79
  -7 -16   1    0.20    0.80
  -7 -16   1   -0.10    0.75
  -7 -16   1    0.17    0.78
  -7 -16   1   -1.26    0.77
  -7 -16   1    1.02    0.90
   6  16  -1   25.94    1.91
   6  16  -1   23.99    1.91
  -6 -16   1   24.99    1.83
  -6 -16   1   24.99    1.83
  -6 -16   1   23.29    1.73
  -6 -16   1   26.37    1.92
  -6 -16   1   27.17    1.92
   5  16  -1   14.54    1.56
   5  16  -1   17.65    1.66
  -5 -16   1   15.94    1.56
  -5 -16   1   13.80    1.47
  -5 -16   1   18.33    1.59
  -5 -16   1   15.23    1.42
  -5 -16   1   16.13    1.55
   4  16  -1   51.94    2.98
   4  16  -1   51.07    2.96
  -4 -16   1   50.19    2.83
  -4 -16   1   51.57    2.93
  -4 -16   1   51.26    2.77
  -4 -16   1   47.65    2.92
  -4 -16   1   49.24    2.84
   3  16  -1   82.81    4.01
   3  16  -1   72.53    3.95
  -3 -16   1   70.06    3.76
  -3 -16   1   70.71    3.85
  -3 -16   1   76.11    3.85
  -3 -16   1   72.80    3.91
  -3 -16   1   71.04    3.93
   2  16  -1    0.24    0.76
   2  16  -1   -0.47    0.75
  -2 -16   1    1.10    0.81
  -2 -16   1   -0.30    0.72
  -2 -16   1    1.66    0.83
  -2 -16   1    0.49    0.76
  -2 -16   1    0.27    0.86
   1  16  -1   12.77    1.48
   1  16  -1   15.19    1.56
  -1 -16   1   13.92    1.46
  -1 -16   1   16.91    1.60
  -1 -16   1   18.00    1.54
  -1 -16   1   15.05    1.39
  -1 -16   1   17.62    1.64
   0  16  -1    1.26    0.85
   0  16  -1    0.41    0.78
   0 -16   1    0.64    0.81
   0 -16   1    1.31    0.82
   0 -16   1    0.79    0.82
   0 -16   1    0.33    0.79
   0 -16   1    1.42    0.82
  -1  16  -1    9.70    1.40
  -1  16  -1   12.32    1.43
   1 -16   1   11.72    1.33
   1 -16   1    9.84    1.33
   1 -16   1   12.35    1.40
   1 -16   1   14.57    1.47
   1 -16   1   13.25    1.46
  -2  16  -1    2.50    0.94
  -2  16  -1    1.30    0.90
   2 -16   1    1.77    0.88
   2 -16   1   -0.01    0.85
   2 -16   1    1.78    0.91
   2 -16   1    1.88    0.89
   2 -16   1    1.76    0.97
  -3  16  -1    2.61    0.97
  -3  16  -1    2.05    1.01
   3 -16   1    1.60    1.01
   3 -16   1    2.10    0.93
   3 -16   1    4.42    1.15
   3 -16   1    1.42    0.95
   3 -16   1    3.18    1.02
  -4  16  -1    3.21    1.08
  -4  16  -1    1.58    0.96
   4 -16   1    5.13    1.19
   4 -16   1    4.10    1.17
   4 -16   1    2.57    1.06
   4 -16   1    3.51    1.09
   4 -16   1    5.01    1.22
  -5  16  -1   -0.09    0.98
   5 -16   1   -0.87    0.99
   5 -16   1    0.08    1.02
   5 -16   1    0.18    0.95
   5 -16   1    0.18    0.94
  -6  16  -1   26.43    2.22
   6 -16   1   26.38    2.15
   6 -16   1   21.01    2.11
   6 -16   1   27.11    2.27
   6 -16   1   27.93    2.23
  -7  16  -1   18.56    2.04
   7 -16   1   21.67    2.09
   7 -16   1   20.51    2.18
   7 -16   1   18.94    1.95
   7 -16   1   22.43    2.16
  -8  16  -1    2.30    1.21
   8 -16   1    4.84    1.33
   8 -16   1    1.82    1.19
   8 -16   1    0.98    1.14
   8 -16   1    0.79    1.17
  -9  16  -1    0.59    1.14
  -9  16  -1   -0.48    0.78
   9 -16   1   -0.09    1.14
   9 -16   1   -0.23    1.09
   9 -16   1   -0.18    1.13
   9 -16   1    0.11    1.20
 -10  16  -1    1.61    1.23
 -10  16  -1    1.68    0.96
  10 -16   1    2.15    1.17
  10 -16   1    4.47    1.41
  10 -16   1    0.89    1.31
  10 -16   1    2.95    1.37
 -11  16  -1    0.49    1.17
 -11  16  -1    1.22    1.26
  11 -16   1   -0.94    1.08
  11 -16   1   -0.19    1.27
  11 -16   1    0.47    1.30
  11 -16   1    0.64    1.27
 -12  16  -1    1.01    1.35
  12 -16   1    0.93    1.42
  12 -16   1   -2.26    1.21
  12 -16   1   -1.32    1.15
  12 -16   1   -0.58    1.16
 -13  16  -1   -0.44    1.29
  13 -16   1    2.88    1.37
  13 -16   1   -0.34    1.41
  13 -16   1    1.64    1.40
 -14  16  -1   11.85    2.01
  14 -16   1   11.33    1.96
  14 -16   1    4.75    1.67
  14 -16   1    9.92    1.76
  18  15  -1    3.20    1.50
 -18 -15   1   -1.08    1.15
 -18 -15   1   -1.22    1.20
 -18 -15   1   -0.52    1.24
 -18 -15   1    0.71    1.18
  17  15  -1    0.01    1.28
 -17 -15   1    1.21    1.33
 -17 -15   1    1.15    1.27
 -17 -15   1    0.48    1.15
 -17 -15   1    1.41    1.29
  16  15  -1    0.16    1.23
 -16 -15   1   -0.60    1.09
 -16 -15   1   -1.44    1.06
 -16 -15   1   -0.56    1.19
 -16 -15   1   -0.84    1.18
  15  15  -1    0.17    1.14
 -15 -15   1   -0.49    1.15
 -15 -15   1    0.34    1.11
 -15 -15   1   -0.72    1.04
 -15 -15   1    0.43    1.10
  14  15  -1   -0.14    1.13
 -14 -15   1   -0.43    1.10
 -14 -15   1   -1.44    0.95
 -14 -15   1    1.65    1.02
 -14 -15   1   -0.80    1.10
  13  15  -1    2.48    1.24
 -13 -15   1    2.77    1.18
 -13 -15   1    2.77    1.27
 -13 -15   1    3.17    1.29
 -13 -15   1    3.22    1.11
  12  15  -1    1.24    1.06
 -12 -15   1    1.37    0.97
 -12 -15   1    0.15    1.03
 -12 -15   1    0.28    1.06
 -12 -15   1    0.70    0.99
  11  15  -1    6.07    1.33
 -11 -15   1    6.77    1.35
 -11 -15   1    6.78    1.18
 -11 -15   1    8.29    1.35
 -11 -15   1    7.18    1.35
  10  15  -1   77.00    4.25
  10  15  -1   72.53    4.22
 -10 -15   1   77.15    4.11
 -10 -15   1   81.28    4.24
 -10 -15   1   67.92    3.94
 -10 -15   1   78.88    4.23
 -10 -15   1   73.00    4.11
   9  15  -1   22.53    1.85
   9  15  -1   17.72    1.80
  -9 -15   1   19.55    1.71
  -9 -15   1   19.73    1.82
  -9 -15   1   18.63    1.81
  -9 -15   1   18.32    1.81
  -9 -15   1   21.40    1.88
   8  15  -1   14.71    1.59
   8  15  -1   13.30    1.56
  -8 -15   1   12.88    1.49
  -8 -15   1   16.47    1.58
  -8 -15   1   16.45    1.58
  -8 -15   1   15.16    1.44
  -8 -15   1   15.49    1.55
   7  15  -1   17.77    1.69
   7  15  -1   20.67    1.69
  -7 -15   1   17.41    1.64
  -7 -15   1   19.26    1.72
  -7 -15   1   18.36    1.45
  -7 -15   1   19.39    1.70
  -7 -15   1   16.18    1.61
   6  15  -1   -0.51    0.74
   6  15  -1   -0.43    0.74
  -6 -15   1   -0.33    0.80
  -6 -15   1    0.20    0.77
  -6 -15   1   -0.39    0.69
  -6 -15   1   -0.35    0.73
  -6 -15   1    0.05    0.73
   5  15  -1    8.79    1.22
   5  15  -1   11.61    1.30
  -5 -15   1   11.73    1.28
  -5 -15   1   11.50    1.18
  -5 -15   1   12.68    1.32
  -5 -15   1    9.71    1.26
  -5 -15   1    8.62    1.18
   4  15  -1   35.38    2.31
   4  15  -1   35.76    2.29
  -4 -15   1   35.64    2.19
  -4 -15   1   36.90    2.31
  -4 -15   1   35.54    2.29
  -4 -15   1   37.45    2.25
  -4 -15   1   36.79    2.12
   3  15  -1   15.89    1.56
   3  15  -1   14.89    1.51
  -3 -15   1   17.80    1.53
  -3 -15   1   20.95    1.54
  -3 -15   1   17.60    1.44
  -3 -15   1   14.74    1.47
  -3 -15   1   17.29    1.55
   2  15  -1   70.81    4.08
   2  15  -1   81.44    4.13
  -2 -15   1   78.92    3.95
  -2 -15   1   78.64    4.00
  -2 -15   1   79.48    4.10
  -2 -15   1   78.13    4.05
  -2 -15   1   79.51    4.09
   1  15  -1    4.81    0.99
   1  15  -1    3.43    0.93
  -1 -15   1    4.44    0.88
  -1 -15   1    4.95    0.99
  -1 -15   1    6.12    1.00
  -1 -15   1    3.40    0.90
  -1 -15   1    5.10    1.03
   0  15  -1   19.79    1.63
   0  15  -1   20.16    1.67
   0 -15   1   18.75    1.52
   0 -15   1   18.99    1.63
   0 -15   1   20.65    1.60
   0 -15   1   19.82    1.51
   0 -15   1   20.75    1.71
  -1  15  -1    0.40    0.78
  -1  15  -1   -0.04    0.79
   1 -15   1    0.20    0.82
   1 -15   1   -0.26    0.77
   1 -15   1    0.06    0.76
   1 -15   1    0.03    0.70
   1 -15   1   -0.37    0.77
  -2  15  -1    3.60    1.01
  -2  15  -1    4.61    1.03
   2 -15   1    6.30    1.12
   2 -15   1    6.30    1.07
   2 -15   1    5.91    1.09
   2 -15   1    4.77    1.09
   2 -15   1    6.21    1.03
  -3  15  -1   12.40    1.55
  -3  15  -1   15.36    1.65
   3 -15   1   15.16    1.61
   3 -15   1   14.78    1.56
   3 -15   1   14.67    1.54
   3 -15   1   13.58    1.56
   3 -15   1   13.72    1.47
  -4  15  -1    5.36    1.13
  -4  15  -1    4.15    1.12
   4 -15   1    3.89    1.06
   4 -15   1    3.95    1.07
   4 -15   1    4.17    1.06
   4 -15   1    6.51    1.21
   4 -15   1    2.83    1.08
  -5  15  -1    0.92    0.92
  -5  15  -1   -0.37    0.92
   5 -15   1   -0.23    0.97
   5 -15   1    1.08    0.96
   5 -15   1    1.74    1.00
   5 -15   1    0.41    0.91
   5 -15   1    0.26    0.86
  -6  15  -1   -1.15    0.93
  -6  15  -1    1.15    0.65
   6 -15   1   -0.04    0.99
   6 -15   1    1.30    1.00
   6 -15   1    0.24    1.01
   6 -15   1   -0.37    0.92
  -7  15  -1   29.05    2.04
  -7  15  -1   33.30    2.57
   7 -15   1   32.29    2.40
   7 -15   1   30.34    2.40
   7 -15   1   36.77    2.61
   7 -15   1   37.88    2.55
  -8  15  -1   12.28    1.42
  -8  15  -1   15.05    1.84
   8 -15   1   13.82    1.73
   8 -15   1   14.06    1.86
   8 -15   1   13.60    1.77
   8 -15   1   14.00    1.81
  -9  15  -1   -0.04    0.78
  -9  15  -1   -0.78    1.03
   9 -15   1    1.36    1.27
   9 -15   1    0.07    1.13
   9 -15   1   -1.79    1.01
   9 -15   1   -1.02    1.04
 -10  15  -1   -0.38    0.85
 -10  15  -1    1.39    1.20
  10 -15   1   -0.31    1.22
  10 -15   1   -1.43    1.04
  10 -15   1    0.51    1.24
  10 -15   1   -0.30    1.21
 -11  15  -1    2.41    1.32
  11 -15   1    3.54    1.47
  11 -15   1    3.81    1.33
  11 -15   1    1.16    1.33
  11 -15   1    0.70    1.30
 -12  15  -1    9.35    1.76
  12 -15   1    7.96    1.77
  12 -15   1    6.65    1.69
  12 -15   1   10.29    1.70
  12 -15   1    8.75    1.74
 -13  15  -1    2.69    1.45
  13 -15   1    2.35    1.50
  13 -15   1    3.27    1.41
  13 -15   1    3.26    1.47
 -14  15  -1    2.29    1.49
  14 -15   1    1.61    1.48
  14 -15   1    0.73    1.45
  14 -15   1   -0.03    1.29
  15 -15   1   -0.09    1.32
  15 -15   1    1.26    1.33
  15 -15   1    0.48    1.37
  18  14  -1    4.26    1.47
 -18 -14   1    1.75    1.32
 -18 -14   1    1.87    1.42
 -18 -14   1    3.33    1.32
 -18 -14   1    2.73    1.35
  17  14  -1   -0.36    1.24
 -17 -14   1   -0.68    1.22
 -17 -14   1    0.35    1.19
 -17 -14   1    0.14    1.29
 -17 -14   1   -0.92    1.07
  16  14  -1    0.14    1.17
 -16 -14   1   -0.51    1.03
 -16 -14   1    1.59    1.25
 -16 -14   1   -1.11    1.10
 -16 -14   1    0.10    1.22
  15  14  -1    0.22    1.16
 -15 -14   1   -0.24    1.07
 -15 -14   1    1.24    1.17
 -15 -14   1   -0.87    1.03
 -15 -14   1    0.81    1.23
  14  14  -1   -1.16    1.06
 -14 -14   1    0.29    1.20
 -14 -14   1    0.24    1.02
 -14 -14   1   -1.55    1.05
 -14 -14   1   -1.04    1.03
  13  14  -1    0.75    1.10
 -13 -14   1   -0.08    1.01
 -13 -14   1   -0.33    1.06
 -13 -14   1   -0.18    0.92
 -13 -14   1    0.38    1.01
  12  14  -1    3.59    1.23
 -12 -14   1    2.66    1.04
 -12 -14   1    3.41    1.17
 -12 -14   1    4.16    1.22
 -12 -14   1    3.54    1.19
  11  14  -1    0.33    1.01
 -11 -14   1   -0.16    0.99
 -11 -14   1    0.35    0.97
 -11 -14   1   -1.32    0.85
 -11 -14   1    0.43    0.98
  10  14  -1    2.88    1.06
  10  14  -1    1.66    1.03
 -10 -14   1    2.56    1.04
 -10 -14   1    0.90    0.90
 -10 -14   1    2.35    1.09
 -10 -14   1    1.27    0.84
 -10 -14   1    2.03    1.01
   9  14  -1    7.53    1.22
   9  14  -1    5.56    1.19
  -9 -14   1    8.65    1.28
  -9 -14   1    5.66    1.18
  -9 -14   1    6.38    1.16
  -9 -14   1    7.24    1.23
  -9 -14   1    7.35    1.11
   8  14  -1    0.13    0.80
   8  14  -1    0.62    0.87
  -8 -14   1   -0.15    0.75
  -8 -14   1    0.41    0.82
  -8 -14   1    0.31    0.84
  -8 -14   1   -0.45    0.69
  -8 -14   1    0.34    0.78
   7  14  -1    3.59    0.96
   7  14  -1    2.87    0.92
  -7 -14   1    3.18    0.96
  -7 -14   1    2.19    0.77
  -7 -14   1    2.86    0.87
  -7 -14   1    3.58    0.93
  -7 -14   1    3.95    0.91
   6  14  -1    0.84    0.79
   6  14  -1    1.09    0.78
  -6 -14   1    1.68    0.79
  -6 -14   1    2.45    0.76
  -6 -14   1    1.52    0.80
  -6 -14   1    1.24    0.78
  -6 -14   1    1.58    0.85
   5  14  -1    2.84    0.87
   5  14  -1    3.82    0.91
  -5 -14   1    2.84    0.86
  -5 -14   1    3.58    0.85
  -5 -14   1    3.74    0.79
  -5 -14   1    2.68    0.82
  -5 -14   1    4.53    0.94
   4  14  -1   20.22    1.64
   4  14  -1   21.98    1.65
  -4 -14   1   22.44    1.64
  -4 -14   1   22.47    1.66
  -4 -14   1   23.38    1.56
  -4 -14   1   20.89    1.47
  -4 -14   1   19.24    1.54
   3  14  -1   15.42    1.46
   3  14  -1   12.70    1.40
  -3 -14   1   15.54    1.45
  -3 -14   1   15.62    1.24
  -3 -14   1   16.32    1.41
  -3 -14   1   18.14    1.52
  -3 -14   1   19.36    1.59
   2  14  -1   26.32    1.84
   2  14  -1   25.77    1.81
  -2 -14   1   28.92    1.67
  -2 -14   1   27.19    1.83
  -2 -14   1   24.35    1.68
  -2 -14   1   23.00    1.76
  -2 -14   1   24.52    1.72
   1  14  -1   63.19    3.42
   1  14  -1   60.45    3.41
  -1 -14   1   63.62    3.37
  -1 -14   1   62.28    3.29
  -1 -14   1   63.93    3.27
  -1 -14   1   66.35    3.45
  -1 -14   1   61.31    3.37
   0  14  -1   11.86    1.38
   0  14  -1   16.44    1.50
   0 -14   1   13.87    1.31
   0 -14   1   15.47    1.50
   0 -14   1   18.47    1.47
   0 -14   1   14.05    1.39
   0 -14   1   13.88    1.43
  -1  14  -1    0.96    0.75
  -1  14  -1   -0.28    0.71
   1 -14   1   -0.53    0.71
   1 -14   1   -0.07    0.65
   1 -14   1    0.22    0.74
   1 -14   1    1.21    0.83
   1 -14   1    1.02    0.74
  -2  14  -1   32.76    2.15
  -2  14  -1   31.24    2.12
   2 -14   1   33.07    2.02
   2 -14   1   30.73    2.00
   2 -14   1   29.17    2.11
   2 -14   1   28.51    2.12
   2 -14   1   29.14    2.04
  -3  14  -1    2.91    0.93
  -3  14  -1    1.86    0.92
   3 -14   1    2.49    0.97
   3 -14   1    3.01    0.95
   3 -14   1    3.20    0.96
   3 -14   1    2.28    0.99
   3 -14   1    3.34    0.90
  -4  14  -1   21.93    2.01
  -4  14  -1   22.52    1.35
  -4  14  -1   19.44    1.90
   4 -14   1   19.49    1.92
   4 -14   1   26.05    1.96
   4 -14   1   24.13    1.82
   4 -14   1   24.19    1.89
   4 -14   1   23.37    1.82
  -5  14  -1   22.24    2.10
  -5  14  -1   23.85    1.56
  -5  14  -1   23.79    2.03
  -5  14  -1   26.42    1.43
   5 -14   1   22.47    1.87
   5 -14   1   23.28    2.03
   5 -14   1   19.72    1.95
   5 -14   1   25.11    2.11
   5 -14   1   25.43    1.99
  -6  14  -1    3.48    0.85
  -6  14  -1    5.73    1.24
  -6  14  -1    3.75    1.14
  -6  14  -1    4.63    0.76
   6 -14   1    2.47    1.09
   6 -14   1    3.69    1.12
   6 -14   1    3.98    1.23
   6 -14   1    3.40    1.21
   6 -14   1    4.81    1.17
  -7  14  -1    0.86    0.74
  -7  14  -1    1.32    1.07
  -7  14  -1    0.13    0.61
   7 -14   1    1.78    1.09
   7 -14   1   -0.04    1.02
   7 -14   1    0.93    1.00
   7 -14   1   -0.27    1.02
  -8  14  -1    1.66    1.14
  -8  14  -1    0.66    0.81
  -8  14  -1    2.66    0.79
   8 -14   1    1.73    1.13
   8 -14   1    1.59    1.12
   8 -14   1    2.79    1.17
   8 -14   1    2.75    1.19
  -9  14  -1    1.73    0.84
  -9  14  -1    4.99    1.40
  -9  14  -1    4.18    1.06
   9 -14   1    2.12    1.22
   9 -14   1    2.77    1.19
   9 -14   1    3.45    1.26
   9 -14   1    4.55    1.40
 -10  14  -1    2.95    0.91
 -10  14  -1    2.73    1.25
 -10  14  -1    2.10    1.02
  10 -14   1    1.70    1.28
  10 -14   1    3.06    1.37
  10 -14   1    4.76    1.43
  10 -14   1    4.03    1.34
 -11  14  -1    1.80    1.69
 -11  14  -1    1.31    0.89
 -11  14  -1    2.28    1.31
 -11  14  -1    2.53    0.97
  11 -14   1    2.99    1.50
  11 -14   1    3.41    1.43
  11 -14   1    2.38    1.36
  11 -14   1    1.41    1.14
 -12  14  -1    3.59    1.21
 -12  14  -1    3.66    1.59
 -12  14  -1    4.95    1.23
  12 -14   1    4.47    1.59
  12 -14   1    2.75    1.30
  12 -14   1    3.14    1.48
  12 -14   1    3.76    1.56
 -13  14  -1    2.86    1.50
  13 -14   1    1.62    1.35
  13 -14   1    1.19    1.41
  13 -14   1    3.68    1.42
  13 -14   1    6.15    1.67
 -14  14  -1    1.69    1.49
  14 -14   1    0.30    1.37
  14 -14   1   -1.50    1.16
  14 -14   1   -1.66    1.30
  15 -14   1    1.19    1.37
  15 -14   1    2.72    1.56
  15 -14   1    4.43    1.57
  16 -14   1    0.07    1.30
  16 -14   1   -0.49    1.49
  16 -14   1    1.73    1.42
  19  13  -1    0.58    1.35
 -19 -13   1    4.33    1.36
 -19 -13   1    0.72    1.41
 -19 -13   1    0.65    1.33
  18  13  -1   -1.54    1.21
 -18 -13   1   -0.34    1.18
 -18 -13   1   -0.04    1.23
 -18 -13   1    0.79    1.24
 -18 -13   1    2.09    1.30
  17  13  -1    2.90    1.44
 -17 -13   1    4.00    1.43
 -17 -13   1    2.24    1.30
 -17 -13   1    4.03    1.44
 -17 -13   1    1.51    1.21
  16  13  -1    3.89    1.43
 -16 -13   1    3.41    1.35
 -16 -13   1    3.54    1.36
 -16 -13   1    3.44    1.32
 -16 -13   1    3.48    1.18
  15  13  -1    2.24    1.32
 -15 -13   1    5.86    1.42
 -15 -13   1    4.63    1.25
 -15 -13   1    3.68    1.29
 -15 -13   1    4.08    1.42
  14  13  -1    0.65    1.15
 -14 -13   1   -1.14    1.01
 -14 -13   1   -0.52    0.98
 -14 -13   1   -0.17    1.09
 -14 -13   1    0.96    1.10
  13  13  -1   -0.94    1.00
 -13 -13   1    1.12    1.13
 -13 -13   1    0.64    1.04
 -13 -13   1    2.72    1.15
 -13 -13   1    1.62    1.02
  12  13  -1   29.28    2.38
 -12 -13   1   29.52    2.15
 -12 -13   1   31.46    2.43
 -12 -13   1   28.37    2.24
 -12 -13   1   30.78    2.27
  11  13  -1   34.32    2.27
  11  13  -1   20.37    2.19
 -11 -13   1   30.47    2.30
 -11 -13   1   27.97    2.02
 -11 -13   1   31.27    2.25
 -11 -13   1   24.52    2.09
 -11 -13   1   28.76    2.15
  10  13  -1   -1.09    0.85
  10  13  -1   -1.15    0.81
 -10 -13   1    1.08    0.92
 -10 -13   1   -0.50    0.89
 -10 -13   1   -0.86    0.91
 -10 -13   1    0.56    0.89
 -10 -13   1    0.20    0.82
   9  13  -1    0.18    0.84
   9  13  -1    0.46    0.87
  -9 -13   1    0.57    0.84
  -9 -13   1    1.10    0.84
  -9 -13   1   -0.41    0.74
  -9 -13   1    0.24    0.89
  -9 -13   1    0.14    0.83
   8  13  -1    1.03    0.83
   8  13  -1    0.34    0.82
  -8 -13   1    1.07    0.81
  -8 -13   1   -0.17    0.73
  -8 -13   1    1.26    0.71
  -8 -13   1    0.14    0.79
  -8 -13   1    0.27    0.78
   7  13  -1    4.53    0.95
   7  13  -1    4.80    0.99
  -7 -13   1    4.28    0.93
  -7 -13   1    4.85    0.95
  -7 -13   1    4.10    0.94
  -7 -13   1    4.84    0.99
  -7 -13   1    4.31    0.84
   6  13  -1   -0.66    0.69
   6  13  -1    1.12    0.75
  -6 -13   1    0.63    0.73
  -6 -13   1    1.12    0.74
  -6 -13   1   -0.36    0.61
  -6 -13   1    0.41    0.71
  -6 -13   1   -0.80    0.69
  -6 -13   1   -0.71    0.66
   5  13  -1    1.24    0.74
   5  13  -1    2.70    0.81
  -5 -13   1    1.90    0.74
  -5 -13   1    3.53    0.87
  -5 -13   1    1.94    0.75
  -5 -13   1    0.70    0.63
  -5 -13   1    2.99    0.81
  -5 -13   1    1.40    0.73
   4  13  -1    9.48    1.17
   4  13  -1    9.99    1.20
  -4 -13   1   11.99    1.21
  -4 -13   1   15.03    1.25
  -4 -13   1   12.24    1.08
  -4 -13   1   11.93    1.17
  -4 -13   1   11.08    1.17
  -4 -13   1    9.25    1.16
   3  13  -1    2.45    0.75
   3  13  -1    1.52    0.74
  -3 -13   1    2.30    0.72
  -3 -13   1    2.84    0.74
  -3 -13   1    2.13    0.79
  -3 -13   1    2.61    0.67
  -3 -13   1    1.81    0.71
  -3 -13   1    2.16    0.72
   2  13  -1    6.73    0.94
   2  13  -1    4.67    0.90
  -2 -13   1    5.49    0.90
  -2 -13   1    9.50    0.98
  -2 -13   1    5.93    0.95
  -2 -13   1    5.37    0.87
  -2 -13   1    5.26    0.82
  -2 -13   1    6.51    0.98
   1  13  -1   -0.18    0.64
   1  13  -1    0.38    0.69
  -1 -13   1   -0.36    0.69
  -1 -13   1    0.38    0.60
  -1 -13   1    1.01    0.67
  -1 -13   1    1.07    0.71
  -1 -13   1    0.38    0.63
  -1 -13   1    0.61    0.61
   0  13  -1   29.60    1.95
   0  13  -1   30.15    1.95
   0 -13   1   26.96    1.79
   0 -13   1   28.69    1.79
   0 -13   1   28.60    1.90
   0 -13   1   27.48    1.92
   0 -13   1   32.43    1.84
   0 -13   1   28.76    1.87
  -1  13  -1   14.62    1.46
  -1  13  -1   11.73    1.33
   1 -13   1   17.44    1.54
   1 -13   1   12.57    1.37
   1 -13   1   13.94    1.37
   1 -13   1   18.08    1.45
   1 -13   1   13.17    1.28
   1 -13   1   17.01    1.47
  -2  13  -1   29.65    2.00
  -2  13  -1   29.36    2.00
   2 -13   1   26.37    1.98
   2 -13   1   27.37    1.90
   2 -13   1   29.24    1.86
   2 -13   1   27.80    1.85
   2 -13   1   27.42    1.95
  -3  13  -1   14.59    1.50
  -3  13  -1   12.62    0.89
  -3  13  -1   12.05    1.40
   3 -13   1   14.91    1.43
   3 -13   1   13.09    1.45
   3 -13   1   11.37    1.35
   3 -13   1   12.70    1.44
   3 -13   1   12.93    1.38
  -4  13  -1    1.07    0.46
  -4  13  -1    1.46    0.87
  -4  13  -1    1.50    0.60
  -4  13  -1    0.64    0.85
   4 -13   1    2.72    0.99
   4 -13   1    1.67    0.88
   4 -13   1    3.47    1.03
   4 -13   1    2.56    0.94
   4 -13   1    1.65    0.87
  -5  13  -1   10.99    0.97
  -5  13  -1    9.26    1.38
  -5  13  -1   10.42    1.42
  -5  13  -1    9.86    1.12
   5 -13   1   10.82    1.46
   5 -13   1    9.22    1.34
   5 -13   1    9.39    1.33
   5 -13   1    9.16    1.40
   5 -13   1    7.56    1.28
  -6  13  -1   36.65    2.46
  -6  13  -1   30.62    2.34
  -6  13  -1   29.60    2.08
  -6  13  -1   35.53    1.91
   6 -13   1   31.67    2.27
   6 -13   1   34.51    2.53
   6 -13   1   32.51    2.26
   6 -13   1   34.02    2.41
   6 -13   1   26.09    2.24
  -7  13  -1   21.36    2.16
  -7  13  -1   24.36    1.62
  -7  13  -1   26.73    2.14
  -7  13  -1   21.11    1.94
   7 -13   1   18.97    1.97
   7 -13   1   25.82    2.36
   7 -13   1   24.10    2.19
   7 -13   1   22.88    2.17
   7 -13   1   29.59    2.30
  -8  13  -1   17.44    1.50
  -8  13  -1   17.68    1.69
  -8  13  -1   18.21    1.96
   8 -13   1   11.24    1.64
   8 -13   1   13.75    1.92
   8 -13   1   16.29    1.91
   8 -13   1   17.45    1.86
  -9  13  -1   -1.09    0.74
  -9  13  -1    2.28    0.99
  -9  13  -1    0.58    1.16
   9 -13   1   -0.66    1.06
   9 -13   1   -0.89    1.06
   9 -13   1    0.01    1.01
   9 -13   1    0.92    1.18
 -10  13  -1    3.44    1.31
 -10  13  -1    4.47    1.16
 -10  13  -1    4.66    1.08
 -10  13  -1    6.07    1.08
  10 -13   1    3.80    1.26
  10 -13   1    5.11    1.54
  10 -13   1    3.09    1.23
  10 -13   1    6.95    1.48
 -11  13  -1    0.68    1.11
 -11  13  -1    0.69    0.92
 -11  13  -1    1.31    1.24
  11 -13   1    0.14    1.19
  11 -13   1   -0.91    1.05
  11 -13   1    2.42    1.28
  11 -13   1   -1.41    1.22
 -12  13  -1    0.06    1.26
 -12  13  -1   -1.61    0.91
  12 -13   1    0.94    1.21
  12 -13   1    0.25    1.20
  12 -13   1    0.23    1.32
  12 -13   1    1.05    1.24
 -13  13  -1    1.05    1.35
 -13  13  -1    0.19    1.00
  13 -13   1    1.38    1.37
  13 -13   1   -0.78    1.15
  13 -13   1   -1.06    1.30
  13 -13   1    0.70    1.30
 -14  13  -1    1.35    1.05
 -14  13  -1    0.66    1.39
  14 -13   1    1.31    1.39
  14 -13   1   -1.43    1.17
  14 -13   1    1.15    1.40
 -15  13  -1    6.16    1.39
  15 -13   1    8.16    1.69
  15 -13   1    6.47    1.62
  15 -13   1    7.72    1.86
 -16  13  -1    1.32    1.15
  16 -13   1    0.25    1.46
  16 -13   1    3.11    1.62
  16 -13   1    1.02    1.31
  17 -13   1   -0.06    1.51
  17 -13   1   -0.24    1.37
  17 -13   1   -0.46    1.32
  19  12  -1    0.27    1.30
 -19 -12   1    3.31    1.56
 -19 -12   1    0.28    1.24
 -19 -12   1    0.53    1.31
  18  12  -1    2.93    1.51
 -18 -12   1    2.91    1.34
 -18 -12   1    3.68    1.40
 -18 -12   1    2.24    1.37
 -18 -12   1    3.60    1.45
  17  12  -1    2.88    1.45
 -17 -12   1    3.48    1.43
 -17 -12   1    2.55    1.46
 -17 -12   1    4.76    1.41
 -17 -12   1    2.76    1.31
  16  12  -1    6.92    1.63
 -16 -12   1    8.98    1.53
 -16 -12   1    7.50    1.58
 -16 -12   1    5.27    1.40
 -16 -12   1    4.90    1.39
  15  12  -1    0.39    1.22
 -15 -12   1    0.85    1.22
 -15 -12   1    0.58    1.15
 -15 -12   1    0.40    1.09
 -15 -12   1    0.82    1.05
  14  12  -1    0.96    1.19
 -14 -12   1   -1.29    0.99
 -14 -12   1    1.30    1.23
 -14 -12   1    0.40    1.05
 -14 -12   1   -0.13    1.05
  13  12  -1    0.72    1.13
 -13 -12   1   -0.37    1.03
 -13 -12   1   -0.56    0.98
 -13 -12   1    0.66    1.16
 -13 -12   1    0.56    0.95
  12  12  -1    0.28    1.00
 -12 -12   1    0.50    1.04
 -12 -12   1   -0.86    0.97
 -12 -12   1    1.03    0.95
 -12 -12   1   -2.03    0.93
  11  12  -1   11.98    1.52
  11  12  -1    9.87    1.52
 -11 -12   1   11.20    1.40
 -11 -12   1   11.90    1.53
 -11 -12   1   12.98    1.60
 -11 -12   1   16.03    1.68
 -11 -12   1   11.57    1.55
  10  12  -1   13.60    1.67
  10  12  -1   15.52    1.62
 -10 -12   1   17.05    1.68
 -10 -12   1   13.54    1.56
 -10 -12   1   12.31    1.39
 -10 -12   1   15.58    1.67
 -10 -12   1   12.87    1.54
   9  12  -1   17.59    1.78
   9  12  -1   20.82    1.81
  -9 -12   1   17.00    1.75
  -9 -12   1   19.92    1.63
  -9 -12   1   20.79    1.85
  -9 -12   1   18.41    1.71
  -9 -12   1   18.83    1.50
   8  12  -1    2.82    0.92
   8  12  -1    1.47    0.88
  -8 -12   1    2.62    0.78
  -8 -12   1    2.99    0.92
  -8 -12   1    0.90    0.84
  -8 -12   1    1.00    0.81
  -8 -12   1    2.58    0.92
   7  12  -1   24.02    1.85
   7  12  -1   25.03    1.81
  -7 -12   1   25.93    1.85
  -7 -12   1   24.16    1.73
  -7 -12   1   24.04    1.82
  -7 -12   1   24.81    1.74
  -7 -12   1   25.66    1.66
   6  12  -1   28.30    1.86
   6  12  -1   25.60    1.84
  -6 -12   1   24.96    1.83
  -6 -12   1   28.20    1.76
  -6 -12   1   26.15    1.81
  -6 -12   1   27.17    1.69
  -6 -12   1   26.25    1.83
  -6 -12   1   25.64    1.65
  -6 -12   1   25.79    1.76
   5  12  -1    3.28    0.83
   5  12  -1    2.87    0.79
  -5 -12   1    3.27    0.78
  -5 -12   1    4.55    0.79
  -5 -12   1    2.82    0.81
  -5 -12   1    3.67    0.81
  -5 -12   1    3.34    0.79
  -5 -12   1    3.33    0.70
   4  12  -1   55.70    3.01
   4  12  -1   50.85    2.98
  -4 -12   1   55.30    2.99
  -4 -12   1   60.38    2.91
  -4 -12   1   55.49    2.90
  -4 -12   1   54.30    2.84
  -4 -12   1   58.35    2.95
  -4 -12   1   54.18    2.99
   3  12  -1   84.14    4.29
   3  12  -1   83.36    4.29
  -3 -12   1   83.73    4.23
  -3 -12   1   82.68    4.28
  -3 -12   1   92.23    4.19
  -3 -12   1   83.22    4.26
  -3 -12   1   87.15    4.19
  -3 -12   1   82.36    4.12
   2  12  -1   31.99    1.98
   2  12  -1   32.38    1.98
  -2 -12   1   31.44    1.95
  -2 -12   1   34.72    1.85
  -2 -12   1   29.67    1.78
  -2 -12   1   32.88    1.85
  -2 -12   1   31.00    1.95
  -2 -12   1   29.60    1.90
   1  12  -1   52.65    2.86
   1  12  -1   50.38    2.84
  -1 -12   1   57.00    2.75
  -1 -12   1   50.06    2.72
  -1 -12   1   53.33    2.71
  -1 -12   1   51.36    2.78
  -1 -12   1   49.50    2.80
  -1 -12   1   51.11    2.85
   0  12  -1   76.53    3.97
   0  12  -1   77.66    3.95
   0 -12   1   80.35    3.90
   0 -12   1   73.25    3.90
   0 -12   1   75.40    3.94
   0 -12   1   78.64    3.85
   0 -12   1   75.15    3.81
   0 -12   1   74.82    3.81
  -1  12  -1   39.32    2.28
  -1  12  -1   36.12    2.25
   1 -12   1   39.08    2.18
   1 -12   1   36.54    2.24
   1 -12   1   35.12    2.12
   1 -12   1   36.29    2.13
   1 -12   1   38.27    2.20
   1 -12   1   36.61    2.28
  -2  12  -1   26.19    1.79
  -2  12  -1   24.73    1.77
   2 -12   1   20.84    1.62
   2 -12   1   21.53    1.70
   2 -12   1   27.77    1.73
   2 -12   1   25.55    1.72
   2 -12   1   23.33    1.65
   2 -12   1   25.01    1.80
  -3  12  -1    0.93    0.39
  -3  12  -1    0.79    0.79
  -3  12  -1    1.10    0.53
  -3  12  -1    1.23    0.81
   3 -12   1    0.87    0.75
   3 -12   1    1.94    0.79
   3 -12   1    1.10    0.80
   3 -12   1    1.22    0.78
   3 -12   1    2.03    0.86
  -4  12  -1    2.25    0.55
  -4  12  -1    1.62    0.87
  -4  12  -1    2.23    0.87
  -4  12  -1    1.27    0.67
   4 -12   1   -0.02    0.80
   4 -12   1    0.63    0.86
   4 -12   1    0.92    0.81
   4 -12   1    2.75    0.91
   4 -12   1    2.41    0.94
  -5  12  -1   19.84    1.94
  -5  12  -1   21.81    1.66
  -5  12  -1   24.63    1.91
  -5  12  -1   22.34    1.45
   5 -12   1   23.68    1.90
   5 -12   1   24.81    2.01
   5 -12   1   24.05    1.79
   5 -12   1   20.32    1.96
   5 -12   1   28.02    2.29
  -6  12  -1    8.71    1.39
  -6  12  -1    7.87    1.34
  -6  12  -1    8.86    1.21
  -6  12  -1    9.76    1.04
   6 -12   1    6.59    1.21
   6 -12   1    5.77    1.32
   6 -12   1    9.23    1.39
   6 -12   1    7.91    1.33
   6 -12   1   10.04    1.43
  -7  12  -1    7.18    1.22
  -7  12  -1    5.10    0.91
  -7  12  -1    5.10    1.28
  -7  12  -1    2.67    1.08
   7 -12   1    5.95    1.39
   7 -12   1    4.97    1.28
   7 -12   1    3.79    1.17
   7 -12   1    6.75    1.41
   7 -12   1    5.89    1.26
  -8  12  -1    5.95    1.02
  -8  12  -1    7.35    1.08
  -8  12  -1    7.54    1.28
  -8  12  -1    8.31    1.48
  -8  12  -1    7.39    1.46
   8 -12   1    5.83    1.43
   8 -12   1    6.64    1.42
   8 -12   1    7.15    1.41
   8 -12   1    4.80    1.28
   8 -12   1    5.54    1.34
  -9  12  -1   -0.15    0.95
  -9  12  -1    2.35    0.96
  -9  12  -1   -0.62    1.08
   9 -12   1   -0.62    1.04
   9 -12   1   -1.44    1.01
   9 -12   1   -0.72    1.09
   9 -12   1    0.13    1.08
 -10  12  -1    7.17    1.48
 -10  12  -1    6.73    1.32
 -10  12  -1    7.47    1.27
  10 -12   1    5.69    1.40
  10 -12   1    7.82    1.53
  10 -12   1    5.07    1.47
  10 -12   1    6.41    1.39
 -11  12  -1    4.05    1.19
 -11  12  -1    2.40    1.29
 -11  12  -1    3.12    1.08
  11 -12   1    4.46    1.34
  11 -12   1    3.11    1.43
  11 -12   1    2.47    1.24
  11 -12   1    1.11    1.24
 -12  12  -1   -0.63    0.92
 -12  12  -1    0.20    1.22
  12 -12   1   -2.12    1.03
  12 -12   1    1.20    1.26
  12 -12   1   -1.08    1.10
  12 -12   1   -0.67    1.23
 -13  12  -1    2.57    1.11
 -13  12  -1    0.35    1.38
  13 -12   1    1.75    1.27
  13 -12   1    2.72    1.35
  13 -12   1    3.30    1.46
  13 -12   1    0.07    1.38
 -14  12  -1    0.04    1.35
 -14  12  -1   -0.29    1.02
  14 -12   1   -0.27    1.20
  14 -12   1    3.16    1.47
  14 -12   1    1.88    1.33
 -15  12  -1    5.75    1.34
  15 -12   1    5.10    1.65
  15 -12   1    3.47    1.53
  15 -12   1    5.10    1.47
 -16  12  -1    5.41    1.35
  16 -12   1    5.40    1.72
  16 -12   1    5.72    1.63
  16 -12   1    3.94    1.54
 -17  12  -1   -1.00    1.09
  17 -12   1    0.53    1.32
  17 -12   1    0.72    1.49
  17 -12   1    1.35    1.42
 -18  12  -1    0.92    1.20
  18 -12   1    0.15    1.36
  18 -12   1    0.18    1.48
  18 -12   1   -1.39    1.43
  20  11  -1   -0.53    1.39
 -20 -11   1   -0.48    1.34
 -20 -11   1    0.40    1.35
 -20 -11   1    0.89    1.33
  19  11  -1   -1.81    1.30
 -19 -11   1   -1.20    1.29
 -19 -11   1    0.09    1.22
 -19 -11   1    0.85    1.26
  18  11  -1    1.03    1.44
 -18 -11   1    2.05    1.38
 -18 -11   1    0.88    1.27
 -18 -11   1   -2.36    1.13
 -18 -11   1   -1.38    1.18
  17  11  -1    5.92    1.61
 -17 -11   1    5.34    1.43
 -17 -11   1    8.10    1.59
 -17 -11   1    7.39    1.56
 -17 -11   1    7.31    1.63
  16  11  -1   18.49    2.23
  16  11  -1   12.19    1.61
 -16 -11   1   19.26    2.17
 -16 -11   1   18.17    2.12
 -16 -11   1   16.19    1.84
 -16 -11   1   18.25    2.12
  15  11  -1    6.63    1.53
  15  11  -1    3.22    1.08
 -15 -11   1    6.71    1.49
 -15 -11   1    7.68    1.56
 -15 -11   1    7.93    1.52
 -15 -11   1    5.73    1.32
  14  11  -1    0.77    1.17
  14  11  -1   -0.48    0.84
 -14 -11   1    1.75    1.23
 -14 -11   1    1.45    1.21
 -14 -11   1   -0.37    1.09
 -14 -11   1    3.27    1.14
  13  11  -1    2.15    1.35
  13  11  -1    1.66    0.89
  13  11  -1    2.54    1.18
 -13 -11   1    0.18    1.13
 -13 -11   1    0.61    1.01
 -13 -11   1    0.79    1.13
 -13 -11   1    2.30    1.17
  12  11  -1    5.13    0.87
  12  11  -1    2.15    1.83
  12  11  -1    2.79    0.87
  12  11  -1   -0.11    1.07
 -12 -11   1    5.58    1.28
 -12 -11   1    1.49    1.05
 -12 -11   1    2.54    1.16
 -12 -11   1    3.20    1.02
 -12 -11   1    2.81    1.17
  11  11  -1    5.75    1.26
  11  11  -1    4.77    0.82
  11  11  -1    5.42    1.24
  11  11  -1    3.07    0.85
 -11 -11   1    7.11    1.31
 -11 -11   1    6.75    1.26
 -11 -11   1    4.82    1.08
 -11 -11   1    4.76    1.22
 -11 -11   1    5.01    1.28
  10  11  -1    1.18    0.68
  10  11  -1    1.43    1.00
  10  11  -1    1.96    0.60
  10  11  -1    1.31    0.98
 -10 -11   1    1.56    1.01
 -10 -11   1    0.69    0.98
 -10 -11   1    2.02    0.97
 -10 -11   1    0.96    0.87
 -10 -11   1    1.03    0.93
   9  11  -1    0.09    0.41
   9  11  -1    0.44    0.86
   9  11  -1    0.21    0.79
   9  11  -1   -0.58    0.50
  -9 -11   1    0.58    0.83
  -9 -11   1    0.75    0.79
  -9 -11   1    0.28    0.84
  -9 -11   1   -0.61    0.82
  -9 -11   1   -1.12    0.65
   8  11  -1    3.20    0.96
   8  11  -1    3.78    0.95
  -8 -11   1    4.88    1.00
  -8 -11   1    5.30    0.98
  -8 -11   1    4.53    0.87
  -8 -11   1    3.44    0.93
  -8 -11   1    4.10    0.98
   7  11  -1    0.37    0.68
   7  11  -1   -0.79    0.66
  -7 -11   1    0.47    0.66
  -7 -11   1   -0.03    0.69
  -7 -11   1   -0.24    0.59
  -7 -11   1    0.48    0.70
  -7 -11   1    0.20    0.60
  -7 -11   1    0.65    0.72
   6  11  -1   14.40    1.34
   6  11  -1   12.96    1.35
  -6 -11   1   15.65    1.35
  -6 -11   1   15.03    1.14
  -6 -11   1   13.03    1.33
  -6 -11   1   13.34    1.17
  -6 -11   1   14.70    1.32
  -6 -11   1   11.66    1.26
  -6 -11   1   12.96    1.30
   5  11  -1    0.66    0.64
   5  11  -1    1.66    0.69
  -5 -11   1    0.71    0.62
  -5 -11   1    0.51    0.55
  -5 -11   1    1.37    0.60
  -5 -11   1    0.57    0.60
  -5 -11   1   -0.06    0.61
  -5 -11   1    0.60    0.65
   4  11  -1   26.00    1.72
   4  11  -1   24.96    1.72
  -4 -11   1   25.64    1.60
  -4 -11   1   25.88    1.69
  -4 -11   1   26.62    1.70
  -4 -11   1   24.46    1.63
  -4 -11   1   28.90    1.59
  -4 -11   1   26.86    1.54
   3  11  -1   52.68    2.93
   3  11  -1   53.39    2.94
  -3 -11   1   53.58    2.91
  -3 -11   1   55.43    2.93
  -3 -11   1   53.61    2.82
  -3 -11   1   55.27    2.89
  -3 -11   1   55.94    2.78
  -3 -11   1   61.42    2.84
   2  11  -1   69.08    3.56
   2  11  -1   73.15    3.58
  -2 -11   1   69.62    3.45
  -2 -11   1   69.71    3.43
  -2 -11   1   68.83    3.51
  -2 -11   1   69.59    3.41
  -2 -11   1   69.79    3.55
  -2 -11   1   65.35    3.51
   1  11  -1   -0.57    0.53
   1  11  -1   -0.14    0.57
  -1 -11   1   -1.11    0.45
  -1 -11   1   -0.05    0.47
  -1 -11   1    0.87    0.59
  -1 -11   1   -0.33    0.56
  -1 -11   1   -0.55    0.48
  -1 -11   1   -0.17    0.53
   0  11  -1   74.48    3.95
   0  11  -1   76.54    3.98
   0 -11   1   77.58    3.92
   0 -11   1   79.33    3.98
   0 -11   1   81.79    3.89
   0 -11   1   81.07    3.85
   0 -11   1   80.39    3.85
   0 -11   1   73.31    3.91
  -1  11  -1    9.13    1.15
  -1  11  -1   13.01    1.28
   1 -11   1   14.84    1.13
   1 -11   1   10.86    1.21
   1 -11   1   14.03    1.18
   1 -11   1   13.01    1.21
   1 -11   1   14.77    1.31
   1 -11   1   15.07    1.22
  -2  11  -1   15.76    1.43
  -2  11  -1   14.48    1.00
  -2  11  -1   15.35    0.88
  -2  11  -1   17.45    1.50
   2 -11   1   16.71    1.31
   2 -11   1   14.91    1.42
   2 -11   1   14.85    1.36
   2 -11   1   17.61    1.49
   2 -11   1   17.07    1.26
   2 -11   1   16.95    1.40
  -3  11  -1   15.96    1.50
  -3  11  -1   14.13    0.97
  -3  11  -1   17.77    1.58
  -3  11  -1   14.68    1.19
   3 -11   1   15.97    1.31
   3 -11   1   16.63    1.45
   3 -11   1   15.16    1.48
   3 -11   1   18.57    1.42
   3 -11   1   16.86    1.52
   3 -11   1   15.61    1.49
  -4  11  -1    0.15    0.77
  -4  11  -1    1.50    0.82
  -4  11  -1    0.43    0.53
  -4  11  -1    0.46    0.66
   4 -11   1    0.30    0.82
   4 -11   1   -0.13    0.76
   4 -11   1    0.42    0.73
   4 -11   1   -0.84    0.66
   4 -11   1    0.60    0.81
  -5  11  -1   48.89    2.86
  -5  11  -1   41.04    2.79
  -5  11  -1   44.04    2.64
  -5  11  -1   47.53    2.46
   5 -11   1   45.81    2.80
   5 -11   1   48.82    2.92
   5 -11   1   46.07    2.73
   5 -11   1   46.11    2.70
   5 -11   1   42.81    2.79
  -6  11  -1   46.50    2.90
  -6  11  -1   46.30    2.55
  -6  11  -1   51.45    2.98
  -6  11  -1   41.19    2.73
  -6  11  -1   47.64    2.28
   6 -11   1   45.35    2.82
   6 -11   1   46.19    2.98
   6 -11   1   43.75    2.88
   6 -11   1   44.64    2.76
   6 -11   1   44.83    2.89
   6 -11   1   51.05    3.06
  -7  11  -1   -0.09    0.69
  -7  11  -1    0.15    0.96
  -7  11  -1    1.16    0.78
  -7  11  -1   -0.67    0.94
  -7  11  -1   -0.40    0.84
  -7  11  -1    0.77    0.59
   7 -11   1    0.82    1.05
   7 -11   1    1.91    1.05
   7 -11   1   -0.73    0.92
   7 -11   1    0.33    1.01
   7 -11   1    2.74    1.12
   7 -11   1    0.57    1.26
  -8  11  -1    3.70    1.23
  -8  11  -1    6.69    1.23
  -8  11  -1    5.08    1.28
  -8  11  -1    5.39    0.85
  -8  11  -1    4.53    1.01
   8 -11   1    2.88    1.22
   8 -11   1    6.27    1.31
   8 -11   1    4.30    1.20
   8 -11   1    4.44    1.29
   8 -11   1    7.50    1.40
  -9  11  -1   -0.93    0.92
  -9  11  -1    0.90    0.96
  -9  11  -1    0.34    0.66
  -9  11  -1    0.57    0.85
   9 -11   1    0.32    1.05
   9 -11   1   -1.77    1.07
   9 -11   1   -1.65    1.01
   9 -11   1    0.03    1.01
   9 -11   1    0.48    1.06
 -10  11  -1    0.05    0.90
 -10  11  -1   -0.22    0.73
 -10  11  -1    0.71    1.01
 -10  11  -1    0.35    1.16
  10 -11   1   -0.73    1.08
  10 -11   1   -0.69    1.01
  10 -11   1   -1.13    1.05
  10 -11   1   -0.16    1.11
 -11  11  -1    2.53    1.18
 -11  11  -1    4.40    1.41
 -11  11  -1    0.84    0.92
 -11  11  -1    3.17    0.94
  11 -11   1    2.54    1.29
  11 -11   1    2.56    1.21
  11 -11   1    1.28    1.22
  11 -11   1    4.21    1.36
 -12  11  -1    0.04    0.82
 -12  11  -1    0.10    1.26
 -12  11  -1   -0.52    0.90
  12 -11   1   -0.17    1.11
  12 -11   1   -1.48    1.07
  12 -11   1    0.06    1.13
  12 -11   1   -1.67    1.19
 -13  11  -1   -1.23    0.95
 -13  11  -1    1.16    1.28
  13 -11   1   -0.23    1.27
  13 -11   1    0.73    1.23
  13 -11   1   -0.93    1.11
  13 -11   1    1.14    1.28
 -14  11  -1    6.66    1.64
 -14  11  -1    3.90    1.26
  14 -11   1    3.48    1.41
  14 -11   1    3.83    1.46
  14 -11   1    6.94    1.67
  14 -11   1    4.20    1.39
 -15  11  -1   -0.98    1.45
 -15  11  -1    0.76    1.13
  15 -11   1    1.82    1.45
  15 -11   1    0.95    1.38
  15 -11   1    1.92    1.42
 -16  11  -1    1.54    1.19
  16 -11   1    2.10    1.45
  16 -11   1    0.71    1.32
  16 -11   1    2.87    1.49
 -17  11  -1    0.23    1.11
  17 -11   1    0.53    1.45
  17 -11   1    0.70    1.53
  17 -11   1   -2.33    1.13
 -18  11  -1   -0.69    1.15
  18 -11   1   -1.20    1.37
  18 -11   1   -0.91    1.49
  18 -11   1   -0.64    1.25
  20  10  -1    1.31    1.61
 -20 -10   1   -0.45    1.48
 -20 -10   1    0.42    1.27
 -20 -10   1   -0.95    1.24
  19  10  -1    1.43    1.51
 -19 -10   1    0.25    1.24
 -19 -10   1    0.65    1.52
 -19 -10   1    2.35    1.44
  18  10  -1    0.17    1.36
  18  10  -1    1.18    1.13
 -18 -10   1   -0.79    1.22
 -18 -10   1   -1.42    1.19
 -18 -10   1   -1.78    1.26
 -18 -10   1   -1.23    1.23
  17  10  -1    0.62    1.06
  17  10  -1    0.91    1.30
 -17 -10   1   -0.49    1.19
 -17 -10   1    1.14    1.24
 -17 -10   1    0.15    1.22
 -17 -10   1    0.80    1.23
  16  10  -1    1.31    1.47
  16  10  -1    0.45    1.04
 -16 -10   1    0.08    1.26
 -16 -10   1    0.98    1.40
 -16 -10   1    0.20    1.31
 -16 -10   1   -0.63    1.11
  15  10  -1   -1.19    1.11
  15  10  -1   -0.82    0.90
  15  10  -1    1.46    0.90
 -15 -10   1   -0.82    1.11
 -15 -10   1    0.64    1.17
 -15 -10   1   -0.56    1.02
 -15 -10   1    0.52    1.22
  14  10  -1    1.49    1.27
  14  10  -1    4.64    1.02
  14  10  -1    3.96    1.10
 -14 -10   1    4.38    1.32
 -14 -10   1    6.58    1.47
 -14 -10   1    3.69    1.34
 -14 -10   1    3.19    1.13
  13  10  -1   -0.65    0.87
  13  10  -1    1.65    1.16
  13  10  -1   -1.15    0.74
 -13 -10   1   -0.39    0.99
 -13 -10   1    1.35    1.13
 -13 -10   1    0.68    0.95
 -13 -10   1   -0.25    0.99
  12  10  -1    1.12    0.79
  12  10  -1    0.16    0.83
  12  10  -1   -0.82    0.98
  12  10  -1    1.48    1.03
 -12 -10   1    1.32    1.09
 -12 -10   1    1.15    1.07
 -12 -10   1    0.91    1.01
 -12 -10   1   -0.05    0.87
 -12 -10   1    0.04    0.98
  11  10  -1    8.28    1.45
  11  10  -1    8.13    1.08
  11  10  -1    7.77    1.33
  11  10  -1    6.03    1.11
 -11 -10   1    9.01    1.29
 -11 -10   1    8.34    1.34
 -11 -10   1    7.50    1.42
 -11 -10   1    8.15    1.40
 -11 -10   1    8.59    1.41
  10  10  -1    0.81    0.88
  10  10  -1    2.12    0.98
  10  10  -1    1.49    0.74
  10  10  -1    1.76    0.70
 -10 -10   1    1.20    0.88
 -10 -10   1    1.52    0.98
 -10 -10   1    0.47    0.81
 -10 -10   1    1.91    1.01
 -10 -10   1    0.35    0.93
   9  10  -1    3.22    0.79
   9  10  -1    8.08    1.18
   9  10  -1    5.91    0.78
   9  10  -1    5.00    1.10
  -9 -10   1    2.92    0.96
  -9 -10   1    6.87    1.13
  -9 -10   1    4.21    1.03
  -9 -10   1    4.79    0.98
  -9 -10   1    4.70    0.93
   8  10  -1   12.22    1.10
   8  10  -1   15.18    1.53
   8  10  -1   16.61    1.53
   8  10  -1   13.96    0.97
  -8 -10   1   17.32    1.56
  -8 -10   1   11.96    1.42
  -8 -10   1   13.84    1.46
  -8 -10   1   15.53    1.43
  -8 -10   1   13.84    1.26
   7  10  -1    0.06    0.40
   7  10  -1    0.63    0.73
   7  10  -1   -0.19    0.30
   7  10  -1   -0.11    0.70
  -7 -10   1    1.20    0.65
  -7 -10   1   -0.11    0.58
  -7 -10   1    0.79    0.69
  -7 -10   1    0.32    0.70
  -7 -10   1   -0.30    0.63
  -7 -10   1    0.19    0.70
   6  10  -1   22.00    1.61
   6  10  -1   24.78    1.62
  -6 -10   1   22.46    1.52
  -6 -10   1   22.90    1.55
  -6 -10   1   18.89    1.58
  -6 -10   1   24.23    1.47
  -6 -10   1   22.52    1.60
  -6 -10   1   20.39    1.40
   5  10  -1   78.88    4.04
   5  10  -1   82.14    4.04
  -5 -10   1   78.42    4.01
  -5 -10   1   79.99    4.00
  -5 -10   1   77.25    3.93
  -5 -10   1   78.95    3.87
  -5 -10   1   84.62    3.92
  -5 -10   1   75.06    3.95
   4  10  -1   34.31    2.04
   4  10  -1   33.21    2.04
  -4 -10   1   33.23    2.01
  -4 -10   1   34.22    1.92
  -4 -10   1   37.57    2.00
  -4 -10   1   33.17    1.85
  -4 -10   1   35.22    2.02
  -4 -10   1   38.12    1.92
   3  10  -1   25.38    1.59
   3  10  -1   25.36    1.59
  -3 -10   1   25.12    1.41
  -3 -10   1   22.00    1.53
  -3 -10   1   22.81    1.55
  -3 -10   1   25.32    1.53
  -3 -10   1   24.43    1.46
  -3 -10   1   26.83    1.45
   2  10  -1   57.08    2.96
   2  10  -1   57.72    2.95
  -2 -10   1   51.31    2.92
  -2 -10   1   54.35    2.79
  -2 -10   1   56.53    2.92
  -2 -10   1   60.38    2.84
  -2 -10   1   58.14    2.92
  -2 -10   1   57.20    2.82
   1  10  -1   28.66    1.81
   1  10  -1   31.55    1.84
  -1 -10   1   29.16    1.66
  -1 -10   1   30.99    1.82
  -1 -10   1   33.05    1.71
  -1 -10   1   31.73    1.71
  -1 -10   1   28.26    1.77
  -1 -10   1   30.27    1.77
   0  10  -1   27.90    1.82
   0  10  -1   33.62    1.88
   0 -10   1   29.00    1.78
   0 -10   1   31.12    1.75
   0 -10   1   31.57    1.72
   0 -10   1   30.54    1.85
   0 -10   1   29.97    1.71
   0 -10   1   31.57    1.82
  -1  10  -1   15.72    1.34
  -1  10  -1   16.87    1.28
   1 -10   1   15.41    1.28
   1 -10   1   14.91    1.12
   1 -10   1   14.98    1.23
   1 -10   1   15.51    1.15
   1 -10   1   13.87    1.21
   1 -10   1   16.61    1.19
  -2  10  -1    9.85    1.15
  -2  10  -1    6.99    1.02
  -2  10  -1    8.99    0.84
  -2  10  -1    9.74    0.72
  -2  10  -1   11.01    0.80
   2 -10   1    7.80    0.96
   2 -10   1   10.39    1.07
   2 -10   1    8.42    1.08
   2 -10   1    7.60    1.01
   2 -10   1    8.59    1.06
   2 -10   1    9.83    1.12
  -3  10  -1   14.21    1.21
  -3  10  -1   11.45    0.92
  -3  10  -1   11.61    1.28
  -3  10  -1   17.39    1.51
   3 -10   1   14.31    1.32
   3 -10   1   19.15    1.56
   3 -10   1   11.89    1.26
   3 -10   1   11.92    1.35
   3 -10   1   14.07    1.32
   3 -10   1   13.26    1.39
  -4  10  -1    2.71    0.63
  -4  10  -1    0.60    0.77
  -4  10  -1    2.86    0.86
   4 -10   1    4.22    0.86
   4 -10   1    1.28    0.86
   4 -10   1    3.30    0.92
   4 -10   1    2.51    0.93
   4 -10   1    1.59    0.81
  -5  10  -1   46.70    2.23
  -5  10  -1   48.21    2.83
  -5  10  -1   43.07    2.65
  -5  10  -1   48.04    2.79
  -5  10  -1   46.06    2.48
   5 -10   1   52.35    2.95
   5 -10   1   41.76    2.69
   5 -10   1   45.17    2.87
   5 -10   1   42.89    2.66
   5 -10   1   47.26    2.81
   5 -10   1   44.89    2.76
  -6  10  -1  124.25    5.79
  -6  10  -1  115.68    6.09
  -6  10  -1  118.03    5.93
  -6  10  -1  132.18    6.32
  -6  10  -1  122.38    5.94
  -6  10  -1  119.54    6.22
  -6  10  -1  119.27    6.16
   6 -10   1  126.09    6.23
   6 -10   1  120.15    6.24
   6 -10   1  116.77    6.13
   6 -10   1  122.28    6.11
   6 -10   1  125.02    6.33
   6 -10   1  134.48    6.41
  -7  10  -1    0.09    0.83
  -7  10  -1   -0.18    0.63
  -7  10  -1   -0.06    0.98
  -7  10  -1   -0.33    0.83
  -7  10  -1    1.04    0.96
  -7  10  -1    0.03    0.95
   7 -10   1    1.79    1.18
   7 -10   1   -0.96    0.92
   7 -10   1   -0.07    1.15
   7 -10   1    0.21    0.99
   7 -10   1    0.34    1.01
   7 -10   1    0.30    1.02
  -8  10  -1    1.66    0.87
  -8  10  -1    2.07    1.11
  -8  10  -1    0.74    0.92
  -8  10  -1   -0.72    1.01
  -8  10  -1    1.22    0.77
  -8  10  -1    0.37    0.99
   8 -10   1    2.21    1.14
   8 -10   1    0.41    0.98
   8 -10   1    0.25    1.07
   8 -10   1    0.36    1.05
   8 -10   1    1.56    1.29
   8 -10   1    1.23    1.12
  -9  10  -1    8.90    1.31
  -9  10  -1    6.14    1.06
  -9  10  -1    8.23    1.43
  -9  10  -1    9.67    1.49
  -9  10  -1    9.26    1.31
  -9  10  -1    8.76    1.39
   9 -10   1    9.68    1.54
   9 -10   1    7.41    1.47
   9 -10   1    6.61    1.37
   9 -10   1    9.38    1.52
   9 -10   1    7.88    1.53
 -10  10  -1    4.19    1.07
 -10  10  -1    5.31    1.44
 -10  10  -1    4.04    1.34
 -10  10  -1    3.69    0.99
 -10  10  -1    3.68    1.21
  10 -10   1    2.59    1.31
  10 -10   1    3.31    1.24
  10 -10   1    5.14    1.33
  10 -10   1    4.05    1.33
 -11  10  -1   35.71    2.39
 -11  10  -1   37.35    2.51
 -11  10  -1   36.05    2.81
 -11  10  -1   35.82    2.68
  11 -10   1   42.09    2.90
  11 -10   1   39.81    2.70
  11 -10   1   35.87    2.72
  11 -10   1   31.53    2.72
 -12  10  -1   19.24    1.81
 -12  10  -1   16.18    2.04
 -12  10  -1   15.29    1.76
  12 -10   1   18.25    2.03
  12 -10   1   15.52    2.02
  12 -10   1   14.61    1.93
  12 -10   1   15.42    2.11
 -13  10  -1    1.15    1.39
 -13  10  -1    1.54    1.16
 -13  10  -1    1.28    0.99
  13 -10   1    3.34    1.48
  13 -10   1    1.56    1.32
  13 -10   1    1.62    1.31
  13 -10   1   -0.53    1.15
 -14  10  -1    8.09    1.65
 -14  10  -1    7.03    1.30
 -14  10  -1    8.68    1.54
  14 -10   1   11.07    1.82
  14 -10   1    5.90    1.52
  14 -10   1    5.66    1.54
  14 -10   1    7.12    1.63
 -15  10  -1    6.72    2.10
 -15  10  -1    8.14    1.69
 -15  10  -1    6.87    1.54
  15 -10   1    6.21    1.52
  15 -10   1    6.39    1.58
  15 -10   1    7.66    1.65
 -16  10  -1    1.69    1.28
  16 -10   1    2.49    1.55
  16 -10   1    0.87    1.41
  16 -10   1    0.55    1.33
 -17  10  -1   -0.42    1.23
  17 -10   1   -0.34    1.25
  17 -10   1    0.76    1.36
  17 -10   1    0.18    1.45
 -18  10  -1   -2.17    1.16
  18 -10   1   -0.52    1.38
  18 -10   1   -0.07    1.36
  18 -10   1    2.45    1.47
 -19  10  -1   -1.39    1.24
  19 -10   1   -2.00    1.20
  19 -10   1    1.49    1.56
  19 -10   1   -0.68    1.37
 -21  -9   1    2.45    1.41
 -21  -9   1    2.43    1.62
 -20  -9   1   -0.42    1.31
 -20  -9   1   -0.72    1.27
 -20  -9   1    2.42    1.33
  19   9  -1    1.00    1.17
  19   9  -1    1.04    1.51
 -19  -9   1    1.52    1.44
 -19  -9   1    0.51    1.27
 -19  -9   1    0.10    1.28
  18   9  -1    1.11    1.48
  18   9  -1    0.89    1.12
 -18  -9   1    0.58    1.42
 -18  -9   1    0.50    1.40
 -18  -9   1    2.08    1.45
 -18  -9   1    0.82    1.25
  17   9  -1   -0.12    1.36
  17   9  -1    1.73    1.06
  17   9  -1   -0.61    1.14
 -17  -9   1    0.24    1.27
 -17  -9   1    1.77    1.36
 -17  -9   1    0.30    1.17
 -17  -9   1    1.41    1.32
  16   9  -1    2.70    1.46
  16   9  -1    1.30    1.11
  16   9  -1    2.94    1.02
 -16  -9   1    2.78    1.31
 -16  -9   1    2.27    1.35
 -16  -9   1    2.03    1.23
 -16  -9   1    3.11    1.34
  15   9  -1    2.62    1.33
  15   9  -1    3.29    1.07
  15   9  -1    2.38    1.14
 -15  -9   1    1.98    1.24
 -15  -9   1    0.14    1.13
 -15  -9   1    2.45    1.18
 -15  -9   1    2.06    1.29
  14   9  -1    0.64    0.92
  14   9  -1   -0.65    1.16
  14   9  -1   -1.30    0.91
 -14  -9   1   -0.04    1.05
 -14  -9   1    0.91    0.99
 -14  -9   1   -0.14    1.09
 -14  -9   1    0.93    1.17
  13   9  -1   11.12    1.72
  13   9  -1    8.98    1.41
  13   9  -1   11.52    1.44
 -13  -9   1   11.63    1.48
 -13  -9   1   11.88    1.75
 -13  -9   1   10.74    1.62
 -13  -9   1   11.06    1.63
  12   9  -1   57.75    3.34
  12   9  -1   48.77    3.12
  12   9  -1   51.41    3.02
  12   9  -1   59.30    3.45
 -12  -9   1   47.96    3.22
 -12  -9   1   49.28    3.08
 -12  -9   1   51.93    3.26
 -12  -9   1   60.81    3.39
 -12  -9   1   50.75    3.35
  11   9  -1    0.95    0.85
  11   9  -1    0.88    1.02
  11   9  -1    1.24    0.89
  11   9  -1    1.66    0.99
 -11  -9   1    2.43    1.08
 -11  -9   1    1.22    0.99
 -11  -9   1    0.88    1.05
 -11  -9   1    2.29    1.08
 -11  -9   1    1.00    0.89
  10   9  -1    0.59    0.86
  10   9  -1    0.01    0.88
  10   9  -1   -1.34    0.69
  10   9  -1    0.07    0.70
 -10  -9   1    0.12    0.77
 -10  -9   1   -0.01    0.79
 -10  -9   1   -0.60    0.86
 -10  -9   1    0.15    0.89
 -10  -9   1    0.39    0.92
   9   9  -1   19.91    1.61
   9   9  -1   23.87    2.05
   9   9  -1   21.98    1.75
   9   9  -1   24.48    1.54
  -9  -9   1   21.21    1.77
  -9  -9   1   25.08    1.83
  -9  -9   1   22.37    1.90
  -9  -9   1   24.43    1.65
  -9  -9   1   21.59    1.75
   8   9  -1   63.63    3.32
   8   9  -1   51.75    3.09
   8   9  -1   61.52    3.36
   8   9  -1   59.95    3.03
  -8  -9   1   62.38    3.30
  -8  -9   1   59.69    3.28
  -8  -9   1   59.43    3.25
  -8  -9   1   60.95    3.36
  -8  -9   1   60.13    3.12
   7   9  -1   11.03    0.91
   7   9  -1   14.73    1.35
   7   9  -1   10.35    1.02
   7   9  -1   12.11    1.30
  -7  -9   1   13.52    1.28
  -7  -9   1   13.75    1.28
  -7  -9   1   15.81    1.14
  -7  -9   1   13.51    1.35
  -7  -9   1   12.75    1.35
  -7  -9   1   13.31    1.18
   6   9  -1   25.09    1.63
   6   9  -1   20.73    1.32
   6   9  -1   23.17    1.30
   6   9  -1   25.26    1.23
   6   9  -1   23.31    1.68
  -6  -9   1   24.67    1.62
  -6  -9   1   23.32    1.48
  -6  -9   1   24.78    1.47
  -6  -9   1   21.52    1.63
  -6  -9   1   22.75    1.55
  -6  -9   1   23.92    1.58
   5   9  -1   12.76    1.17
   5   9  -1   10.03    1.09
  -5  -9   1   10.24    1.10
  -5  -9   1   11.88    1.04
  -5  -9   1   10.40    0.95
  -5  -9   1   10.06    1.06
  -5  -9   1   11.76    1.10
  -5  -9   1   12.46    1.11
  -5  -9   1   10.37    1.06
   4   9  -1   26.98    1.78
   4   9  -1   31.93    1.83
  -4  -9   1   29.07    1.62
  -4  -9   1   29.92    1.73
  -4  -9   1   31.37    1.71
  -4  -9   1   28.38    1.77
  -4  -9   1   31.02    1.78
  -4  -9   1   31.26    1.66
   3   9  -1    7.78    0.88
   3   9  -1    9.12    0.94
  -3  -9   1    7.14    0.83
  -3  -9   1    8.26    0.78
  -3  -9   1    7.56    0.84
  -3  -9   1    7.84    0.79
  -3  -9   1    7.18    0.70
  -3  -9   1    8.03    0.88
   2   9  -1    0.42    0.53
   2   9  -1    0.28    0.49
  -2  -9   1    0.86    0.42
  -2  -9   1   -0.49    0.44
  -2  -9   1    1.25    0.56
  -2  -9   1    0.07    0.43
  -2  -9   1    0.08    0.39
  -2  -9   1    0.48    0.49
   1   9  -1   97.48    4.75
   1   9  -1  100.28    4.75
  -1  -9   1  100.90    4.64
  -1  -9   1  100.94    4.65
  -1  -9   1   95.90    4.73
  -1  -9   1  101.57    4.71
  -1  -9   1   92.75    4.70
  -1  -9   1   92.92    4.60
   0   9  -1    6.92    0.90
   0   9  -1   11.07    1.01
   0  -9   1   12.47    0.98
   0  -9   1    8.46    0.91
   0  -9   1   11.21    0.92
   0  -9   1    9.24    0.95
   0  -9   1    8.54    0.83
   0  -9   1   12.30    1.05
  -1   9  -1   50.93    2.69
  -1   9  -1   48.07    2.65
  -1   9  -1   50.28    2.31
  -1   9  -1   47.61    2.38
   1  -9   1   48.99    2.63
   1  -9   1   49.20    2.54
   1  -9   1   53.84    2.61
   1  -9   1   46.25    2.62
   1  -9   1   47.91    2.55
   1  -9   1   52.89    2.70
  -2   9  -1    9.80    0.92
  -2   9  -1   11.04    1.11
  -2   9  -1   10.99    0.87
  -2   9  -1    9.15    1.06
  -2   9  -1   10.51    1.07
  -2   9  -1    7.85    0.68
   2  -9   1    9.41    1.02
   2  -9   1   12.28    1.13
   2  -9   1    7.46    0.93
   2  -9   1    9.10    1.06
   2  -9   1   10.63    1.00
   2  -9   1   10.75    1.13
  -3   9  -1   15.44    1.07
  -3   9  -1   17.21    1.36
  -3   9  -1   15.30    1.15
  -3   9  -1   14.73    1.42
  -3   9  -1   16.08    1.41
   3  -9   1   20.12    1.56
   3  -9   1   16.25    1.50
   3  -9   1   17.40    1.56
   3  -9   1   18.07    1.46
   3  -9   1   14.66    1.34
   3  -9   1   15.38    1.23
  -4   9  -1   30.47    1.49
  -4   9  -1   30.58    2.07
  -4   9  -1   29.59    1.73
  -4   9  -1   30.73    1.94
  -4   9  -1   30.51    2.00
  -4   9  -1   30.46    1.86
   4  -9   1   27.02    1.96
   4  -9   1   30.16    1.89
   4  -9   1   29.29    2.07
   4  -9   1   30.13    1.94
   4  -9   1   31.04    2.00
   4  -9   1   29.50    2.03
   4  -9   1   37.27    2.19
  -5   9  -1   62.66    3.15
  -5   9  -1   59.25    3.44
  -5   9  -1   65.14    3.54
  -5   9  -1   61.04    3.28
  -5   9  -1   68.73    3.13
  -5   9  -1   66.36    3.60
  -5   9  -1   61.53    3.29
  -5   9  -1   65.82    3.42
   5  -9   1   69.06    3.70
   5  -9   1   61.17    3.46
   5  -9   1   68.18    3.55
   5  -9   1   63.58    3.65
   5  -9   1   64.19    3.43
   5  -9   1   64.74    3.56
  -6   9  -1   -0.11    0.58
  -6   9  -1   -0.11    0.83
  -6   9  -1   -0.05    0.83
  -6   9  -1    0.24    0.71
  -6   9  -1    0.21    0.75
  -6   9  -1   -0.10    0.82
   6  -9   1   -0.01    0.81
   6  -9   1   -0.60    0.82
   6  -9   1    1.33    1.03
   6  -9   1    0.16    0.82
   6  -9   1   -0.14    0.95
   6  -9   1   -1.22    0.81
  -7   9  -1   -0.45    0.86
  -7   9  -1   -0.78    0.73
  -7   9  -1    0.09    0.76
  -7   9  -1   -0.20    0.62
  -7   9  -1   -0.34    0.85
  -7   9  -1   -0.73    0.85
   7  -9   1   -0.86    0.81
   7  -9   1   -1.25    0.94
   7  -9   1   -0.63    0.79
   7  -9   1   -1.38    0.87
   7  -9   1   -0.12    0.89
   7  -9   1    0.04    0.97
  -8   9  -1   24.89    2.06
  -8   9  -1   22.16    2.02
  -8   9  -1   16.88    1.88
  -8   9  -1   23.28    2.19
  -8   9  -1   19.86    1.60
  -8   9  -1   19.40    1.56
   8  -9   1   22.92    2.19
   8  -9   1   22.14    2.00
   8  -9   1   18.65    1.88
   8  -9   1   28.06    2.47
   8  -9   1   21.54    2.14
   8  -9   1   22.44    2.09
  -9   9  -1   -0.74    0.93
  -9   9  -1   -0.08    0.90
  -9   9  -1   -1.19    0.70
  -9   9  -1    1.09    0.93
  -9   9  -1   -1.05    0.93
  -9   9  -1    0.42    0.83
   9  -9   1    0.41    1.15
   9  -9   1   -0.40    1.08
   9  -9   1    1.14    1.01
   9  -9   1    0.41    0.97
   9  -9   1   -0.52    1.07
   9  -9   1   -0.53    0.97
 -10   9  -1   -1.45    0.74
 -10   9  -1   -2.02    0.83
 -10   9  -1   -0.36    1.03
 -10   9  -1   -1.13    0.91
 -10   9  -1   -0.75    0.90
  10  -9   1   -1.21    1.03
  10  -9   1    1.50    1.10
  10  -9   1   -0.13    1.14
  10  -9   1   -0.70    1.18
  10  -9   1    1.38    1.04
 -11   9  -1    1.54    1.22
 -11   9  -1   -2.21    0.80
 -11   9  -1   -0.23    1.05
 -11   9  -1    1.99    1.16
  11  -9   1   -1.41    1.11
  11  -9   1    0.71    1.22
  11  -9   1    1.69    1.17
  11  -9   1    1.37    1.37
 -12   9  -1    7.76    1.32
 -12   9  -1   15.33    2.99
 -12   9  -1    9.12    1.50
 -12   9  -1   11.00    1.79
  12  -9   1    9.80    1.70
  12  -9   1   10.66    1.72
  12  -9   1    5.55    1.50
  12  -9   1    8.53    1.62
 -13   9  -1   -1.01    1.18
 -13   9  -1    1.18    1.05
 -13   9  -1    1.20    1.22
  13  -9   1    0.92    1.19
  13  -9   1   -0.21    1.24
  13  -9   1   -0.64    1.11
  13  -9   1    1.30    1.24
 -14   9  -1    1.68    1.31
 -14   9  -1    1.40    1.28
 -14   9  -1    2.01    1.12
  14  -9   1    1.49    1.28
  14  -9   1    1.75    1.29
  14  -9   1    1.19    1.28
  14  -9   1   -1.61    1.00
 -15   9  -1    5.37    1.45
 -15   9  -1    4.79    1.51
 -15   9  -1    2.47    1.21
  15  -9   1    4.16    1.44
  15  -9   1    5.17    1.64
  15  -9   1    6.24    1.60
 -16   9  -1   -0.09    1.26
 -16   9  -1    2.11    1.12
  16  -9   1    0.25    1.32
  16  -9   1    0.92    1.24
  16  -9   1    0.74    1.43
 -17   9  -1   -0.45    1.19
 -17   9  -1    0.87    1.20
  17  -9   1    1.63    1.40
  17  -9   1    1.97    1.45
  17  -9   1   -0.19    1.29
 -18   9  -1    0.31    1.30
  18  -9   1    1.08    1.34
  18  -9   1   -2.59    1.21
  18  -9   1   -0.17    1.34
 -19   9  -1    1.63    1.45
  19  -9   1    0.73    1.42
  19  -9   1    3.25    1.68
  19  -9   1   -1.18    1.27
 -21  -8   1   -1.00    1.42
 -21  -8   1    0.28    1.27
  20   8  -1   -0.03    1.20
 -20  -8   1    3.00    1.53
 -20  -8   1    0.21    1.25
  19   8  -1    1.30    1.24
  19   8  -1    2.62    1.47
  19   8  -1    1.10    1.01
 -19  -8   1    0.55    1.30
 -19  -8   1    1.99    1.40
 -19  -8   1   -1.06    1.28
  18   8  -1    1.57    1.26
  18   8  -1    2.88    1.57
  18   8  -1    1.28    1.13
 -18  -8   1    2.34    1.46
 -18  -8   1    1.48    1.35
 -18  -8   1    2.58    1.31
 -18  -8   1    2.47    1.31
  17   8  -1    0.78    1.07
  17   8  -1   -0.80    1.10
  17   8  -1    1.37    1.47
 -17  -8   1    1.72    1.25
 -17  -8   1    1.84    1.29
 -17  -8   1   -1.94    1.26
 -17  -8   1   -0.45    1.27
  16   8  -1   -0.02    1.02
  16   8  -1    1.54    1.15
  16   8  -1    1.19    1.32
 -16  -8   1   -1.23    1.20
 -16  -8   1   -1.83    1.14
 -16  -8   1   -0.37    1.05
 -16  -8   1    1.91    1.24
  15   8  -1    0.17    0.98
  15   8  -1   -0.69    1.15
  15   8  -1    1.62    1.14
 -15  -8   1    0.63    1.12
 -15  -8   1    0.26    1.17
 -15  -8   1    0.40    1.19
 -15  -8   1    1.96    1.19
  14   8  -1   -0.55    1.11
  14   8  -1    1.04    1.06
  14   8  -1    1.60    1.03
 -14  -8   1    0.34    1.09
 -14  -8   1   -1.40    1.04
 -14  -8   1    1.57    1.10
 -14  -8   1    0.58    1.09
  13   8  -1    0.77    1.01
  13   8  -1   -0.33    0.91
  13   8  -1    1.07    1.15
  13   8  -1   -0.44    0.59
 -13  -8   1   -0.75    1.01
 -13  -8   1    0.67    1.25
 -13  -8   1   -0.33    1.07
 -13  -8   1    1.18    1.10
 -13  -8   1    0.53    0.96
  12   8  -1   36.88    2.71
  12   8  -1   35.94    2.52
  12   8  -1   34.51    2.36
  12   8  -1   40.96    2.63
  12   8  -1   33.69    1.99
  12   8  -1   36.04    2.23
 -12  -8   1   38.54    2.61
 -12  -8   1   41.39    2.63
 -12  -8   1   35.90    2.76
 -12  -8   1   35.37    2.42
 -12  -8   1   40.52    2.68
  11   8  -1   15.53    1.82
  11   8  -1   17.73    1.77
  11   8  -1   14.41    0.96
  11   8  -1   13.64    1.07
  11   8  -1   18.30    1.70
  11   8  -1   17.87    1.79
 -11  -8   1   16.73    1.65
 -11  -8   1   15.83    1.81
 -11  -8   1   21.39    1.93
 -11  -8   1   23.43    2.05
 -11  -8   1   19.79    1.94
  10   8  -1    3.75    0.94
  10   8  -1    2.82    0.52
  10   8  -1    2.29    0.96
  10   8  -1    2.52    1.07
  10   8  -1    3.37    1.02
  10   8  -1    3.50    0.91
 -10  -8   1    2.95    0.90
 -10  -8   1    3.78    1.10
 -10  -8   1    2.48    1.02
 -10  -8   1    1.24    0.93
 -10  -8   1    2.89    1.06
   9   8  -1   17.99    1.57
   9   8  -1   15.61    1.74
   9   8  -1   17.75    1.65
   9   8  -1   19.66    1.02
   9   8  -1   19.70    1.72
  -9  -8   1   18.50    1.67
  -9  -8   1   18.12    1.47
  -9  -8   1   19.54    1.81
  -9  -8   1   19.43    1.57
  -9  -8   1   19.49    1.80
   8   8  -1   20.83    1.81
   8   8  -1   18.54    1.61
   8   8  -1   20.51    1.61
   8   8  -1   19.66    1.40
  -8  -8   1   19.76    1.45
  -8  -8   1   18.34    1.57
  -8  -8   1   20.96    1.71
  -8  -8   1   21.96    1.60
  -8  -8   1   20.50    1.60
   7   8  -1    2.87    0.84
   7   8  -1    2.66    0.69
   7   8  -1    2.76    0.71
   7   8  -1    2.30    0.83
  -7  -8   1    5.23    0.95
  -7  -8   1    5.87    0.88
  -7  -8   1    4.72    0.90
  -7  -8   1    4.09    0.92
  -7  -8   1    3.35    0.74
  -7  -8   1    3.51    0.83
   6   8  -1  116.70    5.64
   6   8  -1  103.09    5.46
   6   8  -1  117.48    5.48
   6   8  -1  113.03    5.42
   6   8  -1  114.25    5.67
  -6  -8   1  122.17    5.60
  -6  -8   1  113.89    5.59
  -6  -8   1  126.89    5.55
  -6  -8   1  112.38    5.67
  -6  -8   1  117.02    5.62
  -6  -8   1  112.72    5.48
   5   8  -1   31.69    1.56
   5   8  -1   32.27    1.67
   5   8  -1   32.37    1.93
   5   8  -1   29.89    1.65
   5   8  -1   31.95    1.90
  -5  -8   1   31.34    1.92
  -5  -8   1   31.28    1.75
  -5  -8   1   33.57    1.85
  -5  -8   1   31.75    1.88
  -5  -8   1   30.28    1.86
  -5  -8   1   32.56    1.84
  -5  -8   1   30.96    1.73
   4   8  -1    3.25    0.68
   4   8  -1    2.97    0.68
  -4  -8   1    3.48    0.54
  -4  -8   1    3.61    0.67
  -4  -8   1    4.69    0.70
  -4  -8   1    3.38    0.64
  -4  -8   1    2.56    0.65
  -4  -8   1    4.63    0.62
   3   8  -1   14.31    1.08
   3   8  -1   13.22    1.08
  -3  -8   1   15.48    1.04
  -3  -8   1   14.57    1.07
  -3  -8   1   14.94    0.94
  -3  -8   1   14.68    0.97
  -3  -8   1   14.81    1.08
  -3  -8   1   14.04    0.89
   2   8  -1    7.06    0.81
   2   8  -1   10.34    0.91
  -2  -8   1   10.34    0.78
  -2  -8   1    8.70    0.67
  -2  -8   1    7.47    0.80
  -2  -8   1    8.35    0.81
  -2  -8   1    8.45    0.84
  -2  -8   1    7.81    0.66
   1   8  -1    2.89    0.58
   1   8  -1    1.89    0.56
  -1  -8   1    3.11    0.60
  -1  -8   1    3.92    0.51
  -1  -8   1    2.86    0.57
  -1  -8   1    2.81    0.44
  -1  -8   1    1.81    0.51
  -1  -8   1    3.03    0.51
   0   8  -1    4.67    0.72
   0   8  -1    4.44    0.70
   0  -8   1    4.57    0.72
   0  -8   1    4.14    0.63
   0  -8   1    5.42    0.66
   0  -8   1    4.39    0.69
   0  -8   1    4.56    0.60
   0  -8   1    5.08    0.61
  -1   8  -1    8.67    0.70
  -1   8  -1    6.73    0.88
  -1   8  -1    7.13    0.57
  -1   8  -1    7.01    0.85
   1  -8   1    8.46    0.82
   1  -8   1    7.54    0.77
   1  -8   1    9.51    0.94
   1  -8   1    8.51    0.88
   1  -8   1    6.50    0.81
   1  -8   1    7.35    0.89
  -2   8  -1    0.78    0.60
  -2   8  -1    0.91    0.43
  -2   8  -1    0.41    0.51
  -2   8  -1   -0.59    0.53
  -2   8  -1    1.12    0.55
  -2   8  -1    1.23    0.44
   2  -8   1    0.48    0.57
   2  -8   1    1.35    0.55
   2  -8   1    1.13    0.64
   2  -8   1    1.21    0.57
   2  -8   1    0.66    0.60
   2  -8   1    1.27    0.65
  -3   8  -1    1.60    0.59
  -3   8  -1    3.18    0.73
  -3   8  -1    0.75    0.65
  -3   8  -1    2.62    0.76
  -3   8  -1    2.88    0.58
   3  -8   1    2.72    0.76
   3  -8   1    2.22    0.72
   3  -8   1    3.19    0.83
   3  -8   1    1.64    0.77
   3  -8   1    1.65    0.66
   3  -8   1    2.41    0.68
   3  -8   1    2.64    0.85
  -4   8  -1   11.19    1.10
  -4   8  -1    7.92    1.15
  -4   8  -1    8.43    0.73
  -4   8  -1   11.19    1.23
  -4   8  -1    8.60    0.71
  -4   8  -1   10.51    1.21
  -4   8  -1   10.47    1.01
   4  -8   1   11.42    1.14
   4  -8   1    9.45    1.09
   4  -8   1    9.74    1.23
   4  -8   1   10.40    1.21
   4  -8   1   13.47    1.43
   4  -8   1   11.59    1.29
   4  -8   1   11.79    1.33
  -5   8  -1    0.59    0.80
  -5   8  -1    1.53    0.82
  -5   8  -1    2.02    0.80
  -5   8  -1    2.54    0.62
  -5   8  -1    0.97    0.69
  -5   8  -1    2.04    0.53
  -5   8  -1    1.31    0.74
   5  -8   1    1.62    0.76
   5  -8   1    2.24    0.91
   5  -8   1   -0.53    0.80
   5  -8   1    0.75    0.78
   5  -8   1    0.76    0.90
   5  -8   1    0.88    0.74
  -6   8  -1   36.41    2.28
  -6   8  -1   31.71    2.04
  -6   8  -1   32.39    2.21
  -6   8  -1   34.96    2.21
  -6   8  -1   32.42    1.98
  -6   8  -1   33.59    2.33
   6  -8   1   35.94    2.40
   6  -8   1   33.79    2.28
   6  -8   1   35.78    2.14
   6  -8   1   34.12    2.25
   6  -8   1   37.89    2.43
   6  -8   1   30.12    2.16
  -7   8  -1    0.92    0.72
  -7   8  -1   -0.40    0.79
  -7   8  -1    0.65    0.82
  -7   8  -1    1.87    0.93
  -7   8  -1    0.41    0.74
  -7   8  -1    0.62    0.83
   7  -8   1   -0.43    0.94
   7  -8   1    0.08    0.93
   7  -8   1   -0.98    0.81
   7  -8   1    0.97    0.88
   7  -8   1    0.06    0.84
   7  -8   1    0.10    0.93
  -8   8  -1   -0.24    0.90
  -8   8  -1    1.91    0.90
  -8   8  -1    1.08    0.88
  -8   8  -1    0.50    0.76
  -8   8  -1    0.51    0.86
  -8   8  -1    1.52    0.92
   8  -8   1    0.47    0.90
   8  -8   1    1.30    1.04
   8  -8   1   -0.36    0.91
   8  -8   1    0.84    1.07
   8  -8   1    0.52    0.94
   8  -8   1    2.17    1.13
  -9   8  -1    4.71    1.18
  -9   8  -1    3.82    1.05
  -9   8  -1    6.62    1.24
  -9   8  -1    5.12    1.08
  -9   8  -1    3.18    1.06
  -9   8  -1    4.29    1.27
   9  -8   1    5.82    1.30
   9  -8   1    4.81    1.35
   9  -8   1    5.46    1.38
   9  -8   1    4.11    1.31
   9  -8   1    4.55    1.24
   9  -8   1    5.62    1.25
 -10   8  -1    7.08    1.20
 -10   8  -1    4.70    1.31
 -10   8  -1    4.61    1.19
 -10   8  -1    4.93    1.25
 -10   8  -1    5.66    1.27
  10  -8   1    4.83    1.42
  10  -8   1    4.60    1.26
  10  -8   1    2.82    1.29
  10  -8   1    3.65    1.20
  10  -8   1    4.10    1.25
  10  -8   1    4.07    1.32
 -11   8  -1    3.56    1.33
 -11   8  -1    6.35    1.38
 -11   8  -1    4.29    1.20
 -11   8  -1    4.52    1.26
 -11   8  -1    3.82    1.15
  11  -8   1    4.69    1.37
  11  -8   1    4.15    1.37
  11  -8   1    3.26    1.28
  11  -8   1    3.41    1.22
  11  -8   1    3.01    1.82
  11  -8   1    1.72    1.58
 -12   8  -1   -0.40    1.01
 -12   8  -1   -1.23    0.92
 -12   8  -1   -1.07    1.07
 -12   8  -1   -0.95    1.00
  12  -8   1   -1.26    1.04
  12  -8   1   -1.09    1.13
  12  -8   1    0.90    1.18
  12  -8   1    0.01    1.16
 -13   8  -1   -0.76    1.06
 -13   8  -1   -0.45    1.12
 -13   8  -1   -0.52    1.01
  13  -8   1   -0.37    1.17
  13  -8   1   -0.35    1.08
  13  -8   1    0.59    1.24
  13  -8   1   -0.03    1.09
 -14   8  -1    0.33    1.25
 -14   8  -1    3.71    1.19
 -14   8  -1   -0.43    1.08
  14  -8   1   -0.94    1.17
  14  -8   1    0.74    1.38
  14  -8   1    0.40    1.16
  14  -8   1    0.83    1.19
 -15   8  -1   11.62    1.64
 -15   8  -1   13.36    1.95
 -15   8  -1   12.46    1.85
  15  -8   1    9.09    1.76
  15  -8   1    7.30    1.77
  15  -8   1   10.37    1.86
 -16   8  -1    4.17    1.42
 -16   8  -1    5.46    1.37
  16  -8   1    4.11    1.56
  16  -8   1    3.75    1.48
  16  -8   1    5.89    1.56
 -17   8  -1   -1.75    1.17
 -17   8  -1   -1.18    1.04
  17  -8   1   -0.63    1.35
  17  -8   1    3.26    1.41
  17  -8   1   -0.77    1.25
 -18   8  -1   -0.35    1.33
 -18   8  -1    1.19    1.20
  18  -8   1    0.49    1.36
  18  -8   1   -0.10    1.27
  18  -8   1    0.53    1.44
 -19   8  -1    1.23    1.32
  19  -8   1    0.71    1.49
  19  -8   1   -1.16    1.27
  19  -8   1    0.16    1.33
 -20   8  -1   -0.39    1.27
  20  -8   1   -1.69    1.17
  20  -8   1   -3.14    1.24
  20  -8   1    1.26    1.46
  21   7  -1    0.11    1.30
 -21  -7   1    1.47    1.41
 -21  -7   1    1.04    1.39
  20   7  -1    2.99    1.38
  20   7  -1    0.34    1.11
 -20  -7   1   -0.33    1.44
 -20  -7   1    0.23    1.34
  19   7  -1    2.73    1.34
  19   7  -1    1.83    1.20
  19   7  -1    1.81    1.51
 -19  -7   1    2.10    1.38
 -19  -7   1    2.34    1.39
  18   7  -1    1.13    1.41
  18   7  -1    0.60    1.09
  18   7  -1    1.67    1.36
 -18  -7   1    0.86    1.48
 -18  -7   1    4.30    1.40
 -18  -7   1    1.32    1.44
 -18  -7   1    1.96    1.28
  17   7  -1    2.76    1.24
  17   7  -1    0.23    1.17
  17   7  -1    2.33    1.43
 -17  -7   1    1.18    1.32
 -17  -7   1    1.96    1.30
 -17  -7   1    3.57    1.48
 -17  -7   1   -0.71    1.11
  16   7  -1    1.75    1.23
  16   7  -1    0.03    1.05
  16   7  -1    0.84    1.28
 -16  -7   1   -1.23    1.07
 -16  -7   1    0.51    1.15
 -16  -7   1    0.73    1.18
 -16  -7   1    1.72    1.27
  15   7  -1    1.70    1.11
  15   7  -1    0.17    0.74
  15   7  -1    1.81    1.17
  15   7  -1    1.80    1.36
 -15  -7   1   -0.40    1.03
 -15  -7   1    1.12    1.19
 -15  -7   1   -0.37    1.12
 -15  -7   1   -1.44    1.07
  14   7  -1    0.10    0.96
  14   7  -1    0.24    0.72
  14   7  -1    1.76    1.15
  14   7  -1    1.41    1.24
 -14  -7   1   -0.07    1.08
 -14  -7   1    1.04    1.20
 -14  -7   1    1.07    1.21
 -14  -7   1    0.74    1.00
  13   7  -1   -0.98    0.64
  13   7  -1    0.88    1.12
  13   7  -1    0.25    1.02
  13   7  -1   -0.67    0.92
 -13  -7   1    0.87    1.07
 -13  -7   1    0.43    1.02
 -13  -7   1    1.01    1.05
 -13  -7   1   -0.44    1.07
 -13  -7   1    1.73    1.16
  12   7  -1    0.64    0.91
  12   7  -1   -0.17    0.91
  12   7  -1    0.93    1.09
  12   7  -1    0.02    0.61
  12   7  -1   -0.39    0.94
 -12  -7   1   -0.24    0.92
 -12  -7   1    0.13    1.01
 -12  -7   1    0.80    0.87
 -12  -7   1   -1.32    0.91
 -12  -7   1   -0.80    1.05
  11   7  -1   28.56    1.84
  11   7  -1   21.82    2.17
  11   7  -1   23.47    1.97
  11   7  -1   23.80    1.88
  11   7  -1   22.59    2.13
  11   7  -1   23.29    1.52
  11   7  -1   24.64    1.79
  11   7  -1   24.18    1.48
 -11  -7   1   26.85    2.25
 -11  -7   1   24.64    2.29
 -11  -7   1   24.86    2.21
 -11  -7   1   24.67    1.88
 -11  -7   1   27.14    2.11
  10   7  -1    4.20    0.78
  10   7  -1    4.42    1.06
  10   7  -1    3.26    0.64
  10   7  -1    2.64    1.05
  10   7  -1    5.06    0.84
  10   7  -1    6.51    1.14
  10   7  -1    3.10    1.01
  10   7  -1    3.37    0.58
 -10  -7   1    4.70    1.13
 -10  -7   1    3.18    1.11
 -10  -7   1    2.74    1.03
 -10  -7   1    3.20    0.92
 -10  -7   1    6.66    1.15
   9   7  -1   13.36    1.41
   9   7  -1   11.20    0.76
   9   7  -1    9.15    1.29
   9   7  -1    9.83    1.27
   9   7  -1    9.95    1.39
   9   7  -1    9.38    0.81
   9   7  -1   15.04    1.22
  -9  -7   1   10.76    1.42
  -9  -7   1    9.99    1.35
  -9  -7   1   10.92    1.21
  -9  -7   1    9.56    1.27
  -9  -7   1    9.67    1.34
   8   7  -1    4.11    0.72
   8   7  -1    4.19    0.91
   8   7  -1    4.21    0.55
   8   7  -1    3.91    0.92
   8   7  -1    2.96    0.84
   8   7  -1    3.69    0.49
   8   7  -1    4.51    1.02
  -8  -7   1    2.02    0.88
  -8  -7   1    5.17    1.04
  -8  -7   1    4.10    0.90
  -8  -7   1    3.48    0.79
  -8  -7   1    2.34    0.89
   7   7  -1   14.25    1.37
   7   7  -1   15.83    1.54
   7   7  -1   15.35    1.12
   7   7  -1   17.52    1.42
   7   7  -1   16.85    1.44
  -7  -7   1   16.73    1.23
  -7  -7   1   16.25    1.54
  -7  -7   1   16.78    1.22
  -7  -7   1   15.25    1.43
  -7  -7   1   20.22    1.63
  -7  -7   1   14.19    1.34
   6   7  -1   30.88    1.80
   6   7  -1   33.64    1.98
   6   7  -1   29.78    1.99
   6   7  -1   27.69    1.85
   6   7  -1   32.30    1.70
  -6  -7   1   32.90    1.80
  -6  -7   1   31.18    2.01
  -6  -7   1   30.24    1.91
  -6  -7   1   36.16    1.84
  -6  -7   1   32.35    1.89
  -6  -7   1   32.07    1.93
   5   7  -1    2.06    0.63
   5   7  -1    1.31    0.34
   5   7  -1    1.20    0.61
   5   7  -1    1.50    0.42
   5   7  -1    0.43    0.48
   5   7  -1    0.29    0.50
  -5  -7   1   -0.17    0.47
  -5  -7   1   -0.02    0.56
  -5  -7   1    1.09    0.61
  -5  -7   1    1.23    0.55
  -5  -7   1    0.93    0.60
  -5  -7   1    0.83    0.47
   4   7  -1    0.57    0.52
   4   7  -1    0.60    0.28
   4   7  -1    0.87    0.56
   4   7  -1    0.41    0.36
  -4  -7   1   -0.13    0.50
  -4  -7   1    0.88    0.55
  -4  -7   1    0.71    0.43
  -4  -7   1    0.43    0.48
  -4  -7   1    1.10    0.42
  -4  -7   1    0.48    0.51
   3   7  -1    0.99    0.50
   3   7  -1    0.42    0.46
  -3  -7   1    0.92    0.51
  -3  -7   1    0.32    0.45
  -3  -7   1   -0.03    0.35
  -3  -7   1   -0.08    0.35
  -3  -7   1    0.92    0.45
  -3  -7   1    0.47    0.44
  -3  -7   1    0.65    0.34
   2   7  -1   72.33    3.60
   2   7  -1   72.22    3.61
  -2  -7   1   72.74    3.58
  -2  -7   1   74.80    3.50
  -2  -7   1   73.65    3.51
  -2  -7   1   74.39    3.46
  -2  -7   1   80.41    3.58
  -2  -7   1   71.29    3.59
  -2  -7   1   76.99    3.58
   1   7  -1  151.62    7.26
   1   7  -1  153.36    7.27
  -1  -7   1  153.79    7.14
  -1  -7   1  159.67    7.18
  -1  -7   1  154.02    7.25
  -1  -7   1  155.42    7.23
  -1  -7   1  155.12    7.24
  -1  -7   1  146.25    7.16
  -1  -7   1  175.86    7.25
   0   7  -1  101.08    5.03
   0   7  -1  109.95    5.06
   0  -7   1  108.34    5.02
   0  -7   1  101.59    5.04
   0  -7   1  102.32    4.93
   0  -7   1  110.55    4.98
   0  -7   1  101.68    5.01
   0  -7   1  105.06    4.94
   0  -7   1  115.11    5.01
  -1   7  -1    2.18    0.28
  -1   7  -1    2.08    0.60
  -1   7  -1    2.61    0.49
  -1   7  -1    3.07    0.47
  -1   7  -1    2.54    0.38
  -1   7  -1    2.23    0.58
  -1   7  -1    2.37    0.33
   1  -7   1    2.71    0.53
   1  -7   1    2.42    0.61
   1  -7   1    1.73    0.52
   1  -7   1    2.27    0.60
   1  -7   1    2.53    0.61
   1  -7   1    2.50    0.50
  -2   7  -1    0.36    0.62
  -2   7  -1   -0.25    0.50
  -2   7  -1   -0.13    0.42
  -2   7  -1    0.12    0.53
  -2   7  -1    0.24    0.35
  -2   7  -1   -0.42    0.42
  -2   7  -1    0.17    0.55
   2  -7   1   -0.24    0.58
   2  -7   1    0.07    0.63
   2  -7   1    0.21    0.61
   2  -7   1   -0.09    0.56
   2  -7   1    0.56    0.49
   2  -7   1   -0.62    0.53
   2  -7   1   -0.15    0.49
  -3   7  -1    5.76    0.87
  -3   7  -1    6.67    0.77
  -3   7  -1    5.29    0.67
  -3   7  -1    7.22    0.94
  -3   7  -1    6.06    0.83
  -3   7  -1    8.14    1.04
  -3   7  -1    7.67    0.56
   3  -7   1    6.54    0.99
   3  -7   1    5.20    0.83
   3  -7   1    6.85    0.91
   3  -7   1    8.26    1.10
   3  -7   1    7.68    0.98
   3  -7   1    6.34    0.83
   3  -7   1    5.39    0.95
  -4   7  -1    7.29    1.01
  -4   7  -1    7.73    0.91
  -4   7  -1    8.59    0.85
  -4   7  -1    7.58    1.11
  -4   7  -1    7.79    0.80
  -4   7  -1    8.45    0.76
  -4   7  -1    9.49    1.10
  -4   7  -1    9.17    1.04
   4  -7   1    6.24    1.01
   4  -7   1    8.37    1.16
   4  -7   1    6.42    0.98
   4  -7   1    7.65    1.11
   4  -7   1    7.07    1.05
   4  -7   1    7.76    1.14
   4  -7   1    7.16    0.98
  -5   7  -1    2.44    0.81
  -5   7  -1    3.08    0.73
  -5   7  -1    3.89    0.80
  -5   7  -1    3.67    0.99
  -5   7  -1    6.21    0.93
  -5   7  -1    3.84    0.72
  -5   7  -1    3.96    0.94
   5  -7   1    4.26    0.89
   5  -7   1    3.88    0.93
   5  -7   1    3.13    0.84
   5  -7   1    4.18    1.01
   5  -7   1    3.13    0.96
   5  -7   1    4.63    1.02
   5  -7   1    3.60    1.02
  -6   7  -1    0.41    0.67
  -6   7  -1    0.90    0.80
  -6   7  -1    0.68    0.79
  -6   7  -1    0.11    0.79
  -6   7  -1    0.01    0.73
  -6   7  -1    0.89    0.68
   6  -7   1    0.41    0.78
   6  -7   1    0.71    0.79
   6  -7   1    0.88    0.91
   6  -7   1   -0.19    0.78
   6  -7   1   -0.40    0.85
   6  -7   1    1.24    0.80
  -7   7  -1   -1.46    0.71
  -7   7  -1    0.45    0.82
  -7   7  -1    0.65    0.80
  -7   7  -1   -0.40    0.75
  -7   7  -1   -1.06    0.76
  -7   7  -1    0.67    0.76
   7  -7   1   -0.14    0.79
   7  -7   1   -0.42    0.89
   7  -7   1   -0.39    0.82
   7  -7   1    0.21    0.79
   7  -7   1    0.44    0.94
   7  -7   1    1.16    0.82
  -8   7  -1   51.76    3.05
  -8   7  -1   58.18    3.38
  -8   7  -1   56.11    3.28
  -8   7  -1   60.22    3.27
  -8   7  -1   55.16    3.27
  -8   7  -1   50.71    3.06
   8  -7   1   48.25    3.23
   8  -7   1   51.03    3.15
   8  -7   1   56.30    3.17
   8  -7   1   56.75    3.42
   8  -7   1   59.60    3.43
   8  -7   1   53.54    3.27
  -9   7  -1   42.46    2.82
  -9   7  -1   47.36    2.92
  -9   7  -1   40.50    2.66
  -9   7  -1   42.87    2.66
  -9   7  -1   48.48    2.92
   9  -7   1   37.23    2.74
   9  -7   1   48.67    2.80
   9  -7   1   43.03    3.00
   9  -7   1   45.16    2.90
   9  -7   1   43.03    2.76
   9  -7   1   43.78    3.01
 -10   7  -1    0.08    0.92
 -10   7  -1    0.39    0.92
 -10   7  -1    0.93    1.03
 -10   7  -1   -0.03    1.04
 -10   7  -1    0.45    0.93
  10  -7   1    0.72    1.10
  10  -7   1    1.16    1.20
  10  -7   1    1.10    1.22
  10  -7   1    2.63    1.15
  10  -7   1    0.16    0.99
  10  -7   1    0.69    1.05
  10  -7   1    0.47    1.05
 -11   7  -1   -0.67    0.97
 -11   7  -1    0.11    1.03
 -11   7  -1    0.65    1.11
 -11   7  -1    0.52    1.05
 -11   7  -1   -0.39    0.89
  11  -7   1   -1.27    0.94
  11  -7   1   -1.12    0.99
  11  -7   1   -2.80    1.05
  11  -7   1   -1.02    1.16
  11  -7   1    0.04    1.11
  11  -7   1   -1.11    1.03
 -12   7  -1    2.66    1.21
 -12   7  -1    2.13    1.23
 -12   7  -1    3.60    1.20
 -12   7  -1    2.69    1.18
 -12   7  -1    4.19    1.40
  12  -7   1    3.39    1.25
  12  -7   1    1.42    1.17
  12  -7   1    1.07    1.19
  12  -7   1    3.36    1.51
  12  -7   1    6.11    1.45
 -13   7  -1    0.70    1.10
 -13   7  -1    0.17    1.09
 -13   7  -1    1.18    1.12
  13  -7   1    0.51    1.23
  13  -7   1    0.88    1.33
  13  -7   1    1.82    1.23
  13  -7   1    0.50    1.18
 -14   7  -1    1.96    1.35
 -14   7  -1    0.93    1.24
 -14   7  -1    2.26    1.22
  14  -7   1    2.25    1.30
  14  -7   1    3.32    1.53
  14  -7   1    0.95    1.26
  14  -7   1    4.43    1.44
 -15   7  -1    5.01    1.63
 -15   7  -1    3.61    1.27
 -15   7  -1    1.97    1.33
  15  -7   1    0.90    1.35
  15  -7   1    2.10    1.43
  15  -7   1    5.76    1.50
 -16   7  -1   18.06    2.08
 -16   7  -1   13.55    2.04
  16  -7   1   15.05    2.11
  16  -7   1   17.00    2.12
  16  -7   1   15.21    2.01
 -17   7  -1    6.80    1.66
 -17   7  -1    5.98    1.47
  17  -7   1    8.10    1.71
  17  -7   1    5.90    1.76
  17  -7   1    7.50    1.69
 -18   7  -1   -1.58    1.18
 -18   7  -1    0.40    1.19
  18  -7   1    2.95    1.66
  18  -7   1    1.00    1.37
  18  -7   1   -1.58    1.22
 -19   7  -1    1.90    1.39
 -19   7  -1   -0.70    1.16
  19  -7   1   -0.69    1.41
  19  -7   1   -0.69    1.35
  19  -7   1   -0.77    1.27
 -20   7  -1    0.65    1.34
 -20   7  -1    2.21    1.30
  20  -7   1    3.42    1.56
  20  -7   1   -1.05    1.19
  20  -7   1   -0.49    1.36
  21   6  -1   -0.19    1.14
  21   6  -1    0.36    1.31
 -21  -6   1   -0.06    1.33
 -21  -6   1    0.15    1.32
  20   6  -1   -0.08    1.27
  20   6  -1    3.76    1.27
 -20  -6   1    4.24    1.50
 -20  -6   1    0.38    1.41
  19   6  -1   -0.24    1.24
  19   6  -1    0.37    1.18
 -19  -6   1   -0.78    1.36
 -19  -6   1    1.31    1.34
  18   6  -1    7.52    1.63
  18   6  -1    9.22    1.81
  18   6  -1    7.47    1.48
 -18  -6   1    6.40    1.56
 -18  -6   1    6.82    1.63
  17   6  -1    0.29    1.17
  17   6  -1    1.89    1.43
  17   6  -1    1.71    1.28
 -17  -6   1    1.86    1.30
 -17  -6   1    2.30    1.34
 -17  -6   1    0.08    1.36
 -17  -6   1    2.90    1.34
  16   6  -1    4.98    1.33
  16   6  -1    4.08    1.00
  16   6  -1    2.13    1.35
  16   6  -1    2.63    1.33
 -16  -6   1    4.08    1.44
 -16  -6   1    4.62    1.34
 -16  -6   1    3.01    1.34
 -16  -6   1    3.68    1.47
  15   6  -1    5.13    1.36
  15   6  -1    1.63    1.21
  15   6  -1    3.69    0.98
  15   6  -1    4.43    1.49
 -15  -6   1    2.68    1.25
 -15  -6   1    2.13    1.18
 -15  -6   1    2.95    1.21
 -15  -6   1    4.72    1.34
  14   6  -1    2.98    1.23
  14   6  -1    0.97    0.82
  14   6  -1    1.58    1.28
  14   6  -1    0.66    1.15
 -14  -6   1    2.32    1.28
 -14  -6   1    2.30    1.23
 -14  -6   1    1.84    1.25
 -14  -6   1    2.39    1.18
  13   6  -1   -0.98    0.79
  13   6  -1   -0.16    0.67
  13   6  -1    2.07    2.02
  13   6  -1   -1.79    0.91
  13   6  -1   -0.87    0.98
  13   6  -1    0.42    1.10
  13   6  -1   -0.44    0.71
 -13  -6   1   -0.08    1.06
 -13  -6   1    0.04    1.10
 -13  -6   1   -1.51    0.89
 -13  -6   1    1.79    1.13
 -13  -6   1    0.71    1.00
  12   6  -1    6.16    0.94
  12   6  -1    5.05    1.17
  12   6  -1    3.26    0.92
  12   6  -1    4.93    0.87
  12   6  -1    3.94    1.22
  12   6  -1    5.01    1.19
  12   6  -1    4.76    1.30
 -12  -6   1    4.20    1.16
 -12  -6   1    3.87    1.14
 -12  -6   1    4.92    1.29
 -12  -6   1    5.02    1.30
 -12  -6   1    4.52    1.31
  11   6  -1    1.90    1.20
  11   6  -1    0.70    0.91
  11   6  -1    1.69    1.03
  11   6  -1    3.27    0.89
  11   6  -1    1.55    0.70
  11   6  -1    4.31    1.16
 -11  -6   1    0.79    1.04
 -11  -6   1    2.23    1.19
 -11  -6   1    1.55    1.06
 -11  -6   1    1.39    0.89
 -11  -6   1    1.73    0.96
  10   6  -1   -0.43    0.86
  10   6  -1   -1.19    0.62
  10   6  -1    0.02    0.55
  10   6  -1   -0.25    0.84
  10   6  -1   -0.05    0.91
  10   6  -1   -0.50    0.80
 -10  -6   1    0.03    0.88
 -10  -6   1    0.25    0.79
 -10  -6   1   -0.08    0.88
 -10  -6   1   -1.01    0.75
 -10  -6   1   -0.56    0.91
   9   6  -1   85.91    4.17
   9   6  -1   83.07    4.59
   9   6  -1   91.68    4.38
   9   6  -1   79.84    4.51
   9   6  -1   85.28    4.44
   9   6  -1   93.16    4.56
  -9  -6   1   85.65    4.50
  -9  -6   1   86.19    4.36
  -9  -6   1   85.52    4.47
  -9  -6   1   81.82    4.50
  -9  -6   1   83.91    4.60
   8   6  -1  105.41    5.02
   8   6  -1  101.95    5.26
   8   6  -1   96.91    5.32
   8   6  -1  115.05    5.20
   8   6  -1  103.06    4.99
   8   6  -1  113.65    5.36
   8   6  -1  109.90    5.20
   8   6  -1  113.19    5.47
   8   6  -1  109.97    5.11
  -8  -6   1   99.07    5.38
  -8  -6   1  105.77    5.34
  -8  -6   1  106.11    5.32
  -8  -6   1  102.36    5.18
  -8  -6   1  103.66    5.29
   7   6  -1    9.18    1.10
   7   6  -1   10.02    0.87
   7   6  -1    9.43    0.76
   7   6  -1    6.30    1.06
   7   6  -1    9.78    1.22
   7   6  -1    7.17    0.61
   7   6  -1    8.50    0.89
   7   6  -1    9.58    1.13
  -7  -6   1   10.97    1.18
  -7  -6   1    8.54    1.10
  -7  -6   1    9.19    1.20
  -7  -6   1    8.41    1.16
  -7  -6   1   10.27    1.09
  -7  -6   1    7.51    0.96
   6   6  -1    3.76    0.78
   6   6  -1    3.78    0.61
   6   6  -1    4.56    0.84
   6   6  -1    3.87    0.81
   6   6  -1    4.27    0.89
   6   6  -1    5.15    0.47
  -6  -6   1    3.80    0.77
  -6  -6   1    4.22    0.83
  -6  -6   1    4.56    0.69
  -6  -6   1    3.08    0.82
  -6  -6   1    3.17    0.85
  -6  -6   1    4.60    0.76
   5   6  -1    7.17    0.88
   5   6  -1    8.84    0.78
   5   6  -1    7.72    0.92
   5   6  -1    8.28    0.99
   5   6  -1    6.81    0.75
   5   6  -1    7.78    0.67
   5   6  -1    6.86    0.82
  -5  -6   1    6.39    0.88
  -5  -6   1    6.07    0.79
  -5  -6   1    8.87    0.85
  -5  -6   1    6.95    0.73
  -5  -6   1    6.55    0.87
  -5  -6   1    6.48    0.90
   4   6  -1   47.36    2.24
   4   6  -1   44.87    2.46
   4   6  -1   47.81    2.22
   4   6  -1   47.87    2.44
   4   6  -1   47.78    2.26
   4   6  -1   45.95    2.30
   4   6  -1   42.68    2.33
  -4  -6   1   46.63    2.40
  -4  -6   1   49.19    2.33
  -4  -6   1   43.77    2.38
  -4  -6   1   46.20    2.47
  -4  -6   1   46.23    2.29
[truncated: 6,119,222 more chars]
