# Supplementary material for: Biomimetic Hierarchical Construction of Anti‐Tumor Polyoxopalladates for Cancer Therapy
Source: Angew Chem Int Ed Engl. 2025 Apr 14;64(23):e202505564. doi: 10.1002/anie.202505564 (PMC12124443; doi:10.1002/anie.202505564)
Supplement: Supplementary file 2 — Supplementary Information [file ANIE-64-e202505564-s001.zip › SrPd2.cif]

data_SrPd2
_audit_creation_date               2024-08-05
_audit_creation_method
;
Olex2 1.5-ac6-020
(compiled 2024.02.14 svn.r2f8d729c for Rigaku Oxford Diffraction, GUI svn.r6966)
;
_shelx_SHELXL_version_number       '2019/3'
_audit_contact_author_address      ?
_audit_contact_author_email        ?
_audit_contact_author_name         ''
_audit_contact_author_phone        ?
_publ_contact_author_id_orcid      ?
_publ_section_references
;
Dolomanov, O.V., Bourhis, L.J., Gildea, R.J, Howard, J.A.K. & Puschmann, H.
 (2009), J. Appl. Cryst. 42, 339-341.

Sheldrick, G.M. (2015). Acta Cryst. A71, 3-8.

Sheldrick, G.M. (2015). Acta Cryst. C71, 3-8.
;
_chemical_name_common              ?
_chemical_name_systematic          ?
_chemical_formula_moiety          
 'C44 H45.25 As6 K1.75 Na1.5 O46.5 Pd12 Sr, 0.5(H2 O), 0.5(O)'
_chemical_formula_sum              'C44 H46.25 As6 K1.75 Na1.50 O47.50 Pd12 Sr'
_chemical_formula_weight           3251.91
_chemical_melting_point            ?
loop_
  _atom_type_symbol
  _atom_type_description
  _atom_type_scat_dispersion_real
  _atom_type_scat_dispersion_imag
  _atom_type_scat_source
 'C' 'C' 0.0033 0.0016 'International Tables Vol C Tables 4.2.6.8 and 6.1.1.4'
 'H' 'H' 0.0000 0.0000 'International Tables Vol C Tables 4.2.6.8 and 6.1.1.4'
 'As' 'As' 0.0499 2.0058 'International Tables Vol C Tables 4.2.6.8 and 6.1.1.4'
 'K' 'K' 0.2009 0.2494 'International Tables Vol C Tables 4.2.6.8 and 6.1.1.4'
 'Na' 'Na' 0.0362 0.0249 'International Tables Vol C Tables 4.2.6.8 and 6.1.1.4'
 'O' 'O' 0.0106 0.0060 'International Tables Vol C Tables 4.2.6.8 and 6.1.1.4'
 'Pd' 'Pd' -0.9988 1.0072
 'International Tables Vol C Tables 4.2.6.8 and 6.1.1.4'
 'Sr' 'Sr' -1.5307 3.2498
 'International Tables Vol C Tables 4.2.6.8 and 6.1.1.4'

_shelx_space_group_comment
;
The symmetry employed for this shelxl refinement is uniquely defined
by the following loop, which should always be used as a source of
symmetry information in preference to the above space-group names.
They are only intended as comments.
;
_space_group_crystal_system        'triclinic'
_space_group_IT_number             2
_space_group_name_H-M_alt          'P -1'
_space_group_name_Hall             '-P 1'
loop_
  _space_group_symop_operation_xyz
 'x, y, z'
 '-x, -y, -z'

_cell_length_a                     18.071(3)
_cell_length_b                     18.587(3)
_cell_length_c                     19.091(3)
_cell_angle_alpha                  87.069(5)
_cell_angle_beta                   67.324(5)
_cell_angle_gamma                  88.711(5)
_cell_volume                       5909.2(15)
_cell_formula_units_Z              2
_cell_measurement_reflns_used      9246
_cell_measurement_temperature      150.15
_cell_measurement_theta_max        28.319
_cell_measurement_theta_min        2.265
_shelx_estimated_absorpt_T_max     0.603
_shelx_estimated_absorpt_T_min     0.500
_exptl_absorpt_coefficient_mu      4.025
_exptl_absorpt_correction_T_max    0.0962
_exptl_absorpt_correction_T_min    0.0496
_exptl_absorpt_correction_type     multi-scan
_exptl_absorpt_process_details
;
SADABS-2016/2 (Bruker,2016/2) was used for absorption correction.
wR2(int) was 0.1712 before and 0.0737 after correction.
The Ratio of minimum to maximum transmission is 0.5156.
The \l/2 correction factor is Not present.
;
_exptl_absorpt_special_details     ?
_exptl_crystal_colour              red
_exptl_crystal_colour_primary      red
_exptl_crystal_density_diffrn      1.828
_exptl_crystal_density_meas        ?
_exptl_crystal_density_method      ?
_exptl_crystal_description         block
_exptl_crystal_F_000               3056
_exptl_crystal_size_max            0.2
_exptl_crystal_size_mid            0.15
_exptl_crystal_size_min            0.14
_exptl_transmission_factor_max     ?
_exptl_transmission_factor_min     ?
_diffrn_reflns_av_R_equivalents    0.0762
_diffrn_reflns_av_unetI/netI       0.0488
_diffrn_reflns_Laue_measured_fraction_full  0.998
_diffrn_reflns_Laue_measured_fraction_max  0.998
_diffrn_reflns_limit_h_max         21
_diffrn_reflns_limit_h_min         -21
_diffrn_reflns_limit_k_max         22
_diffrn_reflns_limit_k_min         -22
_diffrn_reflns_limit_l_max         22
_diffrn_reflns_limit_l_min         -22
_diffrn_reflns_number              131122
_diffrn_reflns_point_group_measured_fraction_full  0.998
_diffrn_reflns_point_group_measured_fraction_max  0.998
_diffrn_reflns_theta_full          25.000
_diffrn_reflns_theta_max           25.000
_diffrn_reflns_theta_min           2.162
_diffrn_ambient_temperature        150.15
_diffrn_detector_area_resol_mean   ?
_diffrn_measured_fraction_theta_full  0.998
_diffrn_measured_fraction_theta_max  0.998
_diffrn_measurement_device_type    'Bruker APEX-II CCD'
_diffrn_measurement_method         '\f and \w scans'
_diffrn_radiation_type             MoK\a
_diffrn_radiation_wavelength       0.71073
_diffrn_source                     ?
_diffrn_source_current             1.4
_diffrn_source_power               0.07
_diffrn_source_voltage             50.0
_reflns_Friedel_coverage           0.000
_reflns_Friedel_fraction_full      .
_reflns_Friedel_fraction_max       .
_reflns_number_gt                  16594
_reflns_number_total               20800
_reflns_special_details
;
 Reflections were merged by SHELXL according to the crystal
 class for the calculation of statistics and refinement.
 
 Structure factors included contributions from the .fab file.
 
 _reflns_Friedel_fraction is defined as the number of unique
 Friedel pairs measured divided by the number that would be
 possible theoretically, ignoring centric projections and
 systematic absences.
;
_reflns_threshold_expression       'I > 2\s(I)'
_computing_cell_refinement         'SAINT V8.38A (Bruker, 2018)'
_computing_data_collection         ?
_computing_data_reduction          'SAINT V8.38A (Bruker, 2018)'
_computing_molecular_graphics      'Olex2 1.5-ac6-020 (Dolomanov et al., 2009)'
_computing_publication_material    'Olex2 1.5-ac6-020 (Dolomanov et al., 2009)'
_computing_structure_refinement    'SHELXL 2019/3 (Sheldrick, 2015)'
_computing_structure_solution     
 'olex2.solve 1.5-ac6-020 (Bourhis et al., 2015)'
_refine_diff_density_max           1.909
_refine_diff_density_min           -1.591
_refine_diff_density_rms           0.165
_refine_ls_extinction_coef         .
_refine_ls_extinction_method       none
_refine_ls_goodness_of_fit_ref     1.079
_refine_ls_hydrogen_treatment      constr
_refine_ls_matrix_type             full
_refine_ls_number_parameters       1047
_refine_ls_number_reflns           20800
_refine_ls_number_restraints       1986
_refine_ls_R_factor_all            0.0609
_refine_ls_R_factor_gt             0.0480
_refine_ls_restrained_S_all        1.081
_refine_ls_shift/su_max            0.002
_refine_ls_shift/su_mean           0.000
_refine_ls_structure_factor_coef   Fsqd
_refine_ls_weighting_details      
 'w=1/[\s^2^(Fo^2^)+(0.0749P)^2^+17.6842P] where P=(Fo^2^+2Fc^2^)/3'
_refine_ls_weighting_scheme        calc
_refine_ls_wR_factor_gt            0.1345
_refine_ls_wR_factor_ref           0.1400
_refine_special_details            ?
_olex2_refinement_description
;
1. Fixed Uiso
 At 1.2 times of:
  All C(H) groups, All C(H,H) groups
 At 1.5 times of:
  All C(H,H,H) groups, All O(H,H) groups, All O(H,H,H,H) groups
2. Uiso/Uaniso restraints and constraints
C1 \\sim C2 \\sim C3 \\sim C4 \\sim C5 \\sim C6 \\sim C7 \\sim C8 \\sim C9
\\sim C10 \\sim C11 \\sim C12 \\sim C13 \\sim C14 \\sim C15 \\sim C20 \\sim C19
\\sim C18 \\sim C17 \\sim C16 \\sim C21 \\sim C22 \\sim C23 \\sim C24 \\sim C25
\\sim C26 \\sim C27 \\sim C32 \\sim C31 \\sim C30 \\sim C29 \\sim C28 \\sim C33
\\sim C38 \\sim C37 \\sim C36 \\sim C35 \\sim C34 \\sim C39 \\sim C44 \\sim C43
\\sim C42 \\sim C41 \\sim C40: within 5A with sigma of 0.01 and sigma for
terminal atoms of 0.02 within 5A
O1 \\sim O2 \\sim O3 \\sim O4 \\sim O5 \\sim O6 \\sim O7 \\sim O8 \\sim O9
\\sim O10 \\sim O11 \\sim O12 \\sim O13 \\sim O14 \\sim O15 \\sim O16 \\sim O17
\\sim O18 \\sim O19 \\sim O20 \\sim O21 \\sim O22 \\sim O23 \\sim O24 \\sim O25
\\sim O26 \\sim O1S \\sim O2S \\sim O3S \\sim O4S \\sim O5S \\sim O6S \\sim O7S
\\sim O8S \\sim O9S \\sim O1W \\sim O2W \\sim O4W \\sim O5W \\sim O7W \\sim
O18W \\sim O19W \\sim O21W \\sim O14W \\sim O9W \\sim O16W \\sim O8W \\sim O13W
\\sim O12W \\sim O10W \\sim O11W \\sim O15W \\sim O3W: within 5A with sigma of
0.01 and sigma for terminal atoms of 0.02 within 5A
Uanis(K5) \\sim Ueq, Uanis(K1) \\sim Ueq: with sigma of 0.005 and sigma for
terminal atoms of 0.01
Uanis(K2) \\sim Ueq: with sigma of 0.005 and sigma for terminal atoms of 0.01
Uanis(K6) \\sim Ueq, Uanis(K2) \\sim Ueq: with sigma of 0.005 and sigma for
terminal atoms of 0.01
3. Others
 Fixed Sof: K5(0.3) K2(0.125) K3(0.5) K4(0.5) Na2(0.5) O1W(0.5) H2WA(0.125)
 H2WB(0.125) H2WC(0.125) H2WD(0.125) O19W(0.5) H19A(0.5) H19B(0.5) O21W(0.5)
 K1(0.2) O14W(0.5) K6(0.125) O16W(0.25) O8W(0.25) O12W(0.5) O10W(0.5) H10A(0.5)
 H10B(0.5) O11W(0.5) O15W(0.5) H3WA(0.875) H3WB(0.875)
4.a Riding coordinates:
 O2W(H2WA,H2WB), O2W(H2WC,H2WD), O19W(H19A,H19B), O13W(H13A,H13B), O10W(H10A,
 H10B), O3W(H3WA,H3WB)
4.b Secondary CH2 refined with riding coordinates:
 C2(H2A,H2B), C3(H3A,H3B)
4.c Aromatic/amide H refined with riding coordinates:
 C10(H10), C11(H11), C12(H12), C13(H13), C14(H14), C20(H20), C19(H19),
 C18(H18), C17(H17), C16(H16), C22(H22), C23(H23), C24(H24), C25(H25), C26(H26),
  C32(H32), C31(H31), C30(H30), C29(H29), C28(H28), C38(H38), C37(H37),
 C36(H36), C35(H35), C34(H34), C44(H44), C43(H43), C42(H42), C41(H41), C40(H40)
4.d Fitted hexagon refined as free rotating group:
 C9(C10,C11,C12,C13,C14), C15(C20,C19,C18,C17,C16), C21(C22,C23,C24,C25,C26),
 C27(C32,C31,C30,C29,C28), C33(C38,C37,C36,C35,C34), C39(C44,C43,C42,C41,C40)
4.e Idealised Me refined as rotating group:
 C6(H6A,H6B,H6C), C8(H8A,H8B,H8C)
;
_atom_sites_solution_hydrogens     mixed
_atom_sites_solution_primary       dual
_atom_sites_solution_secondary     ?
loop_
  _atom_site_label
  _atom_site_type_symbol
  _atom_site_fract_x
  _atom_site_fract_y
  _atom_site_fract_z
  _atom_site_U_iso_or_equiv
  _atom_site_adp_type
  _atom_site_occupancy
  _atom_site_site_symmetry_order
  _atom_site_calc_flag
  _atom_site_refinement_flags_posn
  _atom_site_refinement_flags_adp
  _atom_site_refinement_flags_occupancy
  _atom_site_disorder_assembly
  _atom_site_disorder_group
 As1 As 0.94238(5) 0.98735(4) 0.24265(6) 0.0422(2) Uani 1 1 d . . . . .
 As2 As 0.74249(5) 0.92360(5) 0.56335(5) 0.0375(2) Uani 1 1 d . . . . .
 As3 As 1.00524(5) 0.67423(4) 0.19793(5) 0.0349(2) Uani 1 1 d . . . . .
 As4 As 0.80493(5) 0.60937(4) 0.51758(5) 0.03215(19) Uani 1 1 d . . . . .
 As5 As 0.78086(5) 0.68354(5) 0.04052(5) 0.03500(19) Uani 1 1 d . . . . .
 As6 As 0.46855(4) 0.59895(4) 0.54616(4) 0.02553(17) Uani 1 1 d . . . . .
 C1 C 0.4711(5) 0.6249(4) 0.2541(5) 0.0327(16) Uani 1 1 d . U . . .
 C2 C 0.3995(5) 0.6069(5) 0.2344(5) 0.0399(17) Uani 1 1 d . U . . .
 H2A H 0.353127 0.594528 0.281920 0.048 Uiso 1 1 calc R U . . .
 H2B H 0.384857 0.650177 0.210001 0.048 Uiso 1 1 calc R U . . .
 C3 C 0.4160(5) 0.5446(5) 0.1814(5) 0.0414(18) Uani 1 1 d . U . . .
 H3A H 0.373124 0.543576 0.161234 0.050 Uiso 1 1 calc R U . . .
 H3B H 0.467311 0.553793 0.137704 0.050 Uiso 1 1 calc R U . . .
 C4 C 0.4206(5) 0.4721(5) 0.2173(5) 0.0425(18) Uani 1 1 d . U . . .
 C5 C 0.7422(6) 0.9809(5) 0.0827(6) 0.051(2) Uani 1 1 d . U . . .
 C6 C 0.7274(9) 1.0369(6) 0.0305(7) 0.084(4) Uani 1 1 d . U . . .
 H6A H 0.777170 1.045926 -0.013971 0.127 Uiso 1 1 calc R U . . .
 H6B H 0.709292 1.081583 0.057215 0.127 Uiso 1 1 calc R U . . .
 H6C H 0.686094 1.019847 0.013931 0.127 Uiso 1 1 calc R U . . .
 C7 C 0.4343(5) 0.8962(4) 0.5804(5) 0.0376(19) Uani 1 1 d . U . . .
 C8 C 0.3615(6) 0.9396(5) 0.6268(7) 0.061(3) Uani 1 1 d . U . . .
 H8A H 0.371123 0.990827 0.611519 0.092 Uiso 1 1 calc R U . . .
 H8B H 0.351788 0.932615 0.680905 0.092 Uiso 1 1 calc R U . . .
 H8C H 0.314631 0.923606 0.618134 0.092 Uiso 1 1 calc R U . . .
 C9 C 1.0235(4) 1.0580(3) 0.2124(4) 0.063(2) Uani 1 1 d G U . . .
 C10 C 1.0863(4) 1.0560(3) 0.1418(4) 0.068(2) Uani 1 1 d G U . . .
 H10 H 1.088878 1.018681 0.108755 0.081 Uiso 1 1 calc R U . . .
 C11 C 1.1453(4) 1.1087(4) 0.1194(4) 0.074(2) Uani 1 1 d G U . . .
 H11 H 1.188267 1.107352 0.071138 0.089 Uiso 1 1 calc R U . . .
 C12 C 1.1416(4) 1.1634(4) 0.1678(4) 0.075(2) Uani 1 1 d G U . . .
 H12 H 1.181940 1.199361 0.152486 0.090 Uiso 1 1 calc R U . . .
 C13 C 1.0788(5) 1.1653(4) 0.2384(4) 0.079(3) Uani 1 1 d G U . . .
 H13 H 1.076225 1.202699 0.271451 0.095 Uiso 1 1 calc R U . . .
 C14 C 1.0198(4) 1.1127(4) 0.2608(4) 0.079(3) Uani 1 1 d G U . . .
 H14 H 0.976835 1.114028 0.309069 0.095 Uiso 1 1 calc R U . . .
 C15 C 0.7511(5) 0.9691(5) 0.6456(4) 0.077(2) Uani 1 1 d G U . . .
 C20 C 0.6839(4) 1.0010(5) 0.6986(5) 0.092(3) Uani 1 1 d G U . . .
 H20 H 0.634030 1.000425 0.692715 0.110 Uiso 1 1 calc R U . . .
 C19 C 0.6896(5) 1.0338(5) 0.7601(5) 0.100(3) Uani 1 1 d G U . . .
 H19 H 0.643660 1.055634 0.796305 0.120 Uiso 1 1 calc R U . . .
 C18 C 0.7626(6) 1.0347(5) 0.7687(5) 0.096(3) Uani 1 1 d G U . . .
 H18 H 0.766462 1.057122 0.810718 0.115 Uiso 1 1 calc R U . . .
 C17 C 0.8298(5) 1.0028(5) 0.7157(5) 0.095(3) Uani 1 1 d G U . . .
 H17 H 0.879634 1.003403 0.721538 0.114 Uiso 1 1 calc R U . . .
 C16 C 0.8241(4) 0.9700(5) 0.6542(5) 0.091(3) Uani 1 1 d G U . . .
 H16 H 0.870004 0.948195 0.617946 0.109 Uiso 1 1 calc R U . . .
 C21 C 1.1098(3) 0.6373(3) 0.1520(4) 0.0447(18) Uani 1 1 d G U . . .
 C22 C 1.1242(3) 0.5760(3) 0.1098(4) 0.058(2) Uani 1 1 d G U . . .
 H22 H 1.081117 0.552806 0.103314 0.069 Uiso 1 1 calc R U . . .
 C23 C 1.2016(4) 0.5487(3) 0.0771(4) 0.059(2) Uani 1 1 d G U . . .
 H23 H 1.211443 0.506792 0.048275 0.071 Uiso 1 1 calc R U . . .
 C24 C 1.2647(3) 0.5826(3) 0.0866(4) 0.0537(19) Uani 1 1 d G U . . .
 H24 H 1.317588 0.563928 0.064238 0.064 Uiso 1 1 calc R U . . .
 C25 C 1.2503(3) 0.6439(3) 0.1288(4) 0.055(2) Uani 1 1 d G U . . .
 H25 H 1.293408 0.667077 0.135240 0.066 Uiso 1 1 calc R U . . .
 C26 C 1.1729(3) 0.6712(3) 0.1615(4) 0.055(2) Uani 1 1 d G U . . .
 H26 H 1.163082 0.713092 0.190279 0.066 Uiso 1 1 calc R U . . .
 C27 C 0.8428(3) 0.5520(3) 0.5818(3) 0.0430(17) Uani 1 1 d G U . . .
 C32 C 0.7885(3) 0.5147(4) 0.6450(3) 0.0519(19) Uani 1 1 d G U . . .
 H32 H 0.732673 0.518104 0.655975 0.062 Uiso 1 1 calc R U . . .
 C31 C 0.8160(3) 0.4725(3) 0.6923(3) 0.057(2) Uani 1 1 d G U . . .
 H31 H 0.778927 0.447010 0.735531 0.068 Uiso 1 1 calc R U . . .
 C30 C 0.8977(4) 0.4676(3) 0.6763(3) 0.0544(19) Uani 1 1 d G U . . .
 H30 H 0.916513 0.438710 0.708613 0.065 Uiso 1 1 calc R U . . .
 C29 C 0.9520(3) 0.5049(4) 0.6131(4) 0.060(2) Uani 1 1 d G U . . .
 H29 H 1.007847 0.501503 0.602140 0.072 Uiso 1 1 calc R U . . .
 C28 C 0.9245(3) 0.5471(4) 0.5658(3) 0.059(2) Uani 1 1 d G U . . .
 H28 H 0.961595 0.572597 0.522584 0.070 Uiso 1 1 calc R U . . .
 C33 C 0.8057(4) 0.6548(3) -0.0592(2) 0.0437(18) Uani 1 1 d G U . . .
 C38 C 0.8847(3) 0.6403(4) -0.1061(3) 0.055(2) Uani 1 1 d G U . . .
 H38 H 0.925876 0.641992 -0.086906 0.066 Uiso 1 1 calc R U . . .
 C37 C 0.9033(3) 0.6231(4) -0.1810(3) 0.060(2) Uani 1 1 d G U . . .
 H37 H 0.957241 0.613195 -0.213077 0.072 Uiso 1 1 calc R U . . .
 C36 C 0.8430(4) 0.6206(4) -0.2091(2) 0.061(2) Uani 1 1 d G U . . .
 H36 H 0.855723 0.608906 -0.260326 0.073 Uiso 1 1 calc R U . . .
 C35 C 0.7641(3) 0.6352(4) -0.1622(3) 0.0560(19) Uani 1 1 d G U . . .
 H35 H 0.722840 0.633416 -0.181404 0.067 Uiso 1 1 calc R U . . .
 C34 C 0.7454(3) 0.6523(4) -0.0873(3) 0.0515(19) Uani 1 1 d G U . . .
 H34 H 0.691473 0.662213 -0.055232 0.062 Uiso 1 1 calc R U . . .
 C39 C 0.3943(3) 0.5411(3) 0.6240(2) 0.0338(15) Uani 1 1 d G U . . .
 C44 C 0.3289(3) 0.5106(3) 0.6156(2) 0.0379(16) Uani 1 1 d G U . . .
 H44 H 0.321804 0.517399 0.568877 0.045 Uiso 1 1 calc R U . . .
 C43 C 0.2738(3) 0.4701(3) 0.6754(3) 0.0431(18) Uani 1 1 d G U . . .
 H43 H 0.229067 0.449226 0.669644 0.052 Uiso 1 1 calc R U . . .
 C42 C 0.2841(3) 0.4601(3) 0.7437(3) 0.0478(19) Uani 1 1 d G U . . .
 H42 H 0.246467 0.432401 0.784654 0.057 Uiso 1 1 calc R U . . .
 C41 C 0.3495(3) 0.4906(3) 0.7522(2) 0.0454(18) Uani 1 1 d G U . . .
 H41 H 0.356603 0.483750 0.798899 0.054 Uiso 1 1 calc R U . . .
 C40 C 0.4046(3) 0.5311(3) 0.6923(3) 0.0389(16) Uani 1 1 d G U . . .
 H40 H 0.449341 0.551924 0.698133 0.047 Uiso 1 1 calc R U . . .
 K5 K 0.8271(5) 1.1342(3) 0.1471(4) 0.0458(15) Uani 0.3 1 d . U P A 1
 K2 K 0.4702(13) 0.7221(11) 0.6962(11) 0.064(5) Uani 0.125 1 d . U P B 1
 K3 K 0.4687(4) 0.9373(3) 0.3897(4) 0.0834(17) Uani 0.5 1 d . . P B .
 K4 K 0.6354(5) 0.5205(4) 0.0631(4) 0.106(2) Uani 0.5 1 d . . P . .
 Na1 Na 0.38875(19) 0.51540(16) 0.40380(18) 0.0354(7) Uani 1 1 d . . . . .
 Na2 Na 0.8992(12) 0.7284(8) 0.6182(11) 0.154(6) Uani 0.5 1 d . . P . .
 O1 O 0.6938(4) 0.6441(3) 0.0970(3) 0.0422(12) Uani 1 1 d . U . . .
 O2 O 0.7720(4) 0.7754(3) 0.0366(3) 0.0398(11) Uani 1 1 d . U . . .
 O3 O 0.8560(4) 0.6602(3) 0.0684(3) 0.0445(13) Uani 1 1 d . U . . .
 O4 O 0.8619(3) 0.5927(3) 0.4266(3) 0.0438(13) Uani 1 1 d . U . . .
 O5 O 0.9583(3) 0.6261(3) 0.2791(3) 0.0409(12) Uani 1 1 d . U . . .
 O6 O 1.0127(3) 0.7615(3) 0.2142(4) 0.0487(13) Uani 1 1 d . U . . .
 O7 O 0.9607(4) 0.6639(3) 0.1370(3) 0.0458(13) Uani 1 1 d . U . . .
 O8 O 0.7282(4) 0.9166(3) 0.0743(3) 0.0447(13) Uani 1 1 d . U . . .
 O9 O 0.7693(4) 1.0018(3) 0.1310(4) 0.0554(14) Uani 1 1 d . U . . .
 O10 O 0.5338(3) 0.6443(3) 0.1989(3) 0.0382(11) Uani 1 1 d . U . . .
 O11 O 0.4696(3) 0.5806(3) 0.4605(3) 0.0327(11) Uani 1 1 d . U . . .
 O12 O 0.4394(3) 0.6863(3) 0.5658(3) 0.0372(11) Uani 1 1 d . U . . .
 O13 O 0.5564(3) 0.5863(3) 0.5552(3) 0.0329(11) Uani 1 1 d . U . . .
 O14 O 0.7095(3) 0.5871(3) 0.5399(3) 0.0427(12) Uani 1 1 d . U . . .
 O15 O 0.8139(4) 0.6965(3) 0.5348(4) 0.0487(12) Uani 1 1 d . U . . .
 O16 O 0.8931(4) 0.9991(3) 0.1850(4) 0.0553(13) Uani 1 1 d . U . . .
 O17 O 0.9843(4) 0.9055(3) 0.2336(4) 0.0626(16) Uani 1 1 d . U . . .
 O18 O 0.8850(4) 1.0008(4) 0.3320(4) 0.0573(14) Uani 1 1 d . U . . .
 O19 O 0.7909(4) 0.9708(3) 0.4833(4) 0.0528(13) Uani 1 1 d . U . . .
 O20 O 0.7820(4) 0.8404(3) 0.5593(4) 0.0491(12) Uani 1 1 d . U . . .
 O21 O 0.6438(4) 0.9217(3) 0.5825(4) 0.0486(13) Uani 1 1 d . U . . .
 O22 O 0.5010(4) 0.9258(3) 0.5644(3) 0.0426(12) Uani 1 1 d . U . . .
 O23 O 0.4224(3) 0.8357(3) 0.5607(3) 0.0427(12) Uani 1 1 d . U . . .
 O24 O 0.4612(3) 0.6187(3) 0.3228(3) 0.0351(11) Uani 1 1 d . U . . .
 O25 O 0.4155(4) 0.4661(3) 0.2842(4) 0.0464(13) Uani 1 1 d . U . . .
 O26 O 0.4276(5) 0.4180(4) 0.1765(4) 0.0689(19) Uani 1 1 d . U . . .
 O1S O 0.5868(3) 0.6984(3) 0.4329(3) 0.0289(9) Uani 1 1 d . U . . .
 O2S O 0.5717(3) 0.8470(3) 0.4257(3) 0.0339(10) Uani 1 1 d . U . . .
 O3S O 0.7457(3) 0.7034(3) 0.4184(3) 0.0329(10) Uani 1 1 d . U . . .
 O4S O 0.7180(3) 0.8499(3) 0.4394(3) 0.0375(10) Uani 1 1 d . U . . .
 O5S O 0.8395(3) 0.7339(3) 0.2680(3) 0.0326(10) Uani 1 1 d . U . . .
 O6S O 0.8111(3) 0.8798(3) 0.2906(3) 0.0371(10) Uani 1 1 d . U . . .
 O7S O 0.7343(3) 0.7368(3) 0.1959(3) 0.0334(10) Uani 1 1 d . U . . .
 O8S O 0.6923(3) 0.8804(3) 0.2325(3) 0.0363(11) Uani 1 1 d . U . . .
 O9S O 0.5787(3) 0.7329(3) 0.2968(3) 0.0330(10) Uani 1 1 d . U . . .
 O1W O 0.9483(10) 1.2289(9) 0.1421(9) 0.075(3) Uani 0.5 1 d . U P . .
 O2W O 0.5534(5) 0.8325(4) 0.7026(4) 0.0745(17) Uani 1 1 d . U . . .
 H2WA H 0.576859 0.852407 0.657277 0.112 Uiso 0.125 1 d R U P B 1
 H2WB H 0.592739 0.817647 0.715357 0.112 Uiso 0.125 1 d R U P B 1
 H2WC H 0.573989 0.857287 0.659667 0.112 Uiso 0.125 1 d R U P B 2
 H2WD H 0.591759 0.803407 0.702907 0.112 Uiso 0.125 1 d R U P B 2
 O4W O 0.2783(4) 0.5971(4) 0.4551(4) 0.0602(17) Uani 1 1 d . U . . .
 O5W O 0.5624(5) 0.9572(5) 0.2348(5) 0.078(2) Uani 1 1 d . U . . .
 O7W O 0.5502(5) 0.5589(4) -0.0291(4) 0.075(2) Uani 1 1 d . U . . .
 O18W O 0.9459(5) 0.8000(5) 0.4942(5) 0.086(2) Uani 1 1 d . U . . .
 O19W O 0.7327(9) 0.7651(8) 0.7034(8) 0.066(3) Uani 0.5 1 d . U P . .
 H19A H 0.705526 0.723886 0.710069 0.098 Uiso 0.5 1 d R U P . .
 H19B H 0.740316 0.780196 0.655739 0.098 Uiso 0.5 1 d R U P . .
 O21W O 0.3444(8) 0.8412(7) 0.4078(8) 0.058(3) Uani 0.5 1 d . U P . .
 Pd1 Pd 0.80014(4) 0.92404(3) 0.38557(4) 0.03488(15) Uani 1 1 d . . . . .
 Pd2 Pd 0.79205(4) 0.93946(3) 0.21113(4) 0.03679(16) Uani 1 1 d . . . . .
 Pd3 Pd 0.90975(4) 0.81961(3) 0.25114(4) 0.03693(16) Uani 1 1 d . . . . .
 Pd4 Pd 0.76318(4) 0.77250(3) 0.48726(4) 0.03354(15) Uani 1 1 d . . . . .
 Pd5 Pd 0.61092(4) 0.88564(3) 0.50182(4) 0.03106(14) Uani 1 1 d . . . . .
 Pd6 Pd 0.73364(4) 0.82637(3) 0.13604(3) 0.03179(15) Uani 1 1 d . . . . .
 Pd7 Pd 0.84554(4) 0.69791(3) 0.16948(3) 0.03186(14) Uani 1 1 d . . . . .
 Pd8 Pd 0.84960(3) 0.66491(3) 0.34803(3) 0.02806(14) Uani 1 1 d . . . . .
 Pd9 Pd 0.65069(3) 0.64430(3) 0.48352(3) 0.02580(13) Uani 1 1 d . . . . .
 Pd10 Pd 0.50732(3) 0.76608(3) 0.49638(3) 0.02713(14) Uani 1 1 d . . . . .
 Pd11 Pd 0.63698(4) 0.68712(3) 0.19847(3) 0.03024(14) Uani 1 1 d . . . . .
 Pd12 Pd 0.52849(3) 0.65552(3) 0.37681(3) 0.02637(13) Uani 1 1 d . . . . .
 Sr1 Sr 0.69654(4) 0.78217(4) 0.33244(4) 0.02714(16) Uani 1 1 d . . . . .
 K1 K 0.8871(8) 1.1204(6) 0.1051(7) 0.058(3) Uani 0.2 1 d . U P A 2
 O14W O 0.7431(10) 1.1755(9) 0.2828(10) 0.079(4) Uani 0.5 1 d . U P C 2
 K6 K 0.4029(11) 0.7390(9) 0.7042(9) 0.047(4) Uani 0.125 1 d . U P B 2
 O9W O 0.6594(10) 0.3887(7) 0.1072(8) 0.168(4) Uani 1 1 d . U . . .
 O16W O 0.2977(15) 0.6913(13) 0.7139(14) 0.049(3) Uani 0.25 1 d . U P . .
 O8W O 0.3320(17) 0.8193(14) 0.8225(16) 0.060(4) Uani 0.25 1 d . U P . .
 O13W O 1.0606(5) 1.1797(5) 0.0051(5) 0.089(2) Uani 1 1 d . U . . .
 H13A H 1.095162 1.191388 -0.040197 0.134 Uiso 1 1 d R U . A 1
 H13B H 1.067602 1.211328 0.033973 0.134 Uiso 1 1 d R U . A 1
 O12W O 0.8645(11) 1.2125(9) 0.0091(10) 0.082(4) Uani 0.5 1 d . U P A 1
 O10W O 1.0163(10) 1.0549(9) -0.0416(9) 0.081(3) Uani 0.5 1 d . U P D 1
 H10A H 1.048345 1.036000 -0.083312 0.122 Uiso 0.5 1 d R U P D 1
 H10B H 1.001795 1.095900 -0.056602 0.122 Uiso 0.5 1 d R U P D 1
 O11W O 0.9443(12) 1.1585(10) -0.0656(11) 0.098(4) Uani 0.5 1 d . U P A 2
 O15W O 0.7497(10) 1.1534(9) 0.3426(10) 0.076(3) Uani 0.5 1 d . U P E 1
 O3W O 0.6112(4) 0.6761(3) 0.6730(3) 0.0508(16) Uani 1 1 d . U . . .
 H3WA H 0.646535 0.660922 0.630645 0.076 Uiso 0.875 1 d R U P B 2
 H3WB H 0.593335 0.637062 0.701145 0.076 Uiso 0.875 1 d R U P B 2

loop_
  _atom_site_aniso_label
  _atom_site_aniso_U_11
  _atom_site_aniso_U_22
  _atom_site_aniso_U_33
  _atom_site_aniso_U_23
  _atom_site_aniso_U_13
  _atom_site_aniso_U_12
 As1 0.0306(5) 0.0300(4) 0.0562(6) 0.0092(4) -0.0068(4) -0.0073(4)
 As2 0.0375(5) 0.0350(4) 0.0419(5) -0.0037(4) -0.0171(4) -0.0036(4)
 As3 0.0243(4) 0.0370(4) 0.0376(5) 0.0043(4) -0.0064(4) 0.0048(3)
 As4 0.0277(4) 0.0340(4) 0.0370(5) 0.0071(4) -0.0160(4) -0.0013(3)
 As5 0.0329(5) 0.0394(5) 0.0296(4) 0.0007(4) -0.0087(4) -0.0024(4)
 As6 0.0219(4) 0.0250(4) 0.0281(4) 0.0028(3) -0.0081(3) -0.0026(3)
 C1 0.026(3) 0.041(4) 0.036(4) 0.007(3) -0.018(3) -0.006(3)
 C2 0.029(4) 0.056(4) 0.041(4) 0.008(3) -0.021(3) -0.007(3)
 C3 0.033(4) 0.057(4) 0.039(4) 0.003(3) -0.020(3) -0.008(3)
 C4 0.036(4) 0.056(4) 0.041(4) -0.001(4) -0.020(3) -0.005(3)
 C5 0.064(6) 0.041(5) 0.045(5) 0.008(4) -0.021(5) 0.008(4)
 C6 0.119(10) 0.054(6) 0.063(7) 0.018(6) -0.019(7) 0.019(7)
 C7 0.031(5) 0.027(4) 0.051(5) 0.005(4) -0.013(4) -0.004(3)
 C8 0.040(6) 0.040(5) 0.086(8) -0.009(5) -0.004(5) 0.003(4)
 C9 0.055(4) 0.050(4) 0.077(5) 0.007(4) -0.017(4) -0.021(4)
 C10 0.059(4) 0.059(4) 0.074(5) 0.007(4) -0.013(4) -0.024(4)
 C11 0.061(4) 0.064(4) 0.079(5) 0.009(4) -0.008(4) -0.022(4)
 C12 0.064(5) 0.062(4) 0.086(5) 0.010(4) -0.013(4) -0.027(4)
 C13 0.069(5) 0.061(4) 0.089(5) 0.001(4) -0.009(4) -0.029(4)
 C14 0.066(5) 0.062(4) 0.087(5) 0.003(4) -0.005(4) -0.026(4)
 C15 0.090(6) 0.083(5) 0.086(5) -0.030(4) -0.062(5) 0.012(4)
 C20 0.102(6) 0.101(5) 0.092(5) -0.037(5) -0.055(5) 0.014(5)
 C19 0.109(6) 0.108(6) 0.098(6) -0.037(5) -0.053(5) 0.011(5)
 C18 0.107(6) 0.105(6) 0.095(6) -0.031(5) -0.058(5) 0.014(5)
 C17 0.103(6) 0.107(6) 0.100(6) -0.032(5) -0.065(5) 0.013(5)
 C16 0.098(6) 0.103(5) 0.097(5) -0.035(5) -0.062(5) 0.014(5)
 C21 0.028(3) 0.053(4) 0.048(4) 0.000(3) -0.011(3) 0.010(3)
 C22 0.037(4) 0.065(4) 0.064(4) -0.009(4) -0.012(3) 0.001(3)
 C23 0.039(4) 0.061(4) 0.065(4) -0.010(4) -0.006(3) 0.014(3)
 C24 0.037(4) 0.065(4) 0.056(4) -0.006(4) -0.015(3) 0.014(3)
 C25 0.035(4) 0.065(4) 0.063(4) -0.008(4) -0.016(3) 0.008(3)
 C26 0.039(4) 0.063(4) 0.059(4) -0.009(4) -0.014(3) 0.011(3)
 C27 0.037(3) 0.053(4) 0.047(4) 0.013(3) -0.027(3) -0.006(3)
 C32 0.044(4) 0.066(4) 0.049(4) 0.017(3) -0.024(3) -0.009(3)
 C31 0.045(4) 0.071(4) 0.057(4) 0.020(4) -0.025(3) -0.007(3)
 C30 0.051(4) 0.062(4) 0.054(4) 0.013(3) -0.027(3) 0.004(3)
 C29 0.044(4) 0.073(4) 0.064(4) 0.012(4) -0.026(3) 0.001(3)
 C28 0.046(4) 0.070(4) 0.057(4) 0.021(4) -0.020(3) -0.002(3)
 C33 0.045(4) 0.048(4) 0.035(3) -0.007(3) -0.011(3) -0.001(3)
 C38 0.054(4) 0.060(4) 0.044(4) -0.009(3) -0.010(3) 0.000(3)
 C37 0.059(4) 0.065(4) 0.044(4) -0.010(4) -0.007(3) 0.000(4)
 C36 0.068(4) 0.067(4) 0.041(4) -0.010(4) -0.013(3) 0.000(4)
 C35 0.061(4) 0.065(4) 0.042(4) -0.006(3) -0.021(3) 0.000(4)
 C34 0.052(4) 0.058(4) 0.041(4) -0.008(3) -0.014(3) 0.004(3)
 C39 0.030(3) 0.034(3) 0.035(3) -0.001(3) -0.010(3) -0.003(3)
 C44 0.035(3) 0.039(3) 0.034(3) -0.001(3) -0.008(3) -0.006(3)
 C43 0.034(3) 0.039(3) 0.046(4) -0.002(3) -0.004(3) -0.008(3)
 C42 0.039(4) 0.042(3) 0.047(4) 0.006(3) 0.000(3) -0.004(3)
 C41 0.043(4) 0.046(4) 0.039(4) 0.005(3) -0.008(3) -0.001(3)
 C40 0.036(3) 0.045(3) 0.034(3) 0.005(3) -0.012(3) -0.002(3)
 K5 0.063(4) 0.032(3) 0.046(3) 0.006(2) -0.026(3) -0.007(3)
 K2 0.072(7) 0.066(6) 0.057(6) -0.007(4) -0.028(5) 0.000(4)
 K3 0.074(4) 0.080(4) 0.097(4) -0.004(3) -0.035(3) 0.015(3)
 K4 0.112(6) 0.088(4) 0.109(5) -0.015(4) -0.032(4) -0.004(4)
 Na1 0.0357(18) 0.0343(16) 0.0386(18) 0.0069(14) -0.0177(15) -0.0071(13)
 Na2 0.200(17) 0.124(11) 0.192(16) -0.045(11) -0.133(15) 0.033(11)
 O1 0.042(3) 0.042(3) 0.035(2) -0.001(2) -0.006(2) -0.012(2)
 O2 0.043(2) 0.042(2) 0.033(2) 0.000(2) -0.014(2) 0.000(2)
 O3 0.041(3) 0.051(3) 0.039(3) -0.008(2) -0.012(2) 0.009(2)
 O4 0.035(3) 0.047(3) 0.041(3) 0.012(2) -0.009(2) 0.008(2)
 O5 0.030(3) 0.042(3) 0.044(3) 0.007(2) -0.008(2) 0.007(2)
 O6 0.028(2) 0.042(2) 0.062(3) 0.005(2) -0.004(2) 0.000(2)
 O7 0.034(3) 0.058(3) 0.043(3) -0.005(2) -0.012(2) 0.013(2)
 O8 0.051(3) 0.042(3) 0.041(3) 0.007(2) -0.018(2) 0.000(2)
 O9 0.067(3) 0.045(3) 0.052(3) 0.009(2) -0.021(2) -0.008(2)
 O10 0.039(2) 0.046(2) 0.034(2) 0.001(2) -0.017(2) -0.006(2)
 O11 0.032(2) 0.035(2) 0.033(2) 0.002(2) -0.014(2) -0.006(2)
 O12 0.034(2) 0.033(2) 0.040(2) 0.002(2) -0.0094(19) -0.0011(19)
 O13 0.030(2) 0.032(2) 0.036(2) 0.009(2) -0.014(2) -0.0008(19)
 O14 0.032(2) 0.051(3) 0.045(3) 0.016(2) -0.017(2) 0.002(2)
 O15 0.054(3) 0.045(2) 0.055(3) 0.004(2) -0.030(2) 0.003(2)
 O16 0.056(3) 0.049(2) 0.057(3) 0.009(2) -0.019(2) -0.019(2)
 O17 0.041(3) 0.043(3) 0.084(3) 0.008(3) -0.004(3) -0.008(2)
 O18 0.054(3) 0.054(3) 0.058(3) 0.005(3) -0.014(2) -0.022(2)
 O19 0.055(3) 0.049(3) 0.053(3) -0.005(2) -0.018(2) -0.018(2)
 O20 0.053(3) 0.049(2) 0.052(2) -0.004(2) -0.027(2) 0.002(2)
 O21 0.042(3) 0.054(3) 0.049(3) -0.016(2) -0.014(2) -0.003(2)
 O22 0.038(3) 0.039(2) 0.047(3) -0.007(2) -0.012(2) -0.001(2)
 O23 0.037(2) 0.035(2) 0.047(3) -0.004(2) -0.005(2) 0.003(2)
 O24 0.032(2) 0.040(2) 0.034(2) 0.003(2) -0.014(2) -0.008(2)
 O25 0.045(3) 0.055(3) 0.043(3) 0.001(3) -0.021(2) -0.002(3)
 O26 0.083(5) 0.066(4) 0.056(4) -0.008(3) -0.023(4) -0.011(4)
 O1S 0.0280(19) 0.0293(19) 0.0316(19) 0.0001(17) -0.0141(17) -0.0024(17)
 O2S 0.031(2) 0.031(2) 0.038(2) 0.0006(19) -0.0117(18) 0.0002(18)
 O3S 0.030(2) 0.034(2) 0.035(2) 0.0049(18) -0.0127(17) -0.0010(17)
 O4S 0.035(2) 0.037(2) 0.041(2) 0.0033(18) -0.0159(17) -0.0022(18)
 O5S 0.028(2) 0.035(2) 0.036(2) 0.0012(18) -0.0144(17) -0.0004(17)
 O6S 0.033(2) 0.032(2) 0.044(2) 0.0056(19) -0.0128(18) -0.0025(18)
 O7S 0.031(2) 0.034(2) 0.033(2) 0.0028(18) -0.0109(18) -0.0035(18)
 O8S 0.037(2) 0.033(2) 0.038(2) 0.0055(19) -0.0146(19) 0.0001(19)
 O9S 0.031(2) 0.033(2) 0.034(2) 0.0042(18) -0.0125(17) -0.0037(18)
 O1W 0.077(5) 0.074(5) 0.070(5) 0.007(5) -0.026(4) -0.013(5)
 O2W 0.069(3) 0.074(3) 0.062(3) 0.003(3) -0.005(3) -0.006(3)
 O4W 0.053(4) 0.055(4) 0.072(4) 0.004(3) -0.025(3) 0.002(3)
 O5W 0.068(4) 0.086(5) 0.068(4) 0.010(4) -0.015(4) 0.028(4)
 O7W 0.091(5) 0.083(5) 0.053(4) -0.008(4) -0.026(4) -0.019(4)
 O18W 0.052(4) 0.099(5) 0.097(5) -0.013(4) -0.018(4) -0.002(4)
 O19W 0.073(6) 0.060(6) 0.052(6) 0.016(5) -0.015(5) 0.010(5)
 O21W 0.042(5) 0.056(6) 0.068(6) 0.015(5) -0.013(5) 0.001(5)
 Pd1 0.0301(3) 0.0344(3) 0.0388(4) 0.0053(3) -0.0121(3) -0.0100(3)
 Pd2 0.0435(4) 0.0269(3) 0.0386(4) 0.0081(3) -0.0153(3) -0.0047(3)
 Pd3 0.0233(3) 0.0270(3) 0.0507(4) 0.0078(3) -0.0045(3) -0.0018(2)
 Pd4 0.0369(4) 0.0291(3) 0.0389(4) 0.0008(3) -0.0196(3) 0.0000(3)
 Pd5 0.0255(3) 0.0279(3) 0.0371(3) -0.0020(3) -0.0089(3) -0.0017(2)
 Pd6 0.0315(3) 0.0314(3) 0.0302(3) 0.0051(3) -0.0102(3) -0.0005(3)
 Pd7 0.0271(3) 0.0354(3) 0.0307(3) 0.0012(3) -0.0090(3) 0.0036(3)
 Pd8 0.0214(3) 0.0277(3) 0.0324(3) 0.0062(2) -0.0084(2) -0.0004(2)
 Pd9 0.0207(3) 0.0270(3) 0.0288(3) 0.0050(2) -0.0093(2) -0.0014(2)
 Pd10 0.0216(3) 0.0230(3) 0.0334(3) 0.0013(2) -0.0071(2) -0.0005(2)
 Pd11 0.0275(3) 0.0340(3) 0.0282(3) 0.0036(3) -0.0099(3) -0.0041(2)
 Pd12 0.0229(3) 0.0287(3) 0.0274(3) 0.0031(2) -0.0099(2) -0.0038(2)
 Sr1 0.0223(4) 0.0273(3) 0.0299(4) 0.0039(3) -0.0086(3) -0.0009(3)
 K1 0.062(5) 0.045(4) 0.059(5) 0.027(4) -0.019(4) -0.008(4)
 O14W 0.071(7) 0.075(7) 0.073(7) 0.019(6) -0.012(6) -0.001(6)
 K6 0.054(6) 0.045(5) 0.039(5) -0.008(4) -0.013(4) -0.001(4)
 O9W 0.204(9) 0.125(7) 0.124(7) -0.007(7) -0.008(7) -0.002(7)
 O16W 0.044(5) 0.042(5) 0.050(5) -0.002(5) -0.004(5) 0.009(5)
 O8W 0.054(6) 0.051(6) 0.059(6) -0.011(6) -0.003(6) 0.003(6)
 O13W 0.074(5) 0.093(5) 0.089(5) 0.009(4) -0.020(4) -0.027(4)
 O12W 0.092(7) 0.080(7) 0.078(7) 0.021(6) -0.041(6) 0.003(6)
 O10W 0.083(5) 0.076(5) 0.067(5) -0.011(5) -0.006(5) -0.030(5)
 O11W 0.089(8) 0.096(8) 0.097(8) 0.006(7) -0.022(7) -0.024(7)
 O15W 0.073(4) 0.070(4) 0.071(4) 0.007(4) -0.013(4) -0.006(4)
 O3W 0.089(4) 0.026(3) 0.014(2) 0.004(2) 0.005(3) 0.001(3)

_geom_special_details
;
 All esds (except the esd in the dihedral angle between two l.s. planes)
 are estimated using the full covariance matrix.  The cell esds are taken
 into account individually in the estimation of esds in distances, angles
 and torsion angles; correlations between esds in cell parameters are only
 used when they are defined by crystal symmetry.  An approximate (isotropic)
 treatment of cell esds is used for estimating esds involving l.s. planes.
;
loop_
  _geom_bond_atom_site_label_1
  _geom_bond_atom_site_label_2
  _geom_bond_distance
  _geom_bond_site_symmetry_2
  _geom_bond_publ_flag
 As1 C9 1.888(4) . ?
 As1 O16 1.665(7) . ?
 As1 O17 1.672(7) . ?
 As1 O18 1.647(7) . ?
 As1 K1 3.906(11) . ?
 As2 C15 1.880(5) . ?
 As2 O19 1.655(7) . ?
 As2 O20 1.682(6) . ?
 As2 O21 1.678(6) . ?
 As3 C21 1.881(4) . ?
 As3 O5 1.674(6) . ?
 As3 O6 1.685(6) . ?
 As3 O7 1.671(6) . ?
 As4 C27 1.894(4) . ?
 As4 O4 1.684(6) . ?
 As4 O14 1.666(6) . ?
 As4 O15 1.693(6) . ?
 As5 C33 1.883(4) . ?
 As5 K4 3.955(7) . ?
 As5 O1 1.685(6) . ?
 As5 O2 1.712(6) . ?
 As5 O3 1.680(6) . ?
 As6 C39 1.879(4) . ?
 As6 O11 1.680(5) . ?
 As6 O12 1.710(5) . ?
 As6 O13 1.672(5) . ?
 C1 C2 1.527(10) . ?
 C1 O10 1.258(9) . ?
 C1 O24 1.254(9) . ?
 C2 H2A 0.9900 . ?
 C2 H2B 0.9900 . ?
 C2 C3 1.526(12) . ?
 C3 H3A 0.9900 . ?
 C3 H3B 0.9900 . ?
 C3 C4 1.496(12) . ?
 C4 O25 1.244(10) . ?
 C4 O26 1.277(11) . ?
 C5 C6 1.494(13) . ?
 C5 O8 1.259(11) . ?
 C5 O9 1.278(12) . ?
 C6 H6A 0.9800 . ?
 C6 H6B 0.9800 . ?
 C6 H6C 0.9800 . ?
 C7 C8 1.514(12) . ?
 C7 K3 3.496(11) . ?
 C7 O22 1.255(10) . ?
 C7 O23 1.252(9) . ?
 C8 H8A 0.9800 . ?
 C8 H8B 0.9800 . ?
 C8 H8C 0.9800 . ?
 C9 C10 1.3900 . ?
 C9 C14 1.3900 . ?
 C10 H10 0.9500 . ?
 C10 C11 1.3900 . ?
 C11 H11 0.9500 . ?
 C11 C12 1.3900 . ?
 C12 H12 0.9500 . ?
 C12 C13 1.3900 . ?
 C13 H13 0.9500 . ?
 C13 C14 1.3900 . ?
 C14 H14 0.9500 . ?
 C15 C20 1.3900 . ?
 C15 C16 1.3900 . ?
 C20 H20 0.9500 . ?
 C20 C19 1.3900 . ?
 C19 H19 0.9500 . ?
 C19 C18 1.3900 . ?
 C18 H18 0.9500 . ?
 C18 C17 1.3900 . ?
 C17 H17 0.9500 . ?
 C17 C16 1.3900 . ?
 C16 H16 0.9500 . ?
 C21 C22 1.3900 . ?
 C21 C26 1.3900 . ?
 C22 H22 0.9500 . ?
 C22 C23 1.3900 . ?
 C23 H23 0.9500 . ?
 C23 C24 1.3900 . ?
 C23 K4 3.405(9) 2_765 ?
 C24 H24 0.9500 . ?
 C24 C25 1.3900 . ?
 C24 K4 3.395(9) 2_765 ?
 C25 H25 0.9500 . ?
 C25 C26 1.3900 . ?
 C26 H26 0.9500 . ?
 C27 C32 1.3900 . ?
 C27 C28 1.3900 . ?
 C32 H32 0.9500 . ?
 C32 C31 1.3900 . ?
 C31 H31 0.9500 . ?
 C31 C30 1.3900 . ?
 C30 H30 0.9500 . ?
 C30 C29 1.3900 . ?
 C29 H29 0.9500 . ?
 C29 C28 1.3900 . ?
 C28 H28 0.9500 . ?
 C33 C38 1.3900 . ?
 C33 C34 1.3900 . ?
 C38 H38 0.9500 . ?
 C38 C37 1.3900 . ?
 C37 H37 0.9500 . ?
 C37 C36 1.3900 . ?
 C36 H36 0.9500 . ?
 C36 C35 1.3900 . ?
 C35 H35 0.9500 . ?
 C35 C34 1.3900 . ?
 C34 H34 0.9500 . ?
 C39 C44 1.3900 . ?
 C39 C40 1.3900 . ?
 C44 H44 0.9500 . ?
 C44 C43 1.3900 . ?
 C43 H43 0.9500 . ?
 C43 C42 1.3900 . ?
 C42 H42 0.9500 . ?
 C42 C41 1.3900 . ?
 C41 H41 0.9500 . ?
 C41 C40 1.3900 . ?
 C40 H40 0.9500 . ?
 K5 O9 2.772(9) . ?
 K5 O16 2.932(10) . ?
 K5 O1W 2.811(17) . ?
 K5 Pd2 3.749(6) . ?
 K5 O8W 2.83(3) 2_676 ?
 K5 O12W 2.792(17) . ?
 K2 O12 2.86(2) . ?
 K2 O2W 2.61(2) . ?
 K2 H2WA 3.0084 . ?
 K2 H2WB 3.0095 . ?
 K2 Pd10 3.66(2) . ?
 K2 O16W 3.07(3) . ?
 K2 O8W 3.30(3) . ?
 K2 O3W 2.55(2) . ?
 K3 O21 3.218(9) 2_676 ?
 K3 O22 2.864(8) 2_676 ?
 K3 O2S 2.735(8) . ?
 K3 O5W 2.793(10) . ?
 K3 O21W 2.806(15) . ?
 K3 Pd5 4.003(6) . ?
 K3 Pd5 3.921(6) 2_676 ?
 K3 Pd10 3.885(6) . ?
 K3 Sr1 4.772(6) . ?
 K4 O1 2.758(9) . ?
 K4 O7W 2.809(12) . ?
 K4 Pd11 4.142(7) . ?
 K4 O9W 2.630(16) . ?
 Na1 O11 2.492(6) . ?
 Na1 O13 2.352(6) 2_666 ?
 Na1 O14 2.531(7) 2_666 ?
 Na1 O24 2.457(6) . ?
 Na1 O25 2.373(7) . ?
 Na1 O4W 2.399(8) . ?
 Na1 Pd9 3.494(3) 2_666 ?
 Na1 Pd12 3.547(3) . ?
 Na2 O15 2.702(16) . ?
 Na2 O18W 2.51(2) . ?
 Na2 O19W 2.90(2) . ?
 O1 Pd11 2.008(6) . ?
 O2 Pd6 2.030(6) . ?
 O3 Pd7 2.025(6) . ?
 O4 Pd8 2.034(6) . ?
 O5 Pd8 2.037(6) . ?
 O6 Pd3 2.025(6) . ?
 O7 Pd7 2.024(6) . ?
 O8 Pd6 2.022(6) . ?
 O9 Pd2 2.033(7) . ?
 O9 K1 2.987(13) . ?
 O10 Pd11 2.041(6) . ?
 O11 Pd12 2.038(5) . ?
 O12 Pd10 2.022(5) . ?
 O12 K6 2.696(17) . ?
 O13 Pd9 2.018(5) . ?
 O14 Pd9 2.033(5) . ?
 O15 Pd4 2.027(6) . ?
 O16 Pd2 2.036(6) . ?
 O16 K1 2.681(12) . ?
 O17 Pd3 2.042(6) . ?
 O18 Pd1 2.044(6) . ?
 O19 Pd1 2.045(6) . ?
 O20 Pd4 2.038(6) . ?
 O21 Pd5 2.001(6) . ?
 O22 Pd5 2.031(6) . ?
 O23 Pd10 2.040(6) . ?
 O23 K6 3.105(18) . ?
 O24 Pd12 2.022(5) . ?
 O1S Pd9 1.997(5) . ?
 O1S Pd10 1.960(5) . ?
 O1S Pd12 1.972(5) . ?
 O1S Sr1 2.634(5) . ?
 O2S Pd5 2.014(5) . ?
 O2S Pd10 2.024(5) . ?
 O2S Sr1 2.590(5) . ?
 O3S Pd4 1.997(5) . ?
 O3S Pd8 1.984(5) . ?
 O3S Pd9 1.999(5) . ?
 O3S Sr1 2.540(5) . ?
 O4S Pd1 1.982(5) . ?
 O4S Pd4 1.990(5) . ?
 O4S Pd5 1.962(6) . ?
 O4S Sr1 2.609(6) . ?
 O5S Pd3 1.993(5) . ?
 O5S Pd7 1.991(5) . ?
 O5S Pd8 2.004(5) . ?
 O5S Sr1 2.560(5) . ?
 O6S Pd1 1.967(6) . ?
 O6S Pd2 1.966(6) . ?
 O6S Pd3 1.990(6) . ?
 O6S Sr1 2.638(5) . ?
 O7S Pd6 1.974(5) . ?
 O7S Pd7 2.002(5) . ?
 O7S Pd11 1.987(5) . ?
 O7S Sr1 2.607(5) . ?
 O8S Pd2 2.024(6) . ?
 O8S Pd6 2.014(6) . ?
 O8S Sr1 2.593(5) . ?
 O9S Pd11 1.988(5) . ?
 O9S Pd12 1.998(5) . ?
 O9S Sr1 2.665(5) . ?
 O1W K1 2.58(2) . ?
 O2W H2WA 0.8700 . ?
 O2W H2WB 0.8701 . ?
 O2W H2WC 0.8699 . ?
 O2W H2WD 0.8702 . ?
 O2W K6 3.251(19) . ?
 O19W H19A 0.8965 . ?
 O19W H19B 0.8965 . ?
 Pd1 Sr1 3.6669(10) . ?
 Pd2 Pd6 3.0271(9) . ?
 Pd2 Sr1 3.6527(10) . ?
 Pd2 K1 3.904(10) . ?
 Pd3 Sr1 3.6246(11) . ?
 Pd4 Pd9 3.1880(9) . ?
 Pd4 Sr1 3.5916(10) . ?
 Pd5 Pd10 2.9690(9) . ?
 Pd5 Sr1 3.6324(10) . ?
 Pd6 Pd11 3.0745(9) . ?
 Pd6 Sr1 3.5992(11) . ?
 Pd7 Sr1 3.6375(10) . ?
 Pd8 Sr1 3.5759(10) . ?
 Pd9 Sr1 3.6153(10) . ?
 Pd10 Pd12 3.0580(9) . ?
 Pd10 Sr1 3.6437(10) . ?
 Pd10 K6 3.691(16) . ?
 Pd11 Pd12 3.2376(9) . ?
 Pd11 Sr1 3.6731(10) . ?
 Pd12 Sr1 3.6899(10) . ?
 K1 O13W 3.164(14) . ?
 K1 O11W 3.06(2) . ?
 O14W K6 2.98(2) 2_676 ?
 K6 O16W 2.05(3) . ?
 K6 O8W 2.65(3) . ?
 O13W H13A 0.8698 . ?
 O13W H13B 0.8700 . ?
 O10W H10A 0.8699 . ?
 O10W H10B 0.8699 . ?
 O3W H3WA 0.8702 . ?
 O3W H3WB 0.8699 . ?

loop_
  _geom_angle_atom_site_label_1
  _geom_angle_atom_site_label_2
  _geom_angle_atom_site_label_3
  _geom_angle
  _geom_angle_site_symmetry_1
  _geom_angle_site_symmetry_3
  _geom_angle_publ_flag
 C9 As1 K1 75.6(3) . . ?
 O16 As1 C9 106.8(3) . . ?
 O16 As1 O17 110.2(4) . . ?
 O16 As1 K1 33.5(3) . . ?
 O17 As1 C9 109.4(3) . . ?
 O17 As1 K1 133.6(3) . . ?
 O18 As1 C9 106.7(3) . . ?
 O18 As1 O16 112.5(4) . . ?
 O18 As1 O17 111.1(4) . . ?
 O18 As1 K1 111.0(3) . . ?
 O19 As2 C15 109.9(4) . . ?
 O19 As2 O20 110.1(3) . . ?
 O19 As2 O21 111.0(3) . . ?
 O20 As2 C15 108.7(4) . . ?
 O21 As2 C15 104.9(3) . . ?
 O21 As2 O20 112.1(3) . . ?
 O5 As3 C21 108.0(3) . . ?
 O5 As3 O6 111.3(3) . . ?
 O6 As3 C21 107.8(3) . . ?
 O7 As3 C21 106.5(3) . . ?
 O7 As3 O5 110.7(3) . . ?
 O7 As3 O6 112.3(3) . . ?
 O4 As4 C27 108.7(3) . . ?
 O4 As4 O15 110.5(3) . . ?
 O14 As4 C27 107.2(3) . . ?
 O14 As4 O4 111.5(3) . . ?
 O14 As4 O15 111.6(3) . . ?
 O15 As4 C27 107.1(3) . . ?
 C33 As5 K4 75.2(2) . . ?
 O1 As5 C33 107.9(3) . . ?
 O1 As5 K4 35.3(2) . . ?
 O1 As5 O2 111.6(3) . . ?
 O2 As5 C33 105.9(3) . . ?
 O2 As5 K4 134.9(2) . . ?
 O3 As5 C33 109.8(3) . . ?
 O3 As5 K4 112.1(2) . . ?
 O3 As5 O1 111.8(3) . . ?
 O3 As5 O2 109.7(3) . . ?
 O11 As6 C39 111.5(2) . . ?
 O11 As6 O12 110.0(3) . . ?
 O12 As6 C39 106.5(3) . . ?
 O13 As6 C39 105.9(2) . . ?
 O13 As6 O11 114.5(3) . . ?
 O13 As6 O12 108.1(3) . . ?
 O10 C1 C2 115.8(7) . . ?
 O24 C1 C2 116.9(7) . . ?
 O24 C1 O10 127.3(7) . . ?
 C1 C2 H2A 109.0 . . ?
 C1 C2 H2B 109.0 . . ?
 H2A C2 H2B 107.8 . . ?
 C3 C2 C1 113.1(7) . . ?
 C3 C2 H2A 109.0 . . ?
 C3 C2 H2B 109.0 . . ?
 C2 C3 H3A 108.6 . . ?
 C2 C3 H3B 108.6 . . ?
 H3A C3 H3B 107.5 . . ?
 C4 C3 C2 114.8(7) . . ?
 C4 C3 H3A 108.6 . . ?
 C4 C3 H3B 108.6 . . ?
 O25 C4 C3 120.5(8) . . ?
 O25 C4 O26 122.9(9) . . ?
 O26 C4 C3 116.5(8) . . ?
 O8 C5 C6 116.9(10) . . ?
 O8 C5 O9 125.3(8) . . ?
 O9 C5 C6 117.8(9) . . ?
 C5 C6 H6A 109.5 . . ?
 C5 C6 H6B 109.5 . . ?
 C5 C6 H6C 109.5 . . ?
 H6A C6 H6B 109.5 . . ?
 H6A C6 H6C 109.5 . . ?
 H6B C6 H6C 109.5 . . ?
 C8 C7 K3 106.4(6) . . ?
 O22 C7 C8 115.8(7) . . ?
 O22 C7 K3 84.4(5) . . ?
 O23 C7 C8 117.6(8) . . ?
 O23 C7 K3 80.0(5) . . ?
 O23 C7 O22 126.6(8) . . ?
 C7 C8 H8A 109.5 . . ?
 C7 C8 H8B 109.5 . . ?
 C7 C8 H8C 109.5 . . ?
 H8A C8 H8B 109.5 . . ?
 H8A C8 H8C 109.5 . . ?
 H8B C8 H8C 109.5 . . ?
 C10 C9 As1 120.2(4) . . ?
 C10 C9 C14 120.0 . . ?
 C14 C9 As1 119.8(4) . . ?
 C9 C10 H10 120.0 . . ?
 C11 C10 C9 120.0 . . ?
 C11 C10 H10 120.0 . . ?
 C10 C11 H11 120.0 . . ?
 C10 C11 C12 120.0 . . ?
 C12 C11 H11 120.0 . . ?
 C11 C12 H12 120.0 . . ?
 C13 C12 C11 120.0 . . ?
 C13 C12 H12 120.0 . . ?
 C12 C13 H13 120.0 . . ?
 C12 C13 C14 120.0 . . ?
 C14 C13 H13 120.0 . . ?
 C9 C14 H14 120.0 . . ?
 C13 C14 C9 120.0 . . ?
 C13 C14 H14 120.0 . . ?
 C20 C15 As2 119.7(5) . . ?
 C20 C15 C16 120.0 . . ?
 C16 C15 As2 120.3(5) . . ?
 C15 C20 H20 120.0 . . ?
 C19 C20 C15 120.0 . . ?
 C19 C20 H20 120.0 . . ?
 C20 C19 H19 120.0 . . ?
 C18 C19 C20 120.0 . . ?
 C18 C19 H19 120.0 . . ?
 C19 C18 H18 120.0 . . ?
 C19 C18 C17 120.0 . . ?
 C17 C18 H18 120.0 . . ?
 C18 C17 H17 120.0 . . ?
 C18 C17 C16 120.0 . . ?
 C16 C17 H17 120.0 . . ?
 C15 C16 H16 120.0 . . ?
 C17 C16 C15 120.0 . . ?
 C17 C16 H16 120.0 . . ?
 C22 C21 As3 120.6(3) . . ?
 C22 C21 C26 120.0 . . ?
 C26 C21 As3 119.4(3) . . ?
 C21 C22 H22 120.0 . . ?
 C21 C22 C23 120.0 . . ?
 C23 C22 H22 120.0 . . ?
 C22 C23 H23 120.0 . . ?
 C22 C23 K4 156.1(3) . 2_765 ?
 C24 C23 C22 120.0 . . ?
 C24 C23 H23 120.0 . . ?
 C24 C23 K4 77.8(3) . 2_765 ?
 K4 C23 H23 45.3 2_765 . ?
 C23 C24 H24 120.0 . . ?
 C23 C24 K4 78.6(3) . 2_765 ?
 C25 C24 C23 120.0 . . ?
 C25 C24 H24 120.0 . . ?
 C25 C24 K4 155.5(3) . 2_765 ?
 K4 C24 H24 44.5 2_765 . ?
 C24 C25 H25 120.0 . . ?
 C24 C25 C26 120.0 . . ?
 C26 C25 H25 120.0 . . ?
 C21 C26 H26 120.0 . . ?
 C25 C26 C21 120.0 . . ?
 C25 C26 H26 120.0 . . ?
 C32 C27 As4 119.8(3) . . ?
 C32 C27 C28 120.0 . . ?
 C28 C27 As4 120.2(3) . . ?
 C27 C32 H32 120.0 . . ?
 C31 C32 C27 120.0 . . ?
 C31 C32 H32 120.0 . . ?
 C32 C31 H31 120.0 . . ?
 C32 C31 C30 120.0 . . ?
 C30 C31 H31 120.0 . . ?
 C31 C30 H30 120.0 . . ?
 C29 C30 C31 120.0 . . ?
 C29 C30 H30 120.0 . . ?
 C30 C29 H29 120.0 . . ?
 C30 C29 C28 120.0 . . ?
 C28 C29 H29 120.0 . . ?
 C27 C28 H28 120.0 . . ?
 C29 C28 C27 120.0 . . ?
 C29 C28 H28 120.0 . . ?
 C38 C33 As5 120.2(3) . . ?
 C38 C33 C34 120.0 . . ?
 C34 C33 As5 119.6(3) . . ?
 C33 C38 H38 120.0 . . ?
 C33 C38 C37 120.0 . . ?
 C37 C38 H38 120.0 . . ?
 C38 C37 H37 120.0 . . ?
 C38 C37 C36 120.0 . . ?
 C36 C37 H37 120.0 . . ?
 C37 C36 H36 120.0 . . ?
 C35 C36 C37 120.0 . . ?
 C35 C36 H36 120.0 . . ?
 C36 C35 H35 120.0 . . ?
 C34 C35 C36 120.0 . . ?
 C34 C35 H35 120.0 . . ?
 C33 C34 H34 120.0 . . ?
 C35 C34 C33 120.0 . . ?
 C35 C34 H34 120.0 . . ?
 C44 C39 As6 121.7(3) . . ?
 C44 C39 C40 120.0 . . ?
 C40 C39 As6 118.2(3) . . ?
 C39 C44 H44 120.0 . . ?
 C43 C44 C39 120.0 . . ?
 C43 C44 H44 120.0 . . ?
 C44 C43 H43 120.0 . . ?
 C44 C43 C42 120.0 . . ?
 C42 C43 H43 120.0 . . ?
 C43 C42 H42 120.0 . . ?
 C41 C42 C43 120.0 . . ?
 C41 C42 H42 120.0 . . ?
 C42 C41 H41 120.0 . . ?
 C42 C41 C40 120.0 . . ?
 C40 C41 H41 120.0 . . ?
 C39 C40 H40 120.0 . . ?
 C41 C40 C39 120.0 . . ?
 C41 C40 H40 120.0 . . ?
 O9 K5 O16 58.7(2) . . ?
 O9 K5 O1W 153.7(5) . . ?
 O9 K5 Pd2 32.11(16) . . ?
 O9 K5 O8W 83.7(6) . 2_676 ?
 O9 K5 O12W 107.0(5) . . ?
 O16 K5 Pd2 32.68(14) . . ?
 O1W K5 O16 99.1(4) . . ?
 O1W K5 Pd2 130.9(4) . . ?
 O1W K5 O8W 122.4(7) . 2_676 ?
 O8W K5 O16 132.2(6) 2_676 . ?
 O8W K5 Pd2 100.5(6) 2_676 . ?
 O12W K5 O16 131.1(5) . . ?
 O12W K5 O1W 76.0(5) . . ?
 O12W K5 Pd2 135.4(4) . . ?
 O12W K5 O8W 84.9(7) . 2_676 ?
 O12 K2 H2WA 109.5 . . ?
 O12 K2 H2WB 132.5 . . ?
 O12 K2 Pd10 33.4(2) . . ?
 O12 K2 O16W 60.6(6) . . ?
 O12 K2 O8W 116.6(9) . . ?
 O2W K2 O12 125.1(8) . . ?
 O2W K2 H2WA 15.8 . . ?
 O2W K2 H2WB 15.8 . . ?
 O2W K2 Pd10 91.8(6) . . ?
 O2W K2 O16W 137.6(9) . . ?
 O2W K2 O8W 78.4(7) . . ?
 H2WA K2 H2WB 26.4 . . ?
 Pd10 K2 H2WA 76.1 . . ?
 Pd10 K2 H2WB 99.9 . . ?
 O16W K2 H2WA 136.0 . . ?
 O16W K2 H2WB 151.1 . . ?
 O16W K2 Pd10 85.5(7) . . ?
 O16W K2 O8W 65.5(8) . . ?
 O8W K2 H2WA 87.4 . . ?
 O8W K2 H2WB 87.1 . . ?
 O8W K2 Pd10 116.4(8) . . ?
 O3W K2 O12 105.9(7) . . ?
 O3W K2 O2W 73.2(6) . . ?
 O3W K2 H2WA 73.4 . . ?
 O3W K2 H2WB 59.0 . . ?
 O3W K2 Pd10 96.0(6) . . ?
 O3W K2 O16W 149.2(9) . . ?
 O3W K2 O8W 137.2(9) . . ?
 C7 K3 Pd5 73.41(17) . 2_676 ?
 C7 K3 Pd5 45.95(16) . . ?
 C7 K3 Pd10 46.99(15) . . ?
 C7 K3 Sr1 85.95(17) . . ?
 O21 K3 C7 96.8(2) 2_676 . ?
 O21 K3 Pd5 124.5(2) 2_676 . ?
 O21 K3 Pd5 30.59(12) 2_676 2_676 ?
 O21 K3 Pd10 141.3(2) 2_676 . ?
 O21 K3 Sr1 162.7(2) 2_676 . ?
 O22 K3 C7 79.3(2) 2_676 . ?
 O22 K3 O21 52.99(19) 2_676 2_676 ?
 O22 K3 Pd5 77.28(19) 2_676 . ?
 O22 K3 Pd5 30.00(14) 2_676 2_676 ?
 O22 K3 Pd10 117.6(2) 2_676 . ?
 O22 K3 Sr1 111.3(2) 2_676 . ?
 O2S K3 C7 60.4(2) . . ?
 O2S K3 O21 151.7(3) . 2_676 ?
 O2S K3 O22 103.2(3) . 2_676 ?
 O2S K3 O5W 97.2(3) . . ?
 O2S K3 O21W 100.3(3) . . ?
 O2S K3 Pd5 27.36(13) . . ?
 O2S K3 Pd5 121.2(2) . 2_676 ?
 O2S K3 Pd10 29.59(13) . . ?
 O2S K3 Sr1 25.58(13) . . ?
 O5W K3 C7 155.3(3) . . ?
 O5W K3 O21 100.8(3) . 2_676 ?
 O5W K3 O22 97.5(3) . 2_676 ?
 O5W K3 O21W 108.6(4) . . ?
 O5W K3 Pd5 109.3(2) . . ?
 O5W K3 Pd5 115.4(2) . 2_676 ?
 O5W K3 Pd10 117.9(2) . . ?
 O5W K3 Sr1 72.23(19) . . ?
 O21W K3 C7 87.1(4) . . ?
 O21W K3 O21 94.5(3) . 2_676 ?
 O21W K3 O22 142.1(4) . 2_676 ?
 O21W K3 Pd5 117.0(3) . . ?
 O21W K3 Pd5 112.2(3) . 2_676 ?
 O21W K3 Pd10 73.8(3) . . ?
 O21W K3 Sr1 102.7(3) . . ?
 Pd5 K3 Pd5 93.96(14) 2_676 . ?
 Pd5 K3 Sr1 137.87(16) 2_676 . ?
 Pd5 K3 Sr1 47.92(6) . . ?
 Pd10 K3 Pd5 120.24(17) . 2_676 ?
 Pd10 K3 Pd5 44.19(7) . . ?
 Pd10 K3 Sr1 48.45(6) . . ?
 As5 K4 Pd11 45.48(8) . . ?
 O1 K4 As5 20.69(14) . . ?
 O1 K4 O7W 108.6(3) . . ?
 O1 K4 Pd11 24.85(14) . . ?
 O7W K4 As5 105.7(3) . . ?
 O7W K4 Pd11 111.3(3) . . ?
 O9W K4 As5 123.8(5) . . ?
 O9W K4 O1 125.3(5) . . ?
 O9W K4 O7W 126.1(5) . . ?
 O9W K4 Pd11 118.0(4) . . ?
 O11 Na1 O14 129.6(2) . 2_666 ?
 O11 Na1 Pd9 100.20(15) . 2_666 ?
 O11 Na1 Pd12 34.11(13) . . ?
 O13 Na1 O11 82.5(2) 2_666 . ?
 O13 Na1 O14 66.11(19) 2_666 2_666 ?
 O13 Na1 O24 127.6(2) 2_666 . ?
 O13 Na1 O25 91.6(2) 2_666 . ?
 O13 Na1 O4W 138.5(3) 2_666 . ?
 O13 Na1 Pd9 33.74(14) 2_666 2_666 ?
 O13 Na1 Pd12 104.96(16) 2_666 . ?
 O14 Na1 Pd9 35.03(13) 2_666 2_666 ?
 O14 Na1 Pd12 163.71(18) 2_666 . ?
 O24 Na1 O11 67.45(19) . . ?
 O24 Na1 O14 162.1(2) . 2_666 ?
 O24 Na1 Pd9 161.03(18) . 2_666 ?
 O24 Na1 Pd12 33.53(13) . . ?
 O25 Na1 O11 134.9(2) . . ?
 O25 Na1 O14 86.3(2) . 2_666 ?
 O25 Na1 O24 82.1(2) . . ?
 O25 Na1 O4W 119.7(3) . . ?
 O25 Na1 Pd9 98.86(18) . 2_666 ?
 O25 Na1 Pd12 108.10(18) . . ?
 O4W Na1 O11 91.5(2) . . ?
 O4W Na1 O14 87.9(2) . 2_666 ?
 O4W Na1 O24 86.1(2) . . ?
 O4W Na1 Pd9 109.3(2) . 2_666 ?
 O4W Na1 Pd12 91.22(19) . . ?
 Pd9 Na1 Pd12 131.73(9) 2_666 . ?
 O15 Na2 O19W 71.9(5) . . ?
 O18W Na2 O15 68.5(5) . . ?
 O18W Na2 O19W 108.1(6) . . ?
 As5 O1 K4 124.0(3) . . ?
 As5 O1 Pd11 115.9(3) . . ?
 Pd11 O1 K4 119.9(3) . . ?
 As5 O2 Pd6 117.8(3) . . ?
 As5 O3 Pd7 115.0(3) . . ?
 As4 O4 Pd8 115.1(3) . . ?
 As3 O5 Pd8 115.7(3) . . ?
 As3 O6 Pd3 116.9(3) . . ?
 As3 O7 Pd7 116.8(3) . . ?
 C5 O8 Pd6 129.5(6) . . ?
 C5 O9 K5 131.2(6) . . ?
 C5 O9 Pd2 127.1(6) . . ?
 C5 O9 K1 125.9(6) . . ?
 Pd2 O9 K5 101.4(3) . . ?
 Pd2 O9 K1 100.4(3) . . ?
 C1 O10 Pd11 129.7(5) . . ?
 As6 O11 Na1 139.9(3) . . ?
 As6 O11 Pd12 113.7(3) . . ?
 Pd12 O11 Na1 102.6(2) . . ?
 As6 O12 K2 108.2(5) . . ?
 As6 O12 Pd10 118.6(3) . . ?
 As6 O12 K6 122.8(5) . . ?
 Pd10 O12 K2 95.5(5) . . ?
 Pd10 O12 K6 102.0(4) . . ?
 As6 O13 Na1 131.4(3) . 2_666 ?
 As6 O13 Pd9 117.3(3) . . ?
 Pd9 O13 Na1 105.9(2) . 2_666 ?
 As4 O14 Na1 142.1(3) . 2_666 ?
 As4 O14 Pd9 116.1(3) . . ?
 Pd9 O14 Na1 99.3(2) . 2_666 ?
 As4 O15 Na2 119.2(4) . . ?
 As4 O15 Pd4 117.6(3) . . ?
 Pd4 O15 Na2 123.2(4) . . ?
 As1 O16 K5 127.3(3) . . ?
 As1 O16 Pd2 116.6(3) . . ?
 As1 O16 K1 126.4(4) . . ?
 Pd2 O16 K5 96.3(3) . . ?
 Pd2 O16 K1 111.0(4) . . ?
 As1 O17 Pd3 116.9(4) . . ?
 As1 O18 Pd1 116.0(3) . . ?
 As2 O19 Pd1 115.9(3) . . ?
 As2 O20 Pd4 116.9(3) . . ?
 As2 O21 K3 124.0(3) . 2_676 ?
 As2 O21 Pd5 116.8(3) . . ?
 Pd5 O21 K3 94.5(3) . 2_676 ?
 C7 O22 K3 127.6(5) . 2_676 ?
 C7 O22 Pd5 127.2(5) . . ?
 Pd5 O22 K3 105.2(3) . 2_676 ?
 C7 O23 Pd10 126.8(6) . . ?
 C7 O23 K6 101.7(6) . . ?
 Pd10 O23 K6 89.2(4) . . ?
 C1 O24 Na1 121.1(5) . . ?
 C1 O24 Pd12 130.1(5) . . ?
 Pd12 O24 Na1 104.3(2) . . ?
 C4 O25 Na1 151.2(6) . . ?
 Pd9 O1S Sr1 101.8(2) . . ?
 Pd10 O1S Pd9 115.5(2) . . ?
 Pd10 O1S Pd12 102.1(2) . . ?
 Pd10 O1S Sr1 104.0(2) . . ?
 Pd12 O1S Pd9 125.7(2) . . ?
 Pd12 O1S Sr1 105.6(2) . . ?
 Pd5 O2S K3 114.0(3) . . ?
 Pd5 O2S Pd10 94.7(2) . . ?
 Pd5 O2S Sr1 103.5(2) . . ?
 Pd10 O2S K3 108.5(3) . . ?
 Pd10 O2S Sr1 103.6(2) . . ?
 Sr1 O2S K3 127.3(3) . . ?
 Pd4 O3S Pd9 105.8(2) . . ?
 Pd4 O3S Sr1 104.0(2) . . ?
 Pd8 O3S Pd4 110.6(2) . . ?
 Pd8 O3S Pd9 125.6(3) . . ?
 Pd8 O3S Sr1 103.8(2) . . ?
 Pd9 O3S Sr1 105.0(2) . . ?
 Pd1 O4S Pd4 110.7(3) . . ?
 Pd1 O4S Sr1 105.2(2) . . ?
 Pd4 O4S Sr1 101.9(2) . . ?
 Pd5 O4S Pd1 116.3(3) . . ?
 Pd5 O4S Pd4 116.4(3) . . ?
 Pd5 O4S Sr1 104.4(2) . . ?
 Pd3 O5S Pd8 111.5(2) . . ?
 Pd3 O5S Sr1 104.8(2) . . ?
 Pd7 O5S Pd3 110.9(3) . . ?
 Pd7 O5S Pd8 120.0(3) . . ?
 Pd7 O5S Sr1 105.4(2) . . ?
 Pd8 O5S Sr1 102.5(2) . . ?
 Pd1 O6S Pd3 111.5(3) . . ?
 Pd1 O6S Sr1 104.6(2) . . ?
 Pd2 O6S Pd1 118.9(3) . . ?
 Pd2 O6S Pd3 113.4(3) . . ?
 Pd2 O6S Sr1 104.1(2) . . ?
 Pd3 O6S Sr1 102.2(2) . . ?
 Pd6 O7S Pd7 111.6(3) . . ?
 Pd6 O7S Pd11 101.8(2) . . ?
 Pd6 O7S Sr1 102.7(2) . . ?
 Pd7 O7S Sr1 103.4(2) . . ?
 Pd11 O7S Pd7 129.0(3) . . ?
 Pd11 O7S Sr1 105.4(2) . . ?
 Pd2 O8S Sr1 103.9(2) . . ?
 Pd6 O8S Pd2 97.1(2) . . ?
 Pd6 O8S Sr1 102.0(2) . . ?
 Pd11 O9S Pd12 108.6(2) . . ?
 Pd11 O9S Sr1 103.3(2) . . ?
 Pd12 O9S Sr1 103.7(2) . . ?
 K2 O2W H2WA 109.4 . . ?
 K2 O2W H2WB 109.4 . . ?
 H2WA O2W H2WB 104.5 . . ?
 H2WC O2W H2WD 104.5 . . ?
 K6 O2W H2WC 109.5 . . ?
 K6 O2W H2WD 109.4 . . ?
 Na2 O19W H19A 105.4 . . ?
 Na2 O19W H19B 77.0 . . ?
 H19A O19W H19B 103.5 . . ?
 O18 Pd1 O19 85.1(3) . . ?
 O18 Pd1 Sr1 137.7(2) . . ?
 O19 Pd1 Sr1 136.90(18) . . ?
 O4S Pd1 O18 178.9(3) . . ?
 O4S Pd1 O19 93.9(2) . . ?
 O4S Pd1 Sr1 43.35(16) . . ?
 O6S Pd1 O18 94.0(2) . . ?
 O6S Pd1 O19 178.9(2) . . ?
 O6S Pd1 O4S 87.1(2) . . ?
 O6S Pd1 Sr1 44.11(16) . . ?
 O9 Pd2 K5 46.5(2) . . ?
 O9 Pd2 O16 87.0(3) . . ?
 O9 Pd2 Pd6 79.56(19) . . ?
 O9 Pd2 Sr1 134.7(2) . . ?
 O9 Pd2 K1 48.8(3) . . ?
 O16 Pd2 K5 51.0(2) . . ?
 O16 Pd2 Pd6 136.8(2) . . ?
 O16 Pd2 Sr1 138.2(2) . . ?
 O16 Pd2 K1 39.9(3) . . ?
 O6S Pd2 K5 133.60(19) . . ?
 O6S Pd2 O9 178.4(3) . . ?
 O6S Pd2 O16 94.0(3) . . ?
 O6S Pd2 O8S 87.9(2) . . ?
 O6S Pd2 Pd6 100.51(16) . . ?
 O6S Pd2 Sr1 44.47(16) . . ?
 O6S Pd2 K1 131.8(2) . . ?
 O8S Pd2 K5 128.13(19) . . ?
 O8S Pd2 O9 91.2(2) . . ?
 O8S Pd2 O16 177.7(3) . . ?
 O8S Pd2 Pd6 41.30(16) . . ?
 O8S Pd2 Sr1 43.57(15) . . ?
 O8S Pd2 K1 138.7(2) . . ?
 Pd6 Pd2 K5 125.74(11) . . ?
 Pd6 Pd2 Sr1 64.41(2) . . ?
 Pd6 Pd2 K1 122.18(19) . . ?
 Sr1 Pd2 K5 158.03(12) . . ?
 Sr1 Pd2 K1 172.8(2) . . ?
 O6 Pd3 O17 84.3(3) . . ?
 O6 Pd3 Sr1 136.75(17) . . ?
 O17 Pd3 Sr1 138.47(19) . . ?
 O5S Pd3 O6 94.1(2) . . ?
 O5S Pd3 O17 178.4(2) . . ?
 O5S Pd3 Sr1 43.06(15) . . ?
 O6S Pd3 O6 176.9(3) . . ?
 O6S Pd3 O17 93.4(2) . . ?
 O6S Pd3 O5S 88.2(2) . . ?
 O6S Pd3 Sr1 45.34(15) . . ?
 O15 Pd4 O20 85.0(2) . . ?
 O15 Pd4 Pd9 84.57(18) . . ?
 O15 Pd4 Sr1 136.04(18) . . ?
 O20 Pd4 Pd9 142.15(19) . . ?
 O20 Pd4 Sr1 138.52(18) . . ?
 O3S Pd4 O15 93.1(2) . . ?
 O3S Pd4 O20 178.2(2) . . ?
 O3S Pd4 Pd9 37.11(15) . . ?
 O3S Pd4 Sr1 43.32(15) . . ?
 O4S Pd4 O15 177.3(2) . . ?
 O4S Pd4 O20 93.4(2) . . ?
 O4S Pd4 O3S 88.4(2) . . ?
 O4S Pd4 Pd9 97.99(16) . . ?
 O4S Pd4 Sr1 45.30(16) . . ?
 Pd9 Pd4 Sr1 64.127(19) . . ?
 K3 Pd5 K3 86.04(14) 2_676 . ?
 O21 Pd5 K3 54.9(2) . 2_676 ?
 O21 Pd5 K3 140.9(2) . . ?
 O21 Pd5 O22 85.3(2) . . ?
 O21 Pd5 O2S 176.5(2) . . ?
 O21 Pd5 Pd10 134.08(19) . . ?
 O21 Pd5 Sr1 138.42(18) . . ?
 O22 Pd5 K3 44.82(18) . 2_676 ?
 O22 Pd5 K3 63.7(2) . . ?
 O22 Pd5 Pd10 79.66(16) . . ?
 O22 Pd5 Sr1 136.07(17) . . ?
 O2S Pd5 K3 38.61(17) . . ?
 O2S Pd5 K3 124.42(17) . 2_676 ?
 O2S Pd5 O22 92.2(2) . . ?
 O2S Pd5 Pd10 42.80(15) . . ?
 O2S Pd5 Sr1 43.91(15) . . ?
 O4S Pd5 K3 115.50(19) . . ?
 O4S Pd5 K3 133.92(18) . 2_676 ?
 O4S Pd5 O21 94.8(2) . . ?
 O4S Pd5 O22 178.1(2) . . ?
 O4S Pd5 O2S 87.8(2) . . ?
 O4S Pd5 Pd10 101.60(16) . . ?
 O4S Pd5 Sr1 44.08(16) . . ?
 Pd10 Pd5 K3 65.80(9) . . ?
 Pd10 Pd5 K3 124.47(10) . 2_676 ?
 Pd10 Pd5 Sr1 66.12(2) . . ?
 Sr1 Pd5 K3 153.93(10) . 2_676 ?
 Sr1 Pd5 K3 77.20(9) . . ?
 O2 Pd6 Pd2 138.92(17) . . ?
 O2 Pd6 Pd11 82.97(16) . . ?
 O2 Pd6 Sr1 137.80(16) . . ?
 O8 Pd6 O2 86.3(2) . . ?
 O8 Pd6 Pd2 78.43(18) . . ?
 O8 Pd6 Pd11 138.08(18) . . ?
 O8 Pd6 Sr1 135.85(18) . . ?
 O7S Pd6 O2 93.0(2) . . ?
 O7S Pd6 O8 177.3(2) . . ?
 O7S Pd6 O8S 89.5(2) . . ?
 O7S Pd6 Pd2 103.72(15) . . ?
 O7S Pd6 Pd11 39.23(15) . . ?
 O7S Pd6 Sr1 44.97(15) . . ?
 O8S Pd6 O2 177.1(2) . . ?
 O8S Pd6 O8 91.1(2) . . ?
 O8S Pd6 Pd2 41.57(16) . . ?
 O8S Pd6 Pd11 97.99(16) . . ?
 O8S Pd6 Sr1 44.80(15) . . ?
 Pd2 Pd6 Pd11 132.29(3) . . ?
 Pd2 Pd6 Sr1 66.25(2) . . ?
 Pd11 Pd6 Sr1 66.24(2) . . ?
 O3 Pd7 Sr1 139.43(17) . . ?
 O7 Pd7 O3 83.2(2) . . ?
 O7 Pd7 Sr1 137.42(17) . . ?
 O5S Pd7 O3 177.9(2) . . ?
 O5S Pd7 O7 94.7(2) . . ?
 O5S Pd7 O7S 86.7(2) . . ?
 O5S Pd7 Sr1 42.71(15) . . ?
 O7S Pd7 O3 95.4(2) . . ?
 O7S Pd7 O7 176.1(2) . . ?
 O7S Pd7 Sr1 44.20(15) . . ?
 O4 Pd8 O5 84.1(2) . . ?
 O4 Pd8 Sr1 137.11(16) . . ?
 O5 Pd8 Sr1 138.21(16) . . ?
 O3S Pd8 O4 94.4(2) . . ?
 O3S Pd8 O5 177.6(2) . . ?
 O3S Pd8 O5S 87.2(2) . . ?
 O3S Pd8 Sr1 43.62(15) . . ?
 O5S Pd8 O4 178.2(2) . . ?
 O5S Pd8 O5 94.3(2) . . ?
 O5S Pd8 Sr1 44.34(15) . . ?
 Na1 Pd9 Sr1 166.84(6) 2_666 . ?
 O13 Pd9 Na1 40.34(15) . 2_666 ?
 O13 Pd9 O14 82.4(2) . . ?
 O13 Pd9 Pd4 139.44(16) . . ?
 O13 Pd9 Sr1 139.77(15) . . ?
 O14 Pd9 Na1 45.62(17) . 2_666 ?
 O14 Pd9 Pd4 83.71(17) . . ?
 O14 Pd9 Sr1 137.85(17) . . ?
 O1S Pd9 Na1 131.41(15) . 2_666 ?
 O1S Pd9 O13 94.3(2) . . ?
 O1S Pd9 O14 176.6(2) . . ?
 O1S Pd9 O3S 88.2(2) . . ?
 O1S Pd9 Pd4 98.48(14) . . ?
 O1S Pd9 Sr1 45.51(15) . . ?
 O3S Pd9 Na1 138.26(16) . 2_666 ?
 O3S Pd9 O13 176.2(2) . . ?
 O3S Pd9 O14 95.1(2) . . ?
 O3S Pd9 Pd4 37.07(15) . . ?
 O3S Pd9 Sr1 42.75(15) . . ?
 Pd4 Pd9 Na1 126.50(5) . 2_666 ?
 Pd4 Pd9 Sr1 63.37(2) . . ?
 K2 Pd10 K3 133.2(3) . . ?
 O12 Pd10 K2 51.1(4) . . ?
 O12 Pd10 K3 136.00(19) . . ?
 O12 Pd10 O23 86.7(2) . . ?
 O12 Pd10 O2S 177.8(2) . . ?
 O12 Pd10 Pd5 138.97(16) . . ?
 O12 Pd10 Pd12 81.58(16) . . ?
 O12 Pd10 Sr1 137.42(16) . . ?
 O12 Pd10 K6 45.6(3) . . ?
 O23 Pd10 K2 72.1(4) . . ?
 O23 Pd10 K3 63.82(19) . . ?
 O23 Pd10 Pd5 79.72(17) . . ?
 O23 Pd10 Pd12 139.16(18) . . ?
 O23 Pd10 Sr1 135.87(16) . . ?
 O23 Pd10 K6 57.3(3) . . ?
 O1S Pd10 K2 109.0(4) . . ?
 O1S Pd10 K3 115.53(17) . . ?
 O1S Pd10 O12 92.9(2) . . ?
 O1S Pd10 O23 178.2(2) . . ?
 O1S Pd10 O2S 88.1(2) . . ?
 O1S Pd10 Pd5 101.64(14) . . ?
 O1S Pd10 Pd12 39.09(14) . . ?
 O1S Pd10 Sr1 44.55(15) . . ?
 O1S Pd10 K6 123.5(3) . . ?
 O2S Pd10 K2 130.3(4) . . ?
 O2S Pd10 K3 41.86(18) . . ?
 O2S Pd10 O23 92.2(2) . . ?
 O2S Pd10 Pd5 42.55(15) . . ?
 O2S Pd10 Pd12 97.99(15) . . ?
 O2S Pd10 Sr1 43.70(15) . . ?
 O2S Pd10 K6 135.0(3) . . ?
 Pd5 Pd10 K2 87.8(3) . . ?
 Pd5 Pd10 K3 70.01(9) . . ?
 Pd5 Pd10 Pd12 131.85(3) . . ?
 Pd5 Pd10 Sr1 65.72(2) . . ?
 Pd5 Pd10 K6 95.9(3) . . ?
 Pd12 Pd10 K2 125.0(3) . . ?
 Pd12 Pd10 K3 99.41(10) . . ?
 Pd12 Pd10 Sr1 66.15(2) . . ?
 Pd12 Pd10 K6 126.9(2) . . ?
 Sr1 Pd10 K2 129.7(3) . . ?
 Sr1 Pd10 K3 78.60(9) . . ?
 Sr1 Pd10 K6 148.2(3) . . ?
 K6 Pd10 K3 121.0(3) . . ?
 O1 Pd11 K4 35.25(19) . . ?
 O1 Pd11 O10 87.2(2) . . ?
 O1 Pd11 Pd6 89.29(16) . . ?
 O1 Pd11 Pd12 145.93(16) . . ?
 O1 Pd11 Sr1 136.07(17) . . ?
 O10 Pd11 K4 57.09(19) . . ?
 O10 Pd11 Pd6 136.55(16) . . ?
 O10 Pd11 Pd12 75.83(16) . . ?
 O10 Pd11 Sr1 136.36(16) . . ?
 O7S Pd11 K4 125.44(19) . . ?
 O7S Pd11 O1 93.9(2) . . ?
 O7S Pd11 O10 175.2(2) . . ?
 O7S Pd11 O9S 86.6(2) . . ?
 O7S Pd11 Pd6 38.93(15) . . ?
 O7S Pd11 Pd12 105.43(16) . . ?
 O7S Pd11 Sr1 43.19(16) . . ?
 O9S Pd11 K4 145.21(18) . . ?
 O9S Pd11 O1 177.5(2) . . ?
 O9S Pd11 O10 92.0(2) . . ?
 O9S Pd11 Pd6 89.60(15) . . ?
 O9S Pd11 Pd12 35.79(15) . . ?
 O9S Pd11 Sr1 44.93(15) . . ?
 Pd6 Pd11 K4 123.30(11) . . ?
 Pd6 Pd11 Pd12 123.26(2) . . ?
 Pd6 Pd11 Sr1 63.75(2) . . ?
 Pd12 Pd11 K4 113.43(11) . . ?
 Pd12 Pd11 Sr1 64.18(2) . . ?
 Sr1 Pd11 K4 156.29(12) . . ?
 Na1 Pd12 Sr1 171.52(6) . . ?
 O11 Pd12 Na1 43.27(15) . . ?
 O11 Pd12 Pd10 90.11(15) . . ?
 O11 Pd12 Pd11 146.86(15) . . ?
 O11 Pd12 Sr1 137.50(15) . . ?
 O24 Pd12 Na1 42.16(16) . . ?
 O24 Pd12 O11 85.2(2) . . ?
 O24 Pd12 Pd10 136.08(16) . . ?
 O24 Pd12 Pd11 76.00(16) . . ?
 O24 Pd12 Sr1 136.91(15) . . ?
 O1S Pd12 Na1 138.60(16) . . ?
 O1S Pd12 O11 95.3(2) . . ?
 O1S Pd12 O24 174.8(2) . . ?
 O1S Pd12 O9S 85.8(2) . . ?
 O1S Pd12 Pd10 38.81(15) . . ?
 O1S Pd12 Pd11 105.87(15) . . ?
 O1S Pd12 Sr1 43.45(15) . . ?
 O9S Pd12 Na1 135.46(16) . . ?
 O9S Pd12 O11 175.9(2) . . ?
 O9S Pd12 O24 93.3(2) . . ?
 O9S Pd12 Pd10 88.31(15) . . ?
 O9S Pd12 Pd11 35.59(15) . . ?
 O9S Pd12 Sr1 44.58(15) . . ?
 Pd10 Pd12 Na1 122.65(6) . . ?
 Pd10 Pd12 Pd11 122.31(2) . . ?
 Pd10 Pd12 Sr1 64.57(2) . . ?
 Pd11 Pd12 Na1 111.51(6) . . ?
 Pd11 Pd12 Sr1 63.648(19) . . ?
 O1S Sr1 O6S 153.73(17) . . ?
 O1S Sr1 O9S 61.34(16) . . ?
 O1S Sr1 Pd4 78.38(11) . . ?
 O1S Sr1 Pd6 130.21(11) . . ?
 O1S Sr1 Pd8 89.65(11) . . ?
 O2S Sr1 O1S 64.03(16) . . ?
 O2S Sr1 O4S 64.06(17) . . ?
 O2S Sr1 O6S 104.50(17) . . ?
 O2S Sr1 O7S 133.34(17) . . ?
 O2S Sr1 O8S 85.42(17) . . ?
 O2S Sr1 O9S 77.60(17) . . ?
 O2S Sr1 Pd4 85.13(12) . . ?
 O2S Sr1 Pd6 113.09(12) . . ?
 O2S Sr1 Pd8 136.25(12) . . ?
 O3S Sr1 O1S 64.98(16) . . ?
 O3S Sr1 O2S 104.06(17) . . ?
 O3S Sr1 O4S 65.36(17) . . ?
 O3S Sr1 O5S 65.30(17) . . ?
 O3S Sr1 O6S 97.83(17) . . ?
 O3S Sr1 O7S 115.13(17) . . ?
 O3S Sr1 O8S 161.32(17) . . ?
 O3S Sr1 O9S 118.42(16) . . ?
 O3S Sr1 Pd4 32.65(12) . . ?
 O3S Sr1 Pd6 142.78(12) . . ?
 O3S Sr1 Pd8 32.60(12) . . ?
 O4S Sr1 O1S 91.61(16) . . ?
 O4S Sr1 O6S 62.48(18) . . ?
 O4S Sr1 O9S 140.38(17) . . ?
 O4S Sr1 Pd4 32.84(12) . . ?
 O4S Sr1 Pd6 134.04(12) . . ?
 O4S Sr1 Pd8 83.80(12) . . ?
 O5S Sr1 O1S 119.10(16) . . ?
 O5S Sr1 O2S 161.79(17) . . ?
 O5S Sr1 O4S 97.73(17) . . ?
 O5S Sr1 O6S 64.45(17) . . ?
 O5S Sr1 O7S 64.10(17) . . ?
 O5S Sr1 O8S 101.04(17) . . ?
 O5S Sr1 O9S 120.20(17) . . ?
 O5S Sr1 Pd4 78.38(12) . . ?
 O5S Sr1 Pd6 79.31(12) . . ?
 O5S Sr1 Pd8 33.18(12) . . ?
 O6S Sr1 O9S 142.36(17) . . ?
 O6S Sr1 Pd4 77.08(12) . . ?
 O6S Sr1 Pd6 75.63(13) . . ?
 O6S Sr1 Pd8 83.62(12) . . ?
 O7S Sr1 O1S 110.48(16) . . ?
 O7S Sr1 O4S 156.12(17) . . ?
 O7S Sr1 O6S 94.58(17) . . ?
 O7S Sr1 O9S 62.26(16) . . ?
 O7S Sr1 Pd4 141.14(12) . . ?
 O7S Sr1 Pd6 32.35(11) . . ?
 O7S Sr1 Pd8 87.29(12) . . ?
 O8S Sr1 O1S 133.42(17) . . ?
 O8S Sr1 O4S 106.22(17) . . ?
 O8S Sr1 O6S 63.92(17) . . ?
 O8S Sr1 O7S 65.34(17) . . ?
 O8S Sr1 O9S 79.03(16) . . ?
 O8S Sr1 Pd4 135.88(12) . . ?
 O8S Sr1 Pd6 33.17(12) . . ?
 O8S Sr1 Pd8 134.01(13) . . ?
 O9S Sr1 Pd4 139.71(11) . . ?
 O9S Sr1 Pd6 69.44(11) . . ?
 O9S Sr1 Pd8 121.33(11) . . ?
 Pd4 Sr1 Pd6 150.23(3) . . ?
 Pd8 Sr1 Pd4 54.322(18) . . ?
 Pd8 Sr1 Pd6 110.58(2) . . ?
 O9 K1 As1 78.3(2) . . ?
 O9 K1 Pd2 30.82(16) . . ?
 O9 K1 O13W 146.1(5) . . ?
 O9 K1 O11W 103.9(5) . . ?
 O16 K1 As1 20.06(18) . . ?
 O16 K1 O9 58.9(3) . . ?
 O16 K1 Pd2 29.15(19) . . ?
 O16 K1 O13W 111.7(5) . . ?
 O16 K1 O11W 133.0(6) . . ?
 O1W K1 As1 92.7(5) . . ?
 O1W K1 O9 155.4(7) . . ?
 O1W K1 O16 112.5(6) . . ?
 O1W K1 Pd2 133.5(5) . . ?
 O1W K1 O13W 57.4(5) . . ?
 O1W K1 O11W 97.9(6) . . ?
 Pd2 K1 As1 47.67(12) . . ?
 O13W K1 As1 99.0(4) . . ?
 O13W K1 Pd2 137.3(4) . . ?
 O11W K1 As1 138.9(6) . . ?
 O11W K1 Pd2 127.4(5) . . ?
 O11W K1 O13W 56.4(4) . . ?
 O12 K6 O23 56.9(3) . . ?
 O12 K6 O2W 109.1(6) . . ?
 O12 K6 Pd10 32.4(2) . . ?
 O12 K6 O14W 99.6(7) . 2_676 ?
 O23 K6 O2W 83.3(4) . . ?
 O23 K6 Pd10 33.54(19) . . ?
 O2W K6 Pd10 81.8(4) . . ?
 O14W K6 O23 65.9(5) 2_676 . ?
 O14W K6 O2W 115.1(6) 2_676 . ?
 O14W K6 Pd10 96.4(6) 2_676 . ?
 O16W K6 O12 77.0(9) . . ?
 O16W K6 O23 96.2(10) . . ?
 O16W K6 O2W 171.9(10) . . ?
 O16W K6 Pd10 102.2(9) . . ?
 O16W K6 O14W 57.8(8) . 2_676 ?
 O16W K6 O8W 93.6(11) . . ?
 O8W K6 O12 159.1(10) . . ?
 O8W K6 O23 106.5(8) . . ?
 O8W K6 O2W 78.8(7) . . ?
 O8W K6 Pd10 137.7(8) . . ?
 O8W K6 O14W 59.9(8) . 2_676 ?
 K5 O8W K2 137.6(11) 2_676 . ?
 H13A O13W H13B 104.5 . . ?
 H10A O10W H10B 104.5 . . ?
 H3WA O3W H3WB 104.5 . . ?

loop_
  _geom_hbond_atom_site_label_D
  _geom_hbond_atom_site_label_H
  _geom_hbond_atom_site_label_A
  _geom_hbond_distance_DH
  _geom_hbond_distance_HA
  _geom_hbond_distance_DA
  _geom_hbond_angle_DHA
  _geom_hbond_site_symmetry_A
  _geom_hbond_publ_flag
 C8 H8C O15W 0.98 1.80 2.554(19) 130.7 2_676 yes
 O2W H2WC O21 0.87 1.91 2.742(10) 159.5 . yes
 O19W H19B O20 0.90 1.99 2.845(15) 158.3 . yes
 O10W H10A O16 0.87 1.96 2.817(17) 169.6 2_775 yes
 O3W H3WB O25 0.87 1.92 2.723(8) 152.0 2_666 yes

loop_
  _geom_torsion_atom_site_label_1
  _geom_torsion_atom_site_label_2
  _geom_torsion_atom_site_label_3
  _geom_torsion_atom_site_label_4
  _geom_torsion
  _geom_torsion_site_symmetry_1
  _geom_torsion_site_symmetry_2
  _geom_torsion_site_symmetry_3
  _geom_torsion_site_symmetry_4
  _geom_torsion_publ_flag
 As1 C9 C10 C11 179.2(6) . . . . ?
 As1 C9 C14 C13 -179.2(6) . . . . ?
 As2 C15 C20 C19 179.0(7) . . . . ?
 As2 C15 C16 C17 -179.0(7) . . . . ?
 As3 C21 C22 C23 -179.0(5) . . . . ?
 As3 C21 C26 C25 179.1(5) . . . . ?
 As4 C27 C32 C31 179.9(5) . . . . ?
 As4 C27 C28 C29 -179.9(5) . . . . ?
 As5 C33 C38 C37 -176.3(5) . . . . ?
 As5 C33 C34 C35 176.3(5) . . . . ?
 As6 C39 C44 C43 -177.8(4) . . . . ?
 As6 C39 C40 C41 177.9(4) . . . . ?
 C1 C2 C3 C4 71.9(9) . . . . ?
 C2 C1 O10 Pd11 169.9(5) . . . . ?
 C2 C1 O24 Na1 42.2(9) . . . . ?
 C2 C1 O24 Pd12 -165.5(5) . . . . ?
 C2 C3 C4 O25 -3.7(12) . . . . ?
 C2 C3 C4 O26 174.3(8) . . . . ?
 C3 C4 O25 Na1 9.6(17) . . . . ?
 C6 C5 O8 Pd6 -175.9(7) . . . . ?
 C6 C5 O9 K5 -9.3(15) . . . . ?
 C6 C5 O9 Pd2 178.0(8) . . . . ?
 C6 C5 O9 K1 -36.4(13) . . . . ?
 C8 C7 O22 K3 2.6(12) . . . 2_676 ?
 C8 C7 O22 Pd5 -178.6(7) . . . . ?
 C8 C7 O23 Pd10 178.4(7) . . . . ?
 C8 C7 O23 K6 -83.7(9) . . . . ?
 C9 As1 O16 K5 -49.9(5) . . . . ?
 C9 As1 O16 Pd2 -172.3(4) . . . . ?
 C9 As1 O16 K1 -22.2(6) . . . . ?
 C9 As1 O17 Pd3 -173.2(4) . . . . ?
 C9 As1 O18 Pd1 -172.0(4) . . . . ?
 C9 C10 C11 C12 0.0 . . . . ?
 C10 C9 C14 C13 0.0 . . . . ?
 C10 C11 C12 C13 0.0 . . . . ?
 C11 C12 C13 C14 0.0 . . . . ?
 C12 C13 C14 C9 0.0 . . . . ?
 C14 C9 C10 C11 0.0 . . . . ?
 C15 As2 O19 Pd1 172.9(4) . . . . ?
 C15 As2 O20 Pd4 169.5(4) . . . . ?
 C15 As2 O21 K3 57.4(5) . . . 2_676 ?
 C15 As2 O21 Pd5 174.0(4) . . . . ?
 C15 C20 C19 C18 0.0 . . . . ?
 C20 C15 C16 C17 0.0 . . . . ?
 C20 C19 C18 C17 0.0 . . . . ?
 C19 C18 C17 C16 0.0 . . . . ?
 C18 C17 C16 C15 0.0 . . . . ?
 C16 C15 C20 C19 0.0 . . . . ?
 C21 As3 O5 Pd8 171.0(3) . . . . ?
 C21 As3 O6 Pd3 172.4(3) . . . . ?
 C21 As3 O7 Pd7 179.6(3) . . . . ?
 C21 C22 C23 C24 0.0 . . . . ?
 C21 C22 C23 K4 -134.5(8) . . . 2_765 ?
 C22 C21 C26 C25 0.0 . . . . ?
 C22 C23 C24 C25 0.0 . . . . ?
 C22 C23 C24 K4 -162.8(4) . . . 2_765 ?
 C23 C24 C25 C26 0.0 . . . . ?
 C24 C25 C26 C21 0.0 . . . . ?
 C26 C21 C22 C23 0.0 . . . . ?
 C27 As4 O4 Pd8 -166.0(3) . . . . ?
 C27 As4 O14 Na1 -25.7(6) . . . 2_666 ?
 C27 As4 O14 Pd9 176.8(3) . . . . ?
 C27 As4 O15 Na2 11.6(7) . . . . ?
 C27 As4 O15 Pd4 -170.9(3) . . . . ?
 C27 C32 C31 C30 0.0 . . . . ?
 C32 C27 C28 C29 0.0 . . . . ?
 C32 C31 C30 C29 0.0 . . . . ?
 C31 C30 C29 C28 0.0 . . . . ?
 C30 C29 C28 C27 0.0 . . . . ?
 C28 C27 C32 C31 0.0 . . . . ?
 C33 As5 O1 K4 23.1(5) . . . . ?
 C33 As5 O1 Pd11 -162.7(3) . . . . ?
 C33 As5 O2 Pd6 173.6(3) . . . . ?
 C33 As5 O3 Pd7 172.8(3) . . . . ?
 C33 C38 C37 C36 0.0 . . . . ?
 C38 C33 C34 C35 0.0 . . . . ?
 C38 C37 C36 C35 0.0 . . . . ?
 C37 C36 C35 C34 0.0 . . . . ?
 C36 C35 C34 C33 0.0 . . . . ?
 C34 C33 C38 C37 0.0 . . . . ?
 C39 As6 O11 Na1 13.6(5) . . . . ?
 C39 As6 O11 Pd12 166.7(3) . . . . ?
 C39 As6 O12 K2 70.6(5) . . . . ?
 C39 As6 O12 Pd10 177.8(3) . . . . ?
 C39 As6 O12 K6 48.4(6) . . . . ?
 C39 As6 O13 Na1 33.0(4) . . . 2_666 ?
 C39 As6 O13 Pd9 -177.0(3) . . . . ?
 C39 C44 C43 C42 0.0 . . . . ?
 C44 C39 C40 C41 0.0 . . . . ?
 C44 C43 C42 C41 0.0 . . . . ?
 C43 C42 C41 C40 0.0 . . . . ?
 C42 C41 C40 C39 0.0 . . . . ?
 C40 C39 C44 C43 0.0 . . . . ?
 K3 C7 O22 K3 108.1(5) . . . 2_676 ?
 K3 C7 O22 Pd5 -73.1(6) . . . . ?
 K3 C7 O23 Pd10 75.1(5) . . . . ?
 K3 C7 O23 K6 172.9(4) . . . . ?
 K4 As5 C33 C38 -128.0(4) . . . . ?
 K4 As5 C33 C34 55.7(3) . . . . ?
 K4 As5 O1 Pd11 174.3(6) . . . . ?
 K4 As5 O2 Pd6 88.9(4) . . . . ?
 K4 As5 O3 Pd7 -105.7(3) . . . . ?
 K4 C23 C24 C25 162.8(4) 2_765 . . . ?
 K4 C24 C25 C26 135.8(8) 2_765 . . . ?
 O1 As5 C33 C38 -141.6(4) . . . . ?
 O1 As5 C33 C34 42.1(4) . . . . ?
 O1 As5 O2 Pd6 56.5(4) . . . . ?
 O1 As5 O3 Pd7 -67.5(4) . . . . ?
 O2 As5 C33 C38 98.8(4) . . . . ?
 O2 As5 C33 C34 -77.5(4) . . . . ?
 O2 As5 O1 K4 139.0(4) . . . . ?
 O2 As5 O1 Pd11 -46.8(4) . . . . ?
 O2 As5 O3 Pd7 56.8(4) . . . . ?
 O3 As5 C33 C38 -19.5(5) . . . . ?
 O3 As5 C33 C34 164.2(4) . . . . ?
 O3 As5 O1 K4 -97.7(4) . . . . ?
 O3 As5 O1 Pd11 76.5(4) . . . . ?
 O3 As5 O2 Pd6 -68.0(4) . . . . ?
 O4 As4 C27 C32 -134.6(4) . . . . ?
 O4 As4 C27 C28 45.3(5) . . . . ?
 O4 As4 O14 Na1 93.2(6) . . . 2_666 ?
 O4 As4 O14 Pd9 -64.3(4) . . . . ?
 O4 As4 O15 Na2 -106.6(6) . . . . ?
 O4 As4 O15 Pd4 70.9(4) . . . . ?
 O5 As3 C21 C22 81.0(4) . . . . ?
 O5 As3 C21 C26 -98.0(4) . . . . ?
 O5 As3 O6 Pd3 -69.4(4) . . . . ?
 O5 As3 O7 Pd7 62.4(4) . . . . ?
 O6 As3 C21 C22 -158.7(4) . . . . ?
 O6 As3 C21 C26 22.3(5) . . . . ?
 O6 As3 O5 Pd8 52.9(4) . . . . ?
 O6 As3 O7 Pd7 -62.7(4) . . . . ?
 O7 As3 C21 C22 -38.0(5) . . . . ?
 O7 As3 C21 C26 143.0(4) . . . . ?
 O7 As3 O5 Pd8 -72.8(4) . . . . ?
 O7 As3 O6 Pd3 55.4(4) . . . . ?
 O8 C5 O9 K5 169.2(7) . . . . ?
 O8 C5 O9 Pd2 -3.5(15) . . . . ?
 O8 C5 O9 K1 142.1(9) . . . . ?
 O9 C5 O8 Pd6 5.6(16) . . . . ?
 O10 C1 C2 C3 61.1(10) . . . . ?
 O10 C1 O24 Na1 -137.7(7) . . . . ?
 O10 C1 O24 Pd12 14.6(13) . . . . ?
 O11 As6 C39 C44 -23.9(4) . . . . ?
 O11 As6 C39 C40 158.2(3) . . . . ?
 O11 As6 O12 K2 -168.4(5) . . . . ?
 O11 As6 O12 Pd10 -61.3(4) . . . . ?
 O11 As6 O12 K6 169.3(5) . . . . ?
 O11 As6 O13 Na1 -90.3(4) . . . 2_666 ?
 O11 As6 O13 Pd9 59.7(4) . . . . ?
 O12 As6 C39 C44 96.0(4) . . . . ?
 O12 As6 C39 C40 -81.9(3) . . . . ?
 O12 As6 O11 Na1 -104.2(5) . . . . ?
 O12 As6 O11 Pd12 48.8(4) . . . . ?
 O12 As6 O13 Na1 146.8(4) . . . 2_666 ?
 O12 As6 O13 Pd9 -63.3(4) . . . . ?
 O13 As6 C39 C44 -149.1(3) . . . . ?
 O13 As6 C39 C40 33.0(4) . . . . ?
 O13 As6 O11 Na1 133.8(4) . . . . ?
 O13 As6 O11 Pd12 -73.1(3) . . . . ?
 O13 As6 O12 K2 -42.7(6) . . . . ?
 O13 As6 O12 Pd10 64.4(4) . . . . ?
 O13 As6 O12 K6 -65.0(6) . . . . ?
 O14 As4 C27 C32 -13.9(5) . . . . ?
 O14 As4 C27 C28 166.0(4) . . . . ?
 O14 As4 O4 Pd8 76.1(4) . . . . ?
 O14 As4 O15 Na2 128.7(6) . . . . ?
 O14 As4 O15 Pd4 -53.8(5) . . . . ?
 O15 As4 C27 C32 106.1(4) . . . . ?
 O15 As4 C27 C28 -74.0(4) . . . . ?
 O15 As4 O4 Pd8 -48.7(4) . . . . ?
 O15 As4 O14 Na1 -142.7(5) . . . 2_666 ?
 O15 As4 O14 Pd9 59.7(4) . . . . ?
 O16 As1 C9 C10 -66.1(5) . . . . ?
 O16 As1 C9 C14 113.1(5) . . . . ?
 O16 As1 O17 Pd3 -56.1(5) . . . . ?
 O16 As1 O18 Pd1 71.3(5) . . . . ?
 O17 As1 C9 C10 53.2(6) . . . . ?
 O17 As1 C9 C14 -127.6(5) . . . . ?
 O17 As1 O16 K5 -168.7(4) . . . . ?
 O17 As1 O16 Pd2 68.9(5) . . . . ?
 O17 As1 O16 K1 -140.9(5) . . . . ?
 O17 As1 O18 Pd1 -52.8(5) . . . . ?
 O18 As1 C9 C10 173.5(5) . . . . ?
 O18 As1 C9 C14 -7.3(5) . . . . ?
 O18 As1 O16 K5 66.8(5) . . . . ?
 O18 As1 O16 Pd2 -55.6(5) . . . . ?
 O18 As1 O16 K1 94.6(6) . . . . ?
 O18 As1 O17 Pd3 69.2(5) . . . . ?
 O19 As2 C15 C20 110.5(6) . . . . ?
 O19 As2 C15 C16 -70.5(6) . . . . ?
 O19 As2 O20 Pd4 -70.0(4) . . . . ?
 O19 As2 O21 K3 -61.2(4) . . . 2_676 ?
 O19 As2 O21 Pd5 55.3(4) . . . . ?
 O20 As2 C15 C20 -128.9(5) . . . . ?
 O20 As2 C15 C16 50.1(6) . . . . ?
 O20 As2 O19 Pd1 53.2(5) . . . . ?
 O20 As2 O21 K3 175.2(3) . . . 2_676 ?
 O20 As2 O21 Pd5 -68.3(4) . . . . ?
 O21 As2 C15 C20 -8.9(6) . . . . ?
 O21 As2 C15 C16 170.1(5) . . . . ?
 O21 As2 O19 Pd1 -71.5(4) . . . . ?
 O21 As2 O20 Pd4 54.1(5) . . . . ?
 O22 C7 O23 Pd10 -0.1(14) . . . . ?
 O22 C7 O23 K6 97.8(10) . . . . ?
 O23 C7 O22 K3 -178.8(7) . . . 2_676 ?
 O23 C7 O22 Pd5 0.0(14) . . . . ?
 O24 C1 C2 C3 -118.8(8) . . . . ?
 O24 C1 O10 Pd11 -10.2(13) . . . . ?
 O26 C4 O25 Na1 -168.3(8) . . . . ?
 K1 As1 C9 C10 -78.5(5) . . . . ?
 K1 As1 C9 C14 100.7(5) . . . . ?
 K1 As1 O16 Pd2 -150.2(8) . . . . ?
 K1 As1 O17 Pd3 -84.9(5) . . . . ?
 K1 As1 O18 Pd1 107.4(4) . . . . ?

_smtbx_masks_special_details       ?
loop_
  _smtbx_masks_void_nr
  _smtbx_masks_void_average_x
  _smtbx_masks_void_average_y
  _smtbx_masks_void_average_z
  _smtbx_masks_void_volume
  _smtbx_masks_void_count_electrons
  _smtbx_masks_void_content
 1 -0.927 -0.544 -0.749 1786.7 320.7 ?

_smtbx_masks_void_probe_radius     1.2
_smtbx_masks_void_truncation_radius  1.2
_shelx_res_file
;
TITL 1_a.res in P-1
    1_a.res
    created by SHELXL-2019/3 at 19:03:54 on 05-Aug-2024
CELL 0.71073 18.0713 18.5869 19.0915 87.069 67.324 88.711
ZERR 2 0.0026 0.0026 0.0027 0.005 0.005 0.005
LATT 1
SFAC C H As K Na O Pd Sr
UNIT 88 92.5 12 3.5 3 95 24 2
EQIV $1 2-X,1-Y,-Z
EQIV $2 1-X,2-Y,1-Z
EQIV $3 2-X,2-Y,-Z
EQIV $4 1-X,1-Y,1-Z
SIMU 0.01 0.02 5 $c
SIMU 0.01 0.02 5 $o
ISOR 0.005 0.01 K5 K1
ISOR 0.005 0.01 K2
ISOR 0.005 0.01 K6 K2

L.S. 20
PLAN  20
SIZE 0.2 0.15 0.14
TEMP -123
CONF
HTAB C8 O15W_$2
HTAB O2W O21
HTAB O19W O20
HTAB O10W O16_$3
HTAB O3W O25_$4
FREE K2 H2Wb
FREE K2 H2Wa
FREE K4 C24_$1
FREE K4 C23_$1
FREE K4 H3b
FREE As6 K2
FREE As6 K6
MORE -1
ABIN
BOND $H
fmap 2
acta
OMIT 0 50
OMIT -5 -6 1
OMIT -3 -2 7
OMIT -3 1 1
OMIT -2 1 1
OMIT -2 1 3
OMIT -2 4 0
OMIT -1 2 0
OMIT 0 -2 2
OMIT 0 -1 2
OMIT 0 2 0
OMIT 0 2 1
OMIT 0 5 0
OMIT 0 5 2
OMIT 1 -6 3
OMIT 1 -2 2
OMIT 1 -1 2
OMIT 1 -1 3
OMIT 1 1 3
OMIT 2 -4 3
OMIT 2 0 1
OMIT 3 -1 1
OMIT 4 -4 1
OMIT 5 6 5
REM <olex2.extras>
REM <HklSrc "%.\\1_a.hkl">
REM </olex2.extras>

WGHT    0.074900   17.684200
FVAR       0.13869
AS1   3    0.942382    0.987349    0.242654    11.00000    0.03062    0.03000 =
         0.05624    0.00915   -0.00684   -0.00730
AS2   3    0.742493    0.923598    0.563350    11.00000    0.03755    0.03502 =
         0.04193   -0.00371   -0.01707   -0.00362
AS3   3    1.005239    0.674232    0.197928    11.00000    0.02426    0.03697 =
         0.03760    0.00426   -0.00640    0.00479
AS4   3    0.804932    0.609373    0.517585    11.00000    0.02771    0.03403 =
         0.03703    0.00705   -0.01602   -0.00131
AS5   3    0.780864    0.683545    0.040523    11.00000    0.03286    0.03937 =
         0.02960    0.00072   -0.00868   -0.00242
AS6   3    0.468549    0.598951    0.546162    11.00000    0.02187    0.02495 =
         0.02810    0.00282   -0.00813   -0.00258
C1    1    0.471099    0.624886    0.254075    11.00000    0.02621    0.04147 =
         0.03570    0.00655   -0.01849   -0.00553
C2    1    0.399517    0.606943    0.234395    11.00000    0.02917    0.05607 =
         0.04058    0.00815   -0.02108   -0.00694
AFIX  23
H2A   2    0.353127    0.594528    0.281920    11.00000   -1.20000
H2B   2    0.384857    0.650177    0.210001    11.00000   -1.20000
AFIX   0
C3    1    0.416023    0.544560    0.181363    11.00000    0.03345    0.05699 =
         0.03916    0.00339   -0.02002   -0.00830
AFIX  23
H3A   2    0.373124    0.543576    0.161234    11.00000   -1.20000
H3B   2    0.467311    0.553793    0.137704    11.00000   -1.20000
AFIX   0
C4    1    0.420640    0.472058    0.217289    11.00000    0.03600    0.05576 =
         0.04078   -0.00107   -0.02024   -0.00549
C5    1    0.742218    0.980932    0.082662    11.00000    0.06444    0.04148 =
         0.04505    0.00758   -0.02135    0.00767
C6    1    0.727420    1.036887    0.030468    11.00000    0.11912    0.05358 =
         0.06284    0.01829   -0.01886    0.01921
AFIX 137
H6A   2    0.777170    1.045926   -0.013971    11.00000   -1.50000
H6B   2    0.709292    1.081583    0.057215    11.00000   -1.50000
H6C   2    0.686094    1.019847    0.013931    11.00000   -1.50000
AFIX   0
C7    1    0.434318    0.896207    0.580433    11.00000    0.03145    0.02663 =
         0.05102    0.00476   -0.01253   -0.00363
C8    1    0.361545    0.939646    0.626842    11.00000    0.03990    0.04012 =
         0.08607   -0.00937   -0.00446    0.00313
AFIX 137
H8A   2    0.371123    0.990827    0.611519    11.00000   -1.50000
H8B   2    0.351788    0.932615    0.680905    11.00000   -1.50000
H8C   2    0.314631    0.923606    0.618134    11.00000   -1.50000
AFIX  66
C9    1    1.023512    1.058017    0.212448    11.00000    0.05514    0.04953 =
         0.07690    0.00711   -0.01680   -0.02111
C10   1    1.086309    1.056035    0.141781    11.00000    0.05941    0.05912 =
         0.07365    0.00716   -0.01328   -0.02418
AFIX  43
H10   2    1.088878    1.018681    0.108755    11.00000   -1.20000
AFIX  65
C11   1    1.145348    1.108707    0.119436    11.00000    0.06056    0.06428 =
         0.07889    0.00900   -0.00764   -0.02200
AFIX  43
H11   2    1.188267    1.107352    0.071138    11.00000   -1.20000
AFIX  65
C12   1    1.141590    1.163362    0.167758    11.00000    0.06375    0.06171 =
         0.08614    0.00981   -0.01324   -0.02657
AFIX  43
H12   2    1.181940    1.199361    0.152486    11.00000   -1.20000
AFIX  65
C13   1    1.078793    1.165345    0.238426    11.00000    0.06890    0.06092 =
         0.08858    0.00093   -0.00898   -0.02927
AFIX  43
H13   2    1.076225    1.202699    0.271451    11.00000   -1.20000
AFIX  65
C14   1    1.019754    1.112673    0.260771    11.00000    0.06632    0.06229 =
         0.08701    0.00336   -0.00518   -0.02589
AFIX  43
H14   2    0.976835    1.114028    0.309069    11.00000   -1.20000
AFIX  66
C15   1    0.751111    0.969120    0.645590    11.00000    0.09016    0.08340 =
         0.08636   -0.02962   -0.06215    0.01167
C20   1    0.683886    1.001030    0.698565    11.00000    0.10154    0.10105 =
         0.09156   -0.03722   -0.05481    0.01412
AFIX  43
H20   2    0.634030    1.000425    0.692715    11.00000   -1.20000
AFIX  65
C19   1    0.689606    1.033824    0.760100    11.00000    0.10878    0.10799 =
         0.09801   -0.03732   -0.05303    0.01094
AFIX  43
H19   2    0.643660    1.055634    0.796305    11.00000   -1.20000
AFIX  65
C18   1    0.762552    1.034708    0.768661    11.00000    0.10704    0.10543 =
         0.09475   -0.03144   -0.05836    0.01375
AFIX  43
H18   2    0.766462    1.057122    0.810718    11.00000   -1.20000
AFIX  65
C17   1    0.829778    1.002799    0.715687    11.00000    0.10283    0.10675 =
         0.10035   -0.03233   -0.06463    0.01337
AFIX  43
H17   2    0.879634    1.003403    0.721538    11.00000   -1.20000
AFIX  65
C16   1    0.824059    0.970004    0.654151    11.00000    0.09811    0.10310 =
         0.09682   -0.03521   -0.06248    0.01438
AFIX  43
H16   2    0.870004    0.948195    0.617946    11.00000   -1.20000
AFIX  66
C21   1    1.109845    0.637275    0.151971    11.00000    0.02788    0.05331 =
         0.04835    0.00033   -0.01066    0.00985
C22   1    1.124210    0.576002    0.109795    11.00000    0.03743    0.06538 =
         0.06372   -0.00911   -0.01160    0.00136
AFIX  43
H22   2    1.081117    0.552806    0.103314    11.00000   -1.20000
AFIX  65
C23   1    1.201626    0.548669    0.077101    11.00000    0.03904    0.06143 =
         0.06510   -0.01001   -0.00647    0.01391
AFIX  43
H23   2    1.211443    0.506792    0.048275    11.00000   -1.20000
AFIX  65
C24   1    1.264678    0.582609    0.086583    11.00000    0.03699    0.06462 =
         0.05648   -0.00638   -0.01488    0.01354
AFIX  43
H24   2    1.317588    0.563928    0.064238    11.00000   -1.20000
AFIX  65
C25   1    1.250315    0.643881    0.128759    11.00000    0.03541    0.06475 =
         0.06333   -0.00775   -0.01625    0.00845
AFIX  43
H25   2    1.293408    0.667077    0.135240    11.00000   -1.20000
AFIX  65
C26   1    1.172899    0.671215    0.161453    11.00000    0.03917    0.06291 =
         0.05897   -0.00925   -0.01383    0.01093
AFIX  43
H26   2    1.163082    0.713092    0.190279    11.00000   -1.20000
AFIX  66
C27   1    0.842784    0.552035    0.581800    11.00000    0.03732    0.05327 =
         0.04666    0.01321   -0.02685   -0.00597
C32   1    0.788531    0.514734    0.645047    11.00000    0.04366    0.06620 =
         0.04937    0.01657   -0.02377   -0.00938
AFIX  43
H32   2    0.732673    0.518104    0.655975    11.00000   -1.20000
AFIX  65
C31   1    0.816007    0.472504    0.692304    11.00000    0.04504    0.07099 =
         0.05725    0.02006   -0.02477   -0.00681
AFIX  43
H31   2    0.778927    0.447010    0.735531    11.00000   -1.20000
AFIX  65
C30   1    0.897735    0.467573    0.676315    11.00000    0.05140    0.06204 =
         0.05388    0.01346   -0.02697    0.00418
AFIX  43
H30   2    0.916513    0.438710    0.708613    11.00000   -1.20000
AFIX  65
C29   1    0.951989    0.504873    0.613068    11.00000    0.04415    0.07342 =
         0.06401    0.01231   -0.02585    0.00111
AFIX  43
H29   2    1.007847    0.501503    0.602140    11.00000   -1.20000
AFIX  65
C28   1    0.924515    0.547104    0.565810    11.00000    0.04649    0.07039 =
         0.05678    0.02069   -0.02044   -0.00169
AFIX  43
H28   2    0.961595    0.572597    0.522584    11.00000   -1.20000
AFIX  66
C33   1    0.805727    0.654810   -0.059206    11.00000    0.04499    0.04757 =
         0.03498   -0.00680   -0.01086   -0.00085
C38   1    0.884661    0.640251   -0.106088    11.00000    0.05364    0.05987 =
         0.04360   -0.00948   -0.01014   -0.00035
AFIX  43
H38   2    0.925876    0.641992   -0.086906    11.00000   -1.20000
AFIX  65
C37   1    0.903292    0.623145   -0.181036    11.00000    0.05859    0.06548 =
         0.04429   -0.00951   -0.00686   -0.00031
AFIX  43
H37   2    0.957241    0.613195   -0.213077    11.00000   -1.20000
AFIX  65
C36   1    0.842989    0.620598   -0.209102    11.00000    0.06815    0.06700 =
         0.04133   -0.00982   -0.01288   -0.00012
AFIX  43
H36   2    0.855723    0.608906   -0.260326    11.00000   -1.20000
AFIX  65
C35   1    0.764054    0.635157   -0.162221    11.00000    0.06150    0.06516 =
         0.04216   -0.00586   -0.02050    0.00014
AFIX  43
H35   2    0.722840    0.633416   -0.181404    11.00000   -1.20000
AFIX  65
C34   1    0.745422    0.652263   -0.087273    11.00000    0.05241    0.05841 =
         0.04078   -0.00757   -0.01423    0.00380
AFIX  43
H34   2    0.691473    0.662213   -0.055232    11.00000   -1.20000
AFIX  66
C39   1    0.394292    0.541071    0.624030    11.00000    0.02968    0.03401 =
         0.03539   -0.00138   -0.00976   -0.00266
C44   1    0.328868    0.510569    0.615569    11.00000    0.03536    0.03929 =
         0.03448   -0.00077   -0.00818   -0.00646
AFIX  43
H44   2    0.321804    0.517399    0.568877    11.00000   -1.20000
AFIX  65
C43   1    0.273781    0.470072    0.675426    11.00000    0.03438    0.03886 =
         0.04602   -0.00184   -0.00395   -0.00834
AFIX  43
H43   2    0.229067    0.449226    0.669644    11.00000   -1.20000
AFIX  65
C42   1    0.284117    0.460079    0.743745    11.00000    0.03859    0.04176 =
         0.04731    0.00579    0.00001   -0.00369
AFIX  43
H42   2    0.246467    0.432401    0.784654    11.00000   -1.20000
AFIX  65
C41   1    0.349540    0.490581    0.752206    11.00000    0.04299    0.04568 =
         0.03937    0.00542   -0.00772   -0.00063
AFIX  43
H41   2    0.356603    0.483750    0.798899    11.00000   -1.20000
AFIX  65
C40   1    0.404628    0.531077    0.692349    11.00000    0.03564    0.04503 =
         0.03446    0.00455   -0.01238   -0.00203
AFIX  43
H40   2    0.449341    0.551924    0.698133    11.00000   -1.20000
AFIX   0
PART 1
K5    4    0.827082    1.134212    0.147114    10.30000    0.06330    0.03163 =
         0.04632    0.00595   -0.02578   -0.00718
K2    4    0.470220    0.722138    0.696153    10.12500    0.07215    0.06595 =
         0.05698   -0.00707   -0.02812   -0.00007
PART 0
K3    4    0.468748    0.937327    0.389709    10.50000    0.07359    0.08050 =
         0.09741   -0.00356   -0.03530    0.01478
K4    4    0.635358    0.520467    0.063088    10.50000    0.11152    0.08822 =
         0.10867   -0.01489   -0.03167   -0.00394
NA1   5    0.388754    0.515401    0.403804    11.00000    0.03570    0.03431 =
         0.03855    0.00690   -0.01765   -0.00711
NA2   5    0.899246    0.728439    0.618244    10.50000    0.19959    0.12429 =
         0.19243   -0.04514   -0.13342    0.03266
O1    6    0.693755    0.644122    0.097016    11.00000    0.04190    0.04227 =
         0.03511   -0.00082   -0.00627   -0.01228
O2    6    0.772031    0.775423    0.036604    11.00000    0.04346    0.04211 =
         0.03271    0.00008   -0.01372    0.00007
O3    6    0.855965    0.660201    0.068449    11.00000    0.04116    0.05064 =
         0.03901   -0.00778   -0.01233    0.00927
O4    6    0.861886    0.592703    0.426573    11.00000    0.03524    0.04727 =
         0.04139    0.01234   -0.00877    0.00820
O5    6    0.958258    0.626107    0.279148    11.00000    0.03029    0.04155 =
         0.04431    0.00685   -0.00844    0.00682
O6    6    1.012695    0.761498    0.214197    11.00000    0.02848    0.04219 =
         0.06236    0.00528   -0.00396   -0.00009
O7    6    0.960651    0.663891    0.136987    11.00000    0.03421    0.05802 =
         0.04266   -0.00499   -0.01241    0.01323
O8    6    0.728248    0.916555    0.074269    11.00000    0.05096    0.04168 =
         0.04061    0.00690   -0.01780   -0.00005
O9    6    0.769326    1.001759    0.130977    11.00000    0.06709    0.04498 =
         0.05167    0.00934   -0.02103   -0.00752
O10   6    0.533810    0.644287    0.198885    11.00000    0.03851    0.04551 =
         0.03356    0.00098   -0.01734   -0.00580
O11   6    0.469609    0.580568    0.460511    11.00000    0.03184    0.03519 =
         0.03261    0.00218   -0.01423   -0.00616
O12   6    0.439426    0.686308    0.565801    11.00000    0.03430    0.03253 =
         0.04007    0.00191   -0.00941   -0.00111
O13   6    0.556396    0.586305    0.555202    11.00000    0.03021    0.03189 =
         0.03625    0.00941   -0.01376   -0.00082
O14   6    0.709469    0.587069    0.539879    11.00000    0.03200    0.05115 =
         0.04476    0.01570   -0.01669    0.00152
O15   6    0.813907    0.696516    0.534775    11.00000    0.05407    0.04468 =
         0.05480    0.00369   -0.03007    0.00272
O16   6    0.893119    0.999127    0.185045    11.00000    0.05632    0.04943 =
         0.05712    0.00913   -0.01887   -0.01913
O17   6    0.984349    0.905476    0.233554    11.00000    0.04106    0.04275 =
         0.08440    0.00839   -0.00364   -0.00784
O18   6    0.884997    1.000844    0.331952    11.00000    0.05427    0.05384 =
         0.05754    0.00469   -0.01421   -0.02219
O19   6    0.790899    0.970777    0.483259    11.00000    0.05473    0.04899 =
         0.05292   -0.00518   -0.01756   -0.01752
O20   6    0.782045    0.840354    0.559262    11.00000    0.05305    0.04915 =
         0.05170   -0.00444   -0.02729    0.00166
O21   6    0.643797    0.921692    0.582534    11.00000    0.04189    0.05396 =
         0.04876   -0.01592   -0.01419   -0.00305
O22   6    0.500984    0.925771    0.564442    11.00000    0.03847    0.03894 =
         0.04713   -0.00747   -0.01201   -0.00130
O23   6    0.422406    0.835715    0.560748    11.00000    0.03701    0.03503 =
         0.04658   -0.00402   -0.00546    0.00280
O24   6    0.461202    0.618660    0.322803    11.00000    0.03188    0.04030 =
         0.03408    0.00328   -0.01401   -0.00801
O25   6    0.415489    0.466058    0.284227    11.00000    0.04497    0.05507 =
         0.04279    0.00078   -0.02133   -0.00221
O26   6    0.427633    0.418006    0.176503    11.00000    0.08323    0.06591 =
         0.05572   -0.00846   -0.02330   -0.01100
O1S   6    0.586764    0.698430    0.432949    11.00000    0.02796    0.02933 =
         0.03162    0.00008   -0.01405   -0.00240
O2S   6    0.571690    0.846969    0.425672    11.00000    0.03059    0.03116 =
         0.03841    0.00064   -0.01172    0.00018
O3S   6    0.745693    0.703357    0.418443    11.00000    0.02956    0.03362 =
         0.03521    0.00490   -0.01273   -0.00096
O4S   6    0.717967    0.849946    0.439442    11.00000    0.03475    0.03706 =
         0.04129    0.00333   -0.01587   -0.00217
O5S   6    0.839539    0.733932    0.267997    11.00000    0.02828    0.03517 =
         0.03602    0.00123   -0.01442   -0.00037
O6S   6    0.811055    0.879774    0.290646    11.00000    0.03273    0.03194 =
         0.04398    0.00563   -0.01278   -0.00248
O7S   6    0.734272    0.736752    0.195929    11.00000    0.03149    0.03363 =
         0.03325    0.00277   -0.01091   -0.00350
O8S   6    0.692305    0.880377    0.232542    11.00000    0.03739    0.03320 =
         0.03768    0.00552   -0.01458    0.00011
O9S   6    0.578736    0.732891    0.296763    11.00000    0.03144    0.03328 =
         0.03373    0.00419   -0.01251   -0.00365
O1W   6    0.948331    1.228860    0.142097    10.50000    0.07717    0.07439 =
         0.07036    0.00670   -0.02590   -0.01288
O2W   6    0.553449    0.832477    0.702597    11.00000    0.06907    0.07392 =
         0.06180    0.00339   -0.00497   -0.00649
PART 1
AFIX   3
H2WA  2    0.576859    0.852407    0.657277    10.12500   -1.50000
H2WB  2    0.592739    0.817647    0.715357    10.12500   -1.50000
AFIX   3
PART 2
H2WC  2    0.573989    0.857287    0.659667    10.12500   -1.50000
H2WD  2    0.591759    0.803407    0.702907    10.12500   -1.50000
AFIX   0
PART 0
O4W   6    0.278318    0.597058    0.455126    11.00000    0.05310    0.05484 =
         0.07226    0.00372   -0.02462    0.00247
O5W   6    0.562384    0.957201    0.234817    11.00000    0.06818    0.08595 =
         0.06771    0.00969   -0.01487    0.02832
O7W   6    0.550157    0.558919   -0.029132    11.00000    0.09106    0.08270 =
         0.05296   -0.00815   -0.02644   -0.01943
O18W  6    0.945929    0.800035    0.494169    11.00000    0.05158    0.09887 =
         0.09715   -0.01319   -0.01755   -0.00248
O19W  6    0.732676    0.765146    0.703389    10.50000    0.07340    0.05994 =
         0.05240    0.01576   -0.01491    0.00986
AFIX   3
H19A  2    0.705526    0.723886    0.710069    10.50000   -1.50000
H19B  2    0.740316    0.780196    0.655739    10.50000   -1.50000
AFIX   0
O21W  6    0.344436    0.841249    0.407788    10.50000    0.04241    0.05579 =
         0.06796    0.01495   -0.01324    0.00103
PD1   7    0.800139    0.924035    0.385567    11.00000    0.03009    0.03436 =
         0.03884    0.00526   -0.01209   -0.00998
PD2   7    0.792054    0.939463    0.211131    11.00000    0.04353    0.02689 =
         0.03864    0.00806   -0.01531   -0.00471
PD3   7    0.909750    0.819608    0.251141    11.00000    0.02330    0.02696 =
         0.05071    0.00777   -0.00448   -0.00183
PD4   7    0.763185    0.772504    0.487256    11.00000    0.03690    0.02906 =
         0.03893    0.00079   -0.01960    0.00004
PD5   7    0.610917    0.885644    0.501822    11.00000    0.02548    0.02785 =
         0.03714   -0.00200   -0.00891   -0.00172
PD6   7    0.733636    0.826368    0.136041    11.00000    0.03151    0.03143 =
         0.03017    0.00505   -0.01015   -0.00055
PD7   7    0.845544    0.697911    0.169483    11.00000    0.02706    0.03538 =
         0.03074    0.00123   -0.00900    0.00357
PD8   7    0.849600    0.664914    0.348028    11.00000    0.02143    0.02772 =
         0.03238    0.00621   -0.00835   -0.00045
PD9   7    0.650687    0.644302    0.483518    11.00000    0.02071    0.02700 =
         0.02883    0.00499   -0.00928   -0.00141
PD10  7    0.507324    0.766078    0.496382    11.00000    0.02163    0.02297 =
         0.03340    0.00127   -0.00714   -0.00048
PD11  7    0.636979    0.687123    0.198468    11.00000    0.02748    0.03397 =
         0.02819    0.00356   -0.00993   -0.00409
PD12  7    0.528493    0.655522    0.376810    11.00000    0.02293    0.02868 =
         0.02741    0.00306   -0.00992   -0.00377
SR1   8    0.696540    0.782175    0.332437    11.00000    0.02229    0.02732 =
         0.02993    0.00391   -0.00858   -0.00085
PART 2
K1    4    0.887101    1.120374    0.105075    10.20000    0.06228    0.04494 =
         0.05920    0.02682   -0.01891   -0.00801
O14W  6    0.743144    1.175474    0.282848    10.50000    0.07129    0.07454 =
         0.07349    0.01919   -0.01158   -0.00095
K6    4    0.402859    0.738951    0.704220    10.12500    0.05368    0.04517 =
         0.03918   -0.00802   -0.01255   -0.00086
PART 0
O9W   6    0.659448    0.388723    0.107168    11.00000    0.20432    0.12481 =
         0.12380   -0.00729   -0.00754   -0.00191
O16W  6    0.297698    0.691274    0.713931    10.25000    0.04381    0.04183 =
         0.04950   -0.00157   -0.00428    0.00916
O8W   6    0.332031    0.819283    0.822519    10.25000    0.05389    0.05119 =
         0.05924   -0.01113   -0.00286    0.00349
O13W  6    1.060562    1.179658    0.005113    11.00000    0.07430    0.09301 =
         0.08875    0.00902   -0.01952   -0.02660
PART 1
AFIX   3
H13A  2    1.095162    1.191388   -0.040197    11.00000   -1.50000
H13B  2    1.067602    1.211328    0.033973    11.00000   -1.50000
AFIX   0
O12W  6    0.864535    1.212531    0.009111    10.50000    0.09185    0.07987 =
         0.07846    0.02068   -0.04105    0.00252
O10W  6    1.016325    1.054950   -0.041622    10.50000    0.08300    0.07617 =
         0.06672   -0.01072   -0.00599   -0.03015
AFIX   3
H10A  2    1.048345    1.036000   -0.083312    10.50000   -1.50000
H10B  2    1.001795    1.095900   -0.056602    10.50000   -1.50000
AFIX   0
PART 2
O11W  6    0.944278    1.158486   -0.065625    10.50000    0.08863    0.09634 =
         0.09726    0.00563   -0.02211   -0.02447

PART 1
O15W  6    0.749749    1.153398    0.342629    10.50000    0.07317    0.06955 =
         0.07098    0.00666   -0.01298   -0.00647

PART 0
O3W   6    0.611205    0.676092    0.672955    11.00000    0.08860    0.02645 =
         0.01447    0.00356    0.00470    0.00071
PART 2
AFIX   3
H3WA  2    0.646535    0.660922    0.630645    10.87500   -1.50000
H3WB  2    0.593335    0.637062    0.701145    10.87500   -1.50000
AFIX   0
HKLF 4


REM  1_a.res in P-1
REM wR2 = 0.1400, GooF = S = 1.079, Restrained GooF = 1.081 for all data
REM R1 = 0.0480 for 16594 Fo > 4sig(Fo) and 0.0609 for all 20800 data
REM 1047 parameters refined using 1986 restraints

END

WGHT      0.0748     17.7187

REM Highest difference peak  1.909,  deepest hole -1.591,  1-sigma level  0.165
Q1    1   0.3090  0.8978  0.4706  11.00000  0.05    1.91
Q2    1   0.2832  0.9180  0.6306  11.00000  0.05    1.89
Q3    1   0.3811  0.7002  0.8019  11.00000  0.05    1.72
Q4    1   0.9889  1.0843 -0.0562  11.00000  0.05    1.67
Q5    1   0.6791  1.0204 -0.0099  11.00000  0.05    1.50
Q6    1   0.3777  0.8887  0.7631  11.00000  0.05    1.49
Q7    1   0.5927  0.3863  0.1174  11.00000  0.05    1.35
Q8    1   0.6825  1.1384  0.2509  11.00000  0.05    1.32
Q9    1   0.5655  0.6778  0.6754  11.00000  0.05    1.31
Q10   1   0.9991  1.2598 -0.0195  11.00000  0.05    1.16
Q11   1   0.3216  0.8193  0.3641  11.00000  0.05    1.16
Q12   1   0.9441  0.7447  0.5376  11.00000  0.05    1.13
Q13   1   0.2856  0.7091  0.6601  11.00000  0.05    1.13
Q14   1   0.9973  0.9055  0.1909  11.00000  0.05    1.09
Q15   1   0.9050  1.0997  0.0755  11.00000  0.05    1.07
Q16   1   0.8806  1.1411  0.1368  11.00000  0.05    1.07
Q17   1   0.9589  0.8668  0.4758  11.00000  0.05    1.07
Q18   1   0.9001  0.8506  0.2831  11.00000  0.05    1.07
Q19   1   0.7777  0.6915  0.5669  11.00000  0.05    1.05
Q20   1   0.9807  0.9083  0.2714  11.00000  0.05    1.04
;
_shelx_res_checksum                98550
_shelx_hkl_file
;
  -2   0   0 1039.20   70.19
  -2   0   0  988.20   72.19
  -2   0   0 1029.20   70.09
  -2   0   0 1019.40   71.29
   2   0   0 1031.70   71.89
   2   0   0 1060.99   70.09
   2   0   0 1083.69   71.39
   2   0   0  998.30   70.19
  -3   0   0 1924.61  125.89
  -3   0   0 1879.91  127.69
  -3   0   0 1745.53  128.69
  -3   0   0 1950.90  125.69
  -3   0   0 1752.42  124.99
   3   0   0 1876.11  125.79
   3   0   0 1829.72  128.29
   3   0   0 1890.01  124.49
   3   0   0 1851.41  127.49
  -4   0   0 1057.69   72.79
  -4   0   0 1029.20   70.19
  -4   0   0  841.62   75.79
   4   0   0  990.00   72.49
   4   0   0 1078.59   70.29
   4   0   0 1047.60   73.79
   4   0   0 1050.99   70.19
   4   0   0  977.00   68.19
  -5   0   0  297.97   29.30
  -5   0   0  289.77   23.40
  -5   0   0  296.57   23.00
  -5   0   0  297.07   26.90
   5   0   0  303.97   20.80
   5   0   0  292.07   25.90
   5   0   0  311.17   23.60
   5   0   0  282.17   27.60
   5   0   0  326.17   23.70
  -6   0   0   84.79   15.60
  -6   0   0   81.79    9.30
  -6   0   0  106.99   20.50
  -6   0   0   67.59    9.00
  -6   0   0  100.69   12.10
   6   0   0  112.79   12.50
   6   0   0  131.89   19.10
   6   0   0  120.39   17.00
   6   0   0   89.49   10.50
  -7   0   0  439.46   32.80
  -7   0   0  405.76   36.90
  -7   0   0  370.46   39.50
  -7   0   0  452.75   32.20
   7   0   0  400.56   37.30
   7   0   0  400.96   32.40
   7   0   0  439.16   32.90
   7   0   0  424.66   35.80
  -8   0   0  176.78   18.00
  -8   0   0  200.78   32.90
  -8   0   0  164.28   16.40
  -8   0   0  199.48   27.10
   8   0   0  230.78   18.90
   8   0   0  201.88   26.10
   8   0   0  173.28   22.90
   8   0   0  162.08   17.40
  -9   0   0  174.48   18.00
  -9   0   0  159.38   16.30
  -9   0   0  202.38   28.40
  -9   0   0  151.28   31.10
   9   0   0  178.38   21.10
   9   0   0  200.58   27.90
   9   0   0  205.28   18.60
   9   0   0  199.48   19.20
 -10   0   0   -0.90    6.90
 -10   0   0   -3.60   14.00
 -10   0   0    4.60    6.10
 -10   0   0   -2.30   12.00
  10   0   0   17.40    9.70
  10   0   0   20.40   12.40
  10   0   0    3.10    8.00
 -11   0   0  207.68   21.70
 -11   0   0  282.17   37.10
 -11   0   0  204.88   19.90
 -11   0   0  204.28   38.10
  11   0   0  223.48   25.10
  11   0   0  240.98   27.40
  11   0   0  228.98   22.60
  11   0   0  219.88   22.00
 -12   0   0   -4.60    7.30
 -12   0   0   21.00   13.90
 -12   0   0   -0.30   17.00
  12   0   0   14.50   12.30
  12   0   0   21.80   10.90
 -13   0   0  119.29   26.60
 -13   0   0   91.19   16.80
 -13   0   0   65.09   25.90
  13   0   0  154.18   25.90
  13   0   0  121.19   20.30
 -14   0   0  159.98   30.50
 -14   0   0  111.09   32.50
 -14   0   0  173.18   22.20
  14   0   0  151.48   22.20
 -15   0   0  132.39   36.60
 -15   0   0  141.39   20.80
 -15   0   0  123.59   30.00
  15   0   0  118.59   22.40
 -16   0   0   75.39   22.90
 -16   0   0   78.69   16.80
 -16   0   0   81.29   31.50
  16   0   0   98.99   21.30
 -17   0   0   31.10   23.90
 -17   0   0   49.80   13.30
 -17   0   0    3.70   17.60
  17   0   0   25.10   16.00
 -18   0   0  107.09   18.80
 -18   0   0   84.09   30.80
 -18   0   0  124.49   33.40
  18   0   0   85.19   20.80
 -19   0   0  233.48   26.00
 -19   0   0  211.98   40.20
 -19   0   0  180.78   45.40
  19   0   0  188.88   31.60
 -20   0   0  212.48   48.40
 -20   0   0  201.08   28.40
 -20   0   0  280.47   47.60
  20   0   0  232.38   34.40
  20   0   0  236.18   22.10
 -21   0   0  -11.30   22.00
 -21   0   0   28.30   13.70
 -21   0   0   35.40   22.90
  21   0   0    6.90    9.10
  21   0   0   27.20   19.20
 -22   0   0   36.20   33.40
 -22   0   0  -24.90   15.00
  22   0   0   20.40    9.20
  22   0   0   -1.00   14.90
  22  -1   0   32.00   16.10
  22  -1   0    6.40    8.30
 -22   1   0   43.30   29.00
 -22   1   0   27.70   24.40
  21  -1   0   18.50   16.60
  21  -1   0    0.20    7.80
 -21   1   0   20.70   11.90
 -21   1   0   23.90   43.50
 -21   1   0   35.60   24.30
  20  -1   0   -5.40    7.50
  20  -1   0  -14.30   11.90
 -20   1   0   -8.40   18.80
 -20   1   0  -26.70   15.10
 -20   1   0   -8.00   10.40
  19  -1   0  169.78   27.80
 -19   1   0  201.38   37.30
 -19   1   0  120.39   36.40
 -19   1   0  146.19   22.30
  18  -1   0   69.79   19.40
 -18   1   0   81.09   28.90
 -18   1   0   72.69   16.70
 -18   1   0   96.39   31.50
  17  -1   0  117.49   24.00
 -17   1   0   94.19   30.00
 -17   1   0  132.09   20.50
 -17   1   0  130.59   32.60
  16  -1   0   99.59   21.50
 -16   1   0   79.09   31.40
 -16   1   0  102.89   26.80
 -16   1   0  103.59   18.00
  15  -1   0  309.57   32.00
 -15   1   0  274.87   27.40
 -15   1   0  304.37   43.90
 -15   1   0  198.38   42.80
  14  -1   0  -17.90    7.80
 -14   1   0   20.70   19.10
 -14   1   0   14.80    9.30
 -14   1   0  -11.60   13.50
  13  -1   0  206.78   25.10
  13  -1   0  236.28   26.30
 -13   1   0  224.58   42.00
 -13   1   0  209.18   22.20
 -13   1   0  206.98   35.00
  12  -1   0  140.09   19.50
  12  -1   0  167.28   26.20
  12  -1   0  142.59   21.80
 -12   1   0  153.58   20.10
 -12   1   0  154.78   34.50
 -12   1   0  127.59   26.70
  11  -1   0   61.29   19.10
  11  -1   0   74.59   12.80
  11  -1   0   44.70   14.40
  11  -1   0   72.99   15.20
 -11   1   0   58.49   21.90
 -11   1   0   55.69   12.80
 -11   1   0   46.50   17.90
 -11   1   0   57.89   10.90
  10  -1   0   15.00    7.70
  10  -1   0    4.40    9.80
  10  -1   0   15.50   10.80
  10  -1   0   -2.80    7.90
 -10   1   0   14.70    7.70
 -10   1   0  -10.20   12.80
 -10   1   0   17.70    7.40
 -10   1   0    5.80   10.70
   9  -1   0  189.58   23.00
   9  -1   0  187.88   20.10
   9  -1   0  204.48   21.80
   9  -1   0  177.38   18.20
  -9   1   0  205.58   18.90
  -9   1   0  190.98   17.70
  -9   1   0  191.18   23.90
  -9   1   0  182.68   30.50
   8  -1   0  236.68   25.50
   8  -1   0  257.57   24.80
   8  -1   0  246.98   21.20
  -8   1   0  256.57   25.90
  -8   1   0  215.68   28.70
  -8   1   0  218.78   18.90
  -8   1   0  243.68   17.60
  -8   1   0  250.57   20.70
  -8   1   0  217.38   21.10
   7  -1   0  634.54   46.90
   7  -1   0  606.24   49.90
   7  -1   0  660.83   51.19
   7  -1   0  667.13   47.80
  -7   1   0  611.84   46.70
  -7   1   0  607.34   44.90
  -7   1   0  678.53   44.20
  -7   1   0  639.84   53.89
  -7   1   0  653.83   51.29
  -7   1   0  638.54   46.70
   6  -1   0  381.06   29.00
   6  -1   0  373.76   31.80
   6  -1   0  391.46   31.50
   6  -1   0  363.16   28.40
  -6   1   0  355.66   28.20
  -6   1   0  362.26   26.40
  -6   1   0  378.56   28.40
  -6   1   0  367.16   26.00
  -6   1   0  357.96   34.20
  -6   1   0  362.76   32.20
   5  -1   0   23.30    9.60
   5  -1   0   21.40    6.20
   5  -1   0   21.90    6.10
   5  -1   0   24.10    8.00
  -5   1   0   26.00    4.00
  -5   1   0   32.40    6.70
  -5   1   0    5.40    9.70
  -5   1   0   16.90    8.30
  -5   1   0   28.10    4.10
  -5   1   0   30.80    6.40
   4  -1   0  173.98   17.90
   4  -1   0  181.18   15.10
   4  -1   0  187.58   15.60
   4  -1   0  167.68   17.20
  -4   1   0  180.08   15.20
  -4   1   0  181.88   13.40
  -4   1   0  184.08   13.30
  -4   1   0  177.08   18.00
  -4   1   0  178.08   19.00
   3  -1   0   -5.80    5.20
   3  -1   0   -0.30    3.80
   3  -1   0   -8.60    5.00
   3  -1   0    5.10    3.80
  -3   1   0   -0.90    6.20
  -3   1   0   -2.30    5.20
  -3   1   0    1.20    2.20
  -3   1   0   -0.60    1.80
  -3   1   0    1.90    3.80
  -3   1   0    3.60    3.90
   2  -1   0  604.34   41.40
   2  -1   0  640.44   42.00
   2  -1   0  613.24   42.50
   2  -1   0  594.94   42.50
  -2   1   0  580.54   41.30
  -2   1   0  616.84   42.50
  -2   1   0  611.24   40.90
  -2   1   0  578.64   41.10
  -2   1   0  547.05   42.50
  -2   1   0  653.73   41.90
  -2  -1   0 1235.88   81.29
  -2  -1   0 1177.18   78.89
  -2  -1   0 1197.08   79.49
  -2  -1   0 1038.60   81.89
   2   1   0 1154.08   78.89
   2   1   0 1134.39   80.79
   2   1   0 1058.49   81.89
   2   1   0 1339.77   79.49
   2   1   0 1153.48   79.49
  -3  -1   0  731.13   49.70
  -3  -1   0  639.24   54.59
  -3  -1   0  728.03   50.49
  -3  -1   0  757.52   52.89
   3   1   0  722.93   49.80
   3   1   0  745.83   52.59
   3   1   0  656.53   54.09
   3   1   0  762.12   50.49
   3   1   0  733.03   49.99
  -4  -1   0 1834.12  151.68
  -4  -1   0 2240.28  147.39
  -4  -1   0 2217.48  143.39
  -4  -1   0 2182.18  144.29
   4   1   0 2115.99  146.59
   4   1   0 2203.38  143.59
   4   1   0 2235.18  144.49
   4   1   0 2002.50  143.29
   4   1   0 1984.20  148.29
  -5  -1   0   43.70    6.60
  -5  -1   0   37.20    7.20
  -5  -1   0   56.69    6.30
  -5  -1   0   28.90   14.50
  -5  -1   0   35.10   11.20
   5   1   0   36.80    6.20
   5   1   0   32.30   12.80
   5   1   0   32.30    6.40
   5   1   0   19.20    8.50
   5   1   0   49.50    8.20
  -6  -1   0 1700.23  147.49
  -6  -1   0 2349.36  139.49
  -6  -1   0 2070.79  141.59
  -6  -1   0 1989.60  140.49
  -6  -1   0 2189.78  146.29
   6   1   0 2064.99  147.19
   6   1   0 2019.30  141.49
   6   1   0 2089.99  144.89
   6   1   0 2088.19  139.29
   6   1   0 1999.80  140.99
  -7  -1   0   67.49   15.20
  -7  -1   0   83.59   11.50
  -7  -1   0   72.99   20.10
  -7  -1   0   68.09    8.40
   7   1   0   44.40   12.40
   7   1   0   87.79   12.00
   7   1   0   87.39   18.90
   7   1   0   69.29   10.70
  -8  -1   0   72.39   12.40
  -8  -1   0   71.39   10.40
  -8  -1   0   82.29   18.70
  -8  -1   0   98.49   24.30
   8   1   0   73.49   19.70
   8   1   0  106.99   13.60
   8   1   0   91.49   17.20
   8   1   0   75.99   12.50
  -9  -1   0  556.34   43.90
  -9  -1   0  595.54   42.50
  -9  -1   0  491.35   53.69
  -9  -1   0  559.24   49.60
   9   1   0  563.04   43.70
   9   1   0  580.64   50.09
   9   1   0  589.84   43.80
   9   1   0  586.34   48.50
 -10  -1   0 1090.99   99.19
 -10  -1   0 1263.97   89.09
 -10  -1   0 1316.77   88.69
 -10  -1   0 1233.78   95.69
  10   1   0 1257.47   95.59
  10   1   0 1219.78   93.29
  10   1   0 1271.57   88.89
  10   1   0 1208.48   88.69
 -11  -1   0    0.90   14.90
 -11  -1   0   -1.90   12.80
 -11  -1   0    9.20    7.90
 -11  -1   0   10.30    6.70
  11   1   0   -3.50    7.80
  11   1   0   -1.70   11.00
  11   1   0    0.50    9.10
  11   1   0   10.20    8.10
 -12  -1   0   49.70   22.70
 -12  -1   0  102.89   24.20
 -12  -1   0  105.89   17.10
  12   1   0  113.89   24.10
  12   1   0   93.29   24.60
 -13  -1   0   46.00   12.50
 -13  -1   0   36.60   23.10
 -13  -1   0   67.79   21.00
  13   1   0  103.29   21.40
  13   1   0   44.90   14.20
 -14  -1   0   11.40   18.60
 -14  -1   0   21.30   16.60
  14   1   0   28.30   11.90
 -15  -1   0  237.98   26.20
 -15  -1   0  215.48   45.50
 -15  -1   0  334.67   45.90
  15   1   0  266.17   29.30
 -16  -1   0  289.57   45.50
 -16  -1   0  273.27   28.60
 -16  -1   0  218.48   46.10
  16   1   0  350.46   33.90
 -17  -1   0  166.98   43.50
 -17  -1   0  203.28   39.00
 -17  -1   0  225.18   24.40
  17   1   0  237.38   28.50
 -18  -1   0  344.27   33.60
 -18  -1   0  317.87   55.49
 -18  -1   0  333.57   58.29
  18   1   0  363.26   37.50
 -19  -1   0  104.89   30.60
 -19  -1   0  103.39   32.70
 -20  -1   0   33.80   13.80
 -20  -1   0    4.20   16.10
 -20  -1   0   22.40   21.10
  20   1   0   13.50   14.30
  20   1   0   12.30    8.70
 -21  -1   0   44.90   23.20
 -21  -1   0   94.29   18.90
 -21  -1   0   69.19   33.20
  21   1   0   78.29   22.10
  21   1   0   83.89   14.30
 -22  -1   0    7.20   16.50
 -22  -1   0  -20.80   23.00
  22   1   0    7.60    7.50
  22   1   0   25.70   18.00
  22  -2   0   98.69   22.10
  22  -2   0   62.29   12.30
 -22   2   0   31.50   26.10
 -22   2   0  117.59   30.50
  21  -2   0   18.10   14.60
 -21   2   0   11.30   11.50
 -21   2   0   23.00   19.30
  20  -2   0   18.00   16.60
  20  -2   0   28.50    9.40
 -20   2   0   22.00   12.10
 -20   2   0   11.00   20.20
 -20   2   0   67.59   25.60
  19  -2   0   30.40   17.40
 -19   2   0   12.70   16.40
 -19   2   0   12.10   11.60
 -19   2   0   22.90   20.10
  18  -2   0  -13.40   11.90
 -18   2   0   -9.80   20.70
 -18   2   0   23.30   18.70
 -18   2   0    2.40    9.30
  17  -2   0   14.50   15.00
 -17   2   0    3.80   17.40
 -17   2   0    5.60   21.60
 -17   2   0   -6.10    9.80
  16  -2   0  385.36   39.50
 -16   2   0  389.16   45.70
 -16   2   0  398.56   35.00
 -16   2   0  339.37   54.49
  15  -2   0   52.09   17.80
 -15   2   0   25.60   21.20
 -15   2   0   57.69   14.10
 -15   2   0   65.69   23.80
  14  -2   0  182.38   26.00
 -14   2   0  130.79   33.80
 -14   2   0  145.39   20.10
 -14   2   0  156.78   30.30
  13  -2   0  -11.50   10.40
  13  -2   0   10.20   11.10
 -13   2   0   12.80    9.30
 -13   2   0   26.70   17.60
 -13   2   0   13.90   17.80
  12  -2   0  247.28   25.80
  12  -2   0  249.68   22.90
  12  -2   0  218.98   26.30
 -12   2   0  194.28   21.90
 -12   2   0  256.37   36.10
 -12   2   0  252.97   41.40
  11  -2   0  627.64   45.50
  11  -2   0  604.34   46.90
  11  -2   0  616.84   52.09
 -11   2   0  577.34   44.80
 -11   2   0  579.14   51.99
 -11   2   0  485.15   52.89
 -11   2   0  532.85   44.20
 -11   2   0  596.04   41.00
  10  -2   0    0.70    6.10
  10  -2   0   -9.40    7.10
  10  -2   0   -8.60    8.80
  10  -2   0   -1.00    8.40
 -10   2   0   14.00   14.80
 -10   2   0   -5.70    5.10
 -10   2   0    1.40    9.90
 -10   2   0   -3.20    4.30
 -10   2   0    2.80    6.40
 -10   2   0    7.30    4.20
   9  -2   0  302.17   24.30
   9  -2   0  283.47   26.00
   9  -2   0  292.27   28.40
   9  -2   0  269.07   27.30
  -9   2   0  285.27   24.40
  -9   2   0  263.77   23.60
  -9   2   0  270.47   21.60
  -9   2   0  295.47   32.30
  -9   2   0  276.87   29.60
  -9   2   0  284.97   21.20
   8  -2   0  527.25   43.40
   8  -2   0  600.04   44.60
   8  -2   0  558.34   40.20
  -8   2   0  469.95   46.10
  -8   2   0  545.05   45.00
  -8   2   0  536.25   40.30
  -8   2   0  537.95   40.20
  -8   2   0  516.95   37.70
  -8   2   0  508.15   37.70
   7  -2   0 1457.55  104.99
   7  -2   0 1622.44  103.49
   7  -2   0 1439.36  104.99
   7  -2   0 1466.75  101.69
  -7   2   0 1458.25  102.09
  -7   2   0 1448.96   99.69
  -7   2   0 1424.16   99.79
  -7   2   0 1453.55  101.59
  -7   2   0 1414.76  107.39
  -7   2   0 1483.85  106.29
   6  -2   0  205.18   20.40
   6  -2   0  201.58   17.10
   6  -2   0  220.98   18.70
   6  -2   0  178.78   19.20
  -6   2   0  203.68   17.20
  -6   2   0  199.28   15.60
  -6   2   0  190.68   17.10
  -6   2   0  195.78   15.10
  -6   2   0  187.28   22.50
  -6   2   0  206.98   20.70
   5  -2   0 5288.07  360.86
   5  -2   0 5264.37  362.26
   5  -2   0 5578.44  361.16
   5  -2   0 5533.65  362.46
  -5   2   0 5401.36  358.66
  -5   2   0 5431.16  362.86
  -5   2   0 5325.07  359.06
  -5   2   0 5321.47  360.46
  -5   2   0 5170.98  359.76
  -5   2   0 5203.08  363.46
   4  -2   0   -1.90    5.90
   4  -2   0   -5.60    5.40
   4  -2   0    0.80    4.00
  -4   2   0   -8.60    4.10
  -4   2   0    4.10    6.50
  -4   2   0   -2.40    3.50
  -4   2   0   -2.30    6.70
  -4   2   0    2.70    4.10
  -4   2   0    1.00    2.30
   3  -2   0  282.37   25.60
   3  -2   0  342.87   24.10
   3  -2   0  374.46   25.60
   3  -2   0  340.67   24.10
   3  -2   0  328.87   25.90
  -3   2   0  327.67   26.60
  -3   2   0  337.77   23.50
  -3   2   0  337.57   24.10
  -3   2   0  352.56   25.20
  -3   2   0  315.57   24.10
   2  -2   0    3.60    2.70
   2  -2   0    6.30    2.40
   2  -2   0    5.70    3.60
   2  -2   0    3.00    3.60
   2  -2   0    6.40    4.00
  -2   2   0    7.90    4.30
  -2   2   0    3.40    3.30
  -2   2   0    8.00    2.40
  -2   2   0    3.50    3.00
  -2   2   0    2.00    3.80
   1  -2   0  197.68   13.60
   1  -2   0  190.68   14.30
   1  -2   0  193.58   14.50
   1  -2   0  192.38   14.50
   1  -2   0  175.78   14.60
  -1   2   0  227.88   14.70
  -1   2   0  197.58   13.50
  -1   2   0  190.68   14.80
  -1   2   0  199.38   14.50
   0  -2   0 3140.19  196.08
   0   2   0 2752.92  194.18
   0   2   0 2825.52  195.18
  -1  -2   0   34.30    6.40
  -1  -2   0   33.40    3.20
  -1  -2   0   50.39    7.20
  -1  -2   0   31.90    3.80
  -1  -2   0   37.50    4.90
   1   2   0   32.30    3.00
   1   2   0   35.00    4.80
   1   2   0   39.20    6.90
   1   2   0   33.30    4.10
   1   2   0   31.90    5.90
   1   2   0   29.70    3.30
  -2  -2   0    7.50    6.60
  -2  -2   0    5.70    2.10
  -2  -2   0   11.00    3.70
  -2  -2   0    6.50    3.40
  -2  -2   0    5.60    6.30
   2   2   0   18.70    6.90
   2   2   0    9.80    3.50
   2   2   0   14.60    6.00
   2   2   0    9.10    2.20
   2   2   0    6.40    2.00
   2   2   0   14.80    4.30
  -3  -2   0  402.56   28.60
  -3  -2   0  389.96   34.80
  -3  -2   0  457.55   29.60
  -3  -2   0  389.66   29.90
  -3  -2   0  377.96   34.40
   3   2   0  392.46   28.60
   3   2   0  460.45   30.10
   3   2   0  330.77   33.30
   3   2   0  424.56   32.90
   3   2   0  407.66   29.90
  -4  -2   0  699.43   58.19
  -4  -2   0  718.83   52.19
  -4  -2   0  714.63   55.59
  -4  -2   0  850.41   51.39
  -4  -2   0  697.73   50.79
   4   2   0  703.93   54.89
   4   2   0  784.02   52.09
   4   2   0  725.63   52.09
   4   2   0  696.33   50.89
  -5  -2   0  714.13   55.39
  -5  -2   0  637.04   58.09
  -5  -2   0  764.32   51.69
  -5  -2   0  729.13   49.99
  -5  -2   0  843.82   50.19
   5   2   0  634.24   50.59
   5   2   0  595.14   56.39
   5   2   0  703.43   51.39
   5   2   0  727.23   54.89
   5   2   0  733.03   50.39
  -6  -2   0  794.22   53.99
  -6  -2   0  691.13   63.39
  -6  -2   0  870.91   60.89
  -6  -2   0  771.22   55.49
   6   2   0  706.93   54.19
   6   2   0  771.92   55.49
   6   2   0  644.44   60.59
   6   2   0  802.12   59.09
   6   2   0  836.22   54.59
  -7  -2   0  189.18   16.90
  -7  -2   0  229.88   16.20
  -7  -2   0  259.67   31.40
  -7  -2   0  222.08   35.20
  -7  -2   0  229.68   19.60
   7   2   0  208.58   17.70
   7   2   0  175.68   18.50
   7   2   0  170.38   17.00
   7   2   0  201.78   21.90
   7   2   0  275.67   34.80
  -8  -2   0  993.20   73.29
  -8  -2   0  935.61   78.29
  -8  -2   0 1069.39   71.69
  -8  -2   0  907.01   82.79
  -8  -2   0 1154.48   69.89
   8   2   0  941.81   79.59
   8   2   0 1054.09   77.69
   8   2   0 1024.90   73.39
   8   2   0 1047.20   72.59
   8   2   0  940.81   70.39
  -9  -2   0  484.45   35.60
  -9  -2   0  447.66   43.10
  -9  -2   0  415.26   47.50
  -9  -2   0  488.05   37.70
   9   2   0  477.85   36.80
   9   2   0  461.15   44.30
   9   2   0  466.15   37.30
   9   2   0  488.25   45.40
 -10  -2   0  296.77   38.60
 -10  -2   0  219.18   21.20
 -10  -2   0  192.88   36.60
  10   2   0  187.68   20.70
  10   2   0  215.28   20.80
  10   2   0  232.18   28.40
  10   2   0  209.68   25.20
 -11  -2   0  350.16   31.20
 -11  -2   0  413.46   45.20
 -11  -2   0  291.27   48.40
 -11  -2   0  368.16   29.30
  11   2   0  375.96   37.90
  11   2   0  354.86   31.00
  11   2   0  371.36   31.30
 -12  -2   0  540.65   53.79
 -12  -2   0  535.55   59.39
 -12  -2   0  596.84   45.90
  12   2   0  592.84   53.69
 -13  -2   0  853.51   82.09
 -13  -2   0  884.81   67.89
 -13  -2   0  907.21   77.49
  13   2   0  930.21   75.49
  13   2   0  904.31   68.39
 -14  -2   0  102.89   17.50
 -14  -2   0   76.09   26.20
 -14  -2   0   63.99   24.30
  14   2   0   67.09   16.50
 -15  -2   0 1095.59   97.89
 -15  -2   0 1209.88   87.69
 -15  -2   0 1075.69  102.89
  15   2   0 1250.57   88.89
 -16  -2   0  131.59   20.50
 -16  -2   0  146.99   31.80
 -16  -2   0  116.49   36.50
  16   2   0  111.39   21.50
 -17  -2   0  -24.10   11.20
 -17  -2   0  -25.70   16.80
 -17  -2   0   35.60   13.00
  17   2   0  -13.60   10.30
 -18  -2   0   16.60   11.90
 -18  -2   0   11.90   20.60
  18   2   0   -3.50   13.40
 -19  -2   0   52.49   28.60
 -19  -2   0   43.90   15.70
 -19  -2   0   85.19   28.30
  19   2   0   37.70   10.60
 -20  -2   0    1.00   22.00
 -20  -2   0   -5.00    9.10
 -20  -2   0   13.40   20.40
  20   2   0    0.50   13.30
  20   2   0    6.60    7.40
 -21  -2   0  -25.80   22.90
 -21  -2   0   10.10   19.30
  21   2   0   -5.20   14.20
  21   2   0   -4.40    8.00
 -22  -2   0  -15.40   17.20
 -22  -2   0    0.90   25.30
  22   2   0    6.40   14.90
  22   2   0   13.20    8.90
  22  -3   0   72.69   19.00
 -22   3   0   53.29   27.60
 -22   3   0   31.40   19.40
  21  -3   0   75.79   13.10
  21  -3   0   88.49   21.80
 -21   3   0    8.60   24.80
 -21   3   0   73.89   27.90
 -21   3   0   48.30   13.80
  20  -3   0   40.30   18.50
 -20   3   0   21.00   21.10
 -20   3   0   13.40   18.80
  19  -3   0  114.99   24.50
 -19   3   0  110.69   19.30
 -19   3   0  124.79   32.90
 -19   3   0  171.48   33.80
  18  -3   0   -0.80   13.90
 -18   3   0   20.70   20.60
 -18   3   0   42.80   11.60
  17  -3   0  218.48   31.50
 -17   3   0  195.78   24.80
 -17   3   0  218.08   36.90
 -17   3   0  129.39   37.80
  16  -3   0  105.89   24.60
 -16   3   0  156.58   32.20
 -16   3   0  118.19   33.10
 -16   3   0  118.69   19.00
  15  -3   0    1.00   11.70
 -15   3   0   18.00   19.20
 -15   3   0   -3.60    8.20
 -15   3   0    7.90   14.80
  14  -3   0    2.40   13.00
 -14   3   0  -20.90   12.30
 -14   3   0    3.20   16.30
 -14   3   0    7.90    9.40
  13  -3   0   27.20   13.40
 -13   3   0   26.80   16.20
 -13   3   0   16.40   15.00
  12  -3   0  168.68   24.00
  12  -3   0  143.59   21.80
  12  -3   0  140.49   18.00
 -12   3   0  110.19   11.50
 -12   3   0  135.39   17.70
 -12   3   0  164.98   28.80
 -12   3   0  113.99   28.70
 -12   3   0   96.49   12.30
  11  -3   0  184.48   24.10
 -11   3   0  126.79   26.80
 -11   3   0  132.29   17.30
 -11   3   0  128.19   13.00
  10  -3   0  476.85   40.10
  10  -3   0  492.05   37.80
  10  -3   0  495.05   42.30
  10  -3   0  511.95   42.00
 -10   3   0  521.55   38.20
 -10   3   0  477.05   43.50
 -10   3   0  453.35   46.00
 -10   3   0  475.55   35.50
 -10   3   0  465.65   38.00
   9  -3   0   48.70   13.30
   9  -3   0   48.00   10.10
   9  -3   0   53.99   14.20
  -9   3   0   40.80   13.80
  -9   3   0   42.10    9.30
  -9   3   0   57.59   11.60
  -9   3   0   54.29    8.60
  -9   3   0   38.60   16.00
   8  -3   0  161.58   20.80
   8  -3   0  142.09   20.20
   8  -3   0  147.29   17.90
   8  -3   0  155.28   14.80
  -8   3   0  145.39   15.40
  -8   3   0  142.59   14.60
  -8   3   0  168.38   25.30
  -8   3   0  165.78   23.10
  -8   3   0  145.19   13.40
   7  -3   0   17.00    8.50
   7  -3   0   21.30    6.90
   7  -3   0   20.00    8.70
   7  -3   0   20.60    9.60
  -7   3   0   16.30   10.60
  -7   3   0   15.60    6.50
  -7   3   0   16.40    6.90
  -7   3   0   17.60    5.60
  -7   3   0    9.80   10.30
   6  -3   0 8832.92  578.84
   6  -3   0 8881.51  576.04
   6  -3   0 8958.20  578.94
   6  -3   0 8599.24  577.74
  -6   3   0 8301.27  575.94
  -6   3   0 8361.46  575.54
  -6   3   0 8596.44  577.04
  -6   3   0 8450.75  580.54
  -6   3   0 8552.84  579.54
  -6   3   0 8316.77  575.44
   5  -3   0  838.62   60.49
   5  -3   0  874.51   60.19
   5  -3   0  876.01   58.29
   5  -3   0  830.62   60.49
  -5   3   0  843.42   58.29
  -5   3   0  800.62   57.99
  -5   3   0  810.32   57.19
  -5   3   0  804.02   60.89
  -5   3   0  833.22   59.29
  -5   3   0  814.72   61.79
   4  -3   0    6.80    6.10
   4  -3   0    3.50    5.00
   4  -3   0    3.50    6.00
   4  -3   0    7.40    4.30
  -4   3   0    0.60    4.80
  -4   3   0   -4.50    5.60
  -4   3   0    2.90    4.00
  -4   3   0    7.00    2.80
  -4   3   0   -0.40    6.50
  -4   3   0    5.20    4.00
   3  -3   0 1076.09   74.59
   3  -3   0 1090.69   76.89
   3  -3   0 1143.29   73.79
   3  -3   0 1177.18   75.59
   3  -3   0 1027.90   76.39
  -3   3   0 1120.29   73.79
  -3   3   0 1078.19   74.89
  -3   3   0 1062.39   76.19
  -3   3   0 1030.70   75.59
  -3   3   0 1020.80   76.09
   2  -3   0  216.88   18.20
   2  -3   0  240.18   18.50
   2  -3   0  242.28   18.30
   2  -3   0  230.28   16.50
   2  -3   0  262.97   18.60
  -2   3   0  222.88   18.30
  -2   3   0  230.48   16.60
  -2   3   0  208.48   18.10
  -2   3   0  251.47   18.50
   1  -3   0  667.43   44.10
   1  -3   0  614.14   43.70
   1  -3   0  618.14   43.90
   1  -3   0  594.94   42.70
   1  -3   0  633.64   44.50
  -1   3   0  609.34   44.60
  -1   3   0  674.33   44.10
  -1   3   0  620.44   44.00
  -1   3   0  634.24   42.80
  -1   3   0  656.63   43.90
   0  -3   0 2222.88  157.48
   0  -3   0 2239.98  157.68
   0  -3   0 2231.28  156.78
   0  -3   0 2530.65  157.68
   0  -3   0 2325.97  158.58
   0   3   0 2562.04  157.78
   0   3   0 2283.87  158.68
   0   3   0 2270.37  157.58
   0   3   0 2254.57  156.88
   0   3   0 2501.85  159.78
   0   3   0 2352.46  157.78
  -1  -3   0    5.40    5.70
  -1  -3   0    5.80    4.30
  -1  -3   0    4.40    2.70
  -1  -3   0   -3.20    5.70
   1   3   0    6.70    5.70
   1   3   0    8.40    4.50
   1   3   0    3.00    2.80
   1   3   0    6.00    3.00
   1   3   0    4.90    1.80
   1   3   0    3.40    5.80
   1   3   0    3.20    2.50
  -2  -3   0    0.50    2.70
  -2  -3   0    0.40    4.50
  -2  -3   0    3.60    4.50
  -2  -3   0   -1.30    6.50
  -2  -3   0    6.40    7.20
   2   3   0    0.80    4.30
   2   3   0    2.90    7.10
   2   3   0    2.00    2.90
   2   3   0    3.00    4.60
   2   3   0   -4.70    6.60
  -3  -3   0  701.13   50.69
  -3  -3   0  711.03   49.20
  -3  -3   0  710.13   53.79
  -3  -3   0  822.42   59.69
  -3  -3   0  793.42   50.99
   3   3   0  622.24   54.19
   3   3   0  758.52   51.29
   3   3   0  709.13   49.30
   3   3   0  676.93   49.20
  -4  -3   0   92.79   11.40
  -4  -3   0  154.48   22.50
  -4  -3   0  138.39   19.10
  -4  -3   0  129.69   10.60
  -4  -3   0  129.39   11.50
   4   3   0  115.09   22.60
   4   3   0  105.29   11.50
   4   3   0  115.09   16.70
   4   3   0  109.29   12.20
   4   3   0  113.59    9.80
  -5  -3   0  758.42   53.89
  -5  -3   0  763.52   59.79
  -5  -3   0  772.52   55.69
  -5  -3   0  796.92   62.49
   5   3   0  652.33   60.99
   5   3   0  796.82   55.79
   5   3   0  747.13   54.09
   5   3   0  802.82   59.59
   5   3   0  887.31   56.19
  -6  -3   0  230.98   24.70
  -6  -3   0  207.18   19.60
  -6  -3   0  237.88   32.80
  -6  -3   0  258.67   18.30
  -6  -3   0  221.18   17.80
   6   3   0  227.08   18.20
   6   3   0  223.78   20.00
   6   3   0  225.08   23.40
   6   3   0  181.48   25.50
   6   3   0  221.18   19.50
  -7  -3   0  170.38   26.00
  -7  -3   0  115.79   27.60
  -7  -3   0  157.18   16.10
  -7  -3   0  186.78   14.20
  -7  -3   0  159.78   14.20
   7   3   0  153.98   28.40
   7   3   0  147.09   15.70
   7   3   0  163.98   15.10
   7   3   0  234.48   27.90
   7   3   0  149.29   16.60
  -8  -3   0   10.50   13.10
  -8  -3   0    2.40   12.20
  -8  -3   0   34.30    7.10
  -8  -3   0   10.40    4.80
  -8  -3   0   13.60    7.30
   8   3   0   22.60    7.00
   8   3   0   14.70   10.10
   8   3   0   10.60    6.30
   8   3   0   14.00   14.10
   8   3   0   26.50    9.00
  -9  -3   0 1033.30   93.29
  -9  -3   0 1227.58   90.19
  -9  -3   0 1235.68   80.29
  -9  -3   0 1139.79   81.99
  -9  -3   0 1284.27   78.39
   9   3   0 1156.68   81.19
   9   3   0 1089.99   89.89
   9   3   0  938.41   79.49
   9   3   0 1113.09   90.59
 -10  -3   0 1177.88   83.59
 -10  -3   0  903.61   93.29
 -10  -3   0 1198.08   91.69
 -10  -3   0 1241.18   78.59
  10   3   0 1051.99   90.39
  10   3   0 1188.68   82.49
  10   3   0 1106.79   83.29
  10   3   0 1217.68   88.89
 -11  -3   0  118.29   13.10
 -11  -3   0  112.89   30.10
 -11  -3   0  119.59   20.00
  11   3   0  136.49   27.80
  11   3   0  124.89   17.20
 -12  -3   0 1123.89   83.49
 -12  -3   0 1159.48   92.59
 -12  -3   0  985.60   96.59
  12   3   0 1164.38   92.49
  12   3   0 1213.78   85.99
 -13  -3   0  366.16   33.60
 -13  -3   0  349.87   41.60
 -13  -3   0  330.97   55.49
  13   3   0  392.36   34.00
  13   3   0  400.96   41.10
 -14  -3   0  646.44   73.79
 -14  -3   0  733.93   68.49
 -14  -3   0  789.52   59.79
  14   3   0  800.62   59.89
 -15  -3   0  197.48   22.90
 -15  -3   0  188.78   44.30
 -15  -3   0  197.58   38.30
  15   3   0  188.68   23.80
 -16  -3   0  757.72   61.99
 -16  -3   0  779.72   80.09
 -16  -3   0  836.32   73.89
  16   3   0  786.02   63.19
 -17  -3   0  150.28   39.30
 -17  -3   0  131.99   34.50
 -17  -3   0  144.09   22.00
  17   3   0  188.38   27.40
 -18  -3   0   12.40   12.00
 -18  -3   0   58.29   28.40
  18   3   0   22.30    8.70
  18   3   0   34.40   16.80
 -19  -3   0  320.97   32.20
 -19  -3   0  224.78   46.90
 -19  -3   0  282.67   47.30
  19   3   0  287.57   26.00
  19   3   0  301.87   37.50
 -20  -3   0   40.70   20.70
 -20  -3   0   60.19   16.80
 -20  -3   0   44.70   29.50
  20   3   0   53.39   11.90
  20   3   0   54.99   19.50
 -21  -3   0   30.10   24.00
 -21  -3   0   49.99   30.80
  21   3   0   22.70   17.60
  21   3   0   29.30    9.80
 -22  -3   0   17.00   27.40
 -22  -3   0   85.99   29.40
  22   3   0   19.70   10.50
  22   3   0   14.20   16.20
 -22   4   0   46.00   26.30
  21  -4   0   -5.00   12.90
  21  -4   0   -6.20    6.00
 -21   4   0  -15.10   20.50
 -21   4   0    1.60   10.20
 -21   4   0   -6.50   17.60
  20  -4   0  128.19   25.50
 -20   4   0  115.29   31.80
 -20   4   0  147.39   33.10
 -20   4   0  103.99   18.50
  19  -4   0   90.09   21.60
 -19   4   0  119.39   19.60
 -19   4   0  131.99   35.70
 -19   4   0  152.98   34.10
 -18   4   0   -0.70    8.60
 -18   4   0    0.90   25.10
 -18   4   0    3.70   19.30
  17  -4   0    1.10   12.10
 -17   4   0   15.30   19.40
 -17   4   0   11.00    9.30
 -17   4   0   35.10   21.20
  16  -4   0  272.27   37.60
 -16   4   0  288.77   43.60
 -16   4   0  284.57   28.00
 -16   4   0  240.28   44.80
  15  -4   0  103.19   21.60
 -15   4   0  120.99   30.50
 -15   4   0   76.89   23.30
 -15   4   0  113.59   18.30
  14  -4   0    2.00   13.90
 -14   4   0    8.40    5.90
 -14   4   0  -10.90   11.60
 -14   4   0    6.00   12.80
 -14   4   0    6.80    8.70
  13  -4   0  118.39   22.80
  13  -4   0  124.09   16.30
 -13   4   0   95.09   15.60
 -13   4   0   84.09   11.30
 -13   4   0  139.49   29.70
 -13   4   0   60.69   19.80
  12  -4   0   16.80    9.00
  12  -4   0   11.50    7.10
  12  -4   0    3.00   11.10
 -12   4   0   -9.20    9.40
 -12   4   0    6.10    5.00
 -12   4   0   -4.20   12.80
 -12   4   0   -0.40    5.20
 -12   4   0    1.70    7.70
  11  -4   0  569.24   42.10
  11  -4   0  605.74   46.10
  11  -4   0  570.94   45.30
 -11   4   0  527.65   39.40
 -11   4   0  454.05   48.80
 -11   4   0  505.85   50.29
 -11   4   0  549.54   41.80
 -11   4   0  514.25   39.90
  10  -4   0    8.60    8.90
  10  -4   0   -0.50    6.20
  10  -4   0    7.40    9.00
 -10   4   0    6.50    6.50
 -10   4   0    4.00   10.00
 -10   4   0    1.70   12.50
 -10   4   0    4.50    4.70
 -10   4   0   10.80    7.20
 -10   4   0    7.10    6.00
   9  -4   0  438.16   36.00
   9  -4   0  423.76   35.80
   9  -4   0  395.16   32.10
   9  -4   0  443.76   35.80
  -9   4   0  390.26   31.40
  -9   4   0  390.36   39.20
  -9   4   0  429.76   30.50
  -9   4   0  400.86   37.20
  -9   4   0  391.96   32.90
  -9   4   0  410.26   32.20
   8  -4   0  128.79   18.80
   8  -4   0  151.68   19.90
   8  -4   0  125.69   17.90
   8  -4   0  124.59   14.30
  -8   4   0  117.39   14.90
  -8   4   0  127.79   22.60
  -8   4   0   87.29   12.60
  -8   4   0  100.49   10.20
  -8   4   0   81.19   11.10
  -8   4   0  125.09   19.80
   7  -4   0  185.38   21.00
   7  -4   0  146.59   19.20
   7  -4   0  119.39   12.50
   7  -4   0  120.19   15.10
  -7   4   0  132.89   20.00
  -7   4   0  100.89   13.40
  -7   4   0  125.19   12.60
  -7   4   0  134.89   21.20
  -7   4   0  120.09   11.00
  -7   4   0  109.49   12.30
   6  -4   0   86.69   10.30
   6  -4   0  117.79   15.90
   6  -4   0  124.99   16.50
   6  -4   0  105.59   15.50
  -6   4   0   87.49    9.00
  -6   4   0   93.89   11.40
  -6   4   0   83.09   10.60
  -6   4   0  121.29   17.10
  -6   4   0   87.29   16.30
  -6   4   0   86.79   10.00
   5  -4   0 1880.31  120.89
   5  -4   0 1741.73  120.79
   5  -4   0 1770.72  120.89
   5  -4   0 1822.52  118.39
  -5   4   0 1864.91  122.09
  -5   4   0 1709.63  122.19
  -5   4   0 1642.24  118.19
  -5   4   0 1673.53  118.09
  -5   4   0 1672.93  119.89
  -5   4   0 1643.94  119.39
   4  -4   0 1618.04  112.09
   4  -4   0 1659.63  109.99
   4  -4   0 1688.03  112.29
   4  -4   0 1634.74  112.29
   4  -4   0 1623.54  111.09
  -4   4   0 1471.75  112.59
  -4   4   0 1598.84  113.19
  -4   4   0 1718.43  112.99
  -4   4   0 1634.14  109.99
  -4   4   0 1569.24  111.59
   3  -4   0  315.07   23.10
   3  -4   0  262.87   21.80
   3  -4   0  288.57   22.50
   3  -4   0  263.47   22.30
   3  -4   0  288.67   20.20
  -3   4   0  279.47   23.00
  -3   4   0  282.37   20.40
  -3   4   0  278.57   22.40
  -3   4   0  287.67   23.60
   2  -4   0   79.89    9.90
   2  -4   0   59.49    7.70
   2  -4   0   77.19    8.90
   2  -4   0   54.59    5.60
   2  -4   0   65.29    9.10
  -2   4   0   60.09    9.20
  -2   4   0   60.99    8.80
  -2   4   0   61.09    9.50
  -2   4   0   53.79    8.60
  -2   4   0   53.09    5.50
   1  -4   0 4127.29  286.77
   1  -4   0 4169.78  285.27
   1  -4   0 4251.47  287.57
   1  -4   0 4167.98  286.37
   1  -4   0 4704.63  287.07
  -1   4   0 4285.57  287.87
  -1   4   0 4273.47  286.97
  -1   4   0 4150.68  287.37
  -1   4   0 4431.96  286.77
  -1   4   0 4084.69  285.47
   0  -4   0 1118.99   77.39
   0  -4   0 1075.19   74.89
   0  -4   0 1168.28   76.09
   0  -4   0 1087.29   75.89
   0   4   0 1104.59   76.19
   0   4   0 1082.79   74.99
   0   4   0 1099.79   75.99
   0   4   0 1200.08   76.09
   0   4   0 1172.08   78.79
   0   4   0 1014.40   77.29
  -1  -4   0 1444.86   89.09
  -1  -4   0 1342.47   86.99
  -1  -4   0 1238.18   84.99
  -1  -4   0 1157.18   85.09
   1   4   0 1169.78   84.49
   1   4   0 1289.17   88.29
   1   4   0 1242.78   85.29
   1   4   0 1231.38   88.49
   1   4   0 1238.38   86.99
   1   4   0 1218.18   85.09
  -2  -4   0  241.08   22.00
  -2  -4   0  209.18   16.90
  -2  -4   0  235.18   19.30
  -2  -4   0  239.58   22.00
  -2  -4   0  232.18   18.20
   2   4   0  248.78   18.20
   2   4   0  221.28   16.80
   2   4   0  247.18   19.80
   2   4   0  249.88   22.10
   2   4   0  225.18   17.20
   2   4   0  226.88   22.50
  -3  -4   0  186.28   16.10
  -3  -4   0  199.68   19.30
  -3  -4   0  177.88   15.30
  -3  -4   0  216.58   20.90
   3   4   0  171.38   16.40
   3   4   0  166.88   13.70
   3   4   0  166.78   20.00
   3   4   0  196.68   19.80
   3   4   0  173.48   15.20
  -4  -4   0 5594.94  369.96
  -4  -4   0 5693.73  374.26
  -4  -4   0 5563.14  375.06
  -4  -4   0 5982.90  370.26
   4   4   0 5440.16  369.96
   4   4   0 5514.55  368.36
   4   4   0 4851.41  374.46
   4   4   0 5289.97  368.26
   4   4   0 5408.96  373.56
   4   4   0 5551.04  370.66
  -5  -4   0  228.58   17.30
  -5  -4   0  246.98   26.80
  -5  -4   0  282.27   19.80
  -5  -4   0  196.78   19.30
  -5  -4   0  201.08   23.40
   5   4   0  204.88   19.30
   5   4   0  209.68   17.40
   5   4   0  202.98   30.10
   5   4   0  257.87   21.00
   5   4   0  218.58   24.00
  -6  -4   0 2722.13  186.18
  -6  -4   0 2566.64  180.48
  -6  -4   0 2672.83  188.28
  -6  -4   0 2641.34  178.48
  -6  -4   0 2925.11  179.78
   6   4   0 2693.73  180.98
   6   4   0 2521.85  178.68
   6   4   0 2426.26  184.28
   6   4   0 2557.84  180.58
  -7  -4   0 1060.49   69.19
  -7  -4   0  965.30   67.39
  -7  -4   0  912.11   69.39
  -7  -4   0 1017.00   76.49
  -7  -4   0  997.10   78.89
   7   4   0  936.91   67.79
   7   4   0  937.21   69.79
   7   4   0  988.80   69.79
   7   4   0  886.71   73.49
  -8  -4   0  100.89   21.50
  -8  -4   0   90.59   13.90
  -8  -4   0   81.59    9.70
  -8  -4   0   91.59   23.70
   8   4   0   87.49   23.10
   8   4   0   88.59   19.90
   8   4   0  113.89   15.40
   8   4   0   81.89   10.50
   8   4   0  102.29   14.50
  -9  -4   0  961.40   76.49
  -9  -4   0  857.61   79.19
  -9  -4   0 1040.60   66.79
  -9  -4   0  966.80   69.09
   9   4   0  790.32   75.89
   9   4   0  975.10   74.39
   9   4   0  829.82   67.49
   9   4   0 1017.30   69.49
   9   4   0  968.80   67.49
 -10  -4   0  142.19   11.80
 -10  -4   0  131.39   17.60
 -10  -4   0  117.89   29.50
 -10  -4   0  119.99   25.50
  10   4   0  110.89   14.00
  10   4   0  130.99   24.30
  10   4   0  125.79   28.00
  10   4   0  108.89   13.90
  10   4   0  153.28   19.00
 -11  -4   0 1092.89   79.39
 -11  -4   0  922.01   90.39
 -11  -4   0 1160.88   74.09
 -11  -4   0 1152.48   76.79
 -11  -4   0 1114.79   88.19
  11   4   0 1123.79   78.19
  11   4   0  923.41   75.49
 -12  -4   0  601.84   56.59
 -12  -4   0  638.74   48.10
 -12  -4   0  510.95   60.09
  12   4   0  591.44   47.80
  12   4   0  569.64   56.09
 -13  -4   0  134.49   35.00
 -13  -4   0  156.48   21.40
 -13  -4   0  163.68   30.50
  13   4   0  140.39   20.40
  13   4   0  171.38   29.60
 -14  -4   0  347.77   56.09
 -14  -4   0  357.86   44.30
 -14  -4   0  366.96   34.50
  14   4   0  407.56   34.40
 -15  -4   0  839.02   66.49
 -15  -4   0  819.92   76.69
 -15  -4   0  791.82   82.89
  15   4   0  925.71   67.09
 -16  -4   0   68.39   26.00
 -16  -4   0   56.49   15.50
 -16  -4   0   31.10   24.60
  16   4   0   50.79   15.80
 -17  -4   0   53.49   30.50
 -17  -4   0   88.49   24.90
 -17  -4   0   28.90   13.40
  17   4   0   18.90   12.90
  17   4   0   34.10    9.00
 -18  -4   0  354.36   52.49
 -18  -4   0  205.38   49.40
 -18  -4   0  252.87   30.10
  18   4   0  288.27   31.60
  18   4   0  279.27   26.50
 -19  -4   0   44.90   16.00
 -19  -4   0   39.60   23.20
 -19  -4   0   40.50   24.20
  19   4   0   41.70   11.20
  19   4   0   42.60   18.40
 -20  -4   0   92.79   36.50
 -20  -4   0  200.58   38.90
  20   4   0  138.09   18.80
  20   4   0  134.29   26.10
 -21  -4   0  126.79   36.40
 -21  -4   0   85.29   35.00
  21   4   0  112.79   16.60
  21   4   0   94.99   22.70
 -22  -4   0   20.40   21.30
  22   4   0    1.40    8.20
  22   4   0  -14.00   13.60
  21  -5   0   43.40   19.40
  21  -5   0   30.70   10.00
 -21   5   0   57.39   26.50
 -21   5   0   40.80   12.90
 -21   5   0   39.60   23.80
  20  -5   0   -3.40   14.60
 -20   5   0    1.50   28.20
 -20   5   0   -1.60    9.50
 -20   5   0   18.80   19.20
  19  -5   0   11.90   13.50
 -19   5   0    8.30   18.50
 -19   5   0    2.00    9.20
 -19   5   0  -25.40   17.70
  18  -5   0   18.70   13.30
 -18   5   0   16.70   18.10
 -18   5   0   22.70   20.40
 -18   5   0   -4.70    9.10
  17  -5   0  333.57   35.60
 -17   5   0  348.37   49.80
 -17   5   0  331.87   31.10
 -17   5   0  296.17   48.60
  16  -5   0   -9.70   10.80
 -16   5   0    7.40    8.90
 -16   5   0   11.20   16.80
 -16   5   0   20.50   19.60
  15  -5   0   83.29   24.70
 -15   5   0  111.49   30.90
 -15   5   0  130.79   18.50
 -15   5   0   90.49   12.30
 -15   5   0  107.09   14.20
 -15   5   0  117.59   26.60
  14  -5   0  137.09   23.00
 -14   5   0  146.29   33.20
 -14   5   0  113.59   16.10
 -14   5   0  163.38   19.80
 -14   5   0  125.79   27.80
 -14   5   0  136.89   14.20
  13  -5   0  109.39   20.60
  13  -5   0  156.78   18.40
 -13   5   0   74.59   22.10
 -13   5   0   98.79   25.10
 -13   5   0   93.19   11.70
 -13   5   0  101.19   15.90
 -13   5   0  113.29   14.80
  12  -5   0   13.10    7.70
  12  -5   0    4.90   11.30
 -12   5   0    4.10    8.10
 -12   5   0   -5.00    4.60
 -12   5   0    2.60    6.80
 -12   5   0    3.10   11.80
  11  -5   0   -4.00   10.80
  11  -5   0   -4.40    7.50
  11  -5   0    0.50    6.70
 -11   5   0   -1.00    4.50
 -11   5   0    5.60    6.70
 -11   5   0   -6.10   11.60
 -11   5   0    3.50    5.90
 -11   5   0    1.70   11.10
  10  -5   0  276.67   25.00
  10  -5   0  247.48   21.20
  10  -5   0  262.47   25.50
  10  -5   0  225.28   24.20
 -10   5   0  254.67   19.50
 -10   5   0  187.98   21.30
 -10   5   0  216.38   28.60
 -10   5   0  232.88   21.20
 -10   5   0  219.58   26.30
 -10   5   0  221.18   20.90
   9  -5   0  216.68   21.90
   9  -5   0  203.18   21.70
   9  -5   0  204.48   18.50
   9  -5   0  197.98   21.20
  -9   5   0  192.48   19.20
  -9   5   0  224.18   24.90
  -9   5   0  202.48   17.00
  -9   5   0  201.18   25.40
  -9   5   0  199.48   18.60
  -9   5   0  204.88   18.40
   8  -5   0  334.27   26.00
   8  -5   0  353.46   30.00
   8  -5   0  331.87   29.10
   8  -5   0  335.27   29.00
  -8   5   0  296.77   26.10
  -8   5   0  300.27   25.50
  -8   5   0  325.87   24.70
  -8   5   0  345.27   31.40
  -8   5   0  364.96   34.50
  -8   5   0  281.57   31.80
   7  -5   0  125.99   14.80
   7  -5   0   96.19   17.90
   7  -5   0  107.99   14.40
   7  -5   0  107.59   11.60
  -7   5   0  105.39   11.70
  -7   5   0  119.39   11.00
  -7   5   0  103.49   12.90
  -7   5   0  126.09   20.40
  -7   5   0  138.99   19.10
  -7   5   0  131.59   14.20
   6  -5   0  131.89   15.30
   6  -5   0  133.69   12.50
   6  -5   0  156.58   17.00
   6  -5   0  121.59   14.60
  -6   5   0  133.19   15.10
  -6   5   0  132.09   16.30
  -6   5   0  142.99   18.10
  -6   5   0  133.59   12.10
  -6   5   0  156.48   12.90
  -6   5   0  133.09   14.40
   5  -5   0  650.83   48.00
   5  -5   0  628.94   46.50
   5  -5   0  666.43   45.20
   5  -5   0  699.23   48.30
   5  -5   0  640.44   47.80
  -5   5   0  615.74   47.20
  -5   5   0  622.74   47.50
  -5   5   0  633.54   48.80
  -5   5   0  648.34   49.60
  -5   5   0  640.44   45.50
   4  -5   0  316.07   24.50
   4  -5   0  293.07   21.60
   4  -5   0  292.67   24.10
   4  -5   0  299.97   23.80
   4  -5   0  329.27   25.20
  -4   5   0  317.87   25.90
  -4   5   0  297.77   25.10
  -4   5   0  284.97   24.30
  -4   5   0  287.17   21.80
  -4   5   0  289.87   24.40
   3  -5   0 2123.59  140.09
   3  -5   0 2076.79  139.79
   3  -5   0 2063.19  137.49
   3  -5   0 2131.99  139.99
   3  -5   0 1986.70  139.29
  -3   5   0 1852.51  139.99
  -3   5   0 2060.39  140.59
  -3   5   0 2061.89  137.49
  -3   5   0 2026.70  139.59
  -3   5   0 2033.40  139.99
   2  -5   0  334.37   24.00
   2  -5   0  353.56   24.70
   2  -5   0  308.57   25.00
   2  -5   0  311.27   24.10
   2  -5   0  308.97   22.10
  -2   5   0  303.67   25.50
  -2   5   0  335.97   24.50
  -2   5   0  311.87   22.10
  -2   5   0  330.47   24.90
  -2   5   0  269.37   24.00
   1  -5   0   24.40    6.10
   1  -5   0   37.00    6.10
   1  -5   0   29.60    7.30
   1  -5   0   29.10    3.40
   1  -5   0   31.10    6.60
  -1   5   0   32.00    9.70
  -1   5   0   26.10    5.80
  -1   5   0   28.60    7.60
  -1   5   0   34.10    6.40
  -1   5   0   24.60    4.00
   0  -5   0  238.68   17.80
   0  -5   0  231.78   18.70
   0  -5   0  193.08   14.80
   0   5   0  227.58   20.20
   0   5   0  197.88   16.30
   0   5   0  204.58   15.00
   0   5   0  200.68   16.60
   0   5   0  186.58   18.30
   0   5   0  225.38   16.70
  -1  -5   0   73.69    7.50
  -1  -5   0   80.29   10.80
  -1  -5   0  108.99   14.60
   1   5   0   65.89    7.70
   1   5   0   69.79    7.90
   1   5   0   94.89   12.30
   1   5   0  105.89   14.60
   1   5   0   74.49    6.60
   1   5   0   68.39    7.60
   1   5   0  102.19   14.80
  -2  -5   0  346.47   24.20
  -2  -5   0  301.97   27.60
  -2  -5   0  354.66   26.40
  -2  -5   0  376.36   29.30
   2   5   0  316.37   28.20
   2   5   0  314.07   23.80
   2   5   0  310.67   26.20
   2   5   0  317.17   23.10
   2   5   0  306.67   28.60
   2   5   0  308.87   23.90
  -3  -5   0  767.52   55.49
  -3  -5   0  707.73   54.69
  -3  -5   0  760.02   51.69
  -3  -5   0  699.83   48.90
  -3  -5   0  717.53   50.49
   3   5   0  720.53   50.49
   3   5   0  658.23   55.29
   3   5   0  687.43   51.89
   3   5   0  713.23   49.00
   3   5   0  689.53   49.99
   3   5   0  665.93   54.09
  -4  -5   0 1515.65  102.09
  -4  -5   0 1546.55  107.59
  -4  -5   0 1571.34  106.99
  -4  -5   0 1576.94  102.69
   4   5   0 1431.56  100.09
   4   5   0 1453.15  100.39
   4   5   0 1432.26  106.19
   4   5   0 1455.95  101.99
   4   5   0 1309.37  106.99
   4   5   0 1451.05  103.29
  -5  -5   0 8761.12  540.05
  -5  -5   0 7979.70  539.95
  -5  -5   0 8400.66  546.55
  -5  -5   0 8125.79  545.25
   5   5   0 7933.61  540.05
   5   5   0 8432.56  541.25
   5   5   0 7755.22  537.95
   5   5   0 7149.78  545.85
   5   5   0 7968.60  544.55
   5   5   0 7749.52  537.95
  -6  -5   0 1496.85  110.09
  -6  -5   0 1599.94  116.29
  -6  -5   0 1767.12  109.89
  -6  -5   0 1573.54  117.59
  -6  -5   0 1652.83  107.99
   6   5   0 1581.44  111.09
   6   5   0 1472.45  109.99
   6   5   0 1580.44  107.89
   6   5   0 1528.95  108.09
   6   5   0 1528.65  114.89
  -7  -5   0  104.79   10.20
  -7  -5   0   88.39   20.30
  -7  -5   0   97.29   11.30
  -7  -5   0  116.89   23.80
  -7  -5   0   81.29   13.30
   7   5   0   96.29   15.30
   7   5   0   90.29   10.50
   7   5   0  123.99   22.50
   7   5   0  104.79   14.20
   7   5   0   94.49   22.80
  -8  -5   0  481.75   37.80
  -8  -5   0  525.85   45.40
  -8  -5   0  518.45   35.50
  -8  -5   0  445.06   45.80
  -8  -5   0  465.25   34.70
   8   5   0  385.76   44.30
   8   5   0  457.75   37.70
   8   5   0  438.06   42.20
   8   5   0  493.35   40.20
   8   5   0  459.55   35.20
  -9  -5   0  800.12   64.79
  -9  -5   0  802.72   54.29
  -9  -5   0  864.61   54.39
  -9  -5   0  776.92   68.49
  -9  -5   0  744.23   56.79
   9   5   0  575.84   62.79
   9   5   0  809.82   57.49
   9   5   0  690.03   61.89
   9   5   0  748.73   54.99
   9   5   0  678.43   56.19
 -10  -5   0  271.97   25.50
 -10  -5   0  290.87   32.60
 -10  -5   0  272.97   41.90
 -10  -5   0  301.57   21.70
  10   5   0  254.17   28.80
  10   5   0  236.68   24.40
  10   5   0  231.98   39.10
  10   5   0  261.07   23.10
  10   5   0  252.97   25.00
 -11  -5   0   18.00    6.90
 -11  -5   0   15.80   16.40
 -11  -5   0   17.30   15.40
 -11  -5   0    4.80    8.00
 -11  -5   0   22.30    5.80
  11   5   0   21.50    9.00
  11   5   0   23.40   16.10
 -12  -5   0    3.50   14.60
 -12  -5   0   -8.70    6.10
 -12  -5   0   -2.40   17.00
  12   5   0  -12.10   12.40
  12   5   0   -2.60    5.70
  12   5   0    0.50    7.90
 -13  -5   0   14.10   20.70
 -13  -5   0   22.30   17.60
 -13  -5   0   17.40   10.70
  13   5   0   18.10    9.70
  13   5   0   19.50    5.90
 -14  -5   0   85.29   17.20
 -14  -5   0   63.89   29.70
 -14  -5   0   52.19   24.10
  14   5   0   76.49   15.30
 -15  -5   0   67.59   31.00
 -15  -5   0  100.29   27.60
 -15  -5   0   79.59   15.80
  15   5   0   59.49   15.10
 -16  -5   0   45.10   14.00
 -16  -5   0   54.09   26.40
 -16  -5   0   35.50   21.80
  16   5   0   39.40   14.10
  16   5   0   39.40    9.80
 -17  -5   0    0.10   22.20
 -17  -5   0    6.20   16.10
 -17  -5   0    7.00   10.50
  17   5   0    1.50    6.30
  17   5   0  -10.70    9.90
 -18  -5   0   14.70   23.20
 -18  -5   0    5.40   10.00
 -18  -5   0    8.90   17.70
  18   5   0   15.30    8.70
  18   5   0   19.80   13.90
 -19  -5   0  146.49   32.50
 -19  -5   0  185.98   26.30
 -19  -5   0  100.19   35.90
  19   5   0  164.48   17.60
  19   5   0  113.09   26.70
 -20  -5   0   -6.80   23.90
 -20  -5   0   24.10   22.40
  20   5   0   16.00   15.60
  20   5   0    3.10    7.60
 -21  -5   0   47.20   23.30
  21   5   0    7.00    7.80
  21   5   0   10.30   14.80
  21  -6   0   54.09   11.20
  21  -6   0   66.29   20.30
 -21   6   0   50.39   27.00
 -21   6   0   62.89   14.60
 -21   6   0   41.90   22.40
  20  -6   0   72.99   20.20
 -20   6   0   53.49   21.90
 -20   6   0   27.50   13.30
 -20   6   0   90.29   27.20
  19  -6   0   46.30   18.40
 -19   6   0   12.30   17.70
 -19   6   0   11.60   19.60
 -19   6   0   39.80   12.90
  18  -6   0   16.60   14.30
 -18   6   0   30.30    9.70
 -18   6   0   37.60   20.30
 -18   6   0    5.80   17.70
  17  -6   0  145.29   26.50
 -17   6   0   88.39   30.30
 -17   6   0  178.18   34.40
 -17   6   0  161.58   21.40
  16  -6   0  286.57   30.40
 -16   6   0  299.97   25.10
 -16   6   0  195.08   39.50
 -16   6   0  173.58   21.30
 -16   6   0  226.78   20.20
 -16   6   0  313.77   42.80
  15  -6   0    5.90   12.60
 -15   6   0    1.40    5.90
 -15   6   0   17.90   16.10
 -15   6   0   -4.50    8.30
 -15   6   0  -12.00   13.90
 -15   6   0    9.90    7.70
  14  -6   0   -1.00   10.80
 -14   6   0    8.80    6.30
 -14   6   0   17.10    8.20
 -14   6   0  -12.10   13.80
 -14   6   0   -0.10   13.90
  13  -6   0  135.49   15.40
  13  -6   0  119.99   22.20
 -13   6   0  122.79   25.90
 -13   6   0  143.39   17.90
 -13   6   0   90.69   12.60
 -13   6   0  119.99   16.10
 -13   6   0   94.29   26.90
  12  -6   0  198.88   25.20
  12  -6   0  205.38   21.90
 -12   6   0  203.08   20.30
 -12   6   0  237.78   33.40
 -12   6   0  177.08   19.60
 -12   6   0  211.78   18.50
 -12   6   0  216.48   35.30
  11  -6   0  218.98   24.70
  11  -6   0  208.48   23.80
  11  -6   0  254.67   21.60
 -11   6   0  224.18   21.50
 -11   6   0  232.38   20.00
 -11   6   0  233.68   21.60
 -11   6   0  235.48   35.90
 -11   6   0  258.47   28.20
  10  -6   0  222.58   28.50
  10  -6   0  274.27   23.20
  10  -6   0  285.47   27.20
  10  -6   0  286.87   26.40
 -10   6   0  280.67   22.10
 -10   6   0  255.27   24.20
 -10   6   0  303.37   32.80
 -10   6   0  279.37   30.00
 -10   6   0  251.67   23.10
   9  -6   0  201.58   17.60
   9  -6   0  223.18   22.70
   9  -6   0  212.08   21.60
   9  -6   0  214.38   21.10
  -9   6   0  187.58   16.50
  -9   6   0  160.38   18.40
  -9   6   0  192.58   25.10
  -9   6   0  223.98   23.50
  -9   6   0  171.28   17.40
  -9   6   0  186.48   18.90
   8  -6   0  355.86   29.40
   8  -6   0  362.76   24.60
   8  -6   0  341.87   30.20
   8  -6   0  327.77   27.70
  -8   6   0  257.47   25.20
  -8   6   0  284.17   24.00
  -8   6   0  286.37   23.60
  -8   6   0  281.27   26.20
  -8   6   0  245.58   29.70
  -8   6   0  318.37   29.50
   7  -6   0  169.38   17.40
   7  -6   0  176.98   17.90
   7  -6   0  162.88   19.00
   7  -6   0  158.48   14.30
  -7   6   0  156.58   14.20
  -7   6   0  147.39   16.70
  -7   6   0  160.58   20.60
  -7   6   0  182.38   23.40
  -7   6   0  165.78   14.70
  -7   6   0  154.28   17.30
   6  -6   0   29.20   10.90
   6  -6   0   23.30    6.60
   6  -6   0   25.40    8.10
   6  -6   0   23.70    8.20
  -6   6   0   20.00   10.00
  -6   6   0   19.30    5.70
  -6   6   0   21.40    5.50
  -6   6   0   24.70    8.30
  -6   6   0   21.60    9.40
   5  -6   0   89.49   11.10
   5  -6   0   99.29   13.60
   5  -6   0   92.19   12.90
   5  -6   0  105.09   15.20
   5  -6   0   83.29    8.40
  -5   6   0   90.99   13.80
  -5   6   0   85.79   14.10
  -5   6   0   79.49   14.40
  -5   6   0   91.59   13.30
  -5   6   0   74.79    8.60
   4  -6   0  427.86   32.90
   4  -6   0  423.56   32.50
   4  -6   0  412.56   29.50
   4  -6   0  431.46   32.50
   4  -6   0  416.26   32.10
  -4   6   0  434.96   34.00
  -4   6   0  402.56   33.10
  -4   6   0  426.66   32.50
  -4   6   0  419.16   33.00
  -4   6   0  398.16   29.60
   3  -6   0   80.69   10.60
   3  -6   0   50.19    9.40
   3  -6   0   69.99   11.10
   3  -6   0   83.79   10.80
   3  -6   0   52.59    6.10
  -3   6   0   75.89   12.00
  -3   6   0   51.49   10.60
  -3   6   0   69.29   10.30
  -3   6   0   60.79    6.10
  -3   6   0   63.59   10.00
   2  -6   0  906.81   63.59
   2  -6   0  951.90   63.99
   2  -6   0  891.81   64.69
   2  -6   0  884.71   63.09
   2  -6   0  955.20   61.29
  -2   6   0  906.11   61.49
  -2   6   0  923.11   63.69
  -2   6   0  890.41   63.59
  -2   6   0  801.22   64.79
   1  -6   0 2749.62  184.68
   1  -6   0 2696.83  182.68
   1  -6   0 2777.62  183.18
   1  -6   0 2705.23  183.08
   1  -6   0 2665.03  180.98
  -1   6   0 2664.53  181.38
  -1   6   0 2710.93  183.48
  -1   6   0 2538.95  184.78
  -1   6   0 2778.12  183.08
  -1   6   0 2701.33  182.98
   0  -6   0 1218.28   85.99
   0  -6   0 1316.27   89.79
   0  -6   0 1256.27   87.39
   0  -6   0 1307.97   87.69
   0   6   0 1282.87   87.59
   0   6   0 1255.97   87.99
   0   6   0 1346.37   87.69
   0   6   0 1254.47   86.19
   0   6   0 1127.79   89.49
   0   6   0 1393.76   91.99
  -1  -6   0  138.89   11.90
  -1  -6   0  145.59   17.00
  -1  -6   0  181.88   15.40
  -1  -6   0  135.39   12.00
   1   6   0  146.19   17.00
   1   6   0  126.69   11.90
   1   6   0  130.69   10.60
   1   6   0  128.89   11.80
   1   6   0  139.59   13.50
   1   6   0  124.29   14.60
   1   6   0  142.69   12.40
   1   6   0  122.49   15.70
  -2  -6   0  133.29   11.30
  -2  -6   0  135.19   14.20
  -2  -6   0  151.18   17.40
   2   6   0  137.09   17.20
   2   6   0  117.69   11.60
   2   6   0  161.18   21.00
   2   6   0  123.79   15.00
   2   6   0  128.29   11.60
   2   6   0  124.69   11.90
   2   6   0  124.09   10.50
  -3  -6   0 2056.89  138.09
  -3  -6   0 2190.58  144.99
  -3  -6   0 1980.70  143.79
  -3  -6   0 2186.18  141.19
   3   6   0 1965.30  143.89
   3   6   0 1927.71  139.49
   3   6   0 1991.60  138.49
   3   6   0 2012.40  138.09
   3   6   0 2114.79  141.89
   3   6   0 1990.10  145.09
  -4  -6   0 3167.28  216.98
  -4  -6   0 3335.37  217.88
  -4  -6   0 3356.16  212.98
  -4  -6   0 3269.77  211.98
   4   6   0 3053.49  210.28
   4   6   0 3043.40  211.78
   4   6   0 3064.69  210.18
   4   6   0 2951.00  213.38
   4   6   0 3029.00  216.68
   4   6   0 3116.69  209.78
   4   6   0 2884.41  217.58
  -5  -6   0  884.61   67.99
  -5  -6   0  933.51   69.19
  -5  -6   0  849.91   62.29
  -5  -6   0  932.91   62.89
   5   6   0  894.51   62.59
   5   6   0  876.41   63.99
   5   6   0  841.22   59.99
   5   6   0  833.72   60.29
   5   6   0  776.12   68.69
   5   6   0  838.52   67.39
   5   6   0  870.81   60.39
  -6  -6   0  215.88   17.90
  -6  -6   0  243.78   31.90
  -6  -6   0  214.68   29.70
  -6  -6   0  178.98   17.70
   6   6   0  194.98   26.90
   6   6   0  169.68   17.70
   6   6   0  165.78   15.00
   6   6   0  171.18   19.10
   6   6   0  182.18   29.80
   6   6   0  155.78   14.70
  -7  -6   0   97.29   22.00
  -7  -6   0   81.39   12.00
  -7  -6   0   89.89   13.40
  -7  -6   0  111.59   22.30
   7   6   0   93.39   15.30
   7   6   0   60.69   18.90
   7   6   0   86.79   10.50
   7   6   0   93.29   14.20
   7   6   0   80.79   10.50
   7   6   0   82.19   18.10
  -8  -6   0  777.12   51.79
  -8  -6   0  772.72   64.49
  -8  -6   0  741.13   54.69
  -8  -6   0  771.52   52.99
  -8  -6   0  691.63   61.39
   8   6   0  717.63   54.69
   8   6   0  704.13   51.49
   8   6   0  707.03   51.99
   8   6   0  737.53   55.69
   8   6   0  574.04   61.09
   8   6   0  724.43   64.09
  -9  -6   0  206.48   18.50
  -9  -6   0  263.37   20.00
  -9  -6   0  206.58   21.80
  -9  -6   0  240.48   31.30
  -9  -6   0  260.77   36.40
   9   6   0  219.08   26.60
   9   6   0  150.28   31.50
   9   6   0  215.08   19.30
   9   6   0  227.68   22.80
   9   6   0  225.68   22.30
 -10  -6   0 1385.06   90.89
 -10  -6   0 1164.88   94.49
 -10  -6   0 1317.07  107.69
 -10  -6   0 1372.96   89.09
 -10  -6   0 1363.46  104.59
  10   6   0 1087.69   91.39
  10   6   0 1247.98   89.89
 -11  -6   0   64.79   20.80
 -11  -6   0   77.69   11.10
 -11  -6   0   55.49    9.30
 -11  -6   0   83.79   15.50
 -11  -6   0   72.19   24.50
  11   6   0   49.10   12.40
  11   6   0   48.20   10.70
  11   6   0   43.20   21.20
 -12  -6   0    5.20    4.90
 -12  -6   0  -21.40   11.50
 -12  -6   0   -2.80   14.10
 -12  -6   0   -9.10    8.20
  12   6   0    5.90    7.40
  12   6   0    3.70   13.10
 -13  -6   0   88.99   18.00
 -13  -6   0  111.59   28.00
 -13  -6   0   64.29   24.80
 -13  -6   0   84.79    9.70
  13   6   0  105.89   16.40
  13   6   0   95.49   16.10
 -14  -6   0  365.36   43.20
 -14  -6   0  335.57   32.70
 -14  -6   0  382.36   57.59
  14   6   0  368.86   32.50
  14   6   0  349.47   29.40
 -15  -6   0   -8.00   10.80
 -15  -6   0    4.80   10.30
 -15  -6   0    6.70   19.90
  15   6   0   -1.60    8.70
  15   6   0   -2.80    5.80
 -16  -6   0   59.99   28.80
 -16  -6   0   99.79   29.20
 -16  -6   0  110.69   20.50
  16   6   0   96.89   17.50
  16   6   0   81.49   13.10
 -17  -6   0   26.80   26.10
 -17  -6   0   12.80   16.90
 -17  -6   0    8.90   11.20
  17   6   0   -0.10    6.20
  17   6   0    1.10   10.40
 -18  -6   0   -9.80   14.50
 -18  -6   0    2.90   11.30
 -18  -6   0   -8.60   21.90
  18   6   0    0.20    7.20
  18   6   0  -11.90   10.80
 -19  -6   0  227.28   49.00
 -19  -6   0  270.47   45.10
  19   6   0  230.48   23.10
  19   6   0  246.38   34.50
 -20  -6   0   37.30   21.00
 -20  -6   0   -5.10   22.90
  20   6   0   15.80    7.90
  20   6   0    9.20   15.10
 -21  -6   0   14.70   18.10
 -21  -6   0   30.50   33.70
  21   6   0    2.40    8.30
  21   6   0  -27.10   13.80
  21  -7   0   64.69   21.40
  21  -7   0   69.59   14.40
 -21   7   0   62.49   18.20
 -21   7   0   77.69   25.90
 -21   7   0   50.69   22.60
  20  -7   0    8.00    7.10
  20  -7   0   25.40   16.10
 -20   7   0   -1.60   18.20
 -20   7   0    6.60    8.80
 -20   7   0   22.40   16.70
  19  -7   0   29.40   16.30
 -19   7   0   23.10   19.00
 -19   7   0   27.50   19.90
 -19   7   0   39.10   12.90
  18  -7   0   -7.30   12.30
 -18   7   0   -2.50   17.50
 -18   7   0   13.00    9.60
 -18   7   0    9.30   15.10
 -17   7   0   89.19   15.80
 -17   7   0   59.79   13.60
 -17   7   0   92.99   26.80
 -17   7   0   94.39   11.10
 -17   7   0   81.79   28.00
  16  -7   0   29.10   16.30
 -16   7   0  -11.00   13.60
 -16   7   0   -5.30   14.20
 -16   7   0  -10.90    7.20
 -16   7   0    7.30    5.40
 -16   7   0    7.90    8.80
  15  -7   0  216.48   31.70
 -15   7   0  264.07   44.40
 -15   7   0  184.88   22.00
 -15   7   0  222.38   20.80
 -15   7   0  262.77   23.50
 -15   7   0  303.27   35.60
  14  -7   0  -20.70   11.40
  14  -7   0    8.30    8.30
 -14   7   0    0.20   15.10
 -14   7   0    4.70    8.20
 -14   7   0    1.30    5.60
 -14   7   0    6.20    7.80
 -14   7   0   -9.80   15.10
  13  -7   0    8.40    7.80
  13  -7   0   -2.90   12.90
 -13   7   0   -4.50   15.00
 -13   7   0    5.00    8.60
 -13   7   0   17.00   18.00
 -13   7   0   17.80    7.00
 -13   7   0   10.40    8.50
  12  -7   0  -24.90   10.20
  12  -7   0    4.50    6.90
 -12   7   0   -1.70    6.00
 -12   7   0    3.60   13.10
 -12   7   0   -5.30    6.60
 -12   7   0   -1.20    8.40
 -12   7   0    2.80   12.80
  11  -7   0  168.88   15.20
  11  -7   0  129.59   22.50
 -11   7   0  120.39   25.30
 -11   7   0  151.68   25.40
 -11   7   0  139.39   15.60
 -11   7   0  121.79   16.20
 -11   7   0  123.89   14.10
  10  -7   0  526.75   38.70
  10  -7   0  525.75   42.50
  10  -7   0  591.04   44.90
 -10   7   0  472.65   47.20
 -10   7   0  537.95   38.50
 -10   7   0  438.86   40.20
 -10   7   0  505.55   38.90
   9  -7   0    3.70    5.30
   9  -7   0   -1.80    7.60
   9  -7   0   13.30   10.50
   9  -7   0   22.30    8.50
  -9   7   0    2.40    5.50
  -9   7   0    2.30    4.90
  -9   7   0    7.10    7.70
  -9   7   0   10.60    8.00
  -9   7   0    6.20   11.50
  -9   7   0   -9.10    9.30
   8  -7   0  390.16   28.50
   8  -7   0  400.16   32.20
   8  -7   0  403.36   32.40
   8  -7   0  394.06   33.10
  -8   7   0  379.86   31.60
  -8   7   0  369.66   34.40
  -8   7   0  362.06   28.70
  -8   7   0  346.57   31.10
  -8   7   0  363.86   35.80
  -8   7   0  346.07   28.60
   7  -7   0  871.21   66.29
   7  -7   0  916.11   62.79
   7  -7   0  941.81   67.99
   7  -7   0  909.31   66.49
  -7   7   0  894.01   63.09
  -7   7   0  925.31   69.79
  -7   7   0  855.51   68.09
  -7   7   0  945.61   63.89
  -7   7   0  847.42   66.09
   6  -7   0  884.11   64.79
   6  -7   0  964.20   67.09
   6  -7   0  961.50   65.99
   6  -7   0  893.31   65.49
  -6   7   0  843.92   65.89
  -6   7   0  924.41   63.49
  -6   7   0  871.91   68.09
  -6   7   0  891.01   66.89
  -6   7   0  852.41   65.29
  -6   7   0  900.61   62.49
   5  -7   0   28.00   10.10
   5  -7   0   12.50    6.70
   5  -7   0   14.40    7.10
   5  -7   0   17.20    7.00
   5  -7   0   23.10    4.90
  -5   7   0   20.90    8.20
  -5   7   0    8.50    7.60
  -5   7   0    9.50    8.50
  -5   7   0   18.40    4.70
   4  -7   0  759.62   54.79
   4  -7   0  733.13   54.29
   4  -7   0  737.63   55.09
   4  -7   0  759.52   51.69
   4  -7   0  874.51   56.09
  -4   7   0  715.13   54.59
  -4   7   0  760.42   56.39
  -4   7   0  718.53   51.69
  -4   7   0  736.13   55.39
  -4   7   0  734.43   55.99
   3  -7   0  351.86   26.60
   3  -7   0  337.27   27.70
   3  -7   0  311.57   25.80
   3  -7   0  341.17   27.30
   3  -7   0  333.37   23.60
  -3   7   0  337.17   23.60
  -3   7   0  325.17   26.40
  -3   7   0  323.97   27.50
  -3   7   0  339.57   27.00
  -3   7   0  309.97   28.00
   2  -7   0 1029.20   70.49
   2  -7   0  967.30   68.69
   2  -7   0  974.20   68.29
   2  -7   0  942.61   65.99
   2  -7   0 1021.30   68.99
  -2   7   0  921.41   68.59
  -2   7   0 1028.20   69.69
  -2   7   0  910.01   70.49
  -2   7   0  991.80   66.39
  -2   7   0  959.30   68.69
   1  -7   0 1559.44  108.49
   1  -7   0 1522.55  106.09
   1  -7   0 1546.85  107.99
   1  -7   0 1613.64  110.49
   1  -7   0 1730.73  108.89
  -1   7   0 1566.34  108.99
  -1   7   0 1475.45  106.49
  -1   7   0 1535.95  108.39
  -1   7   0 1802.32  113.49
  -1   7   0 1458.25  110.49
   0  -7   0 1543.05  113.69
   0  -7   0 1635.34  112.19
   0  -7   0 1811.72  114.29
   0  -7   0 1721.53  116.49
   0   7   0 1736.03  118.89
   0   7   0 1650.13  113.99
   0   7   0 1687.13  113.19
   0   7   0 1652.83  114.59
   0   7   0 1631.34  114.09
   0   7   0 1587.04  116.69
  -1  -7   0  168.48   15.00
  -1  -7   0  186.68   18.20
  -1  -7   0  179.88   15.20
   1   7   0  199.48   20.30
   1   7   0  179.58   15.40
   1   7   0  179.28   15.70
   1   7   0  170.88   18.40
   1   7   0  193.28   15.20
   1   7   0  182.78   13.80
   1   7   0  177.08   15.70
   1   7   0  175.38   20.00
  -2  -7   0    3.00    6.70
  -2  -7   0   17.80    5.10
  -2  -7   0   24.90   10.20
   2   7   0   18.20    9.90
   2   7   0    9.70    8.60
   2   7   0    9.70    5.20
   2   7   0   22.50    8.50
   2   7   0   15.50    3.90
   2   7   0   21.40    6.10
   2   7   0   14.20    5.50
  -3  -7   0  216.78   22.90
  -3  -7   0  180.98   22.00
  -3  -7   0  214.78   19.40
  -3  -7   0  174.68   15.00
   3   7   0  191.68   16.90
   3   7   0  187.58   16.10
   3   7   0  155.28   18.60
   3   7   0  196.88   23.10
   3   7   0  186.08   15.90
   3   7   0  196.28   14.90
   3   7   0  179.58   20.70
  -4  -7   0 1139.39   77.49
  -4  -7   0 1148.89   81.99
  -4  -7   0 1037.30   73.79
  -4  -7   0 1192.28   82.89
   4   7   0 1044.90   75.89
   4   7   0 1015.30   82.49
   4   7   0 1042.70   78.19
   4   7   0 1054.09   74.09
   4   7   0 1046.40   74.49
   4   7   0 1086.49   81.59
  -5  -7   0   18.10    7.30
  -5  -7   0   24.30   12.40
  -5  -7   0   15.20    7.80
  -5  -7   0   12.20   11.40
   5   7   0   13.00    5.50
   5   7   0   20.40    9.80
   5   7   0   17.30    7.70
   5   7   0   13.80    4.90
   5   7   0   12.70    8.00
   5   7   0    5.90   10.10
   5   7   0   10.70    4.40
  -6  -7   0   11.30    6.70
  -6  -7   0    3.20    6.10
  -6  -7   0   -1.80    9.90
  -6  -7   0   13.60   10.50
   6   7   0    8.10    8.20
   6   7   0   -5.00    3.40
   6   7   0    5.70    6.30
   6   7   0    4.00    4.40
   6   7   0    7.00   12.10
   6   7   0    3.10    9.20
   6   7   0    1.50    4.90
  -7  -7   0  542.55   41.20
  -7  -7   0  536.25   48.80
  -7  -7   0  525.05   47.40
  -7  -7   0  582.74   40.80
   7   7   0  464.35   40.40
   7   7   0  511.85   38.20
   7   7   0  404.06   46.70
   7   7   0  570.14   42.90
   7   7   0  545.25   38.50
   7   7   0  524.05   38.10
   7   7   0  525.15   46.80
  -8  -7   0   56.79   20.10
  -8  -7   0   73.39   19.20
  -8  -7   0   70.19   12.50
  -8  -7   0   65.69   11.10
   8   7   0   93.29   20.70
   8   7   0   52.09    8.90
   8   7   0   53.29   20.40
   8   7   0   64.39    9.70
   8   7   0   67.89   14.30
   8   7   0   58.79    9.40
   8   7   0   85.59   14.70
  -9  -7   0  907.01   65.89
  -9  -7   0  896.01   73.59
  -9  -7   0  991.20   63.89
  -9  -7   0  892.21   75.09
   9   7   0  859.61   62.29
   9   7   0  871.31   65.59
   9   7   0  807.02   66.19
   9   7   0  872.61   62.89
   9   7   0  853.61   62.59
   9   7   0  818.92   70.69
 -10  -7   0   44.20    9.30
 -10  -7   0   41.00   11.10
 -10  -7   0   56.09    9.30
 -10  -7   0   69.19   22.40
 -10  -7   0   27.60   18.10
  10   7   0   45.50    9.20
  10   7   0   49.70   13.20
  10   7   0   61.69   22.10
  10   7   0   36.00    8.60
  10   7   0   50.09    9.10
 -11  -7   0  200.78   18.10
 -11  -7   0  224.38   22.50
 -11  -7   0  199.78   18.10
 -11  -7   0  214.18   37.50
 -11  -7   0  300.07   42.40
  11   7   0  197.08   18.30
  11   7   0  197.38   37.30
  11   7   0  168.38   21.40
  11   7   0  201.48   19.10
  11   7   0  177.98   17.90
 -12  -7   0   19.10   11.20
 -12  -7   0   57.39   24.80
 -12  -7   0   19.50    7.00
 -12  -7   0   11.50   14.00
  12   7   0    7.60    6.40
  12   7   0    5.00    9.70
 -13  -7   0  155.58   14.30
 -13  -7   0  155.38   37.90
 -13  -7   0  154.38   22.60
 -13  -7   0  144.89   30.60
  13   7   0  135.99   19.80
  13   7   0  136.29   15.60
  13   7   0  148.09   17.70
 -14  -7   0   41.20   23.00
 -14  -7   0   30.10   12.40
 -14  -7   0   48.10   24.00
  14   7   0   48.60   10.10
  14   7   0   45.50    6.60
  14   7   0   29.20    8.90
  14   7   0   35.80   11.60
 -15  -7   0  396.16   51.69
 -15  -7   0  367.46   35.60
 -15  -7   0  440.66   47.00
  15   7   0  363.46   30.70
  15   7   0  376.06   26.80
  15   7   0  348.67   33.50
 -16  -7   0   18.30   25.20
 -16  -7   0   16.90   18.70
 -16  -7   0    2.20   10.10
  16   7   0   -1.60    8.20
  16   7   0   -5.20    6.90
 -17  -7   0   67.49   28.30
 -17  -7   0   39.40   25.40
 -17  -7   0   52.99   27.80
  17   7   0   65.39   15.10
  17   7   0   56.19   15.50
 -18  -7   0  418.86   49.99
 -18  -7   0  370.96   56.49
  18   7   0  360.86   36.20
  18   7   0  380.26   32.30
 -19  -7   0   91.89   36.90
 -19  -7   0   96.09   30.60
  19   7   0  125.99   17.10
 -20  -7   0  376.06   57.49
 -20  -7   0  335.37   58.89
  20   7   0  400.46   33.60
  20   7   0  390.06   38.80
 -21  -7   0  121.79   33.00
 -21  -7   0  112.79   36.20
  21   7   0  111.89   17.20
  21   7   0   69.99   20.30
  21  -8   0    6.60   17.00
 -21   8   0   68.49   27.00
 -21   8   0   -5.10   11.10
 -21   8   0   25.20   19.60
  20  -8   0    0.60    6.10
  20  -8   0    5.80   15.40
 -20   8   0    0.00   10.30
 -20   8   0   35.70   18.40
 -20   8   0   19.80   23.50
  19  -8   0   64.89   19.20
 -19   8   0   24.10   21.70
 -19   8   0   56.79   12.70
 -19   8   0   47.40   23.30
  18  -8   0    6.20   12.60
 -18   8   0   13.60   15.90
 -18   8   0  -14.90   12.10
 -18   8   0   23.10   19.20
 -18   8   0   16.90    9.50
  17  -8   0   74.89   21.30
 -17   8   0  120.69   13.20
 -17   8   0   92.99   16.40
 -17   8   0   57.59   25.90
  16  -8   0  258.77   30.00
 -16   8   0  183.28   24.60
 -16   8   0  257.17   25.30
 -16   8   0  267.67   43.50
 -16   8   0  271.37   22.90
 -16   8   0  285.07   41.90
  15  -8   0   42.80   18.30
 -15   8   0   32.40   11.80
 -15   8   0   51.49   12.50
 -15   8   0   20.90   18.80
 -15   8   0   45.40   10.10
 -15   8   0   35.70   20.30
  14  -8   0  233.38   34.10
  14  -8   0  250.27   21.80
 -14   8   0  210.28   22.10
 -14   8   0  199.68   22.70
 -14   8   0  331.17   42.10
 -14   8   0  240.88   41.10
 -14   8   0  214.38   20.80
  13  -8   0  104.09   21.70
  13  -8   0  121.69   15.30
 -13   8   0  105.89   15.30
 -13   8   0  114.69   15.20
 -13   8   0   72.49   24.10
 -13   8   0  105.49   25.20
 -13   8   0   88.89   17.40
  12  -8   0  275.27   31.40
  12  -8   0  326.57   25.50
 -12   8   0  302.77   25.50
 -12   8   0  300.77   34.30
 -12   8   0  290.27   36.40
 -12   8   0  226.48   26.50
 -12   8   0  308.07   25.10
  11  -8   0  708.43   57.79
  11  -8   0  719.43   51.39
 -11   8   0  654.03   58.49
 -11   8   0  678.03   54.09
 -11   8   0  702.23   51.79
 -11   8   0  756.02   51.79
 -11   8   0  652.73   61.39
  10  -8   0   61.19   15.60
  10  -8   0  110.79   12.60
 -10   8   0   70.29   14.90
 -10   8   0   67.49   19.80
 -10   8   0   79.49   18.50
 -10   8   0   97.39   12.40
 -10   8   0   97.19   12.60
   9  -8   0 1265.87   88.99
   9  -8   0 1182.38   84.79
   9  -8   0 1213.58   80.49
   9  -8   0 1157.08   84.39
  -9   8   0 1136.19   81.19
  -9   8   0 1062.89   83.69
  -9   8   0 1164.88   87.59
  -9   8   0 1086.59   88.69
  -9   8   0 1130.59   80.69
   8  -8   0  253.07   25.70
   8  -8   0  252.57   19.50
   8  -8   0  253.67   23.70
   8  -8   0  263.57   23.50
  -8   8   0  178.68   22.20
  -8   8   0  219.38   23.00
  -8   8   0  246.38   20.40
  -8   8   0  239.48   19.70
  -8   8   0  250.57   27.60
  -8   8   0  244.28   26.00
   7  -8   0  494.15   39.40
   7  -8   0  534.75   41.60
   7  -8   0  505.95   35.50
  -7   8   0  504.25   35.90
  -7   8   0  497.05   41.20
  -7   8   0  530.25   43.30
  -7   8   0  520.25   37.20
  -7   8   0  403.16   39.30
  -7   8   0  456.95   39.20
   6  -8   0  131.49   15.80
   6  -8   0  160.58   12.60
   6  -8   0  157.18   16.20
   6  -8   0  133.19   15.70
   6  -8   0  165.98   22.30
  -6   8   0  147.39   17.90
  -6   8   0  170.08   22.70
  -6   8   0  132.49   13.70
  -6   8   0  177.78   21.30
  -6   8   0  135.89   12.70
  -6   8   0  146.39   19.60
   5  -8   0  243.18   19.70
   5  -8   0  226.08   20.40
   5  -8   0  206.98   19.60
   5  -8   0  228.58   16.50
   5  -8   0  212.38   21.70
  -5   8   0  218.48   21.20
  -5   8   0  197.38   21.90
  -5   8   0  186.88   20.20
  -5   8   0  207.28   21.80
  -5   8   0  197.38   16.40
   4  -8   0   21.00    7.50
   4  -8   0    8.80    8.90
   4  -8   0   21.60    7.60
   4  -8   0   20.50    4.50
   4  -8   0   29.60    8.00
  -4   8   0   16.40    8.00
  -4   8   0   20.80    9.10
  -4   8   0   15.50    4.40
  -4   8   0   30.60   10.60
   3  -8   0  229.08   21.80
   3  -8   0  238.88   20.10
   3  -8   0  242.08   20.50
   3  -8   0  248.88   17.20
   3  -8   0  238.58   21.80
  -3   8   0  212.78   22.50
  -3   8   0  232.28   21.90
  -3   8   0  231.58   17.40
  -3   8   0  238.18   21.30
  -3   8   0  226.18   20.80
   2  -8   0 1862.41  128.59
   2  -8   0 1974.70  131.29
   2  -8   0 1824.22  129.09
   2  -8   0 1994.80  129.69
   2  -8   0 1839.32  126.19
  -2   8   0 1902.21  130.19
  -2   8   0 1851.51  126.69
  -2   8   0 1916.81  129.39
  -2   8   0 1894.31  129.29
  -2   8   0 1695.73  131.19
   1  -8   0 1932.31  132.89
   1  -8   0 1932.21  132.39
   1  -8   0 2070.39  133.09
   1  -8   0 1894.11  134.89
   1  -8   0 1921.91  130.19
  -1   8   0 1964.60  133.49
  -1   8   0 1808.12  135.29
  -1   8   0 1921.21  132.79
  -1   8   0 1972.00  137.59
  -1   8   0 1857.31  130.79
  -1   8   0 1993.00  132.89
   0  -8   0  855.51   64.89
   0  -8   0  889.11   62.29
   0  -8   0  855.81   60.79
   0  -8   0  886.81   62.49
   0   8   0  914.41   67.69
   0   8   0  898.91   60.69
   0   8   0  912.91   61.59
   0   8   0  874.91   63.09
   0   8   0  904.51   62.59
   0   8   0  894.01   62.59
   0   8   0  823.92   65.29
  -1  -8   0  135.79   13.60
  -1  -8   0  143.49   13.40
  -1  -8   0  137.19   16.50
   1   8   0  165.98   19.30
   1   8   0  140.39   17.80
   1   8   0  149.19   14.40
   1   8   0  157.58   19.20
   1   8   0  145.09   11.90
   1   8   0  146.69   13.90
   1   8   0  152.08   13.40
   1   8   0  157.58   14.00
  -2  -8   0    5.20    6.30
  -2  -8   0   10.10    9.70
  -2  -8   0   -4.70    4.20
   2   8   0   -1.60    4.50
   2   8   0    1.60    4.80
   2   8   0    5.10    5.10
   2   8   0    1.80    8.10
   2   8   0   13.70   10.50
   2   8   0    7.90    3.40
   2   8   0    4.70    4.70
   2   8   0    7.10    8.10
  -3  -8   0   18.60    8.80
  -3  -8   0   15.20    5.30
  -3  -8   0   12.30    9.80
   3   8   0   12.90    8.80
   3   8   0   18.80   11.40
   3   8   0   10.60    4.10
   3   8   0   -3.80    9.10
   3   8   0   19.30    6.30
   3   8   0   16.40    6.20
   3   8   0    8.30    5.70
  -4  -8   0  122.49   11.70
  -4  -8   0  166.18   20.70
  -4  -8   0  151.88   22.90
  -4  -8   0  107.79   14.80
   4   8   0  181.98   24.60
   4   8   0  135.49   16.80
   4   8   0  113.49   12.80
   4   8   0  132.99   12.90
   4   8   0  131.59   13.80
   4   8   0  126.09   23.90
   4   8   0  135.09   11.70
  -5  -8   0  257.57   28.90
  -5  -8   0  271.47   29.40
  -5  -8   0  314.77   24.90
   5   8   0  264.57   21.20
   5   8   0  240.58   25.10
   5   8   0  264.77   23.10
   5   8   0  241.98   30.10
   5   8   0  266.47   20.60
   5   8   0  251.07   20.00
   5   8   0  237.38   28.20
  -6  -8   0   25.30   14.10
  -6  -8   0   13.30    8.00
  -6  -8   0    8.80   11.10
   6   8   0    7.40    6.70
   6   8   0    9.10    9.50
   6   8   0   12.70   11.30
   6   8   0   11.90    7.10
   6   8   0   20.50    6.10
   6   8   0   -0.40    4.20
   6   8   0    9.70    4.40
  -7  -8   0   63.39   19.60
  -7  -8   0   66.19   12.90
  -7  -8   0   63.09   12.10
  -7  -8   0   61.89   19.70
   7   8   0   80.69   14.90
   7   8   0   65.59   10.10
   7   8   0   80.59   19.80
   7   8   0   69.19   20.60
   7   8   0   80.39   10.40
   7   8   0  101.99   14.90
   7   8   0   69.29    9.60
  -8  -8   0  539.25   48.00
  -8  -8   0  530.35   38.30
  -8  -8   0  503.75   47.70
  -8  -8   0  516.95   39.30
   8   8   0  495.05   36.10
   8   8   0  348.27   45.40
   8   8   0  466.55   40.90
   8   8   0  470.65   44.60
   8   8   0  492.15   39.10
   8   8   0  457.55   35.60
   8   8   0  463.05   35.90
  -9  -8   0  188.18   32.10
  -9  -8   0  220.48   33.60
  -9  -8   0  191.88   17.50
   9   8   0  165.98   30.40
   9   8   0  176.68   23.70
   9   8   0  151.18   15.00
   9   8   0  118.89   28.50
   9   8   0  132.89   14.90
 -10  -8   0   10.30    6.90
 -10  -8   0    3.70   12.70
 -10  -8   0    6.90    9.10
 -10  -8   0   -2.60   14.60
  10   8   0   18.70   18.50
  10   8   0    5.30    6.20
  10   8   0   -0.90    6.00
  10   8   0    8.00    9.20
  10   8   0    6.60    6.50
 -11  -8   0   56.39   20.80
 -11  -8   0   50.69   10.00
 -11  -8   0   30.50   19.60
 -11  -8   0   48.00   13.60
  11   8   0   55.49   17.30
  11   8   0   29.70    9.30
  11   8   0   19.50    8.10
  11   8   0   33.30   12.80
  11   8   0   23.20    7.90
 -12  -8   0  440.26   31.30
 -12  -8   0  383.76   43.50
 -12  -8   0  415.46   47.40
 -12  -8   0  365.66   34.60
  12   8   0  344.17   34.80
  12   8   0  357.16   32.20
  12   8   0  406.86   31.30
 -13  -8   0   34.40   22.20
 -13  -8   0   -6.20    9.60
 -13  -8   0    7.10   16.10
 -13  -8   0    6.70    6.80
  13   8   0   13.60    9.90
  13   8   0   18.70    9.60
  13   8   0   22.10    7.90
 -14  -8   0  303.57   49.80
 -14  -8   0  355.06   42.00
 -14  -8   0  298.67   30.50
  14   8   0  291.67   28.30
  14   8   0  291.27   26.10
  14   8   0  302.47   28.40
 -15  -8   0   34.90   22.00
 -15  -8   0   76.99   16.70
 -15  -8   0   32.70   22.20
  15   8   0   46.00   10.30
  15   8   0   18.80   10.90
  15   8   0   47.60    9.60
  15   8   0   46.40    6.80
 -16  -8   0   21.30   16.50
 -16  -8   0   23.00   21.80
  16   8   0    6.40    8.00
  16   8   0   -3.30    8.80
 -17  -8   0  241.88   49.80
 -17  -8   0  320.27   52.39
  17   8   0  267.47   28.30
  17   8   0  264.87   25.00
 -18  -8   0  226.48   44.50
 -18  -8   0   83.39   29.80
  18   8   0  160.78   23.80
  18   8   0  145.99   19.30
 -19  -8   0  346.27   60.89
 -19  -8   0  434.96   53.39
  19   8   0  436.06   35.90
 -20  -8   0  -19.80   23.50
 -20  -8   0   35.30   25.30
  20   8   0   13.90    9.40
  20   8   0  -25.00   10.60
 -21  -8   0   23.40   22.30
 -21  -8   0   74.49   29.30
  21   8   0   -8.10   13.20
  21   8   0   28.00   10.70
  20  -9   0    0.80    6.10
  20  -9   0    8.60   13.30
 -20   9   0    7.60   10.60
 -20   9   0    4.80   17.10
 -20   9   0   37.60   20.50
  19  -9   0   10.10   15.30
 -19   9   0  -10.50    8.80
 -19   9   0   10.30   17.40
 -19   9   0    0.70   17.60
  18  -9   0  273.47   32.60
 -18   9   0  284.87   52.89
 -18   9   0  262.27   25.80
 -18   9   0  216.58   38.90
  17  -9   0   91.79   21.80
 -17   9   0   59.19   25.30
 -17   9   0  107.89   26.90
 -17   9   0   80.99   14.80
 -17   9   0   42.80   16.90
 -17   9   0   86.89   13.40
  16  -9   0   10.30   14.40
 -16   9   0   17.90   10.10
 -16   9   0   -1.40   16.60
 -16   9   0   -9.10   13.70
 -16   9   0   -1.60   12.00
 -16   9   0    4.10    7.50
  15  -9   0  190.48   28.40
 -15   9   0  124.79   19.10
 -15   9   0  142.89   32.70
 -15   9   0  105.79   24.50
 -15   9   0  116.29   15.50
  14  -9   0   26.00    8.60
  14  -9   0   16.80   15.50
 -14   9   0   11.90    7.70
 -14   9   0    3.50   13.70
 -14   9   0   12.00   15.40
 -14   9   0   37.90    9.60
  13  -9   0  598.94   52.89
  13  -9   0  651.33   47.40
 -13   9   0  635.34   47.50
 -13   9   0  560.04   55.29
 -13   9   0  636.14   47.20
 -13   9   0  610.64   59.89
  12  -9   0   37.00    8.30
  12  -9   0    1.20   12.50
 -12   9   0   14.20   12.90
 -12   9   0   30.80    9.50
 -12   9   0   29.00   16.80
 -12   9   0   21.00    8.10
  11  -9   0  417.56   38.70
  11  -9   0  420.86   30.90
 -11   9   0  334.77   36.90
 -11   9   0  389.56   41.70
 -11   9   0  363.06   38.70
 -11   9   0  405.66   31.70
 -11   9   0  399.16   31.40
  10  -9   0   31.00    7.20
  10  -9   0   28.40   14.70
 -10   9   0   16.70    7.30
 -10   9   0   29.20   15.20
 -10   9   0   -3.40   11.10
 -10   9   0    6.70    9.50
 -10   9   0   25.40    7.10
   9  -9   0   59.29    8.50
   9  -9   0   15.10   12.50
  -9   9   0   42.40    8.60
  -9   9   0   49.60    8.40
  -9   9   0   38.60   15.80
  -9   9   0   16.10    9.70
   8  -9   0  181.38   19.20
   8  -9   0  166.68   21.20
   8  -9   0  180.78   19.20
   8  -9   0  211.48   15.90
  -8   9   0  190.88   17.50
  -8   9   0  164.08   15.80
  -8   9   0  175.28   22.40
  -8   9   0  193.58   24.10
  -8   9   0  189.78   21.40
   7  -9   0  463.35   36.30
   7  -9   0  460.05   36.60
   7  -9   0  476.15   32.50
   7  -9   0  429.96   37.90
  -7   9   0  454.85   34.20
  -7   9   0  394.66   37.40
  -7   9   0  494.35   40.90
  -7   9   0  452.25   32.40
  -7   9   0  449.06   38.40
  -7   9   0  359.06   35.60
   6  -9   0   80.19   13.50
   6  -9   0   73.69   12.60
   6  -9   0   59.09   13.10
   6  -9   0   69.39    7.80
   6  -9   0   68.99   14.40
  -6   9   0   68.39   14.30
  -6   9   0   72.99   10.90
  -6   9   0   59.99   13.20
  -6   9   0   66.19    8.40
  -6   9   0   68.69   15.00
  -6   9   0   55.19   12.50
   5  -9   0  197.48   21.20
   5  -9   0  212.78   20.70
   5  -9   0  200.58   19.00
   5  -9   0  210.28   20.80
   5  -9   0  193.28   15.70
  -5   9   0  210.48   22.20
  -5   9   0  166.68   20.70
  -5   9   0  196.88   20.10
  -5   9   0  253.27   21.60
  -5   9   0  198.48   15.60
   4  -9   0    4.00    8.40
   4  -9   0    8.80    3.60
   4  -9   0   17.70    6.60
   4  -9   0   28.00    9.30
   4  -9   0   13.30    6.50
  -4   9   0    8.30    3.60
  -4   9   0    6.40    6.90
  -4   9   0    9.50    8.30
  -4   9   0   11.30    6.20
  -4   9   0   20.10    9.20
   3  -9   0  461.45   36.70
   3  -9   0  449.56   35.70
   3  -9   0  466.85   35.40
   3  -9   0  476.65   37.80
   3  -9   0  467.45   32.20
  -3   9   0  473.55   32.70
  -3   9   0  501.35   37.70
  -3   9   0  423.96   38.50
  -3   9   0  433.06   36.20
  -3   9   0  486.45   36.70
   2  -9   0    2.20    4.90
   2  -9   0    2.20    2.40
   2  -9   0    1.20    5.20
   2  -9   0    7.60    7.60
   2  -9   0    7.20    7.50
  -2   9   0   -8.30    5.30
  -2   9   0  -18.50    6.00
  -2   9   0    3.40    8.00
  -2   9   0    7.90    4.00
  -2   9   0    2.60    6.50
   1  -9   0  748.83   54.69
   1  -9   0  774.82   57.89
   1  -9   0  786.72   55.69
   1  -9   0  757.82   52.29
  -1   9   0  712.93   58.39
  -1   9   0  766.22   55.39
  -1   9   0  751.52   52.99
  -1   9   0  780.32   56.09
  -1   9   0  781.92   55.39
  -1   9   0  800.02   60.69
   0  -9   0  287.27   23.30
   0  -9   0  253.17   22.10
   0  -9   0  293.77   20.20
   0  -9   0  290.07   26.00
   0   9   0  254.57   25.90
   0   9   0  276.47   23.00
   0   9   0  279.67   20.70
   0   9   0  294.37   23.80
   0   9   0  269.47   22.90
   0   9   0  273.47   28.20
   0   9   0  282.17   21.50
  -1  -9   0  178.68   16.10
  -1  -9   0  168.58   18.80
  -1  -9   0  170.18   15.30
   1   9   0  173.88   15.30
   1   9   0  160.18   19.40
   1   9   0  212.48   22.40
   1   9   0  163.68   13.70
   1   9   0  169.48   15.60
   1   9   0  176.48   16.20
   1   9   0  173.68   20.70
   1   9   0  167.28   16.30
  -2  -9   0 1360.56   87.59
  -2  -9   0 1164.18   78.59
  -2  -9   0 1142.19   82.19
   2   9   0 1026.30   85.39
   2   9   0 1077.69   83.09
   2   9   0 1160.18   79.09
   2   9   0 1038.30   77.39
   2   9   0 1064.79   84.89
   2   9   0 1126.29   78.99
   2   9   0 1217.08   79.99
   2   9   0 1081.19   79.19
  -3  -9   0   23.90   11.00
  -3  -9   0   11.60    5.30
  -3  -9   0    8.40    8.50
   3   9   0   14.70   10.60
   3   9   0   11.00    4.20
   3   9   0   15.20    6.10
   3   9   0   20.10    9.40
   3   9   0   13.30    6.40
   3   9   0    0.80    5.20
   3   9   0   16.60   10.90
  -4  -9   0  122.39   15.00
  -4  -9   0  108.89   10.60
  -4  -9   0  123.69   21.90
   4   9   0  122.19   14.70
   4   9   0  108.29   20.60
   4   9   0   98.59   11.60
   4   9   0   87.09   10.10
   4   9   0  122.79   18.60
   4   9   0  135.69   22.20
   4   9   0  103.89   11.90
  -5  -9   0  184.78   15.50
  -5  -9   0  225.78   26.10
  -5  -9   0  211.18   20.20
  -5  -9   0  205.58   29.20
   5   9   0  211.38   31.50
   5   9   0  171.08   17.80
   5   9   0  176.28   17.20
   5   9   0  180.88   15.80
   5   9   0  232.68   30.80
   5   9   0  197.78   17.00
   5   9   0  184.48   15.40
   5   9   0  179.48   21.10
  -6  -9   0 1260.47   90.49
  -6  -9   0 1166.48   89.89
  -6  -9   0 1215.48   83.49
   6   9   0 1179.98   82.69
   6   9   0 1076.59   84.79
   6   9   0 1147.29   80.39
   6   9   0 1105.89   79.29
   6   9   0 1177.08   79.99
   6   9   0  999.30   90.09
  -7  -9   0   86.39   20.60
  -7  -9   0  130.09   15.30
  -7  -9   0  168.48   27.50
   7   9   0  106.19   11.30
   7   9   0  119.79   12.00
   7   9   0  113.39   23.40
   7   9   0  114.99   19.90
   7   9   0  106.29   12.50
   7   9   0  154.68   18.40
  -8  -9   0  769.32   64.49
  -8  -9   0  834.62   55.89
  -8  -9   0  757.42   64.39
   8   9   0  723.83   52.39
   8   9   0  726.93   55.79
   8   9   0  747.83   52.99
   8   9   0  549.85   62.09
   8   9   0  741.93   52.99
   8   9   0  707.63   62.29
   8   9   0  707.73   58.19
  -9  -9   0  369.36   30.10
  -9  -9   0  342.17   39.80
  -9  -9   0  377.96   39.80
  -9  -9   0  340.37   31.20
   9   9   0  297.17   39.20
   9   9   0  330.37   33.20
   9   9   0  389.26   28.30
   9   9   0  350.96   27.70
   9   9   0  313.67   29.20
 -10  -9   0   22.10    8.90
 -10  -9   0   16.70   16.80
 -10  -9   0   34.90   12.10
 -10  -9   0   24.00   16.10
  10   9   0   16.00    8.00
  10   9   0   23.20    8.00
  10   9   0   38.10   11.90
  10   9   0   27.20    7.80
  10   9   0   53.89   20.00
 -11  -9   0  523.85   40.60
 -11  -9   0  550.64   44.40
 -11  -9   0  508.85   53.79
 -11  -9   0  515.35   53.39
  11   9   0  517.25   39.80
  11   9   0  545.55   45.60
  11   9   0  507.75   39.90
  11   9   0  513.65   40.20
 -12  -9   0  173.68   34.40
 -12  -9   0  159.98   33.90
 -12  -9   0  161.38   22.20
 -12  -9   0  123.29   14.80
  12   9   0  118.19   20.70
  12   9   0  131.79   14.90
  12   9   0  116.19   14.90
 -13  -9   0  366.16   26.70
 -13  -9   0  351.46   52.09
 -13  -9   0  344.37   51.39
  13   9   0  304.57   27.60
  13   9   0  285.87   26.50
  13   9   0  254.27   29.60
 -14  -9   0  216.88   18.70
 -14  -9   0  235.98   41.20
 -14  -9   0  252.07   43.90
  14   9   0  194.88   19.90
  14   9   0  166.98   21.00
  14   9   0  220.08   23.90
 -15  -9   0  217.68   42.10
 -15  -9   0  186.68   38.90
  15   9   0  163.48   18.50
  15   9   0  169.38   20.40
  15   9   0  165.58   20.30
  15   9   0  191.18   15.60
 -16  -9   0  243.98   45.20
 -16  -9   0  178.98   37.30
  16   9   0  220.28   22.20
  16   9   0  219.28   18.10
  16   9   0  250.67   25.00
  16   9   0  243.68   22.80
 -17  -9   0  219.38   40.80
 -17  -9   0  230.98   42.80
  17   9   0  211.98   21.40
  17   9   0  190.98   23.30
 -18  -9   0   -2.90   20.50
 -18  -9   0   -6.20   14.70
  18   9   0   19.50    9.00
  18   9   0   13.70   11.90
 -19  -9   0   70.29   29.40
 -19  -9   0   93.79   28.60
  19   9   0   90.99   15.70
  19   9   0  166.88   36.70
 -20  -9   0   45.30   28.10
  20   9   0   43.00   16.00
  20   9   0   31.20   10.70
  20 -10   0   13.10    7.70
  20 -10   0   22.30   16.90
 -20  10   0   24.70   21.70
 -20  10   0   23.60   18.00
 -20  10   0   25.30   10.70
  19 -10   0   10.90   15.80
 -19  10   0   48.40   21.70
 -19  10   0   10.80   16.70
 -19  10   0   20.40   10.50
  18 -10   0   28.40   18.50
 -18  10   0   33.30   17.20
 -18  10   0   29.60   11.00
 -18  10   0   32.10   21.90
  17 -10   0   15.30   14.30
 -17  10   0   11.00   13.70
 -17  10   0   -0.90   18.30
 -17  10   0   18.00    7.70
 -17  10   0  -10.50   13.90
 -17  10   0   12.40    9.10
  16 -10   0  109.19   24.80
 -16  10   0   96.59   15.00
 -16  10   0  111.79   31.90
 -16  10   0  122.29   16.60
 -16  10   0   72.79   22.20
 -16  10   0   64.59   17.80
  15 -10   0   15.70   15.00
 -15  10   0   41.90   21.20
 -15  10   0   16.30   12.30
 -15  10   0  -21.70   10.50
 -15  10   0   12.40    7.90
 -15  10   0   12.00    8.30
  14 -10   0   99.49   12.80
  14 -10   0   26.60   17.10
 -14  10   0   48.70   11.10
 -14  10   0   68.19   12.40
 -14  10   0   52.89   21.00
 -14  10   0   72.59   21.50
 -14  10   0   32.00   15.40
  13 -10   0   46.50   10.60
  13 -10   0   36.30   18.70
 -13  10   0   24.90   18.30
 -13  10   0   23.60   12.00
 -13  10   0   36.20   10.20
 -13  10   0   27.50    9.10
 -13  10   0   48.60   19.70
  12 -10   0 1687.73  117.79
  12 -10   0 1656.43  109.99
 -12  10   0 1632.44  110.29
 -12  10   0 1613.74  111.09
 -12  10   0 1382.36  114.09
 -12  10   0 1536.35  122.49
 -12  10   0 1527.55  119.09
  11 -10   0   88.89   11.20
  11 -10   0   43.30   17.10
 -11  10   0   46.90   19.40
 -11  10   0   54.29   15.00
 -11  10   0   65.29   11.20
 -11  10   0   37.90   16.50
 -11  10   0   57.69   10.40
  10 -10   0   58.49    9.00
  10 -10   0   17.90   15.10
 -10  10   0   61.89   18.60
 -10  10   0   37.50    9.30
 -10  10   0   34.90   11.90
 -10  10   0   44.80    8.80
 -10  10   0   56.69   18.60
   9 -10   0   11.20    5.30
   9 -10   0   11.40   11.20
  -9  10   0    6.50    6.10
  -9  10   0   17.40   12.40
  -9  10   0   20.00    6.20
  -9  10   0    5.50   12.10
  -9  10   0    6.40    8.80
   8 -10   0    8.60    5.70
   8 -10   0   -2.80   10.60
  -8  10   0   20.10    9.80
  -8  10   0   10.10    4.70
  -8  10   0   -2.80    8.30
  -8  10   0    1.30   10.70
  -8  10   0    4.50    5.60
   7 -10   0   72.69    8.70
   7 -10   0   44.90   14.30
   7 -10   0   71.09   20.20
   7 -10   0   75.39   13.40
  -7  10   0   66.59   15.30
  -7  10   0   47.80   15.40
  -7  10   0   59.29   14.80
  -7  10   0   62.99   10.20
  -7  10   0   72.39    8.30
  -7  10   0   19.20   11.00
   6 -10   0   39.40   10.10
   6 -10   0   70.89    8.20
   6 -10   0   55.49   10.90
   6 -10   0   37.00   12.50
   6 -10   0   43.20   10.80
  -6  10   0   46.10   12.00
  -6  10   0   39.30    9.30
  -6  10   0   48.70   13.20
  -6  10   0   37.40   12.70
  -6  10   0   76.79   13.80
   5 -10   0   11.80   10.20
   5 -10   0   12.30    4.10
   5 -10   0   14.40    6.60
   5 -10   0   17.60    7.60
   5 -10   0   12.10    8.30
  -5  10   0   13.90    4.40
  -5  10   0    9.80    6.90
  -5  10   0   18.80    9.70
  -5  10   0   14.50    9.50
  -5  10   0   24.20   10.80
   4 -10   0  399.66   31.20
   4 -10   0  383.96   32.90
   4 -10   0  408.56   27.60
   4 -10   0  405.46   31.90
   4 -10   0  384.36   33.30
  -4  10   0  385.06   32.70
  -4  10   0  388.16   27.90
  -4  10   0  373.96   31.70
  -4  10   0  382.36   33.70
   3 -10   0  385.16   32.40
   3 -10   0  406.06   27.70
   3 -10   0  427.66   34.20
   3 -10   0  419.66   31.80
   3 -10   0  400.66   31.10
  -3  10   0  332.27   31.90
  -3  10   0  391.96   28.20
  -3  10   0  390.66   33.10
  -3  10   0  402.96   32.30
   2 -10   0  504.25   38.70
   2 -10   0  467.95   36.40
   2 -10   0  466.05   35.10
   2 -10   0  449.36   32.10
  -2  10   0  458.95   37.00
  -2  10   0  465.85   40.30
  -2  10   0  497.15   36.30
  -2  10   0  440.16   33.20
  -2  10   0  428.66   35.80
   1 -10   0   81.79   10.80
   1 -10   0   83.99   14.70
   1 -10   0   84.89   12.50
   1 -10   0   60.29    6.50
  -1  10   0   90.69   16.70
  -1  10   0   82.79    9.00
  -1  10   0   64.49   10.80
  -1  10   0   76.59   12.20
  -1  10   0   66.59   11.20
  -1  10   0   76.69    8.70
  -1  10   0   49.20   12.90
   0 -10   0   96.39   13.40
   0 -10   0  105.29   11.40
   0 -10   0  128.49   18.00
   0  10   0   92.79   10.50
   0  10   0  130.99   14.90
   0  10   0   91.59   17.30
   0  10   0  158.48   23.90
   0  10   0   95.29    9.60
   0  10   0  109.29   12.40
   0  10   0   99.29   12.00
  -1 -10   0  100.19   11.10
  -1 -10   0   98.49   11.90
  -1 -10   0  105.49   16.70
   1  10   0  100.69   19.90
   1  10   0   97.49   17.40
   1  10   0   87.69   10.70
   1  10   0  107.59    9.50
   1  10   0  101.89   18.10
   1  10   0  103.99   12.20
   1  10   0  110.59   12.30
   1  10   0   99.99   13.20
  -2 -10   0  417.36   29.40
  -2 -10   0  372.16   32.80
   2  10   0  385.46   29.90
   2  10   0  351.26   35.50
   2  10   0  361.96   27.70
   2  10   0  385.36   30.40
   2  10   0  397.26   29.60
   2  10   0  411.96   30.00
   2  10   0  298.77   33.10
   2  10   0  380.76   37.00
  -3 -10   0   51.39   16.30
  -3 -10   0   22.60   10.90
  -3 -10   0   39.30    7.50
   3  10   0   44.30    8.60
   3  10   0   19.70   13.00
   3  10   0   39.90   12.30
   3  10   0   38.30    8.80
   3  10   0   43.70    8.70
   3  10   0   47.10    6.90
   3  10   0   39.80    8.60
   3  10   0   64.89   15.30
  -4 -10   0   47.20   16.30
  -4 -10   0   63.29    8.90
  -4 -10   0   62.89   13.50
   4  10   0   82.39   23.20
   4  10   0   52.19    9.70
   4  10   0   41.50   10.00
   4  10   0   62.09    8.40
   4  10   0   80.89   18.20
   4  10   0   69.49   10.30
   4  10   0   83.79   15.90
  -5 -10   0  317.67   27.20
  -5 -10   0  248.58   31.00
  -5 -10   0  290.27   22.20
  -5 -10   0  326.57   32.50
   5  10   0  234.68   23.10
   5  10   0  304.57   25.10
   5  10   0  278.57   43.70
   5  10   0  316.47   22.70
   5  10   0  280.57   21.80
   5  10   0  289.87   23.50
   5  10   0  234.38   27.60
  -6 -10   0   82.49   19.30
  -6 -10   0   62.09   18.70
  -6 -10   0   48.80   11.90
   6  10   0   58.49    8.30
   6  10   0   61.29   14.70
   6  10   0   82.49   12.20
   6  10   0   49.99   15.90
   6  10   0   59.29   10.40
   6  10   0   41.80    8.10
   6  10   0   58.19   17.00
   6  10   0   48.00   10.30
  -7 -10   0   -0.60    6.80
  -7 -10   0  -18.30    9.10
  -7 -10   0   17.80   12.60
   7  10   0    3.00    9.70
   7  10   0   -2.10    4.60
   7  10   0    4.50    4.90
   7  10   0   -3.90    5.80
   7  10   0   -4.10   14.40
   7  10   0   -6.20    6.00
   7  10   0   16.60   12.20
  -8 -10   0  140.19   27.50
  -8 -10   0   93.69   16.00
   8  10   0   85.29   10.40
   8  10   0   98.39   18.50
   8  10   0  101.39   26.20
   8  10   0  130.39   14.60
  -9 -10   0  478.75   36.20
  -9 -10   0  493.55   46.50
  -9 -10   0  449.06   45.70
   9  10   0  439.56   33.90
   9  10   0  422.26   40.10
   9  10   0  294.57   43.60
   9  10   0  449.36   33.60
   9  10   0  403.46   32.80
 -10 -10   0    7.90    7.30
 -10 -10   0   -3.20   14.50
 -10 -10   0   -7.50   12.70
  10  10   0    7.20    7.20
  10  10   0  -11.60   11.40
  10  10   0    3.50    5.90
  10  10   0    5.00    6.00
 -11 -10   0   -2.60    6.60
 -11 -10   0    6.60   17.20
 -11 -10   0   27.30   19.10
  11  10   0    7.50   12.60
  11  10   0   11.60    8.00
  11  10   0    0.50    6.80
  11  10   0   -2.60    6.20
 -12 -10   0  798.82   56.59
 -12 -10   0  804.92   71.29
 -12 -10   0  774.72   70.39
  12  10   0  663.73   60.39
  12  10   0  727.43   56.19
  12  10   0  784.92   56.19
 -13 -10   0  216.48   39.30
 -13 -10   0  238.38   40.90
 -13 -10   0  235.98   21.10
  13  10   0  188.68   21.40
  13  10   0  205.68   28.30
  13  10   0  223.18   20.80
 -14 -10   0  470.85   51.29
 -14 -10   0  442.36   50.89
 -14 -10   0  427.96   32.70
  14  10   0  371.46   34.00
  14  10   0  367.56   36.50
  14  10   0  419.56   33.70
 -15 -10   0    3.80   16.80
 -15 -10   0   13.70   19.90
  15  10   0   22.90   10.40
  15  10   0    8.50    9.10
  15  10   0    3.00    5.60
  15  10   0   -1.40    7.20
 -16 -10   0  469.85   53.09
 -16 -10   0  398.46   60.99
  16  10   0  426.06   36.80
  16  10   0  373.36   35.30
  16  10   0  420.46   36.80
  16  10   0  442.36   31.60
 -17 -10   0    1.20   16.10
 -17 -10   0  -17.30   18.30
  17  10   0    8.70    4.40
  17  10   0   45.40   10.40
  17  10   0   11.70    9.90
  17  10   0    4.00    7.50
 -18 -10   0    7.80   19.30
 -18 -10   0   11.70   21.00
  18  10   0   12.00    9.00
  18  10   0    8.10    8.30
 -19 -10   0   15.50   19.90
 -19 -10   0   39.00   28.90
  19  10   0   -1.50    8.80
  19  10   0  -13.80   11.40
 -20 -10   0   25.20   22.30
 -20 -10   0    9.60   23.50
  20  10   0   18.30    9.00
  20  10   0   -4.60   12.60
  19 -11   0   14.00   16.40
  19 -11   0    7.90    6.20
 -19  11   0   19.50   19.10
 -19  11   0    9.20    8.60
 -19  11   0    7.10   14.70
  18 -11   0  -14.40   14.60
 -18  11   0    9.30    9.00
 -18  11   0   -3.50   15.80
 -18  11   0   33.30   16.60
  17 -11   0    1.10   16.10
 -17  11   0   16.10    9.00
 -17  11   0   21.60    8.50
 -17  11   0   25.20   16.10
 -17  11   0   -1.80   17.10
  16 -11   0   54.99   19.80
 -16  11   0   89.39   14.00
 -16  11   0   81.19   15.50
 -16  11   0   84.69   28.10
  15 -11   0   -5.50   14.50
  15 -11   0    3.60    7.20
 -15  11   0    9.50   17.80
 -15  11   0   -0.10    8.10
 -15  11   0    0.80   10.20
 -15  11   0    8.40   13.10
  14 -11   0  -11.80   12.40
  14 -11   0   21.80    8.30
 -14  11   0   -2.20    6.20
 -14  11   0    5.30   13.40
 -14  11   0  -20.20   11.80
 -14  11   0    2.30    8.90
  13 -11   0  376.26   38.00
  13 -11   0  349.27   28.20
 -13  11   0  357.96   28.70
 -13  11   0  300.57   37.10
 -13  11   0  373.26   32.10
 -13  11   0  304.37   40.50
  12 -11   0   -8.70   13.30
  12 -11   0   10.40    6.70
 -12  11   0   11.50    6.80
 -12  11   0    4.50   12.70
 -12  11   0   10.40   14.40
 -12  11   0    9.60    7.50
  11 -11   0  141.99   14.50
 -11  11   0  145.69   26.30
 -11  11   0  138.49   14.50
 -11  11   0  137.29   16.30
 -11  11   0  182.58   31.80
  10 -11   0    2.80   12.70
  10 -11   0   30.50    7.10
 -10  11   0   15.80    5.60
 -10  11   0    5.00    6.80
 -10  11   0   -1.60    8.80
 -10  11   0    5.10   12.30
 -10  11   0    4.90   13.00
   9 -11   0  253.17   19.80
   9 -11   0  220.38   27.90
  -9  11   0  216.18   25.80
  -9  11   0  254.77   22.10
  -9  11   0  226.58   27.60
  -9  11   0  206.68   28.50
  -9  11   0  254.27   19.70
   8 -11   0   36.10   13.30
   8 -11   0   73.29    9.40
  -8  11   0   60.99   16.80
  -8  11   0   70.59   11.60
  -8  11   0   58.89   14.50
  -8  11   0   51.29   14.00
  -8  11   0   65.79    8.70
   7 -11   0   26.80    9.30
   7 -11   0   18.80   13.00
  -7  11   0   24.10    8.20
  -7  11   0   26.70    5.80
  -7  11   0   13.80   10.40
  -7  11   0   29.10   12.90
  -7  11   0   14.90   10.80
   6 -11   0   47.40   12.50
   6 -11   0   49.20    6.80
   6 -11   0   43.80   13.60
   6 -11   0   47.30   10.70
  -6  11   0   53.79   10.50
  -6  11   0   49.30   10.80
  -6  11   0   48.20   15.50
  -6  11   0   33.70   11.70
  -6  11   0   48.80   13.10
   5 -11   0  806.42   59.09
   5 -11   0  892.01   62.19
   5 -11   0  773.82   60.49
   5 -11   0  849.12   55.09
   5 -11   0  797.02   59.99
  -5  11   0  849.12   61.49
  -5  11   0  765.32   55.39
  -5  11   0  721.93   62.59
  -5  11   0  786.02   59.69
  -5  11   0  779.02   62.29
   4 -11   0   12.20    6.50
   4 -11   0   15.70    7.50
   4 -11   0   10.10    3.00
   4 -11   0    7.20    8.40
   4 -11   0   10.90    9.20
  -4  11   0   23.40    7.60
  -4  11   0    8.20    8.10
  -4  11   0    7.50    4.00
  -4  11   0    2.80    9.00
  -4  11   0   18.60    9.10
   3 -11   0  533.45   43.60
   3 -11   0  577.94   42.40
   3 -11   0  569.64   38.70
   3 -11   0  548.65   42.70
   3 -11   0  553.14   45.30
  -3  11   0  579.54   44.90
  -3  11   0  523.05   46.50
  -3  11   0  574.24   43.40
  -3  11   0  568.54   43.40
   2 -11   0    2.30    4.80
   2 -11   0    4.80    8.00
   2 -11   0   12.50    8.40
   2 -11   0    4.00    4.70
  -2  11   0    4.10    3.80
  -2  11   0   12.30    7.10
  -2  11   0   -0.90    7.90
  -2  11   0   -2.10    6.00
  -2  11   0   -4.20    6.10
  -2  11   0   11.60    9.50
   1 -11   0    2.90    4.80
   1 -11   0    1.90    7.50
   1 -11   0   -0.70    6.40
   1 -11   0   -0.40    2.20
  -1  11   0    3.50    6.70
  -1  11   0   -0.80    3.80
  -1  11   0   -6.90    3.40
  -1  11   0   -1.90    8.90
  -1  11   0   12.90   10.20
  -1  11   0    0.20    6.30
  -1  11   0   -0.30    5.80
   0 -11   0  237.18   20.80
   0 -11   0  271.47   22.20
   0 -11   0  243.28   24.40
   0  11   0  223.28   22.00
   0  11   0  225.68   26.70
   0  11   0  267.87   20.00
   0  11   0  240.18   21.60
   0  11   0  224.08   25.00
   0  11   0  230.88   21.40
   0  11   0  263.57   19.20
  -1 -11   0  463.35   39.00
  -1 -11   0  439.46   35.00
  -1 -11   0  479.45   35.50
   1  11   0  472.65   36.00
   1  11   0  445.96   36.30
   1  11   0  469.75   41.80
   1  11   0  452.65   33.30
   1  11   0  502.75   34.90
   1  11   0  450.25   42.80
   1  11   0  498.65   36.00
   1  11   0  399.26   39.40
  -2 -11   0    4.80    5.80
  -2 -11   0   13.00    9.30
   2  11   0   10.80    6.50
   2  11   0   17.60   11.50
   2  11   0  -11.70    7.10
   2  11   0   11.00    4.30
   2  11   0    5.00    8.80
   2  11   0    7.80    5.90
   2  11   0   12.20    6.60
   2  11   0    8.00    6.60
  -3 -11   0   28.90   11.40
  -3 -11   0   23.50    6.70
  -3 -11   0   37.40   15.00
   3  11   0    3.80    9.70
   3  11   0   28.20    7.80
   3  11   0   58.69   16.30
   3  11   0   10.20   12.00
   3  11   0   19.30    7.40
   3  11   0   20.70    5.30
   3  11   0   33.30    8.30
   3  11   0   21.80    7.60
  -4 -11   0  975.10   66.29
  -4 -11   0  932.71   71.09
  -4 -11   0 1095.69   77.49
   4  11   0  818.12   71.89
   4  11   0  927.21   67.99
   4  11   0  899.21   77.49
   4  11   0  948.31   75.59
   4  11   0  949.01   67.29
   4  11   0  955.20   66.09
   4  11   0  944.01   68.09
  -5 -11   0   47.30   15.80
  -5 -11   0   21.30   10.10
  -5 -11   0   29.20    7.00
   5  11   0   28.70   11.10
   5  11   0   30.90    8.80
   5  11   0   24.00    6.40
   5  11   0   20.20   14.90
   5  11   0   22.90    8.10
   5  11   0   53.79   11.80
   5  11   0   19.30   13.50
  -6 -11   0 1805.82  119.79
  -6 -11   0 1657.13  111.99
  -6 -11   0 1570.94  118.69
   6  11   0 1561.24  106.69
   6  11   0 1390.86  116.99
   6  11   0 1543.25  109.79
   6  11   0 1478.65  113.49
   6  11   0 1598.24  107.49
   6  11   0 1557.74  108.09
   6  11   0 1442.16  119.69
   6  11   0 1478.35  108.79
  -7 -11   0   77.09   14.40
  -7 -11   0   43.00   18.90
   7  11   0   82.89   10.40
   7  11   0   61.89   11.50
   7  11   0   99.59   18.60
   7  11   0   66.29   10.60
   7  11   0   79.39   22.80
   7  11   0   84.69   14.30
  -8 -11   0  686.13   49.70
  -8 -11   0  645.74   58.19
   8  11   0  605.74   45.10
   8  11   0  623.44   46.10
   8  11   0  546.15   51.69
  -9 -11   0   68.29   21.40
  -9 -11   0   48.00   21.00
  -9 -11   0   84.19   14.60
   9  11   0   69.39   10.40
   9  11   0   76.49   17.90
   9  11   0   68.69   11.10
   9  11   0   68.99   12.00
 -10 -11   0  130.59   17.80
 -10 -11   0   95.29   25.70
 -10 -11   0  133.69   28.80
  10  11   0  112.69   14.70
  10  11   0   88.09   13.60
  10  11   0  107.09   14.20
  10  11   0  117.79   23.00
 -11 -11   0  267.87   40.90
 -11 -11   0  243.48   23.70
 -11 -11   0  289.27   45.30
  11  11   0  226.48   32.80
  11  11   0  242.38   22.20
 -12 -11   0  170.28   32.80
 -12 -11   0  212.88   37.60
 -12 -11   0  155.88   16.80
  12  11   0  127.39   15.60
  12  11   0  140.49   16.00
  12  11   0  112.49   22.50
 -13 -11   0  138.99   16.70
 -13 -11   0  156.88   33.90
 -13 -11   0  171.18   35.30
  13  11   0   78.19   22.50
  13  11   0  152.88   16.60
  13  11   0  159.88   17.20
 -14 -11   0  458.15   58.89
 -14 -11   0  366.16   46.10
 -14 -11   0  362.66   29.10
  14  11   0  323.67   29.50
  14  11   0  296.47   28.70
 -15 -11   0  414.96   50.69
 -15 -11   0  448.86   50.09
  15  11   0  441.86   36.40
  15  11   0  430.76   32.30
  15  11   0  320.57   37.10
  15  11   0  452.55   35.30
 -16 -11   0   -8.40   17.90
 -16 -11   0   15.90   19.90
  16  11   0    5.90    5.50
  16  11   0   -0.40    8.60
  16  11   0   34.20   12.20
  16  11   0   -5.10    6.50
 -17 -11   0   34.00   19.90
 -17 -11   0   13.90   15.80
  17  11   0   33.20    7.20
  17  11   0   24.40   10.10
  17  11   0   96.39   17.40
  17  11   0   16.20   10.30
 -18 -11   0   40.90   27.10
 -18 -11   0   35.70   21.70
  18  11   0   65.09   12.90
  18  11   0   32.80   12.30
  18  11   0   36.00    6.50
 -19 -11   0   26.10   49.30
 -19 -11   0   19.90   24.10
  19  11   0   15.00    9.90
  19  11   0   11.80   11.30
 -20 -11   0   -9.80   21.90
  20  11   0   -4.90   11.40
  19 -12   0   37.70   19.20
 -19  12   0   35.20   22.90
 -19  12   0   20.10   18.60
  18 -12   0   28.40    7.80
  18 -12   0   43.20   19.10
 -18  12   0   10.30   17.80
 -18  12   0   22.70    9.80
 -18  12   0   37.50   20.10
 -18  12   0   11.90    5.40
  17 -12   0   94.89   22.60
 -17  12   0  113.49   28.10
 -17  12   0  118.19   17.20
 -17  12   0  146.99   33.20
 -17  12   0   99.79   15.10
  16 -12   0    8.70   15.30
 -16  12   0   18.60    8.90
 -16  12   0   14.50   17.70
  15 -12   0   88.49   12.80
  15 -12   0   60.89   21.70
 -15  12   0   80.99   15.00
 -15  12   0   62.99   21.40
 -15  12   0   52.09   23.30
 -15  12   0   76.59   12.60
  14 -12   0   18.80   16.10
 -14  12   0    6.50    7.40
 -14  12   0   19.20   15.50
 -14  12   0   22.30   17.30
 -14  12   0    5.10    6.80
  13 -12   0   43.80   16.70
  13 -12   0   75.39   11.60
 -13  12   0   55.79   21.50
 -13  12   0   68.09   12.70
 -13  12   0   61.89   20.00
 -13  12   0   93.19   12.10
  12 -12   0   87.59   22.40
  12 -12   0  110.39   12.70
 -12  12   0   69.49   13.10
 -12  12   0   93.09   12.10
 -12  12   0   60.59   21.90
 -12  12   0   47.10   18.20
  11 -12   0   -4.60   14.20
  11 -12   0   32.60    7.40
 -11  12   0   18.70    6.80
 -11  12   0   23.90   16.40
 -11  12   0   18.00    8.20
 -11  12   0   17.80   15.10
  10 -12   0  477.65   43.20
  10 -12   0  478.75   34.70
 -10  12   0  445.26   45.90
 -10  12   0  450.05   37.00
 -10  12   0  447.16   34.30
 -10  12   0  491.05   44.40
   9 -12   0   95.19   19.40
   9 -12   0  118.49   11.80
  -9  12   0   96.09   15.00
  -9  12   0  109.69   11.20
  -9  12   0  113.49   23.30
  -9  12   0  124.39   21.90
   8 -12   0  150.18   13.40
   8 -12   0  129.29   22.20
  -8  12   0  164.18   13.50
  -8  12   0  146.59   16.90
  -8  12   0  166.48   24.80
  -8  12   0  169.18   27.80
   7 -12   0   10.10    6.70
   7 -12   0   12.90   11.80
  -7  12   0   10.20    7.50
  -7  12   0   -7.40    8.60
  -7  12   0    8.80   10.80
  -7  12   0   -1.40    5.70
   6 -12   0  283.67   26.40
   6 -12   0  285.57   19.80
   6 -12   0  322.27   36.60
   6 -12   0  287.47   31.50
  -6  12   0  231.08   26.60
  -6  12   0  246.68   20.20
  -6  12   0  264.67   28.50
   5 -12   0   24.90    4.20
   5 -12   0   19.90    8.60
   5 -12   0   32.60   11.00
  -5  12   0   24.40    9.20
  -5  12   0   25.50    5.20
  -5  12   0   28.00   11.80
  -5  12   0   15.60   10.00
   4 -12   0 1348.37   94.49
   4 -12   0 1437.26   98.49
   4 -12   0 1270.57   95.89
   4 -12   0 1313.47   90.29
  -4  12   0 1384.76   91.99
  -4  12   0 1338.67   97.69
  -4  12   0 1266.37   94.89
  -4  12   0 1320.47   95.99
   3 -12   0  714.63   49.70
   3 -12   0  715.83   52.59
   3 -12   0  739.43   56.29
   3 -12   0  702.03   53.89
  -3  12   0  727.33   54.09
  -3  12   0  682.23   53.19
  -3  12   0  725.23   49.40
  -3  12   0  654.33   58.49
   2 -12   0   -1.00    5.40
   2 -12   0    2.70    7.90
   2 -12   0    7.30    3.00
   2 -12   0   -3.20    7.30
  -2  12   0    7.60    7.50
  -2  12   0   16.60    8.40
  -2  12   0    9.40   10.00
  -2  12   0   13.40    4.00
  -2  12   0   17.60    4.80
  -2  12   0   14.60    8.10
  -2  12   0    0.60    8.50
   1 -12   0  116.29   18.40
   1 -12   0  110.29   15.10
   1 -12   0   91.89   13.50
  -1  12   0  110.99   21.20
  -1  12   0   87.49   10.00
  -1  12   0  110.09   10.60
  -1  12   0  118.59   15.70
  -1  12   0  102.79   15.60
  -1  12   0  108.59   18.90
  -1  12   0  112.29   15.60
   0 -12   0  747.03   55.29
   0 -12   0  788.72   59.29
   0 -12   0  704.63   56.29
   0  12   0  748.63   62.09
   0  12   0  796.02   56.99
   0  12   0  718.53   55.09
   0  12   0  784.82   53.69
   0  12   0  770.22   55.69
   0  12   0  787.52   52.99
   0  12   0  646.44   59.09
  -1 -12   0  547.15   43.90
  -1 -12   0  500.25   39.20
  -1 -12   0  586.94   39.90
   1  12   0  515.35   50.19
   1  12   0  480.35   39.50
   1  12   0  481.65   46.60
   1  12   0  531.95   37.50
   1  12   0  550.84   41.20
   1  12   0  506.25   39.90
   1  12   0  516.95   38.70
   1  12   0  474.15   44.10
  -2 -12   0  316.77   28.30
  -2 -12   0  303.67   23.50
   2  12   0  279.27   23.60
   2  12   0  292.37   24.10
   2  12   0  250.17   29.90
   2  12   0  252.87   28.20
   2  12   0  281.07   24.80
   2  12   0  279.77   23.90
   2  12   0  238.78   21.20
   2  12   0  257.27   31.10
  -3 -12   0 2071.59  135.59
  -3 -12   0 2068.99  140.79
   3  12   0 1991.20  136.39
   3  12   0 2080.39  137.69
   3  12   0 1936.11  136.79
   3  12   0 1879.71  145.69
   3  12   0 1723.53  141.09
   3  12   0 1887.41  144.69
   3  12   0 1997.20  134.69
   3  12   0 2014.10  136.69
  -4 -12   0  -11.00   10.40
  -4 -12   0   -0.60    8.00
  -4 -12   0    0.90    5.40
   4  12   0   -3.40    5.60
   4  12   0    1.30    4.40
   4  12   0   14.80   11.50
   4  12   0   10.60   10.10
   4  12   0   -5.50    5.90
   4  12   0   11.10    9.10
   4  12   0    2.10    6.00
   4  12   0    0.10    5.60
  -5 -12   0  227.98   32.40
  -5 -12   0  157.58   15.10
  -5 -12   0  163.78   20.00
   5  12   0  144.39   16.30
   5  12   0  164.48   17.50
   5  12   0  160.18   17.10
   5  12   0  167.48   32.60
   5  12   0  196.88   31.60
   5  12   0  178.58   15.30
   5  12   0  182.28   26.30
  -6 -12   0  182.08   20.80
   6  12   0  137.49   23.70
   6  12   0  160.08   14.30
   6  12   0  159.98   17.70
   6  12   0  156.38   15.00
   6  12   0  150.58   16.60
  -7 -12   0   50.19   20.90
  -7 -12   0   73.49   20.90
  -7 -12   0   31.70   11.30
   7  12   0   32.00    7.10
   7  12   0   23.00   10.30
   7  12   0   38.60    9.70
   7  12   0   53.89   14.40
   7  12   0   30.60    9.60
  -8 -12   0   12.60    9.40
  -8 -12   0   59.89   21.40
  -8 -12   0   39.30   17.40
   8  12   0   26.60    9.00
   8  12   0   18.30    7.20
   8  12   0   25.00   13.20
   8  12   0   28.60    7.30
   8  12   0   19.70    9.20
  -9 -12   0   93.59   26.60
  -9 -12   0   62.19   22.20
  -9 -12   0   99.19   16.30
   9  12   0   85.99   12.00
   9  12   0   78.39   13.50
   9  12   0   97.89   18.60
   9  12   0   85.69   12.90
 -10 -12   0   90.59   25.50
 -10 -12   0   79.29   15.10
 -10 -12   0   88.39   25.90
  10  12   0   78.09   12.20
  10  12   0   84.29   20.90
  10  12   0   88.29   13.60
  10  12   0  102.89   13.90
 -11 -12   0  169.48   20.10
 -11 -12   0  245.38   37.90
 -11 -12   0  262.77   41.20
  11  12   0  197.78   28.50
  11  12   0  185.88   18.40
  11  12   0  160.38   17.60
 -12 -12   0   20.10   18.80
 -12 -12   0   22.90   20.10
 -12 -12   0   14.50    8.60
  12  12   0   14.90    8.30
  12  12   0   33.80    9.70
  12  12   0   36.50   13.20
 -13 -12   0  360.06   29.80
 -13 -12   0  368.26   51.09
 -13 -12   0  379.76   44.50
  13  12   0  305.67   28.50
  13  12   0  294.07   34.30
  13  12   0  330.77   28.80
 -14 -12   0   80.69   25.50
 -14 -12   0  101.09   30.70
 -14 -12   0   88.49   14.50
  14  12   0   66.29   18.30
  14  12   0   92.09   14.60
  14  12   0   96.69   15.70
 -15 -12   0  259.87   42.20
 -15 -12   0  148.09   37.40
  15  12   0  187.88   19.40
  15  12   0  155.38   16.10
  15  12   0  137.09   21.90
  15  12   0  164.38   23.80
 -16 -12   0   68.19   29.10
 -16 -12   0   68.09   26.40
  16  12   0   79.19   11.10
  16  12   0   61.09   13.70
  16  12   0   69.29   15.00
  16  12   0   73.39   15.80
 -17 -12   0   61.09   25.70
 -17 -12   0   48.60   24.60
  17  12   0   19.70    6.90
  17  12   0   36.20   11.80
  17  12   0    7.60    9.10
 -18 -12   0  105.59   32.60
 -18 -12   0   72.19   27.10
  18  12   0   86.09   10.60
  18  12   0  106.19   16.40
  18  12   0   99.69   18.20
 -19 -12   0   40.40   25.90
 -19 -12   0   36.60   24.80
  19  12   0   45.30   12.40
  19  12   0   40.50   13.30
  18 -13   0   44.20   20.40
 -18  13   0  121.69   25.70
 -18  13   0   65.29   24.20
  17 -13   0    5.90   16.60
 -17  13   0  -16.90   15.20
 -17  13   0    7.60    9.00
 -17  13   0   16.90   20.80
 -17  13   0    6.80    8.40
  16 -13   0  144.69   28.30
  16 -13   0  136.29   23.10
 -16  13   0  156.08   16.00
 -16  13   0  145.49   18.30
 -16  13   0  134.79   29.40
 -16  13   0  149.39   36.30
  15 -13   0   19.50   16.10
  15 -13   0   68.29   11.80
 -15  13   0   23.40   10.70
 -15  13   0   24.00   19.30
 -15  13   0   61.59   10.60
  14 -13   0   23.50   19.90
  14 -13   0   63.29   11.90
 -14  13   0   83.79   22.90
 -14  13   0   47.80    8.70
 -14  13   0   53.09   12.60
 -14  13   0   29.70   19.00
  13 -13   0   70.59   18.80
  13 -13   0  114.59   13.30
 -13  13   0   59.89   12.70
 -13  13   0   78.89   21.70
 -13  13   0   79.29   11.60
 -13  13   0   73.59   22.20
  12 -13   0   26.10   16.20
  12 -13   0   27.40    7.90
 -12  13   0   14.20   15.70
 -12  13   0   24.40   15.40
 -12  13   0   30.20    9.80
 -12  13   0   31.10    7.60
  11 -13   0  179.28   28.10
  11 -13   0  210.18   16.90
 -11  13   0  171.88   15.80
 -11  13   0  154.08   27.50
 -11  13   0  168.18   31.60
 -11  13   0  183.98   19.80
  10 -13   0   21.50    6.30
  10 -13   0   17.70   15.20
 -10  13   0    6.20   13.80
 -10  13   0   17.60    8.50
 -10  13   0   18.40    5.40
 -10  13   0   29.80   14.80
   9 -13   0    7.30    5.30
   9 -13   0    3.50   13.20
  -9  13   0   14.40    8.20
  -9  13   0    9.80   12.80
  -9  13   0   -0.90    4.30
  -9  13   0   -4.10   11.30
   8 -13   0   32.80   15.20
  -8  13   0   28.40   14.40
  -8  13   0   32.00   12.50
  -8  13   0   34.80    7.20
  -8  13   0   34.20   10.00
   7 -13   0  537.05   36.40
   7 -13   0  504.05   44.80
  -7  13   0  518.65   41.10
  -7  13   0  508.25   44.60
  -7  13   0  499.95   46.70
  -7  13   0  521.75   38.00
   6 -13   0   -1.20   10.40
   6 -13   0    5.70    9.50
   6 -13   0    5.10    2.90
  -6  13   0  -13.60    7.70
  -6  13   0   -1.20    6.10
  -6  13   0    1.20    3.60
  -6  13   0   -0.70    7.80
   5 -13   0  178.28   13.40
   5 -13   0  185.58   22.50
   5 -13   0  176.68   26.60
  -5  13   0  178.98   14.30
  -5  13   0  190.78   23.10
   4 -13   0  729.63   53.09
   4 -13   0  688.83   48.40
   4 -13   0  680.13   54.89
   4 -13   0  755.62   56.99
  -4  13   0  708.93   56.59
  -4  13   0  732.13   54.99
  -4  13   0  673.43   53.29
   3 -13   0   54.59    5.80
   3 -13   0   45.90    9.90
   3 -13   0   31.80   11.90
   3 -13   0   46.40   12.70
  -3  13   0   77.09   14.20
  -3  13   0   65.39    7.50
  -3  13   0   59.09   14.40
  -3  13   0   55.59   11.80
   2 -13   0   42.90   12.80
   2 -13   0   54.99   12.00
   2 -13   0   48.40   10.60
  -2  13   0   31.70   10.00
  -2  13   0   46.00   12.50
  -2  13   0   44.50    7.30
  -2  13   0   49.70    7.30
  -2  13   0   57.89   12.00
   1 -13   0   53.69   10.90
   1 -13   0   57.49   15.00
   1 -13   0   53.49   12.00
  -1  13   0   66.59   12.80
  -1  13   0   76.09   14.20
  -1  13   0   59.89    8.60
  -1  13   0   62.29    8.90
  -1  13   0   50.19   12.70
   0 -13   0  766.92   56.99
   0 -13   0  656.13   51.69
   0 -13   0  718.73   52.39
   0  13   0  689.73   50.49
   0  13   0  724.03   54.09
   0  13   0  681.13   49.80
   0  13   0  739.63   53.09
   0  13   0  666.23   52.19
  -1 -13   0   14.80    8.00
  -1 -13   0   12.80   10.20
  -1 -13   0    1.30    5.80
   1  13   0   17.50    8.10
   1  13   0   15.80    8.70
   1  13   0   16.50   12.30
   1  13   0    7.40    7.70
   1  13   0   10.70    6.40
   1  13   0   11.20    5.30
  -2 -13   0  950.00   69.89
  -2 -13   0 1050.59   75.69
   2  13   0  948.61   70.49
   2  13   0 1008.80   70.39
   2  13   0  999.00   72.19
   2  13   0  973.10   68.69
   2  13   0 1033.00   71.59
   2  13   0  879.91   77.69
  -3 -13   0  425.56   37.10
  -3 -13   0  423.46   31.80
   3  13   0  407.06   33.70
   3  13   0  384.36   32.60
   3  13   0  460.35   41.70
   3  13   0  391.36   33.00
   3  13   0  406.56   30.70
   3  13   0  386.26   32.40
  -4 -13   0  252.17   21.20
  -4 -13   0  273.37   27.70
   4  13   0  259.17   23.50
   4  13   0  245.38   22.80
   4  13   0  233.88   20.40
   4  13   0  237.38   29.80
   4  13   0  256.77   23.30
  -5 -13   0  117.79   25.00
  -5 -13   0   90.99   11.20
  -5 -13   0   81.39   16.80
   5  13   0   85.39   13.70
   5  13   0   86.69   11.50
   5  13   0   95.89   14.00
   5  13   0   71.09   13.60
   5  13   0  129.59   16.20
  -6 -13   0    8.00    9.70
  -6 -13   0    2.30   11.00
  -6 -13   0    8.10    5.60
   6  13   0   -1.60    4.60
   6  13   0    9.10    7.10
   6  13   0   -5.50    6.50
   6  13   0   -7.80    4.60
  -7 -13   0    8.30   13.90
  -7 -13   0    6.40    9.50
   7  13   0    2.90    6.80
   7  13   0    3.40    5.10
   7  13   0   -5.50    6.60
   7  13   0    4.60    5.40
  -8 -13   0   33.40   18.50
  -8 -13   0   26.80   12.10
  -8 -13   0    9.80   17.70
   8  13   0   25.20    8.00
   8  13   0   45.80   10.60
   8  13   0   52.69   12.20
   8  13   0   30.00    7.50
  -9 -13   0   34.00   18.60
  -9 -13   0    2.80   12.00
  -9 -13   0   -4.10    9.10
   9  13   0    3.00    6.20
   9  13   0    8.80    8.70
   9  13   0   19.10    8.30
   9  13   0   13.90    6.70
 -10 -13   0  194.98   37.20
 -10 -13   0  237.28   38.90
 -10 -13   0  243.38   24.10
  10  13   0  208.48   20.60
 -11 -13   0    7.80    8.70
 -11 -13   0   45.20   19.30
 -11 -13   0    0.10   11.30
  11  13   0    9.20    7.30
  11  13   0    3.40    7.10
 -12 -13   0   -2.40   15.80
 -12 -13   0   -3.20   13.70
 -12 -13   0   15.00    9.20
  12  13   0   14.90    7.20
  12  13   0    0.40    6.90
 -13 -13   0   51.79   18.60
 -13 -13   0   59.09   23.80
 -13 -13   0   77.79   15.10
  13  13   0   63.09   12.40
  13  13   0   74.79   12.70
 -14 -13   0  155.68   22.60
 -14 -13   0  174.78   33.50
 -14 -13   0  194.08   38.40
  14  13   0  152.38   17.50
  14  13   0  143.49   17.50
  14  13   0  157.38   16.50
 -15 -13   0   54.49   25.00
 -15 -13   0   79.89   26.30
  15  13   0   38.20   11.30
  15  13   0   42.70   10.20
  15  13   0   56.89   12.00
 -16 -13   0   47.80   23.50
 -16 -13   0   44.90   22.60
  16  13   0   42.70   12.50
  16  13   0   30.00   10.80
  16  13   0   64.39   16.20
 -17 -13   0    4.00   14.80
 -17 -13   0   -0.30   17.70
  17  13   0   -1.90    8.40
  17  13   0   -1.90    8.60
  17  13   0   -2.80    5.80
 -18 -13   0   45.90   23.90
 -18 -13   0   52.59   28.20
  18  13   0   47.00   12.80
  18  13   0   51.29   13.40
  18  13   0   45.30    8.00
 -19 -13   0    5.50   23.60
 -19 -13   0    2.20   21.00
  19  13   0    4.10   10.00
  19  13   0   -1.10    8.60
  18 -14   0   26.60   18.60
 -18  14   0  -15.70   14.50
 -18  14   0   18.00    6.30
 -18  14   0   39.90   21.90
  17 -14   0   94.39   25.50
 -17  14   0  113.19   29.20
 -17  14   0  102.59   16.30
 -17  14   0   67.29   29.00
  16 -14   0   20.70   17.40
 -16  14   0   62.59   20.80
 -16  14   0   37.10   14.00
 -16  14   0   42.90   11.70
  15 -14   0   23.10   11.80
  15 -14   0   26.10   17.80
 -15  14   0    7.60   16.00
 -15  14   0   -3.00    8.10
 -15  14   0    6.00    6.70
 -15  14   0   14.90   15.80
  14 -14   0  -15.80   13.10
  14 -14   0    5.30    7.60
 -14  14   0   14.10   14.50
 -14  14   0   12.60    6.70
 -14  14   0   -7.40    6.90
 -14  14   0   -7.00   14.80
  13 -14   0   24.40    7.60
  13 -14   0   35.00   17.10
 -13  14   0   11.70    7.90
 -13  14   0   20.60   16.00
 -13  14   0   17.50    6.40
 -13  14   0   17.40   17.70
  12 -14   0   15.70   16.90
  12 -14   0   23.10    7.00
 -12  14   0   20.00    9.90
 -12  14   0   28.80   17.10
 -12  14   0   28.10    6.90
 -12  14   0   14.00   17.20
  11 -14   0  165.98   28.70
  11 -14   0  252.97   19.00
 -11  14   0  209.18   17.90
 -11  14   0  261.27   38.40
 -11  14   0  206.38   22.20
 -11  14   0  234.38   32.90
  10 -14   0  117.79   23.30
  10 -14   0  144.79   12.90
 -10  14   0  144.89   17.30
 -10  14   0  140.29   12.50
 -10  14   0  169.78   25.40
 -10  14   0  159.28   28.90
   9 -14   0  123.69   24.50
  -9  14   0  180.28   18.90
  -9  14   0  149.49   25.20
  -9  14   0  156.48   28.30
   8 -14   0   98.39    8.50
   8 -14   0   78.29   20.00
  -8  14   0   78.89   20.90
  -8  14   0  104.89   15.40
  -8  14   0   79.29   18.80
   7 -14   0   80.79    7.20
   7 -14   0   69.19   17.60
  -7  14   0  102.09   19.50
  -7  14   0   65.09   17.80
  -7  14   0   92.79   14.60
   6 -14   0   77.79   17.20
   6 -14   0  104.79   18.80
   6 -14   0   81.89    7.40
  -6  14   0  118.19   14.50
  -6  14   0   91.79   17.20
  -6  14   0   98.39   20.50
   5 -14   0   -1.50   10.90
   5 -14   0    0.80    2.30
   5 -14   0   -3.40    9.60
  -5  14   0    4.70   10.00
  -5  14   0    0.10    3.70
  -5  14   0    0.40    8.90
   4 -14   0  161.38   22.60
   4 -14   0  113.49   19.10
  -4  14   0  153.38   18.10
  -4  14   0  151.68   22.40
  -4  14   0   93.29   13.70
  -4  14   0  122.19   10.90
   3 -14   0  122.99   20.60
   3 -14   0  139.79   19.20
  -3  14   0  131.89   16.00
  -3  14   0   94.99   18.00
  -3  14   0  109.29   20.40
  -3  14   0  112.69   11.10
  -3  14   0  137.89   11.90
   2 -14   0  128.99   18.10
   2 -14   0  124.79   21.00
  -2  14   0  130.89   12.30
  -2  14   0  138.79   21.00
  -2  14   0  142.69   18.40
  -2  14   0  125.59   12.30
  -2  14   0  141.29   20.60
   1 -14   0   59.99   15.80
   1 -14   0   46.10   11.70
   1 -14   0   40.50    9.50
  -1  14   0   51.89   12.30
  -1  14   0   65.39   12.20
  -1  14   0   61.09    8.90
  -1  14   0   57.59    9.20
  -1  14   0   85.29   15.80
   0 -14   0   76.19   16.30
   0 -14   0   79.89   12.20
   0 -14   0   58.99   12.00
   0  14   0   67.99   10.20
   0  14   0   58.19   12.30
   0  14   0   53.79   12.70
   0  14   0   62.69    9.30
   0  14   0   40.40   11.20
  -1 -14   0  181.08   18.40
  -1 -14   0  197.78   23.60
   1  14   0  176.88   18.60
   1  14   0  159.88   19.30
   1  14   0  210.48   31.00
   1  14   0  175.58   18.90
   1  14   0  206.18   16.40
   1  14   0  183.18   17.30
  -2 -14   0  180.28   17.90
  -2 -14   0  210.88   23.60
   2  14   0  182.38   18.00
   2  14   0  154.18   15.80
   2  14   0  196.48   20.20
   2  14   0  185.98   20.70
  -3 -14   0  173.88   23.80
  -3 -14   0  152.18   15.40
   3  14   0  137.09   13.90
   3  14   0  146.39   16.50
   3  14   0  143.89   17.10
   3  14   0  128.19   15.40
   3  14   0  165.18   21.30
  -4 -14   0   -0.30    5.80
  -4 -14   0  -11.00    8.10
   4  14   0   -4.70    6.30
   4  14   0    2.20    6.80
   4  14   0    0.00    6.40
   4  14   0    2.20    7.10
   4  14   0   -2.80    5.00
  -5 -14   0  314.57   30.60
  -5 -14   0  314.97   24.90
   5  14   0  293.27   27.20
   5  14   0  303.67   26.50
   5  14   0  296.67   27.00
   5  14   0  320.07   27.60
   5  14   0  294.77   24.60
  -6 -14   0   17.90   14.70
  -6 -14   0   11.20    9.50
  -6 -14   0   14.00    6.40
   6  14   0    5.60    5.60
   6  14   0    0.40    7.00
   6  14   0    1.20    5.00
   6  14   0    0.70    7.80
   6  14   0   -7.00    8.10
  -7 -14   0   -5.30    9.50
  -7 -14   0   24.40   13.30
   7  14   0   -2.30    7.80
   7  14   0    4.40    6.30
   7  14   0   10.50    5.90
   7  14   0    4.60    8.30
  -8 -14   0   48.90   19.70
  -8 -14   0   65.59   15.20
   8  14   0   42.20    8.70
   8  14   0   42.00    9.90
   8  14   0   62.39   13.30
   8  14   0   65.89   13.00
  -9 -14   0    8.00   15.30
  -9 -14   0   -0.40    8.70
   9  14   0    2.70    7.00
   9  14   0    2.10    6.60
   9  14   0   -4.80    6.30
 -10 -14   0   25.00   15.70
 -10 -14   0   15.40   13.80
 -10 -14   0   21.80   10.50
  10  14   0   12.40    6.40
  10  14   0   -2.20    7.20
  10  14   0    8.70    7.30
 -11 -14   0    8.00   13.30
 -11 -14   0   20.40   11.30
 -11 -14   0   24.60   18.70
  11  14   0   18.90    8.30
  11  14   0    4.90    6.60
  11  14   0   18.50   10.10
 -12 -14   0    6.80    9.60
 -12 -14   0   41.20   18.80
 -12 -14   0   23.20   17.50
  12  14   0   23.10    8.80
  12  14   0    6.40    7.40
 -13 -14   0   70.49   14.50
 -13 -14   0   55.69   22.90
 -13 -14   0   73.89   25.00
  13  14   0   60.49   12.30
  13  14   0   30.70   10.00
 -14 -14   0    7.70   10.20
 -14 -14   0   -1.30   14.30
  14  14   0    5.40    8.20
  14  14   0   -0.20    8.00
  14  14   0   12.30    7.50
 -15 -14   0   13.80   16.50
 -15 -14   0   -5.90   15.90
  15  14   0    3.00    7.60
  15  14   0   -0.10    6.50
  15  14   0   19.50    9.10
 -16 -14   0  102.09   25.90
 -16 -14   0  122.39   32.80
  16  14   0  100.09   16.70
  16  14   0   89.79   15.80
  16  14   0  113.09   13.60
 -17 -14   0   16.30   18.60
 -17 -14   0   13.70   21.40
  17  14   0   19.60   10.20
  17  14   0   10.90    7.40
  17  14   0   19.10    9.70
 -18 -14   0   -1.50   19.70
 -18 -14   0   19.60   19.00
  18  14   0   11.90   10.10
  17 -15   0   25.60   19.40
 -17  15   0   61.69   13.60
 -17  15   0   26.00   18.30
 -17  15   0   51.49   26.10
  16 -15   0   70.29   23.80
 -16  15   0   56.39   24.30
 -16  15   0   88.39   15.90
 -16  15   0   52.39   21.50
  15 -15   0  127.29   27.90
 -15  15   0  166.88   30.30
 -15  15   0  152.98   20.20
 -15  15   0  156.58   34.60
  14 -15   0   52.99    8.90
  14 -15   0   17.70   17.50
 -14  15   0   12.60   14.20
 -14  15   0   48.60   22.10
 -14  15   0   49.60   12.10
  13 -15   0   26.90   19.60
  13 -15   0    9.30    6.90
 -13  15   0   15.60    5.20
 -13  15   0   13.80    8.90
 -13  15   0    0.80   11.80
  12 -15   0  163.38   15.80
  12 -15   0  184.98   28.40
 -12  15   0  196.18   15.10
 -12  15   0  196.68   20.80
 -12  15   0  169.58   32.60
 -12  15   0  203.98   31.70
  11 -15   0   -3.90    3.80
  11 -15   0    7.50   14.60
 -11  15   0   -8.70    7.40
 -11  15   0   -2.70   12.40
 -11  15   0  -16.20   14.50
  10 -15   0   85.99   20.80
 -10  15   0  107.39   25.60
 -10  15   0   85.29   20.80
 -10  15   0  107.29   16.60
   9 -15   0  136.89   24.30
  -9  15   0  128.69   23.30
  -9  15   0  105.99   24.10
  -9  15   0  132.59   18.60
   8 -15   0  161.18   24.70
  -8  15   0  110.09   21.70
  -8  15   0  108.69   17.20
  -8  15   0  108.69   22.70
   7 -15   0  307.67   32.90
  -7  15   0  356.96   35.70
  -7  15   0  281.87   31.90
  -7  15   0  341.47   29.30
   6 -15   0   10.70   12.20
   6 -15   0   33.90   13.90
   6 -15   0   35.10    4.00
  -6  15   0   29.40   10.20
  -6  15   0   22.70   11.20
  -6  15   0   29.20   15.20
   5 -15   0  303.17   31.00
   5 -15   0  368.96   32.80
  -5  15   0  327.07   29.00
  -5  15   0  314.37   22.70
  -5  15   0  270.77   29.50
  -5  15   0  294.17   32.10
   4 -15   0   42.60   13.40
   4 -15   0   38.30   14.90
  -4  15   0   42.20   12.90
  -4  15   0   49.20    6.30
  -4  15   0   21.50    6.80
  -4  15   0   27.30   12.80
   3 -15   0  226.78   24.80
   3 -15   0  277.47   28.10
  -3  15   0  232.98   18.90
  -3  15   0  273.37   25.30
  -3  15   0  227.18   18.70
  -3  15   0  232.78   26.20
   2 -15   0    5.40   11.20
  -2  15   0    2.30    5.40
  -2  15   0   -5.20    4.80
  -2  15   0    4.10    8.90
  -2  15   0   12.50    9.40
   1 -15   0   54.19   13.10
   1 -15   0   52.59   15.30
  -1  15   0   42.10   11.80
  -1  15   0   65.19    9.50
  -1  15   0   45.60   13.10
  -1  15   0   58.69   11.90
  -1  15   0   49.60    8.80
   0 -15   0    9.60    7.50
   0 -15   0   15.80   11.00
   0  15   0    7.50    8.90
   0  15   0    8.80    9.00
   0  15   0    2.70    5.50
   0  15   0   16.70    9.00
   0  15   0   16.10    6.80
  -1 -15   0   40.20   13.60
  -1 -15   0   47.90   11.10
   1  15   0   57.89   10.00
   1  15   0   59.69   12.20
   1  15   0   35.40   11.40
   1  15   0   41.90   11.20
   1  15   0   38.50    8.10
  -2 -15   0   34.50   13.60
  -2 -15   0   37.50    9.40
   2  15   0   29.30   10.00
   2  15   0   17.30    9.20
   2  15   0   38.80    9.40
   2  15   0   32.30    7.70
   2  15   0   38.40   11.40
  -3 -15   0   15.20   11.10
  -3 -15   0   15.80    7.70
   3  15   0   14.30    9.60
   3  15   0   14.90    8.80
   3  15   0   15.00    8.90
   3  15   0   15.90    8.00
   3  15   0   14.60    6.10
  -4 -15   0   -1.20   10.00
  -4 -15   0    9.80    7.20
   4  15   0    9.90    7.80
   4  15   0   -4.00    7.30
   4  15   0    6.80    7.80
   4  15   0    5.80    5.60
   4  15   0    1.00    7.80
  -5 -15   0    1.50    6.00
  -5 -15   0    3.70   10.30
   5  15   0    1.40    6.30
   5  15   0   18.40    9.60
   5  15   0   -5.80    6.40
   5  15   0    1.30    7.40
  -6 -15   0  284.87   29.90
  -6 -15   0  272.27   23.40
  -6 -15   0  354.66   37.60
   6  15   0  296.67   26.80
   6  15   0  280.87   26.60
   6  15   0  288.67   24.20
   6  15   0  288.67   26.20
   6  15   0  270.37   22.80
  -7 -15   0  169.98   20.90
  -7 -15   0  182.28   32.50
   7  15   0  142.29   17.30
   7  15   0  150.28   20.70
   7  15   0  128.19   14.00
   7  15   0  133.29   18.00
   7  15   0  144.39   15.00
  -8 -15   0  248.88   37.20
  -8 -15   0  187.38   22.70
   8  15   0  141.79   16.30
   8  15   0  144.79   16.60
   8  15   0  180.08   19.60
  -9 -15   0   -6.20    8.80
  -9 -15   0   -4.30   15.60
   9  15   0    0.40    6.10
   9  15   0   15.70   10.00
   9  15   0   -0.90    6.20
 -10 -15   0   19.40   15.20
 -10 -15   0  -11.80    8.50
  10  15   0    5.60    6.20
  10  15   0    3.70    8.10
  10  15   0    3.00    7.00
 -11 -15   0  139.99   21.60
 -11 -15   0  128.19   29.10
 -11 -15   0  159.38   34.80
  11  15   0  117.69   19.00
  11  15   0  112.59   16.40
  11  15   0  123.69   14.20
 -12 -15   0   46.30   22.30
 -12 -15   0   57.39   16.20
 -12 -15   0   85.99   26.90
  12  15   0   56.69   11.50
  12  15   0   64.99   12.40
  12  15   0   54.59   13.10
 -13 -15   0   52.19   21.70
 -13 -15   0   26.30   14.80
 -13 -15   0   -7.30    9.30
  13  15   0   16.50    9.10
  13  15   0   -6.80    7.10
  13  15   0    7.80    7.20
 -14 -15   0   53.99   22.90
 -14 -15   0   51.99   20.40
  14  15   0    6.50    7.90
  14  15   0    9.20    8.20
  14  15   0   -0.50    7.20
 -15 -15   0  227.78   43.70
 -15 -15   0  284.97   45.50
  15  15   0  209.38   21.50
  15  15   0  210.78   21.00
  15  15   0  209.38   22.10
 -16 -15   0   46.00   22.90
 -16 -15   0   22.60   19.90
  16  15   0   60.89   13.60
  16  15   0   16.20    7.90
  16  15   0   27.10   10.70
 -17 -15   0   25.10   23.40
 -17 -15   0   50.19   21.40
  17  15   0    9.10    9.90
  17  15   0    7.00    7.20
  17  15   0    5.10    8.00
 -17  16   0   30.60   21.80
  16 -16   0   21.20   20.00
 -16  16   0   -5.90   16.00
 -16  16   0   26.70   16.20
 -16  16   0    8.10    9.40
  15 -16   0   43.90   21.70
 -15  16   0   50.79   25.40
 -15  16   0   43.70   20.10
 -15  16   0   66.69   15.00
  14 -16   0   -0.90    7.70
  14 -16   0    4.40   16.60
  14 -16   0   -7.00    1.90
 -14  16   0    2.80   13.40
 -14  16   0   -6.70    8.00
 -14  16   0    8.30   16.10
  13 -16   0  129.79   26.20
  13 -16   0  163.58   14.10
 -13  16   0  180.78   20.20
 -13  16   0  149.39   32.30
  12 -16   0  -20.60   22.50
 -12  16   0    5.40   13.60
 -12  16   0   19.10   19.90
 -12  16   0   -4.00    7.20
  11 -16   0   20.40   17.00
 -11  16   0   24.70   10.60
 -11  16   0   11.70   15.30
 -11  16   0    4.00   14.30
  10 -16   0   89.49   22.10
 -10  16   0   57.89   18.10
 -10  16   0   96.69   16.00
 -10  16   0   64.99   20.50
   9 -16   0   77.79   20.00
  -9  16   0   84.69   21.80
  -9  16   0   75.59   14.80
  -9  16   0   91.29   21.50
   8 -16   0   46.70   16.20
  -8  16   0   28.40   14.00
  -8  16   0   40.00   16.60
  -8  16   0   28.50    9.90
   7 -16   0   52.09   17.10
  -7  16   0   58.79   17.10
  -7  16   0   63.79   13.00
  -7  16   0   59.39   16.00
   6 -16   0  -13.40    9.00
   6 -16   0    9.20   13.30
  -6  16   0    0.20    7.40
  -6  16   0   10.40   12.50
  -6  16   0   -5.30    9.30
   5 -16   0  231.68   26.50
   5 -16   0  168.68   25.60
  -5  16   0  173.98   24.70
  -5  16   0  206.18   25.60
  -5  16   0  179.78   20.50
   4 -16   0  136.29   23.00
   4 -16   0  127.29   20.60
  -4  16   0  172.98   25.60
  -4  16   0  150.68   22.10
  -4  16   0  117.49   13.90
  -4  16   0  139.89   12.00
   3 -16   0   -0.50   10.30
   3 -16   0   14.10   11.70
  -3  16   0    6.70   10.80
  -3  16   0   12.60    5.20
  -3  16   0   11.00   10.40
  -3  16   0    9.20    5.30
   2 -16   0   65.69   17.60
   2 -16   0   60.09   14.50
  -2  16   0   52.39   13.70
  -2  16   0   71.79    9.70
  -2  16   0   78.39   10.20
  -2  16   0   87.69   18.40
   1 -16   0   42.00   14.10
   1 -16   0   33.10   11.40
  -1  16   0   49.50   13.10
  -1  16   0   34.70   12.80
  -1  16   0   29.80    7.30
  -1  16   0   41.80    8.00
   0 -16   0    9.40   11.30
   0  16   0    8.50    6.70
   0  16   0    6.40    8.70
   0  16   0    8.80    5.50
   0  16   0   11.30   10.10
  -1 -16   0  342.57   32.50
  -1 -16   0  332.87   26.80
   1  16   0  278.47   24.20
   1  16   0  292.77   27.60
   1  16   0  303.57   29.10
   1  16   0  302.47   25.10
   1  16   0  267.17   27.00
  -2 -16   0  233.48   21.70
  -2 -16   0  187.68   26.20
   2  16   0  226.68   19.80
   2  16   0  237.78   23.00
   2  16   0  192.28   22.20
   2  16   0  247.98   21.30
   2  16   0  254.97   24.60
  -3 -16   0   80.39   18.40
  -3 -16   0   97.89   13.50
   3  16   0   64.69   14.10
   3  16   0   86.79   11.70
   3  16   0   73.59   14.50
   3  16   0  123.39   15.20
   3  16   0   84.59   14.40
  -4 -16   0   44.20   14.50
  -4 -16   0   57.69   10.60
   4  16   0   63.49   11.90
   4  16   0   29.30   10.50
   4  16   0   59.29   12.20
   4  16   0   45.70   12.30
   4  16   0   30.30    7.90
  -5 -16   0  164.88   24.80
  -5 -16   0  153.48   16.20
   5  16   0  141.89   18.40
   5  16   0  147.39   17.40
   5  16   0  178.78   16.20
   5  16   0  177.68   19.50
  -6 -16   0  131.59   15.60
  -6 -16   0  134.39   22.80
   6  16   0  127.49   14.60
   6  16   0  152.88   18.30
   6  16   0  149.69   20.20
   6  16   0  121.29   13.20
  -7 -16   0  447.46   45.90
  -7 -16   0  461.05   39.30
   7  16   0  384.66   34.80
   7  16   0  385.56   34.80
   7  16   0  395.66   32.30
  -8 -16   0   22.50   12.20
  -8 -16   0   35.70   19.60
   8  16   0   11.50    7.50
   8  16   0   13.70    9.70
   8  16   0   10.20    8.30
   8  16   0   14.90    6.80
  -9 -16   0  132.99   22.30
  -9 -16   0  166.88   32.10
   9  16   0  161.48   21.20
   9  16   0  124.59   13.90
   9  16   0  128.79   15.60
 -10 -16   0   -4.00   10.00
 -10 -16   0    8.70   17.40
  10  16   0    8.50    7.90
  10  16   0    2.60    8.40
  10  16   0    4.30    6.50
 -11 -16   0   40.20   20.30
 -11 -16   0   19.60   11.60
  11  16   0   18.70   10.20
  11  16   0   20.20    8.30
  11  16   0   24.20    8.40
 -12 -16   0   -4.80   11.50
 -12 -16   0    8.50   16.70
  12  16   0   19.80    9.10
  12  16   0   15.10    7.70
  12  16   0    9.80    9.60
 -13 -16   0   22.10   11.00
 -13 -16   0   20.60   22.10
 -13 -16   0   36.70   22.00
  13  16   0   27.00    9.00
  13  16   0   43.90   10.90
  13  16   0   20.80   10.60
  13  16   0   20.50    8.80
 -14 -16   0  114.49   31.50
 -14 -16   0  158.48   34.20
  14  16   0  151.98   22.60
  14  16   0  128.39   15.70
  14  16   0  123.09   17.20
  14  16   0  110.99   17.00
 -15 -16   0    2.80   18.60
 -15 -16   0   20.10   23.70
  15  16   0   22.60   10.80
  15  16   0   22.60    9.30
  15  16   0    2.30    8.30
  15  16   0    8.00    7.70
 -16 -16   0    3.30   19.10
 -16 -16   0    3.80   19.10
  16  16   0   23.50   10.10
  16  16   0  -10.60    7.90
  16  16   0    5.70    7.20
  16  16   0    9.00   10.10
 -17 -16   0  135.19   32.20
 -17 -16   0  142.59   40.90
  17  16   0  117.79   18.50
  17  16   0  146.79   20.40
  17  16   0  150.98   16.50
  16 -17   0   56.69   21.60
 -16  17   0   36.10   12.60
 -16  17   0   51.79   18.80
 -16  17   0   77.39   26.70
  15 -17   0  -15.20   16.60
 -15  17   0   38.80   19.10
 -15  17   0   -1.60   16.90
 -15  17   0    1.60    8.80
  14 -17   0   32.40   20.90
 -14  17   0   71.29   22.30
 -14  17   0   61.39   22.10
 -14  17   0   49.90   13.30
  13 -17   0  -12.60   14.90
 -13  17   0   28.70   11.60
 -13  17   0   23.10   15.30
 -13  17   0   33.00   18.90
  12 -17   0   94.29   23.60
 -12  17   0  108.19   27.50
 -12  17   0  124.49   19.00
 -12  17   0  154.28   39.80
  11 -17   0   11.80   16.10
 -11  17   0   24.30   10.90
 -11  17   0   32.60   16.50
 -11  17   0   26.20   16.70
  10 -17   0    2.00   14.90
 -10  17   0    4.80   12.00
 -10  17   0    6.10    8.90
 -10  17   0    1.60   14.10
   9 -17   0   10.70   14.30
  -9  17   0   25.80   18.00
  -9  17   0   28.90   10.60
  -9  17   0   24.40   14.20
   8 -17   0    2.50   13.30
  -8  17   0   -2.40   13.50
  -8  17   0   -0.80    7.80
  -8  17   0    5.50   12.10
   7 -17   0  166.78   24.30
  -7  17   0  127.59   24.70
  -7  17   0  121.79   19.00
  -7  17   0  126.39   22.70
   6 -17   0   39.80   16.60
  -6  17   0   33.40   15.00
  -6  17   0   52.59   12.70
  -6  17   0   41.10   13.70
   5 -17   0   68.59   17.10
   5 -17   0   97.49   19.80
  -5  17   0   81.09   14.90
  -5  17   0   58.09   15.70
  -5  17   0   59.69   17.20
   4 -17   0   24.50   13.90
   4 -17   0   22.80   12.90
  -4  17   0   25.50   12.90
  -4  17   0   16.30    9.30
  -4  17   0   18.90    4.30
  -4  17   0    7.80   11.60
   3 -17   0   21.40   11.70
   3 -17   0    7.30   11.70
  -3  17   0    8.30   10.10
  -3  17   0   -5.80   10.10
  -3  17   0    6.60    4.70
  -3  17   0    4.10    4.30
   2 -17   0   29.90   14.40
   2 -17   0   16.70   10.90
  -2  17   0    6.40   10.60
  -2  17   0   13.80    6.40
  -2  17   0    2.50    9.50
  -2  17   0   15.40    6.10
   1 -17   0   65.29   14.00
   1 -17   0   64.49   17.00
  -1  17   0   67.79   15.10
  -1  17   0   58.29    9.70
  -1  17   0   45.40   14.40
  -1  17   0   64.19   10.00
   0 -17   0  588.04   48.90
   0 -17   0  533.85   42.90
   0  17   0  528.85   40.10
   0  17   0  568.74   46.00
   0  17   0  534.55   44.00
   0  17   0  498.15   40.10
  -1 -17   0  193.98   21.10
  -1 -17   0  216.18   27.10
   1  17   0  213.98   18.70
   1  17   0  196.98   21.90
   1  17   0  186.38   23.10
   1  17   0  227.78   19.50
  -2 -17   0   -6.20   11.10
  -2 -17   0   -7.60    7.10
   2  17   0    4.30    6.90
   2  17   0   -0.10    8.00
   2  17   0    4.30    8.30
   2  17   0    3.60    5.60
  -3 -17   0  125.19   15.10
  -3 -17   0  134.49   22.80
   3  17   0  133.39   14.80
   3  17   0  107.09   12.90
   3  17   0  112.39   18.60
   3  17   0  146.39   21.60
  -4 -17   0   -3.00    6.60
  -4 -17   0   -4.40    8.80
   4  17   0   -0.40    7.60
   4  17   0    2.30    8.60
  -5 -17   0  167.28   24.30
  -5 -17   0  135.89   15.20
   5  17   0  137.09   15.10
   5  17   0  140.99   20.30
   5  17   0  149.88   21.30
  -6 -17   0  269.87   22.90
  -6 -17   0  266.97   29.50
   6  17   0  257.87   21.80
   6  17   0  256.67   23.00
   6  17   0  288.17   26.30
   6  17   0  252.17   25.90
  -7 -17   0  166.48   25.10
   7  17   0  113.49   13.10
   7  17   0  147.89   20.50
   7  17   0  116.89   16.00
   7  17   0  135.89   20.00
  -8 -17   0  257.77   29.10
   8  17   0  238.08   21.70
   8  17   0  257.27   26.00
   8  17   0  271.07   23.70
   8  17   0  267.67   25.80
  -9 -17   0   18.30   18.60
  -9 -17   0   32.60   13.10
   9  17   0   23.30   10.00
   9  17   0   13.60    7.50
   9  17   0   24.10   11.50
   9  17   0    8.40    6.40
 -10 -17   0   46.20   14.70
 -10 -17   0    0.70   18.40
  10  17   0   13.80   10.30
  10  17   0   18.00    8.80
  10  17   0   20.70   10.40
  10  17   0   23.70    8.30
 -11 -17   0   33.50   18.90
 -11 -17   0    8.00   11.40
  11  17   0   16.90    7.90
  11  17   0    6.70   10.20
  11  17   0    5.60    8.00
 -12 -17   0   39.60   19.70
 -12 -17   0   20.10   12.60
  12  17   0   19.50    9.30
  12  17   0   20.40   11.40
  12  17   0   21.20    7.80
 -13 -17   0   -8.30   21.30
 -13 -17   0   15.00   11.30
  13  17   0   28.30   12.70
  13  17   0   23.60    8.60
  13  17   0   17.70    9.30
  13  17   0   26.50    9.30
 -14 -17   0   33.00   19.20
  14  17   0    1.40    7.90
  14  17   0   12.90    9.40
  14  17   0    9.40    9.70
  14  17   0   13.10    9.50
 -15 -17   0    8.00   20.30
 -15 -17   0    5.30   16.90
  15  17   0    4.60    7.80
  15  17   0   -1.10    7.10
  15  17   0   -5.80    7.30
  15  17   0   10.60   11.20
 -16 -17   0   69.19   24.00
 -16 -17   0   31.30   19.90
  16  17   0   32.00   13.20
  16  17   0   42.10   12.00
  16  17   0   20.00    9.50
  16  17   0   26.30    9.40
  15 -18   0   -3.90   17.80
 -15  18   0   17.00   14.90
 -15  18   0   21.80   10.80
 -15  18   0   11.60   20.40
  14 -18   0    7.80   16.20
 -14  18   0   59.59   23.20
 -14  18   0   46.70   19.70
  13 -18   0  227.08   33.40
 -13  18   0  229.78   40.20
 -13  18   0  180.38   23.60
 -13  18   0  158.98   30.00
  12 -18   0   -8.60   14.40
 -12  18   0   12.20    9.60
 -12  18   0   24.00   17.20
 -12  18   0    9.30   14.20
  11 -18   0   66.89   21.20
 -11  18   0   53.89   22.10
 -11  18   0   71.39   15.50
 -11  18   0   54.39   22.70
  10 -18   0    3.60   14.90
 -10  18   0   -2.10   12.40
 -10  18   0   -0.30   12.90
 -10  18   0   10.50    9.70
   9 -18   0    6.60   14.00
  -9  18   0   10.70    8.60
  -9  18   0    0.90   11.90
  -9  18   0   -0.10   13.20
   8 -18   0   20.90   15.10
  -8  18   0    7.10   13.20
  -8  18   0    2.30   11.70
  -8  18   0   18.70   10.70
   7 -18   0   -8.70   12.10
  -7  18   0   -1.90    8.30
  -7  18   0   15.80   12.20
  -7  18   0    2.00   10.70
   6 -18   0    1.20   12.00
  -6  18   0   -0.10   12.10
  -6  18   0   -7.10   10.10
  -6  18   0   -4.60    8.70
   5 -18   0  123.39   22.70
   5 -18   0   71.99   17.50
  -5  18   0  101.39   22.30
  -5  18   0  110.09   20.40
  -5  18   0   99.29   17.10
   4 -18   0   37.80   14.60
   4 -18   0   70.29   18.10
  -4  18   0   48.60   16.90
  -4  18   0   47.80   12.60
  -4  18   0   50.79   16.10
   3 -18   0    6.10   11.10
   3 -18   0   16.90   12.60
  -3  18   0   15.30    5.00
  -3  18   0   21.60    5.60
  -3  18   0   30.10    9.60
  -3  18   0   12.60   11.80
  -3  18   0    3.30    9.80
   2 -18   0   38.10   13.40
   2 -18   0   76.79   17.70
  -2  18   0   64.49   14.60
  -2  18   0   66.99    9.40
  -2  18   0   49.60   15.60
  -2  18   0   32.30    7.60
   1 -18   0  292.97   27.10
   1 -18   0  316.97   32.70
  -1  18   0  284.77   23.20
  -1  18   0  286.77   29.90
  -1  18   0  250.07   22.40
  -1  18   0  289.47   28.20
   0 -18   0  177.58   19.90
   0 -18   0  178.58   26.70
   0  18   0  196.08   22.80
   0  18   0  163.58   16.40
   0  18   0  156.98   22.40
   0  18   0  151.38   16.20
  -1 -18   0  146.29   17.00
  -1 -18   0  160.18   24.90
   1  18   0  135.99   14.90
   1  18   0  102.99   18.90
   1  18   0  132.89   19.50
   1  18   0  117.59   14.10
  -2 -18   0   63.89   12.90
  -2 -18   0   73.39   18.10
   2  18   0   83.79   15.60
   2  18   0   89.29   13.30
   2  18   0   70.19   15.80
   2  18   0   85.19   12.40
  -3 -18   0   43.30   16.00
  -3 -18   0   49.40   11.40
   3  18   0   72.39   15.20
   3  18   0   59.39   13.10
   3  18   0   26.50    8.30
   3  18   0   76.29   12.10
  -4 -18   0   42.40   16.30
  -4 -18   0   57.19   11.10
   4  18   0   55.79   10.50
   4  18   0   60.39   13.90
   4  18   0   61.99   14.50
  -5 -18   0   55.29   10.80
  -5 -18   0   41.40   14.70
   5  18   0   39.70    9.10
   5  18   0   39.30   12.10
   5  18   0   47.10   13.70
  -6 -18   0    2.70   11.10
  -6 -18   0    1.90    6.90
   6  18   0   13.00    7.40
   6  18   0    5.50    9.00
   6  18   0   10.50    6.80
   6  18   0    6.50    9.20
  -7 -18   0    0.10   11.20
   7  18   0   17.70    9.20
   7  18   0   20.90    8.30
   7  18   0   13.90    9.20
   7  18   0   15.20    6.80
  -8 -18   0    9.50   10.80
   8  18   0   12.20    6.40
   8  18   0   14.60    9.80
   8  18   0   -6.10    9.60
   8  18   0   20.20    7.80
  -9 -18   0   16.40   11.70
   9  18   0    9.50    7.60
   9  18   0    7.90    9.50
   9  18   0    5.30    8.10
   9  18   0    3.40    6.30
 -10 -18   0  213.78   26.30
 -10 -18   0  245.48   40.20
  10  18   0  212.58   24.10
  10  18   0  216.88   21.50
  10  18   0  198.38   19.30
  10  18   0  213.48   23.20
 -11 -18   0    1.90   10.30
 -11 -18   0   15.60   18.60
  11  18   0   15.40    8.90
  11  18   0   19.00    7.80
  11  18   0   35.50   15.30
  11  18   0   21.90   11.70
 -12 -18   0    6.20   18.30
 -12 -18   0   14.60   11.10
  12  18   0   12.90   10.40
  12  18   0    1.30    8.10
  12  18   0    4.00    7.90
  12  18   0    4.30    8.80
  12  18   0   10.80    7.20
 -13 -18   0   21.30   20.10
  13  18   0   15.10   11.60
  13  18   0   11.60    8.30
  13  18   0   14.90    9.10
  13  18   0   14.70    8.40
 -14 -18   0   34.90   19.30
  14  18   0    9.50    9.20
  14  18   0    0.70   11.40
  14  18   0   10.30    7.50
  14  18   0   13.10    9.50
 -15 -18   0    3.00   20.80
  15  18   0    0.60    7.50
  15  18   0   10.00    9.60
  15  18   0  -16.20   10.20
  15  18   0   -0.60    6.70
  14 -19   0   12.60   20.50
 -14  19   0   14.80   10.10
 -14  19   0   32.00   16.20
 -14  19   0   29.90   19.40
  13 -19   0    3.90   16.30
 -13  19   0  -11.00   13.90
 -13  19   0   -1.40    9.50
 -13  19   0  -15.80   12.00
  12 -19   0  119.39   27.30
 -12  19   0  164.48   21.00
 -12  19   0  167.18   27.30
 -12  19   0  164.28   35.00
  11 -19   0   13.30   17.00
 -11  19   0    7.90   13.00
 -11  19   0   10.80   15.10
 -11  19   0   13.50   10.90
  10 -19   0   14.20   15.90
 -10  19   0    1.10   11.50
 -10  19   0   -2.50   12.70
   9 -19   0  -16.70   12.60
  -9  19   0   12.10   15.50
  -9  19   0   21.20   13.90
  -9  19   0  -12.70   13.40
   8 -19   0   -7.10   13.10
  -8  19   0    2.00    8.50
  -8  19   0   19.30   13.70
  -8  19   0   35.20   17.70
   7 -19   0   -7.90   13.40
  -7  19   0    4.30   13.00
  -7  19   0   -4.90   11.30
  -7  19   0    0.00    8.80
   6 -19   0    8.60   12.30
  -6  19   0    4.70   11.20
  -6  19   0   -9.70    7.80
   5 -19   0  452.35   43.10
  -5  19   0  470.45   43.00
  -5  19   0  495.05   46.60
  -5  19   0  508.25   41.90
   4 -19   0  112.19   20.10
   4 -19   0  175.48   27.80
  -4  19   0  137.69   23.20
  -4  19   0  133.29   20.30
  -4  19   0  154.18   26.10
   3 -19   0  106.39   19.20
   3 -19   0  162.48   26.40
  -3  19   0  109.19   10.90
  -3  19   0  119.49   11.10
  -3  19   0   94.19   21.10
  -3  19   0  124.79   20.30
  -3  19   0  149.99   18.40
   2 -19   0    5.80   11.20
   2 -19   0   11.20   13.30
  -2  19   0   27.00   10.00
  -2  19   0   28.50    7.10
  -2  19   0   27.00   13.80
  -2  19   0   14.50    5.90
  -2  19   0   23.70   12.70
   1 -19   0  163.08   26.70
   1 -19   0  157.18   21.00
  -1  19   0  133.09   21.20
  -1  19   0  136.39   23.20
  -1  19   0  156.08   14.80
  -1  19   0  129.89   14.50
   0 -19   0   74.49   15.30
   0 -19   0   85.59   20.20
   0  19   0   71.09   16.50
   0  19   0  114.79   11.90
   0  19   0   70.39   17.20
   0  19   0   90.19   12.30
  -1 -19   0  188.38   19.90
  -1 -19   0  190.18   29.00
   1  19   0  174.38   21.30
   1  19   0  169.68   25.20
   1  19   0  164.98   17.00
  -2 -19   0   84.49   20.30
  -2 -19   0   74.49   13.40
   2  19   0   78.79   12.20
   2  19   0   83.79   16.60
   2  19   0   55.19   15.70
   2  19   0   79.49   12.30
  -3 -19   0  595.54   50.49
  -3 -19   0  579.44   42.90
   3  19   0  559.24   47.00
   3  19   0  487.85   43.30
   3  19   0  539.75   45.30
  -4 -19   0   50.79   17.70
  -4 -19   0   85.99   12.90
   4  19   0  103.19   17.50
   4  19   0   90.59   13.50
   4  19   0   88.59   17.40
  -5 -19   0    9.30   13.30
  -5 -19   0   20.20    8.80
   5  19   0   19.30    8.10
   5  19   0   23.30   11.00
   5  19   0    3.00    8.90
  -6 -19   0   73.19   18.60
  -6 -19   0   61.29   11.10
   6  19   0   50.49   11.10
   6  19   0   77.89   10.60
   6  19   0   61.39   14.80
   6  19   0   40.10   13.10
  -7 -19   0   90.49   20.30
   7  19   0  113.39   18.50
   7  19   0   91.89   16.40
   7  19   0   76.19   13.20
   7  19   0   86.19   12.20
  -8 -19   0   10.10   13.10
   8  19   0   -0.60    9.50
   8  19   0   17.80    6.80
   8  19   0    0.40    8.90
   8  19   0    8.90    7.30
  -9 -19   0  127.59   21.70
   9  19   0  107.49   18.80
   9  19   0  103.09   12.80
   9  19   0  121.19   16.30
 -10 -19   0    3.90   11.40
  10  19   0   16.70    8.50
  10  19   0    4.30   10.70
  10  19   0   -6.50    7.00
  10  19   0    6.70    8.90
  10  19   0   -3.20    5.50
 -11 -19   0   61.89   16.60
  11  19   0   89.39   14.90
  11  19   0   74.79   14.50
  11  19   0   70.19   15.00
  11  19   0   83.49   16.80
  11  19   0   57.59   10.90
 -12 -19   0   11.60   11.90
 -12 -19   0  -21.20   14.80
  12  19   0   -4.00    6.90
  12  19   0    5.20    8.70
  12  19   0    6.50    7.40
  12  19   0    0.30    8.70
  12  19   0    2.00   10.90
 -13 -19   0   42.70   20.60
  13  19   0   10.80    9.80
  13  19   0   22.10   10.20
  13  19   0   -2.90    7.80
  13  19   0    7.10   10.50
  13  19   0   10.60    7.90
 -14 -19   0   42.30   20.00
  14  19   0   42.80    9.90
  14  19   0   16.40   10.50
  14  19   0   27.10   10.90
  14  19   0   29.50   11.10
  14  19   0   18.70   11.70
  13 -20   0   22.70   21.00
 -13  20   0   63.19   15.20
 -13  20   0   56.79   17.70
 -13  20   0   55.79   23.40
  12 -20   0   12.80   18.50
 -12  20   0   14.10   10.40
 -12  20   0   38.30   19.70
 -12  20   0   19.40   16.30
  11 -20   0  -14.30   15.60
 -11  20   0   16.20   15.20
 -11  20   0   13.20   14.70
 -11  20   0   10.00    9.10
  10 -20   0   35.00   19.10
 -10  20   0    5.10   15.10
 -10  20   0    9.50   10.30
 -10  20   0   53.49   17.00
   9 -20   0    4.10   14.60
  -9  20   0   -7.80   14.50
  -9  20   0    2.00    8.80
  -9  20   0   21.50   15.50
   8 -20   0   17.60   16.70
  -8  20   0   23.00   14.10
  -8  20   0   13.00   12.70
  -8  20   0   32.10   12.20
   7 -20   0   18.70   13.10
  -7  20   0    5.60   13.10
  -7  20   0    1.10    8.90
  -7  20   0    1.40   12.50
   6 -20   0  372.76   37.30
  -6  20   0  386.76   40.90
  -6  20   0  387.96   35.00
  -6  20   0  357.76   36.60
   5 -20   0   32.60   14.50
  -5  20   0   30.40   15.30
  -5  20   0   17.30   12.20
  -5  20   0   16.20   11.00
   4 -20   0   26.30   13.20
  -4  20   0    7.60   12.00
  -4  20   0   31.40   14.80
  -4  20   0   -0.90   11.20
   3 -20   0   39.80   13.60
  -3  20   0   19.50   11.70
  -3  20   0   15.90    4.50
  -3  20   0   28.00   17.90
   2 -20   0   -8.20   16.60
   2 -20   0  -17.20    7.90
  -2  20   0   -5.70    9.00
  -2  20   0    5.60    4.80
  -2  20   0  -11.10   13.40
  -2  20   0   13.00    5.60
   1 -20   0   -2.50   14.20
   1 -20   0   11.30   10.50
  -1  20   0    4.70   10.00
  -1  20   0    2.90    6.10
  -1  20   0    3.50    5.70
  -1  20   0   10.30   10.80
  -1  20   0   -3.70    9.80
   0 -20   0  110.09   23.30
   0 -20   0   82.09   15.80
   0  20   0   91.69   18.90
   0  20   0  111.69   12.60
   0  20   0   76.29   12.00
   0  20   0  109.79   18.80
  -1 -20   0  192.68   20.80
  -1 -20   0  235.28   28.10
   1  20   0  179.08   18.90
   1  20   0  200.28   23.30
   1  20   0  206.88   19.30
   1  20   0  209.58   25.20
  -2 -20   0  403.56   37.40
  -2 -20   0  340.77   28.90
   2  20   0  358.46   33.60
   2  20   0  276.47   30.10
   2  20   0  295.37   27.00
   2  20   0  320.77   27.70
  -3 -20   0   29.20   14.50
  -3 -20   0   12.20    9.70
   3  20   0   20.60   12.00
   3  20   0    5.80    7.30
   3  20   0   29.30   12.10
  -4 -20   0  222.98   20.60
  -4 -20   0  250.27   29.60
   4  20   0  211.18   20.30
   4  20   0  179.88   24.80
   4  20   0  189.38   23.10
  -5 -20   0   19.20   14.50
  -5 -20   0    8.30    8.00
   5  20   0   -0.20    7.40
   5  20   0   35.10   18.40
   5  20   0    2.50    9.30
  -6 -20   0    7.10   14.50
  -6 -20   0    9.00    7.50
   6  20   0    1.00   15.00
   6  20   0    6.60    6.20
   6  20   0    0.30    8.30
   6  20   0   -4.80    6.40
   7  20   0    7.60    6.20
   7  20   0   11.10    9.40
   7  20   0    3.70    6.80
   7  20   0    5.30    9.10
   8  20   0   33.20    9.30
   8  20   0   27.20   11.70
   8  20   0   35.70    8.60
  -9 -20   0   20.80   17.60
   9  20   0   22.60   11.00
   9  20   0   14.00    6.90
   9  20   0    8.90    7.60
   9  20   0   10.60    9.60
   9  20   0   27.60   12.40
 -10 -20   0   98.09   20.00
  10  20   0   73.09   11.80
  10  20   0   82.49   17.10
  10  20   0   77.19   17.30
  10  20   0   92.29   15.90
 -11 -20   0    6.20   12.10
  11  20   0   -3.10    7.10
  11  20   0    5.70   10.40
  11  20   0    9.70    6.50
  11  20   0   19.90   10.00
  11  20   0   24.30    9.60
  12  20   0    8.20    8.00
  12  20   0   21.00    9.40
  12  20   0    9.90   12.30
  12  20   0    5.30    9.50
  12  20   0   21.20   11.00
  13  20   0   71.39   17.60
  13  20   0   80.59   16.80
  13  20   0   67.99   11.80
  13  20   0  114.79   17.70
  13  20   0   92.49   15.60
  11 -21   0    1.50   15.30
 -11  21   0   -9.30   13.60
 -11  21   0   -0.50    9.70
 -11  21   0  -17.40   11.60
  10 -21   0  -11.20   14.00
 -10  21   0   36.10   15.80
 -10  21   0    3.60    9.80
 -10  21   0    9.40   16.40
   9 -21   0   -9.30   13.80
  -9  21   0   12.70   15.00
  -9  21   0  -11.50    8.40
  -9  21   0   20.10   13.20
   8 -21   0  -10.80   13.30
  -8  21   0   25.70   17.60
  -8  21   0   55.19   14.50
  -8  21   0   39.20   15.10
  -7  21   0  187.28   22.50
  -7  21   0  132.19   28.30
   6 -21   0   41.50   15.70
  -6  21   0   35.30   12.50
  -6  21   0   34.70   14.40
  -6  21   0   46.00   18.30
   5 -21   0   44.80   16.10
  -5  21   0   95.29   18.00
  -5  21   0   97.29   19.00
  -5  21   0   77.69   20.80
   4 -21   0    5.70   12.20
  -4  21   0    9.00   10.60
  -4  21   0   12.80   14.00
  -4  21   0   -1.50   11.20
   3 -21   0   -8.60   10.60
  -3  21   0    5.20   11.70
  -3  21   0    3.80    9.60
  -3  21   0  -12.20   10.30
   2 -21   0  243.38   28.40
   2 -21   0  186.68   21.80
  -2  21   0  151.78   24.00
  -2  21   0  178.98   21.80
  -2  21   0  164.08   15.50
  -2  21   0  162.78   27.30
   1 -21   0   29.60   10.60
   1 -21   0   25.50   13.40
  -1  21   0   20.10   13.10
  -1  21   0   11.80    6.60
  -1  21   0   32.60    7.70
  -1  21   0   18.50    9.80
  -1  21   0    0.80    9.90
   0 -21   0  223.88   27.60
   0 -21   0  173.28   20.60
   0  21   0  157.08   23.30
   0  21   0  151.78   25.70
   0  21   0  155.68   16.80
   0  21   0  184.18   21.70
   0  21   0  168.68   16.90
  -1 -21   0  121.69   23.70
  -1 -21   0  128.59   17.90
   1  21   0  116.09   19.40
   1  21   0  105.69   20.70
   1  21   0  150.18   15.20
   1  21   0   83.19   17.80
   1  21   0  126.19   14.70
  -2 -21   0   58.39   12.40
  -2 -21   0   58.59   18.10
   2  21   0   56.79   14.50
   2  21   0   37.30   14.30
   2  21   0   50.99   13.10
  -3 -21   0  174.48   28.50
  -3 -21   0  184.68   19.10
   3  21   0  150.88   20.80
   3  21   0  212.58   22.80
   3  21   0  171.08   22.80
   3  21   0  169.88   18.20
  -4 -21   0   80.99   13.20
  -4 -21   0   87.79   21.00
   4  21   0  100.89   18.30
   4  21   0   64.79   12.40
   4  21   0   62.79   15.30
  -5 -21   0   -4.00   11.60
  -5 -21   0    7.30    7.60
   5  21   0   10.70   10.70
   5  21   0    1.90    7.80
   5  21   0    2.70    8.90
   5  21   0    4.60    8.70
  -6 -21   0   -6.40    7.20
  -6 -21   0    7.60   12.20
   6  21   0   -5.20    6.90
   6  21   0   -6.60    7.60
   6  21   0   -0.10    8.80
   6  21   0    2.10    5.60
  -7 -21   0   24.30   15.20
   7  21   0   51.79   14.30
   7  21   0   16.10    7.20
   7  21   0   23.80    9.90
   7  21   0   42.00   12.70
   7  21   0   25.20   11.70
  -8 -21   0   -3.90   11.90
   8  21   0   -0.20    5.80
   8  21   0   -0.20    8.10
   8  21   0   -8.90    8.00
   8  21   0   10.20    8.80
   8  21   0  -10.40    8.50
  -9 -21   0    0.90   10.80
   9  21   0    7.40   11.10
   9  21   0   -5.70    8.20
   9  21   0   -4.10    5.60
   9  21   0   -7.10    7.40
   9  21   0   -0.60    7.70
 -10 -21   0   19.00   12.80
  10  21   0    1.20   10.30
  10  21   0   23.50   10.80
  10  21   0    6.30    6.40
  10  21   0   13.50    9.20
  10  21   0   16.00   11.30
  11  21   0   68.29   15.30
  11  21   0   34.80   12.30
  11  21   0   41.90   11.40
  11  21   0   80.59   17.90
  11  21   0   43.50    9.60
  10 -22   0   11.90   16.10
 -10  22   0    7.30   11.00
 -10  22   0   15.50   13.00
 -10  22   0   17.90   16.30
   9 -22   0   11.40   14.90
  -9  22   0   45.20   15.70
  -9  22   0   27.20   17.70
  -9  22   0    7.80   10.60
   8 -22   0    5.50   12.90
  -8  22   0   -3.30   15.30
  -8  22   0   14.00   11.50
  -8  22   0   31.20   15.10
   7 -22   0   14.60   13.40
  -7  22   0   17.50   14.80
  -7  22   0   15.30    9.60
  -7  22   0   19.30   13.50
   6 -22   0    9.20   11.90
  -6  22   0   10.50   11.40
  -6  22   0    1.80   10.90
  -6  22   0   11.10   14.00
   5 -22   0  -12.70   11.00
  -5  22   0   14.50   12.50
  -5  22   0    7.00   12.90
  -5  22   0    2.30   10.00
   4 -22   0  -12.10   10.90
  -4  22   0  -12.30    7.60
  -4  22   0    0.70   11.30
   3 -22   0  108.89   19.20
  -3  22   0  102.09   20.30
  -3  22   0  136.19   20.70
  -3  22   0  103.69   22.90
   2 -22   0   34.00   12.60
  -2  22   0   20.80   14.90
  -2  22   0   15.70    5.10
  -2  22   0   17.40   11.20
  -2  22   0   29.80   13.00
   1 -22   0   85.49   17.30
   1 -22   0  103.19   21.20
  -1  22   0   97.59   11.40
  -1  22   0   70.89   18.80
  -1  22   0   98.19   19.30
  -1  22   0   96.79   17.90
   0 -22   0   -7.60    8.50
   0 -22   0   23.80   14.10
   0  22   0   10.70   11.30
   0  22   0   16.70    7.10
   0  22   0   15.10   10.50
   0  22   0   13.90   10.90
  -1 -22   0  125.89   22.10
  -1 -22   0   91.59   16.10
   1  22   0  108.89   21.20
   1  22   0   93.29   18.20
   1  22   0  111.69   18.40
   1  22   0   97.99   12.90
  -2 -22   0   11.60   10.10
  -2 -22   0   36.70   15.40
   2  22   0   10.30    7.90
   2  22   0    9.90    9.70
   2  22   0   31.20   13.00
   2  22   0   25.40   13.40
  -3 -22   0    0.00    8.50
  -3 -22   0   11.10   12.90
   3  22   0    3.50    9.50
   3  22   0   18.50    8.30
   3  22   0    4.80   10.60
   3  22   0  -10.60   12.50
  -4 -22   0   49.80   11.50
  -4 -22   0   47.20   16.50
   4  22   0   45.50   10.90
   4  22   0   27.20   13.00
   4  22   0   42.20   14.60
   4  22   0   45.00   15.20
  -5 -22   0  125.79   15.60
  -5 -22   0  174.68   28.20
   5  22   0  116.39   16.50
   5  22   0  133.39   20.90
   5  22   0  122.79   20.00
   5  22   0  111.79   20.50
  -6 -22   0   15.00   14.30
  -6 -22   0   11.60    8.10
   6  22   0    2.30    8.50
   6  22   0    7.20    7.00
   6  22   0    7.90    8.70
   6  22   0   -0.40    9.90
   6  22   0    2.70    9.70
  -7 -22   0   61.79   18.30
   7  22   0   44.40   15.20
   7  22   0   40.00   13.60
   7  22   0   31.40   10.60
   7  22   0   34.10   12.80
  -8 -22   0   35.70   16.20
   8  22   0    4.60   10.30
   8  22   0   26.00   12.10
   8  22   0   20.70    8.70
   8  22   0    4.20    6.10
   8  22   0    3.20    9.90
   9  22   0   50.99   11.30
   9  22   0   20.70   13.20
   9  22   0   24.90   13.10
   9  22   0   38.30    9.10
   9  22   0   39.80   12.40
  10  22   0  -11.20    8.00
  10  22   0   12.40   11.30
  10  22   0   23.40   13.10
  10  22   0    8.70    8.70
  10  22   0    7.10    6.70
   8 -23   0  119.19   25.00
  -8  23   0  134.59   24.50
  -8  23   0  170.18   24.70
  -8  23   0  149.99   28.10
   7 -23   0   20.30   16.00
  -7  23   0   -4.70   13.60
  -7  23   0    5.50   11.70
  -7  23   0    6.00    9.70
   6 -23   0   28.00   16.60
  -6  23   0   57.49   20.20
  -6  23   0   37.60   13.00
  -6  23   0   50.79   12.80
   5 -23   0    0.80   12.60
  -5  23   0   -1.10   12.40
  -5  23   0   31.90   12.70
  -5  23   0   20.70   12.00
  -4  23   0   35.30   18.30
  -4  23   0    4.30   10.60
  -4  23   0   35.20   13.20
   3 -23   0   -3.40   10.60
  -3  23   0   -2.20   13.10
  -3  23   0   -6.80    8.10
  -3  23   0    7.00   10.90
   2 -23   0   62.09   14.90
  -2  23   0   48.50   15.50
  -2  23   0   40.80   13.50
  -2  23   0   47.20   16.40
   1 -23   0    4.50    9.80
  -1  23   0  -18.30    9.30
  -1  23   0    7.40    5.50
  -1  23   0   -5.90   10.90
  -1  23   0    7.90    9.90
   0 -23   0   15.10   10.60
   0  23   0   40.60   15.40
   0  23   0    9.20    7.20
   0  23   0    8.60    9.70
   0  23   0   15.10   12.80
  -1 -23   0   14.40   10.40
   1  23   0    4.30    9.90
   1  23   0   22.60    8.20
   1  23   0    2.90   10.50
   1  23   0    8.60   11.90
  -2 -23   0   52.89   19.20
  -2 -23   0   18.20   10.50
   2  23   0   27.40   12.00
   2  23   0   56.69   10.70
   2  23   0   10.10   12.20
   2  23   0   34.20   11.80
  -3 -23   0   -4.70    7.60
  -3 -23   0    2.60   14.20
   3  23   0   -7.30    9.90
   3  23   0   16.20    8.40
   3  23   0    2.50    9.50
   3  23   0    0.60   12.00
  -4 -23   0  111.99   23.10
  -4 -23   0   82.79   13.30
   4  23   0   90.59   19.30
   4  23   0  115.59   19.00
   4  23   0   93.39   15.10
   4  23   0   85.19   17.00
  -5 -23   0   37.70   10.20
  -5 -23   0   75.79   19.50
   5  23   0   31.90   12.90
   5  23   0   41.40   14.70
   5  23   0   50.39   11.60
   5  23   0   55.49   14.10
  -6 -23   0   65.89   19.00
   6  23   0   54.99   15.50
   6  23   0   63.39   15.80
   6  23   0   56.49   10.20
   6  23   0   52.09   12.30
   6  23   0   77.39   17.00
   7  23   0   44.10   13.00
   7  23   0   21.90    7.90
   7  23   0   20.60   12.00
   7  23   0    4.20   10.90
   7  23   0   32.90   11.30
   8  23   0   39.50   14.60
   8  23   0   19.50   12.70
   8  23   0   30.70    8.50
   8  23   0   22.50   11.10
   5 -24   0   -8.10   12.00
  -5  24   0    7.60   11.50
  -5  24   0   31.10   13.40
  -5  24   0    9.70   15.10
   4 -24   0   -2.40   11.40
  -4  24   0   -3.20   12.20
  -4  24   0    1.80    9.20
  -4  24   0   23.50   12.90
   3 -24   0   17.40   12.00
  -3  24   0   -4.80    9.00
  -3  24   0   11.30   13.40
  -3  24   0  -10.40   11.60
  -2  24   0   42.10   16.50
  -2  24   0   20.80   13.50
  -2  24   0   15.20   11.30
   1 -24   0   81.49   16.00
  -1  24   0   84.89   18.20
  -1  24   0   89.89   21.50
  -1  24   0   88.69   18.20
   0 -24   0   81.89   15.60
   0  24   0  130.99   20.90
   0  24   0   92.39   18.40
   0  24   0   93.39   22.70
  -1 -24   0   -4.10    8.60
   1  24   0   -6.90    9.50
   1  24   0    3.70   10.40
   1  24   0   -5.40    9.60
   1  24   0   -1.20    6.90
  -2 -24   0   39.50   11.30
   2  24   0    9.10   11.30
   2  24   0   27.60   15.80
   2  24   0   31.90   12.10
   2  24   0   34.30    8.70
  -3 -24   0  -14.30    6.40
   3  24   0    3.80    9.50
   3  24   0   12.70   11.80
   3  24   0    4.00    8.90
   3  24   0   -2.90   11.50
  -4 -24   0   26.10   10.00
   4  24   0   22.00   10.90
   4  24   0    3.40   11.30
   4  24   0   13.80   11.90
   4  24   0   20.80    9.40
  -5 -24   0   25.90    9.90
   5  24   0   22.40    7.50
   5  24   0   32.60   10.80
   5  24   0   22.80   14.10
   5  24   0   44.20   13.60
   5  24   0   40.80   14.80
   5  24  -1   60.49   10.40
   4  24  -1   11.00   11.40
   4  24  -1   11.30   10.80
   4  24  -1   12.70    9.00
   4  24  -1    3.30   10.60
  -4 -24   1  -10.70   13.40
  -4 -24   1   -3.30    7.50
   3  24  -1   -7.90    8.20
   3  24  -1   -2.60   11.10
   3  24  -1    7.00   10.70
   3  24  -1    8.00   11.20
  -3 -24   1   22.60    9.20
  -3 -24   1   27.50   17.00
   2  24  -1   -0.60   12.10
   2  24  -1    6.40   12.70
   2  24  -1   15.70    9.00
   2  24  -1   -2.30   10.00
  -2 -24   1    3.60   14.30
  -2 -24   1    1.50    8.00
   1  24  -1   47.00    9.70
   1  24  -1   64.59   18.60
   1  24  -1   36.00   13.30
   1  24  -1   43.90   14.60
  -1 -24   1   28.70   11.20
  -1 -24   1   20.10   15.50
   0  24  -1   31.50    9.30
   0  24  -1    8.40   11.40
   0  24  -1    2.10   13.90
   0  24  -1   25.10   13.20
   0 -24   1   10.80    9.40
   0 -24   1   -5.30   12.80
  -1  24  -1   17.10    7.50
  -1  24  -1   39.50   15.10
  -1  24  -1   16.80   11.50
  -1  24  -1   42.90   15.10
   1 -24   1   26.40   17.80
   1 -24   1    8.90   10.20
  -2  24  -1   11.20   10.70
  -2  24  -1  -12.00   12.00
  -2  24  -1   10.30   12.80
   2 -24   1    5.30   10.00
  -3  24  -1   -4.80   12.40
  -3  24  -1   -6.70   10.70
  -3  24  -1    8.30   10.30
   3 -24   1   15.30   11.80
  -4  24  -1   18.30   13.20
  -4  24  -1   -4.00   14.10
  -4  24  -1   17.00   11.20
   4 -24   1    3.20   12.00
  -5  24  -1   13.50   12.40
  -5  24  -1    6.20   11.20
  -5  24  -1    4.10   14.60
   5 -24   1    5.40   12.80
   7  23  -1   36.80   11.50
   7  23  -1   45.50    9.00
   7  23  -1   28.20   12.80
   7  23  -1   47.00   15.70
   7  23  -1   41.80   14.50
  -7 -23   1   47.80   17.60
   6  23  -1   90.39   19.10
   6  23  -1   72.49   17.20
   6  23  -1  106.59   15.90
   6  23  -1   68.49   16.30
   6  23  -1   75.39   11.10
  -6 -23   1   50.69   18.30
   5  23  -1   21.10   12.40
   5  23  -1   36.70   10.80
   5  23  -1    5.20    6.40
   5  23  -1   12.60   11.50
   5  23  -1   16.80   11.40
  -5 -23   1   20.30   14.40
  -5 -23   1   17.60    8.10
   4  23  -1   25.30    9.80
   4  23  -1    3.00   12.10
   4  23  -1   -3.10    7.80
   4  23  -1   -1.00   10.70
  -4 -23   1   -6.20    7.10
  -4 -23   1   18.60   15.70
   3  23  -1  103.29   18.40
   3  23  -1   72.79   17.00
   3  23  -1   70.19   17.80
   3  23  -1   98.19   15.40
  -3 -23   1   87.09   21.10
  -3 -23   1   82.69   13.60
   2  23  -1   -2.50    8.40
   2  23  -1    0.20   10.60
   2  23  -1   -5.50   11.70
   2  23  -1   13.40    7.80
  -2 -23   1    4.50    8.00
  -2 -23   1  -16.20   12.20
   1  23  -1   86.39   18.70
   1  23  -1  123.19   15.40
   1  23  -1  148.19   22.00
   1  23  -1   85.39   19.70
  -1 -23   1  111.49   16.30
  -1 -23   1  125.49   25.70
   0  23  -1   10.40   11.50
   0  23  -1   11.60    7.90
   0  23  -1    4.60    9.70
   0  23  -1   -5.20   11.50
   0 -23   1    1.90    8.90
   0 -23   1   14.90   14.90
  -1  23  -1   29.90   14.10
  -1  23  -1   26.00   13.40
  -1  23  -1   29.10   12.90
  -1  23  -1   33.20    8.00
   1 -23   1   40.50   12.50
   1 -23   1   35.60   15.80
  -2  23  -1  -14.10    9.60
  -2  23  -1    7.70   10.20
  -2  23  -1    8.80    5.70
  -2  23  -1   12.10   12.40
   2 -23   1    8.40   13.60
   2 -23   1   16.20   10.80
  -3  23  -1   21.10   13.80
  -3  23  -1   16.90   14.60
  -3  23  -1   15.10   11.00
   3 -23   1    7.40   10.40
  -4  23  -1   -0.20   13.30
  -4  23  -1   -4.00    9.10
  -4  23  -1   28.00   15.10
   4 -23   1   -1.40   11.50
  -5  23  -1    3.20   11.50
  -5  23  -1   -5.70   12.40
  -5  23  -1    1.20    9.80
  -6  23  -1    2.70   14.50
  -6  23  -1    7.80   12.30
  -6  23  -1   -9.80    7.90
   6 -23   1  -12.50   11.10
  -7  23  -1   63.19   17.90
  -7  23  -1   58.69   15.50
  -7  23  -1   77.09   19.20
   7 -23   1   56.79   16.60
  -8  23  -1   59.59   16.40
  -8  23  -1   57.99   20.70
  -8  23  -1   36.30   15.10
   8 -23   1   83.69   21.00
   9  22  -1   -0.20    9.70
   9  22  -1    6.30    6.70
   9  22  -1    3.80   10.00
   9  22  -1    5.40    9.30
   9  22  -1    8.80    8.50
  -9 -22   1   -7.80   11.40
   8  22  -1   32.60    8.00
   8  22  -1   29.00   13.70
   8  22  -1   30.80   12.30
  -8 -22   1   30.00   15.60
   7  22  -1   27.70   10.20
   7  22  -1   30.40    7.70
   7  22  -1   30.70   12.90
   7  22  -1   41.00   13.50
  -7 -22   1   48.50   17.00
   6  22  -1   68.09   15.90
   6  22  -1   89.99   14.90
   6  22  -1   69.09   17.40
   6  22  -1   78.69   11.30
  -6 -22   1  101.39   23.40
   5  22  -1    6.70    9.90
   5  22  -1   12.90   10.90
   5  22  -1   20.60    7.20
   5  22  -1   10.90    9.40
  -5 -22   1   28.30   16.10
  -5 -22   1    5.00    7.50
   4  22  -1  106.19   21.20
   4  22  -1  162.88   18.10
   4  22  -1  141.19   23.60
  -4 -22   1  218.58   27.00
  -4 -22   1  153.28   17.00
   3  22  -1    4.90   10.80
   3  22  -1    6.30    8.50
   3  22  -1   10.70   10.80
  -3 -22   1    0.70    7.60
  -3 -22   1   15.40   14.10
   2  22  -1   11.30   11.30
   2  22  -1    6.10    7.90
   2  22  -1   -2.50    9.40
  -2 -22   1   21.70   15.00
  -2 -22   1   11.70    9.20
   1  22  -1  110.89   14.80
   1  22  -1   87.89   19.60
  -1 -22   1   91.99   23.00
  -1 -22   1   96.49   15.50
   0  22  -1   49.10   10.00
   0  22  -1   45.60   15.80
   0 -22   1   51.59   18.60
   0 -22   1   45.20   12.10
  -1  22  -1   -2.40    8.70
  -1  22  -1    2.40    9.70
  -1  22  -1    7.20    7.00
   1 -22   1    8.10   13.40
   1 -22   1    4.90    9.60
  -2  22  -1   81.29   20.40
  -2  22  -1   86.89   11.40
  -2  22  -1   74.29   16.50
   2 -22   1   99.39   16.60
   2 -22   1  106.19   22.40
  -3  22  -1   -8.80   11.10
  -3  22  -1   15.80    5.70
  -3  22  -1   14.10   12.50
  -3  22  -1    2.40    9.40
   3 -22   1   14.50   14.20
   3 -22   1   51.29   13.60
  -4  22  -1   -8.10    9.80
  -4  22  -1    9.00   12.20
  -4  22  -1    8.60   10.30
   4 -22   1  -18.60   10.60
   4 -22   1   -7.00   11.50
  -5  22  -1   -0.80    9.30
  -5  22  -1    9.10   13.20
  -5  22  -1    8.10   11.60
   5 -22   1  -18.40   11.30
  -6  22  -1   28.90   16.00
  -6  22  -1   44.80   14.30
  -6  22  -1   19.30   12.60
   6 -22   1   13.80   12.40
  -7  22  -1   29.10   14.70
  -7  22  -1  -10.80   12.40
  -7  22  -1    5.60   10.20
   7 -22   1   -0.90   13.20
  -8  22  -1   62.89   21.40
  -8  22  -1   45.10   17.90
  -8  22  -1   58.69   15.20
   8 -22   1   53.99   16.50
  -9  22  -1   91.89   25.90
  -9  22  -1  108.69   23.20
  -9  22  -1  110.09   19.70
   9 -22   1   64.79   19.60
 -10  22  -1    9.30   17.50
 -10  22  -1   13.70   11.10
 -10  22  -1   -1.90   14.30
  10 -22   1   20.00   16.10
  11  21  -1  215.98   22.10
  11  21  -1  291.17   26.00
  11  21  -1  288.77   29.10
  11  21  -1  277.77   27.30
  11  21  -1  241.68   28.50
 -11 -21   1  281.87   31.60
  10  21  -1   -6.40    6.80
  10  21  -1  -14.30   10.20
  10  21  -1   -1.10    8.20
  10  21  -1    0.50    5.80
  10  21  -1   -3.60    8.50
 -10 -21   1   -5.60    9.00
   9  21  -1   12.50    6.90
   9  21  -1   26.40   13.50
   9  21  -1   -3.70    9.20
   9  21  -1   -0.20    8.10
  -9 -21   1   36.60   15.50
   8  21  -1   -1.90    5.80
   8  21  -1   11.10   10.70
   8  21  -1   -4.60    7.60
   8  21  -1   -4.50    9.70
  -8 -21   1   -7.50   12.60
   7  21  -1   12.20   10.50
   7  21  -1   17.80    9.50
   7  21  -1   14.50    6.70
   7  21  -1   24.80   11.90
  -7 -21   1   15.80   15.40
   6  21  -1   -3.20    9.10
   6  21  -1   -7.70    5.90
   6  21  -1    4.80    7.50
   6  21  -1    6.30   10.50
  -6 -21   1  -10.20   12.60
   5  21  -1    6.50    7.10
   5  21  -1   12.90   11.00
   5  21  -1   -4.90    5.20
  -5 -21   1    9.70   13.60
  -5 -21   1   -3.60    6.40
   4  21  -1   42.50   13.80
   4  21  -1    6.10   10.40
   4  21  -1    5.90    8.30
  -4 -21   1   30.00   14.50
  -4 -21   1    9.70    8.20
   3  21  -1  186.88   23.50
   3  21  -1  196.58   20.90
   3  21  -1  208.38   25.40
  -3 -21   1  205.68   20.40
  -3 -21   1  263.87   30.00
   2  21  -1   89.29   17.70
   2  21  -1   87.79   14.20
   2  21  -1  108.89   20.60
  -2 -21   1  101.79   15.60
  -2 -21   1  112.69   23.20
   1  21  -1    8.90   10.00
   1  21  -1   21.00   12.30
  -1 -21   1   35.60   15.70
  -1 -21   1   20.50    9.90
   0  21  -1   21.80   11.50
   0  21  -1   17.40    8.20
   0  21  -1   24.90   13.40
   0  21  -1   37.00    9.20
   0 -21   1   16.30   12.30
   0 -21   1   20.20    9.90
  -1  21  -1   29.60    8.80
  -1  21  -1   29.10   12.60
  -1  21  -1   34.00    9.80
  -1  21  -1   18.10   13.10
   1 -21   1   33.90   11.70
   1 -21   1   37.90   16.40
  -2  21  -1   40.10    8.10
  -2  21  -1   22.30   13.30
  -2  21  -1   52.19   15.20
  -2  21  -1   42.00    9.20
   2 -21   1   69.89   15.30
   2 -21   1   57.29   17.70
  -3  21  -1  154.48   20.80
  -3  21  -1  175.48   15.70
  -3  21  -1  150.18   26.60
  -3  21  -1  197.08   27.10
   3 -21   1  176.98   29.60
   3 -21   1  156.08   22.00
  -4  21  -1   17.50    4.50
  -4  21  -1   10.30    5.90
  -4  21  -1   19.70   11.60
  -4  21  -1    5.10   12.80
  -4  21  -1   13.90   11.30
   4 -21   1   13.90   14.20
   4 -21   1   17.50   12.00
  -5  21  -1   17.90   10.10
  -5  21  -1    7.70   12.50
  -5  21  -1   15.30   11.70
   5 -21   1   34.40   15.40
   5 -21   1   12.80   11.10
  -6  21  -1   68.79   19.80
  -6  21  -1   38.00   12.80
   6 -21   1   45.90   16.70
  -7  21  -1   39.30   15.00
  -7  21  -1    0.40   13.10
  -7  21  -1    2.40    8.80
   7 -21   1   26.10   14.50
  -8  21  -1   25.70   14.90
  -8  21  -1    0.70   11.30
  -8  21  -1   -5.10    7.60
   8 -21   1    8.30   14.90
  -9  21  -1  106.89   20.40
  -9  21  -1   81.49   23.50
  -9  21  -1   64.19   16.60
   9 -21   1   65.19   19.20
 -10  21  -1   97.79   21.20
 -10  21  -1   69.89   15.90
 -10  21  -1   26.00   19.60
  10 -21   1   66.09   20.00
 -11  21  -1   30.40   19.10
 -11  21  -1   36.50   18.40
 -11  21  -1   30.50   12.80
  11 -21   1   -7.00   16.00
 -12  21  -1   48.30   21.70
 -12  21  -1   12.10   10.40
 -12  21  -1   16.80   15.10
  12 -21   1   10.80   19.50
  12  20  -1  174.48   21.60
  12  20  -1  165.38   20.20
  12  20  -1  166.88   19.40
  12  20  -1  176.08   25.70
  12  20  -1  136.49   16.10
 -12 -20   1  186.58   37.60
 -12 -20   1  156.58   24.80
  11  20  -1   22.20    9.80
  11  20  -1   37.90   13.60
  11  20  -1   34.00    8.90
  11  20  -1   37.50   14.80
 -11 -20   1   32.00   15.40
  10  20  -1   14.90    7.40
  10  20  -1    6.10    9.20
  10  20  -1   16.90    9.10
  10  20  -1    5.80   10.80
 -10 -20   1   35.70   15.30
   9  20  -1  110.19   19.00
   9  20  -1  133.39   17.80
   9  20  -1  114.69   13.50
   9  20  -1  123.29   21.30
  -9 -20   1  162.88   25.50
   8  20  -1  108.09   19.30
   8  20  -1   86.89   12.60
   8  20  -1   96.39   14.60
   8  20  -1  111.09   19.00
  -8 -20   1  106.09   23.60
   7  20  -1   12.20    6.10
   7  20  -1    7.80    9.60
   7  20  -1    5.80    7.90
  -7 -20   1   13.30   19.60
   6  20  -1   -4.90    8.80
   6  20  -1    2.10    7.40
   6  20  -1    6.50   10.30
   6  20  -1    4.10    5.80
   5  20  -1    3.60   10.90
   5  20  -1    9.50    5.90
   5  20  -1    5.80   10.10
   5  20  -1    7.40    7.30
  -5 -20   1   13.00    7.90
   4  20  -1  178.58   21.10
   4  20  -1  157.08   17.80
  -4 -20   1  144.69   16.30
  -4 -20   1  206.68   43.00
   3  20  -1   33.30   11.70
   3  20  -1   33.90   10.30
  -3 -20   1   42.30   19.20
  -3 -20   1   41.30   10.30
   2  20  -1   35.40   13.90
   2  20  -1   10.10   11.20
   2  20  -1   16.70    8.30
  -2 -20   1   18.90    8.80
  -2 -20   1   10.10   12.90
   1  20  -1    8.70    8.30
   1  20  -1    1.10   10.60
   1  20  -1   21.10    8.40
   1  20  -1   19.30   12.60
  -1 -20   1    1.90   11.00
  -1 -20   1   32.20   10.70
   0  20  -1   13.90    8.40
   0  20  -1   16.40   12.80
   0  20  -1   26.60   12.30
   0  20  -1   26.10    9.30
   0 -20   1   35.00   11.20
   0 -20   1   45.20   19.90
  -1  20  -1   12.40   13.70
  -1  20  -1   20.20    7.90
  -1  20  -1   21.00   11.10
  -1  20  -1   21.10    8.10
   1 -20   1   13.40    9.90
   1 -20   1   35.90   22.20
  -2  20  -1   74.89   10.50
  -2  20  -1   80.19   11.10
  -2  20  -1   62.99   15.90
   2 -20   1   63.99   14.90
  -3  20  -1   87.19   10.40
  -3  20  -1   79.69   23.50
  -3  20  -1   98.59   19.80
  -3  20  -1  113.69   11.50
   3 -20   1   87.79   16.80
  -4  20  -1  225.18   17.60
  -4  20  -1  224.88   28.70
  -4  20  -1  237.38   27.00
  -4  20  -1  210.28   29.40
  -4  20  -1  204.58   17.80
   4 -20   1  221.68   25.20
   4 -20   1  270.67   33.60
  -5  20  -1    2.30   11.90
  -5  20  -1    5.40   13.50
  -5  20  -1   12.20    9.70
   5 -20   1   19.30   14.40
   5 -20   1   17.00   12.20
  -6  20  -1   24.90   14.90
  -6  20  -1   42.90   12.80
  -6  20  -1   35.90   15.10
   6 -20   1   31.80   16.00
   6 -20   1   74.49   17.30
  -7  20  -1  175.48   29.70
  -7  20  -1  125.99   23.60
  -7  20  -1  147.79   21.70
   7 -20   1  177.88   25.90
  -8  20  -1  -16.60    6.60
  -8  20  -1    3.90   13.50
   8 -20   1    2.20   13.20
  -9  20  -1   60.89   18.80
  -9  20  -1   46.50   14.40
  -9  20  -1   58.39   19.70
   9 -20   1   73.79   29.10
 -10  20  -1    1.10    9.20
 -10  20  -1   22.20   12.30
 -10  20  -1   26.40   17.60
  10 -20   1   16.20   17.60
 -11  20  -1   26.10   12.20
 -11  20  -1   28.00   15.30
 -11  20  -1   36.70   20.40
  11 -20   1   29.70   19.20
 -12  20  -1   13.30   10.10
 -12  20  -1  -10.60   13.30
 -12  20  -1   35.40   19.50
  12 -20   1  -14.50   15.30
 -13  20  -1   45.70   17.90
 -13  20  -1   53.39   14.00
 -13  20  -1   76.49   23.30
  13 -20   1   44.00   21.10
  13  19  -1   55.69   16.30
  13  19  -1   31.40    8.30
  13  19  -1   40.50   11.50
  13  19  -1   29.50   12.60
 -13 -19   1   25.60   23.10
 -13 -19   1   62.39   15.30
  12  19  -1  100.49   17.70
  12  19  -1   86.29   13.00
  12  19  -1   78.89   14.10
  12  19  -1   76.39   18.40
 -12 -19   1   70.39   17.50
 -12 -19   1  102.39   29.10
  11  19  -1   19.60   10.90
  11  19  -1   32.60    8.50
  11  19  -1   31.10   12.30
  11  19  -1    9.90    7.70
 -11 -19   1   31.80   14.70
 -11 -19   1   56.29   22.60
  10  19  -1   53.29   13.60
  10  19  -1   44.80   14.20
  10  19  -1   49.10    9.90
  10  19  -1   78.09   19.60
 -10 -19   1   44.20   22.80
 -10 -19   1   79.19   17.60
   9  19  -1    5.60    9.50
   9  19  -1    4.90    9.80
   9  19  -1   14.90    7.00
   9  19  -1    3.30    7.30
  -9 -19   1  -10.80   11.50
   8  19  -1   99.39   14.80
   8  19  -1   67.59   11.00
   8  19  -1   76.79   16.50
   8  19  -1   95.09   24.50
  -8 -19   1  111.99   22.10
   7  19  -1   50.89   11.60
   7  19  -1   53.09    9.30
   7  19  -1   48.30   13.30
   7  19  -1   79.69   15.80
  -7 -19   1   67.79   17.90
   6  19  -1   12.50    9.40
   6  19  -1   -0.30    5.40
   6  19  -1   10.10    7.70
   6  19  -1    2.30    8.70
  -6 -19   1   13.90   11.90
   5  19  -1    1.80    8.60
   5  19  -1    7.00    7.10
   5  19  -1    3.70    8.40
  -5 -19   1   11.50    7.40
  -5 -19   1    2.00   11.80
   4  19  -1   17.30    7.70
   4  19  -1    8.00   10.10
   4  19  -1   10.20    9.90
  -4 -19   1   15.10    7.80
  -4 -19   1   15.10   13.70
   3  19  -1  114.59   15.20
   3  19  -1  103.99   17.80
   3  19  -1   81.99   17.20
  -3 -19   1  109.09   15.10
  -3 -19   1  116.69   22.90
   2  19  -1  129.49   21.00
   2  19  -1  142.59   25.00
   2  19  -1  165.68   23.80
  -2 -19   1  162.88   17.20
  -2 -19   1  170.08   28.10
   1  19  -1    8.00   11.70
   1  19  -1    2.70   10.30
   1  19  -1   25.20    7.90
   1  19  -1   10.00    7.60
  -1 -19   1   19.10   12.90
  -1 -19   1   32.10    9.70
   0  19  -1   16.00   11.60
   0  19  -1   13.50    7.60
   0  19  -1   12.20    9.40
   0  19  -1   25.00   12.60
   0 -19   1   -5.00   11.20
   0 -19   1   18.60    9.20
  -1  19  -1  116.89   19.80
  -1  19  -1  127.69   22.00
  -1  19  -1   93.79   13.30
  -1  19  -1   89.19   13.10
   1 -19   1  110.39   22.30
   1 -19   1  113.99   17.60
  -2  19  -1  125.59   20.10
  -2  19  -1   98.89   19.90
  -2  19  -1   88.99   12.80
  -2  19  -1  123.39   13.70
   2 -19   1  127.39   23.70
   2 -19   1   76.19   16.80
  -3  19  -1  463.75   40.70
  -3  19  -1  421.76   33.60
  -3  19  -1  483.15   42.70
   3 -19   1  460.15   43.90
   3 -19   1  458.15   39.50
  -4  19  -1  194.78   15.90
  -4  19  -1  210.18   26.40
  -4  19  -1  195.88   26.90
  -4  19  -1  163.78   16.00
   4 -19   1  208.88   23.20
   4 -19   1  235.78   29.20
  -5  19  -1   11.50   10.60
  -5  19  -1   20.90    4.70
  -5  19  -1    2.50   12.70
  -5  19  -1   25.10   14.10
   5 -19   1    9.20   12.50
   5 -19   1   19.60   12.50
  -6  19  -1  143.39   25.10
  -6  19  -1  215.48   36.80
  -6  19  -1  216.08   23.80
   6 -19   1  212.58   26.20
   6 -19   1  225.38   28.30
  -7  19  -1  108.59   20.70
  -7  19  -1   93.19   25.30
  -7  19  -1   91.99   17.20
   7 -19   1   95.09   20.10
  -8  19  -1   55.09   14.10
  -8  19  -1   32.20   16.40
  -8  19  -1   37.00   15.80
   8 -19   1   54.39   18.00
  -9  19  -1   11.80   14.30
  -9  19  -1   -5.70    7.70
  -9  19  -1    6.10   12.90
   9 -19   1  -15.80   12.90
 -10  19  -1   14.20   14.60
 -10  19  -1   24.10   17.10
 -11  19  -1   47.00   17.30
 -11  19  -1   13.60   16.60
 -11  19  -1   32.90   12.90
  11 -19   1   50.39   18.90
 -12  19  -1  124.89   25.80
 -12  19  -1  128.49   20.30
 -12  19  -1  132.39   28.30
  12 -19   1  108.19   25.50
 -13  19  -1  104.79   27.60
 -13  19  -1  136.29   20.20
 -13  19  -1   70.89   21.20
  13 -19   1   60.99   22.80
 -14  19  -1   45.90   13.10
 -14  19  -1   30.70   16.10
 -14  19  -1   31.40   19.50
  14 -19   1   15.20   18.60
  14  18  -1    4.50   10.10
  14  18  -1   18.30    7.80
  14  18  -1    0.70    8.70
  14  18  -1   12.60    9.60
 -14 -18   1    8.50   18.90
 -14 -18   1   14.90   12.40
  13  18  -1   49.60   10.70
  13  18  -1  103.49   15.70
  13  18  -1   64.89   16.20
 -13 -18   1   69.79   25.60
 -13 -18   1   51.89   15.70
  12  18  -1   12.50    7.10
  12  18  -1    9.70    9.40
  12  18  -1   35.60   12.40
 -12 -18   1   11.50   18.80
 -12 -18   1   14.90   12.90
  11  18  -1   57.99   15.90
  11  18  -1   47.00   10.00
  11  18  -1   40.00   12.50
 -11 -18   1   41.10   14.20
 -11 -18   1   72.19   24.50
  10  18  -1   13.00    7.40
  10  18  -1   31.30   13.50
  10  18  -1   28.70   10.20
 -10 -18   1   29.70   13.60
 -10 -18   1   34.70   20.60
   9  18  -1  161.98   23.10
   9  18  -1  160.28   20.70
   9  18  -1  159.88   18.10
   9  18  -1  143.19   15.40
  -9 -18   1  196.18   24.10
  -9 -18   1  169.08   36.00
   8  18  -1    5.20    6.10
   8  18  -1   17.70    9.70
   8  18  -1    4.90    7.20
   8  18  -1   10.30    9.70
  -8 -18   1   15.90   11.90
   7  18  -1   18.80    6.90
   7  18  -1   25.90   11.00
   7  18  -1   29.60   11.30
   7  18  -1   22.00    8.30
  -7 -18   1   10.20   12.20
   6  18  -1  270.47   24.80
   6  18  -1  275.87   22.70
   6  18  -1  286.97   27.80
   6  18  -1  267.07   27.10
  -6 -18   1  284.17   30.90
   5  18  -1    9.50    9.90
   5  18  -1   -4.70    8.10
   5  18  -1    9.30    7.10
  -5 -18   1    4.30   11.50
  -5 -18   1    5.70    7.10
   4  18  -1    6.80    8.30
   4  18  -1    1.70    6.30
   4  18  -1   -1.70    7.80
  -4 -18   1   11.90    7.30
  -4 -18   1   24.10   12.30
   3  18  -1  364.46   33.80
   3  18  -1  353.46   32.90
   3  18  -1  356.76   29.90
  -3 -18   1  379.66   30.10
  -3 -18   1  380.36   37.70
   2  18  -1   43.60    9.30
   2  18  -1   13.40    9.90
   2  18  -1   26.70   11.10
   2  18  -1   44.20   10.00
  -2 -18   1   23.30    9.30
  -2 -18   1   26.00   14.70
   1  18  -1   11.20    9.70
   1  18  -1   -7.90    6.10
   1  18  -1    1.10    9.40
   1  18  -1   -8.80    6.30
  -1 -18   1    7.90   12.50
  -1 -18   1   -7.40    7.70
   0  18  -1  242.68   25.80
   0  18  -1  261.27   22.60
   0  18  -1  236.38   26.20
   0  18  -1  245.18   22.20
   0 -18   1  285.67   31.20
   0 -18   1  239.08   23.70
  -1  18  -1   84.49   11.20
  -1  18  -1   42.60   13.80
  -1  18  -1   50.69   10.10
  -1  18  -1   61.19   15.90
   1 -18   1   42.30   17.20
   1 -18   1   63.99   13.70
  -2  18  -1   33.00    7.80
  -2  18  -1   14.80   11.70
  -2  18  -1   20.00    7.00
  -2  18  -1   25.90   13.00
   2 -18   1   36.30   15.20
   2 -18   1   14.40   10.10
  -3  18  -1  120.39   12.70
  -3  18  -1  142.49   12.90
  -3  18  -1  148.29   21.80
  -3  18  -1  116.99   21.10
   3 -18   1  125.09   19.50
   3 -18   1  114.39   23.00
  -4  18  -1   55.09   16.20
  -4  18  -1   71.39    9.00
  -4  18  -1   62.19    8.60
  -4  18  -1   43.10   14.50
   4 -18   1   50.19   14.60
   4 -18   1   87.79   20.20
  -5  18  -1   61.99   18.30
  -5  18  -1   49.90   16.70
  -5  18  -1   88.79    8.60
  -5  18  -1   70.49    8.40
   5 -18   1   76.89   18.60
   5 -18   1   64.59   16.50
  -6  18  -1   60.29   13.80
  -6  18  -1   50.69   16.90
  -6  18  -1   49.70   16.20
   6 -18   1   47.40   15.00
   6 -18   1  114.59   22.10
  -7  18  -1   39.60   16.50
  -7  18  -1   40.40   12.50
  -7  18  -1   31.00   13.10
   7 -18   1   10.10   12.00
   7 -18   1   14.20   12.60
  -8  18  -1  146.09   25.60
  -8  18  -1  150.38   19.40
  -8  18  -1  136.09   26.00
   8 -18   1  141.59   25.00
  -9  18  -1   17.30   13.60
  -9  18  -1    2.00    8.50
   9 -18   1    1.10   14.00
 -10  18  -1   17.40   16.30
 -10  18  -1   -4.70   11.10
 -10  18  -1   -2.10    8.10
  10 -18   1   15.50   15.20
 -11  18  -1   26.70   17.20
 -11  18  -1   38.50   12.60
  11 -18   1   23.40   31.10
 -12  18  -1   -8.50   12.80
 -12  18  -1   14.00    9.20
 -12  18  -1   13.40   16.10
  12 -18   1   -9.70   15.20
 -13  18  -1  129.39   20.00
 -13  18  -1  101.09   27.70
 -13  18  -1  116.89   27.90
  13 -18   1  112.19   26.30
 -14  18  -1   26.40   18.80
 -14  18  -1   23.40   16.10
 -14  18  -1    4.80   10.50
  14 -18   1    1.10   16.00
 -15  18  -1   21.00   19.00
 -15  18  -1    7.30   12.20
 -15  18  -1    0.60   14.20
  15 -18   1   -5.90   18.70
  15  17  -1   16.60   10.80
  15  17  -1    3.00    7.80
  15  17  -1    5.00    9.40
  15  17  -1   13.60    8.50
 -15 -17   1   20.30   21.10
 -15 -17   1    1.30   16.90
  14  17  -1   47.30   11.90
  14  17  -1   32.60   13.30
  14  17  -1   41.00   10.80
  14  17  -1   72.19   13.50
 -14 -17   1   72.19   24.80
 -14 -17   1   49.20   12.70
  13  17  -1   -9.10    5.80
  13  17  -1   -2.10    7.10
  13  17  -1   -3.90    9.30
 -13 -17   1    8.40   18.80
 -13 -17   1   17.30   12.00
  12  17  -1   81.19   14.60
  12  17  -1  109.79   18.60
  12  17  -1   87.79   13.60
 -12 -17   1   86.79   17.60
  11  17  -1   16.80   12.30
  11  17  -1   18.40    7.60
  11  17  -1   22.70    9.50
 -11 -17   1   28.00   11.40
 -11 -17   1   18.10   17.30
  10  17  -1    7.80    9.80
  10  17  -1    0.50    5.50
  10  17  -1   10.50    8.80
 -10 -17   1   18.70   11.90
 -10 -17   1   26.40   20.50
   9  17  -1   -3.80    5.40
   9  17  -1   -0.70    9.40
   9  17  -1    2.90    7.30
  -9 -17   1   -2.80   14.20
  -9 -17   1   -3.90    9.80
   8  17  -1    3.00    9.20
   8  17  -1   10.20    7.00
   8  17  -1    5.00    8.60
   8  17  -1    6.70    6.30
  -8 -17   1   25.50   15.10
  -8 -17   1    8.90   10.10
   7  17  -1  642.04   54.29
   7  17  -1  649.74   54.29
   7  17  -1  703.03   51.89
  -7 -17   1  811.12   67.99
  -7 -17   1  708.23   57.69
   6  17  -1   10.50    7.20
   6  17  -1    5.30    9.00
   6  17  -1    0.70    5.00
   6  17  -1    5.20    9.10
  -6 -17   1    8.40   11.10
   5  17  -1   62.49   11.60
   5  17  -1   60.29   13.80
   5  17  -1   72.59   13.70
   5  17  -1   74.19   14.60
  -5 -17   1   96.09   18.30
  -5 -17   1   70.09   10.80
   4  17  -1   81.99   13.60
   4  17  -1   90.99   16.60
   4  17  -1   72.89   12.10
   4  17  -1   75.99   15.70
  -4 -17   1   81.59   18.00
  -4 -17   1   94.19   12.90
   3  17  -1    8.80    9.20
   3  17  -1   -2.40    6.90
   3  17  -1   -1.40    7.90
  -3 -17   1  -11.40    5.50
  -3 -17   1    6.50   10.70
   2  17  -1  445.56   37.60
   2  17  -1  413.46   36.40
   2  17  -1  439.46   34.60
   2  17  -1  381.06   34.80
   2  17  -1  441.36   33.50
  -2 -17   1  427.36   33.80
  -2 -17   1  425.56   40.70
   1  17  -1   12.70    9.30
   1  17  -1   12.40    7.10
   1  17  -1   17.20    7.40
   1  17  -1   23.40   10.20
  -1 -17   1    6.40    9.30
  -1 -17   1    8.30   12.70
   0  17  -1  278.67   23.50
   0  17  -1  264.97   26.50
   0  17  -1  289.27   28.20
   0  17  -1  273.17   23.30
   0 -17   1  254.97   30.40
   0 -17   1  252.47   26.60
  -1  17  -1  553.94   44.70
  -1  17  -1  602.94   48.90
  -1  17  -1  592.64   45.10
  -1  17  -1  631.54   50.59
   1 -17   1  628.14   47.50
   1 -17   1  659.23   53.59
  -2  17  -1   27.50    7.60
  -2  17  -1   22.60   11.80
  -2  17  -1   24.20    7.30
  -2  17  -1   16.90   10.30
   2 -17   1   -0.80   11.30
   2 -17   1   17.50   11.00
  -3  17  -1    9.30    5.20
  -3  17  -1   -3.10    8.50
  -3  17  -1   -0.40    5.10
  -3  17  -1  -15.10    7.60
   3 -17   1    5.20    9.20
   3 -17   1   -1.90   10.70
  -4  17  -1   20.70   12.80
  -4  17  -1    7.20    5.00
  -4  17  -1   -4.10   10.50
  -4  17  -1    6.40    4.60
   4 -17   1  -14.60    9.20
   4 -17   1    4.10   12.00
  -5  17  -1    5.70   11.80
  -5  17  -1    7.60    4.60
  -5  17  -1   17.10   11.60
  -5  17  -1    4.70    4.60
   5 -17   1   14.40   11.70
   5 -17   1    7.70   11.70
  -6  17  -1    8.10   10.60
  -6  17  -1    4.90    9.80
  -6  17  -1    5.60    8.40
  -6  17  -1   14.50    4.80
   6 -17   1    0.70   13.00
   6 -17   1    6.40   11.40
  -7  17  -1  473.15   45.10
  -7  17  -1  425.76   42.30
  -7  17  -1  479.25   39.80
   7 -17   1  510.55   44.70
   7 -17   1  479.15   42.80
  -8  17  -1  103.09   22.50
  -8  17  -1  155.78   26.90
  -8  17  -1  165.68   18.90
   8 -17   1  141.29   24.20
  -9  17  -1    2.10    7.90
  -9  17  -1  -12.90   10.00
  -9  17  -1   14.40   12.70
   9 -17   1   15.80   14.50
 -10  17  -1   21.70   10.30
 -10  17  -1   30.60   15.90
 -10  17  -1   20.60   16.70
  10 -17   1    8.30   14.10
 -11  17  -1   22.40   14.60
 -11  17  -1   15.10    9.10
 -11  17  -1    2.20   15.50
  11 -17   1   -5.80   15.60
 -12  17  -1   58.19   13.70
 -12  17  -1   73.39   21.90
  12 -17   1   49.50   20.80
 -13  17  -1    6.70   13.30
 -13  17  -1   -2.30    8.00
 -13  17  -1   18.00   17.40
  13 -17   1   12.90   17.40
 -14  17  -1    8.90   17.60
 -14  17  -1    6.60   17.20
 -14  17  -1   15.90    9.80
  14 -17   1   -7.90   17.30
 -15  17  -1   50.69   19.80
 -15  17  -1   44.20   13.10
 -15  17  -1   71.89   25.20
  15 -17   1   48.20   20.80
 -16  17  -1   -9.10   18.90
 -16  17  -1   14.90   15.90
 -16  17  -1   21.30   10.20
  16 -17   1   38.40   22.50
  16  16  -1    1.80    7.30
  16  16  -1    1.10    8.40
  16  16  -1   15.20    9.90
  16  16  -1    9.50   11.20
 -16 -16   1   30.10   21.10
 -16 -16   1   39.70   23.40
  15  16  -1   36.50   10.30
  15  16  -1   30.30   10.10
  15  16  -1   48.30   11.80
  15  16  -1   37.10   13.60
 -15 -16   1   50.79   21.40
 -15 -16   1   40.40   19.10
  14  16  -1   31.20    9.50
  14  16  -1   29.40   10.80
  14  16  -1   12.00   11.50
 -14 -16   1   30.80   21.00
 -14 -16   1    5.00    8.90
 -14 -16   1   11.30   19.60
  13  16  -1   40.30   11.70
  13  16  -1   41.10   10.50
  13  16  -1   65.69   15.10
 -13 -16   1   39.60   13.10
 -13 -16   1   61.69   23.40
 -13 -16   1   82.99   26.90
  12  16  -1   -2.00    6.20
  12  16  -1   -2.60    9.90
  12  16  -1    9.40   13.00
 -12 -16   1   23.70   20.00
 -12 -16   1    0.70    9.70
  11  16  -1   16.10   11.10
  11  16  -1   24.10    9.40
  11  16  -1   29.30    8.50
 -11 -16   1   -1.60   17.30
 -11 -16   1   12.90   10.90
  10  16  -1   39.10    9.30
  10  16  -1   43.70   10.60
  10  16  -1   38.90   12.40
 -10 -16   1   44.30   22.00
 -10 -16   1   46.70   14.30
   9  16  -1   -5.20    5.20
   9  16  -1    2.40    9.70
   9  16  -1    6.20    7.20
  -9 -16   1   13.90   16.50
  -9 -16   1   13.20   12.90
   8  16  -1  474.45   37.90
   8  16  -1  476.15   40.70
   8  16  -1  437.86   37.00
  -8 -16   1  494.35   43.50
  -8 -16   1  562.24   53.29
   7  16  -1   53.49    9.40
   7  16  -1   53.59   13.00
   7  16  -1   75.09   15.10
   7  16  -1   60.19   12.60
   7  16  -1   57.89   11.30
  -7 -16   1   87.09   23.60
  -7 -16   1   61.39   16.50
   6  16  -1  286.37   25.50
   6  16  -1  286.67   24.10
   6  16  -1  306.27   28.40
   6  16  -1  301.37   26.60
   6  16  -1  330.77   29.20
  -6 -16   1  362.56   40.20
  -6 -16   1  311.47   31.90
   5  16  -1   95.49   14.40
   5  16  -1   82.19   15.60
   5  16  -1   91.89   13.00
   5  16  -1  110.99   16.80
  -5 -16   1   93.39   19.60
  -5 -16   1   97.59   11.90
   4  16  -1   -3.50    7.80
   4  16  -1   -3.80    6.60
   4  16  -1    1.10    6.50
   4  16  -1   -1.90    6.50
  -4 -16   1   10.70   11.60
  -4 -16   1   -0.10    6.40
   3  16  -1  294.77   25.20
   3  16  -1  286.97   28.70
   3  16  -1  306.77   28.70
   3  16  -1  308.77   27.00
   3  16  -1  354.36   28.10
  -3 -16   1  318.27   25.80
  -3 -16   1  306.47   32.30
   2  16  -1   12.40    6.60
   2  16  -1    2.00    7.70
   2  16  -1   13.70    8.80
   2  16  -1    6.70    7.50
   2  16  -1    1.20    7.80
  -2 -16   1   10.70    7.70
  -2 -16   1   -1.00   10.10
   1  16  -1  201.78   18.60
   1  16  -1  227.18   22.80
   1  16  -1  153.58   20.20
   1  16  -1  239.28   22.10
   1  16  -1  186.38   19.20
  -1 -16   1  209.78   25.20
  -1 -16   1  193.58   19.70
   0  16  -1  443.16   37.20
   0  16  -1  380.66   34.50
   0  16  -1  414.56   32.60
   0  16  -1  432.36   33.30
   0  16  -1  370.86   35.20
   0 -16   1  457.95   34.60
   0 -16   1  451.45   41.10
  -1  16  -1   60.79   13.80
  -1  16  -1   42.90    9.40
  -1  16  -1   72.99   13.20
  -1  16  -1   59.79    9.60
  -1  16  -1   35.20   13.10
   1 -16   1   54.89   16.30
   1 -16   1   42.80   12.20
  -2  16  -1  254.87   26.10
  -2  16  -1  239.38   21.50
  -2  16  -1  266.37   21.80
  -2  16  -1  279.27   27.80
   2 -16   1  263.67   28.30
   2 -16   1  288.77   30.30
  -3  16  -1    5.40    5.10
  -3  16  -1    4.40    5.30
  -3  16  -1    1.60   10.10
  -3  16  -1    0.50   10.00
   3 -16   1   -5.20    9.10
   3 -16   1    1.60   11.60
  -4  16  -1  100.79   18.50
  -4  16  -1   90.49   10.20
  -4  16  -1   92.49   10.50
  -4  16  -1   96.49   18.60
   4 -16   1  103.29   17.90
   4 -16   1  122.29   21.40
  -5  16  -1  152.98   25.00
  -5  16  -1  166.18   14.60
  -5  16  -1  139.09   22.90
  -5  16  -1  174.38   14.70
   5 -16   1  181.28   13.50
   5 -16   1  168.68   23.20
   5 -16   1  195.28   27.70
  -6  16  -1  237.58   27.50
  -6  16  -1  239.68   26.30
  -6  16  -1  209.78   17.40
   6 -16   1  217.38   16.50
   6 -16   1  253.87   27.40
   6 -16   1  218.08   26.40
  -7  16  -1  223.98   18.30
  -7  16  -1  247.68   23.90
  -7  16  -1  230.58   28.90
  -7  16  -1  207.18   25.90
   7 -16   1  213.38   27.00
   7 -16   1  274.47   28.00
   7 -16   1  239.88   17.30
  -8  16  -1  144.49   17.70
  -8  16  -1  140.69   25.90
  -8  16  -1  151.78   24.10
   8 -16   1  161.98   24.50
   8 -16   1  124.59   23.40
   8 -16   1  123.79   10.90
  -9  16  -1   41.80   11.80
  -9  16  -1   10.40   12.50
  -9  16  -1   28.90   16.20
  -9  16  -1   29.60    8.60
   9 -16   1   22.10   16.00
   9 -16   1   37.00    5.60
 -10  16  -1   21.30   13.70
 -10  16  -1   27.10   10.30
 -10  16  -1   34.20    5.60
 -10  16  -1   14.10   15.80
  10 -16   1   12.90   15.10
  10 -16   1   34.90    5.40
 -11  16  -1   -7.80   13.30
 -11  16  -1    9.40   12.70
 -11  16  -1   12.80    9.20
 -11  16  -1   12.40    4.50
  11 -16   1   17.70    5.00
  11 -16   1   10.80   14.90
 -12  16  -1    4.70   13.90
 -12  16  -1    0.30    7.20
 -12  16  -1    2.70    4.40
 -12  16  -1   -1.70   11.20
  12 -16   1    3.80   15.50
  12 -16   1   -6.10    5.00
 -13  16  -1  -11.80    5.90
 -13  16  -1    8.90    5.20
 -13  16  -1   44.30   19.10
  13 -16   1   11.80    6.60
  13 -16   1   19.00   17.00
 -14  16  -1    0.80    8.40
 -14  16  -1    6.50    5.00
 -14  16  -1   -5.10   11.00
 -14  16  -1   20.30   19.00
  14 -16   1   -7.10    7.60
  14 -16   1    1.60   17.20
 -15  16  -1    0.00   15.60
 -15  16  -1    8.10    9.30
 -15  16  -1   18.50   17.50
 -15  16  -1   15.90    6.30
  15 -16   1   -3.20   15.00
 -16  16  -1  275.77   45.90
 -16  16  -1  244.18   24.20
 -16  16  -1  175.78   32.60
  16 -16   1  181.28   32.30
 -17  16  -1   18.40   10.30
 -17  16  -1   21.60   21.40
 -17  16  -1   11.10   19.70
  17 -16   1   -2.30   18.60
  17  15  -1    5.70    7.00
  17  15  -1   -9.30    7.90
  17  15  -1    4.60    8.20
 -17 -15   1    2.00   20.70
 -17 -15   1   25.90   20.30
  16  15  -1   23.40   10.50
  16  15  -1   28.90   10.10
  16  15  -1   11.90    7.90
 -16 -15   1    2.50   16.20
 -16 -15   1   -2.60   18.30
  15  15  -1    4.60    8.40
  15  15  -1   28.80    9.60
  15  15  -1   39.60   10.30
 -15 -15   1   33.00   22.40
 -15 -15   1   26.40   20.60
 -15 -15   1   24.80   12.00
  14  15  -1   97.09   16.50
  14  15  -1   84.89   14.50
 -14 -15   1  146.29   19.60
 -14 -15   1  117.69   31.80
 -14 -15   1   93.79   28.70
  13  15  -1   30.40    9.10
  13  15  -1   30.20    9.90
  13  15  -1    9.90   10.00
 -13 -15   1   28.50   18.60
 -13 -15   1   35.80   22.30
 -13 -15   1   30.20   12.40
  12  15  -1  507.35   43.90
  12  15  -1  498.25   40.30
  12  15  -1  507.05   41.60
 -12 -15   1  579.74   57.59
 -12 -15   1  545.75   44.80
 -12 -15   1  525.25   57.49
  11  15  -1  102.19   13.90
  11  15  -1  111.19   15.80
  11  15  -1  108.79   17.90
 -11 -15   1   92.79   18.50
 -11 -15   1   93.09   27.80
 -11 -15   1  122.79   30.90
  10  15  -1   67.19   11.30
  10  15  -1   66.89   15.10
  10  15  -1   85.69   13.60
 -10 -15   1  113.29   29.80
 -10 -15   1   83.69   17.00
   9  15  -1  354.16   32.00
   9  15  -1  413.66   35.40
   9  15  -1  390.06   32.40
  -9 -15   1  414.76   37.20
  -9 -15   1  499.45   48.30
   8  15  -1  100.69   12.40
   8  15  -1   92.99   16.70
   8  15  -1   97.19   13.90
   8  15  -1   68.29   13.80
  -8 -15   1   97.49   18.70
  -8 -15   1  119.99   29.40
   7  15  -1  216.68   23.40
   7  15  -1  254.87   22.90
   7  15  -1  225.08   21.40
   7  15  -1  218.78   19.60
  -7 -15   1  342.37   37.00
  -7 -15   1  259.17   27.50
   6  15  -1  144.99   15.30
   6  15  -1  143.79   17.10
   6  15  -1  141.29   17.50
   6  15  -1  126.59   16.00
   6  15  -1  135.89   13.40
  -6 -15   1  148.09   23.70
  -6 -15   1  175.98   31.90
   5  15  -1  128.29   15.90
   5  15  -1  136.39   14.50
   5  15  -1  127.29   16.70
   5  15  -1  151.58   17.70
  -5 -15   1  163.18   32.40
  -5 -15   1  123.09   13.30
  -5 -15   1  150.98   23.80
   4  15  -1  100.09   16.30
   4  15  -1   63.99   14.20
   4  15  -1  116.19   15.90
   4  15  -1  100.59   14.70
   4  15  -1   83.79   12.60
  -4 -15   1  112.29   21.10
  -4 -15   1  104.29   12.00
   3  15  -1    8.00    8.30
   3  15  -1   14.00    8.80
   3  15  -1   -0.20    6.50
   3  15  -1    1.10    6.60
   3  15  -1    7.40    6.20
  -3 -15   1    3.80   10.60
  -3 -15   1    4.60    6.40
   2  15  -1   69.79   10.80
   2  15  -1   89.79   15.50
   2  15  -1   57.49   12.80
   2  15  -1   46.30   12.40
  -2 -15   1   78.59   12.10
  -2 -15   1   63.19   15.80
   1  15  -1  102.69   16.40
   1  15  -1   87.39   14.20
   1  15  -1   84.99   12.10
   1  15  -1  105.29   13.90
   1  15  -1   86.69   15.50
  -1 -15   1   81.59   12.90
  -1 -15   1   88.29   17.90
   0  15  -1   10.20    8.30
   0  15  -1   -1.10    7.80
   0  15  -1   -3.80    5.30
   0  15  -1    3.20    6.90
   0  15  -1   10.30    6.30
   0 -15   1    0.40    9.50
   0 -15   1    9.30    8.00
  -1  15  -1  140.89   18.40
  -1  15  -1  136.89   16.10
  -1  15  -1  141.29   19.70
  -1  15  -1  120.79   13.70
  -1  15  -1  129.29   13.90
   1 -15   1  160.88   23.40
   1 -15   1  145.49   16.80
  -2  15  -1   96.79   11.70
  -2  15  -1   88.89   16.40
  -2  15  -1   90.29   15.30
  -2  15  -1  105.09   12.40
  -2  15  -1  122.09   18.90
   2 -15   1   90.49   19.40
   2 -15   1  129.19   17.20
  -3  15  -1  312.07   24.90
  -3  15  -1  368.36   36.40
  -3  15  -1  306.77   29.10
  -3  15  -1  313.07   25.00
  -3  15  -1  342.37   31.60
   3 -15   1  312.57   29.30
   3 -15   1  317.07   23.50
   3 -15   1  350.56   33.60
  -4  15  -1   46.60   14.10
  -4  15  -1   55.89   14.30
  -4  15  -1   54.99    8.00
   4 -15   1   63.39   14.70
   4 -15   1   49.20    6.00
   4 -15   1   73.29   17.10
  -5  15  -1    3.10    9.10
  -5  15  -1    8.80   11.10
  -5  15  -1   -2.80    4.60
   5 -15   1   -0.90    2.80
   5 -15   1   12.90   11.90
   5 -15   1   -3.90    9.90
  -6  15  -1  -14.40    8.80
  -6  15  -1   -7.30    4.20
  -6  15  -1    4.60   11.00
   6 -15   1   -3.70   10.30
   6 -15   1   -8.60   11.10
   6 -15   1    8.20    3.50
  -7  15  -1  121.49   17.30
  -7  15  -1   68.89   18.20
  -7  15  -1   99.39    9.70
  -7  15  -1  114.09   23.00
   7 -15   1   97.59   19.00
   7 -15   1   83.89   18.50
   7 -15   1   99.99    8.90
  -8  15  -1  307.17   32.90
  -8  15  -1  361.56   29.90
  -8  15  -1  304.47   35.00
  -8  15  -1  323.67   24.50
   8 -15   1  330.17   23.90
   8 -15   1  349.87   33.70
   8 -15   1  295.47   33.70
  -9  15  -1    8.60    7.80
  -9  15  -1   14.20   13.00
  -9  15  -1    8.10    4.60
  -9  15  -1  -11.00   11.20
   9 -15   1   19.70   14.20
   9 -15   1    4.50    4.10
 -10  15  -1   47.10   11.80
 -10  15  -1   14.30   16.10
 -10  15  -1   18.30   15.00
 -10  15  -1   33.10    6.80
  10 -15   1   40.20    7.20
  10 -15   1   21.80   15.80
 -11  15  -1  174.78   28.40
 -11  15  -1  161.48   18.70
 -11  15  -1  144.19   29.00
 -11  15  -1  159.08   13.80
  11 -15   1  157.78   25.70
  11 -15   1  136.99   13.80
 -12  15  -1   20.80    6.00
 -12  15  -1   22.80   14.60
 -12  15  -1   19.20    9.50
 -12  15  -1    9.80   14.50
  12 -15   1    3.20   15.70
  12 -15   1   27.10    7.10
 -13  15  -1   27.10   15.00
 -13  15  -1   34.50   10.20
 -13  15  -1   26.20    6.60
 -13  15  -1    5.30   14.80
  13 -15   1   37.70   18.50
  13 -15   1   37.60    8.50
 -14  15  -1   13.90   18.40
 -14  15  -1   35.30   16.90
 -14  15  -1   16.80    9.30
 -14  15  -1   24.00    6.80
  14 -15   1    8.30   14.30
  14 -15   1   37.80    9.00
 -15  15  -1  289.07   35.90
 -15  15  -1  305.37   28.40
 -15  15  -1  260.97   43.90
 -15  15  -1  298.07   24.50
  15 -15   1  305.37   36.90
 -16  15  -1   76.89   14.40
 -16  15  -1   70.49   24.10
 -16  15  -1   77.19   10.80
 -16  15  -1   93.29   27.00
  16 -15   1   83.59   22.50
 -17  15  -1  -20.20   11.50
 -17  15  -1   33.20    8.10
 -17  15  -1   23.80   19.60
 -17  15  -1   11.20    8.60
  17 -15   1   20.60   19.30
 -18  15  -1    9.90    5.40
 -18  15  -1   57.39   24.10
 -18  15  -1   40.50   22.60
  18 -15   1   18.60   18.20
  18  14  -1    1.50    9.40
 -18 -14   1   23.20   21.10
 -18 -14   1    4.20   25.00
  17  14  -1    6.90    7.00
  17  14  -1    6.90    9.60
  17  14  -1   16.10   10.30
 -17 -14   1  -28.50   17.70
 -17 -14   1    1.30   22.50
  16  14  -1   12.50    9.20
  16  14  -1   20.10    9.70
  16  14  -1   29.70    8.60
 -16 -14   1   45.70   22.10
 -16 -14   1   18.10   20.70
  15  14  -1   28.90   10.40
  15  14  -1   27.30    8.30
  15  14  -1   22.40    9.20
 -15 -14   1   34.40   23.80
 -15 -14   1   11.40    9.20
 -15 -14   1   53.39   24.10
  14  14  -1   50.99   11.80
  14  14  -1   75.09   13.50
 -14 -14   1   50.39   21.50
 -14 -14   1   41.80   13.50
 -14 -14   1   69.49   26.30
  13  14  -1  302.07   27.00
  13  14  -1  254.27   25.40
 -13 -14   1  402.96   54.99
 -13 -14   1  304.27   28.50
 -13 -14   1  291.27   46.90
  12  14  -1   29.60    9.50
  12  14  -1   38.60    9.40
 -12 -14   1   22.80   11.10
 -12 -14   1   -2.30   17.60
 -12 -14   1   21.70   18.50
  11  14  -1   87.69   13.20
  11  14  -1   83.39   13.50
  11  14  -1   94.99   16.10
 -11 -14   1   76.09   23.60
 -11 -14   1  103.59   17.90
 -11 -14   1   35.20   21.40
  10  14  -1   49.10   13.50
  10  14  -1   55.19   11.40
 -10 -14   1   43.40   21.00
 -10 -14   1   47.00   13.90
 -10 -14   1   93.89   27.20
   9  14  -1   -5.60    6.90
   9  14  -1   11.30    6.50
   9  14  -1    7.80    7.20
   9  14  -1   16.80   10.00
  -9 -14   1   -1.40   14.70
  -9 -14   1    0.70    8.60
   8  14  -1  152.68   20.60
   8  14  -1  125.99   15.10
   8  14  -1  120.79   13.10
   8  14  -1  142.69   15.90
  -8 -14   1  169.18   33.00
  -8 -14   1  130.89   21.20
   7  14  -1   49.50   10.50
   7  14  -1   26.90    8.40
   7  14  -1   44.00   11.40
   7  14  -1   39.10    8.00
  -7 -14   1   32.90   13.40
  -7 -14   1   54.99   17.90
   6  14  -1    9.10    6.70
   6  14  -1    3.60    5.00
   6  14  -1    9.40    8.80
  -6 -14   1   10.20   11.40
  -6 -14   1   12.00   16.50
   5  14  -1  268.67   25.10
   5  14  -1  275.77   24.10
   5  14  -1  264.97   25.30
  -5 -14   1  268.87   21.90
  -5 -14   1  340.87   37.10
  -5 -14   1  227.78   27.90
   4  14  -1    7.40    5.80
   4  14  -1    1.40    8.40
   4  14  -1    1.40    8.00
   4  14  -1   -2.80    6.70
   4  14  -1    2.10    7.00
  -4 -14   1    9.80   10.70
  -4 -14   1   18.40   15.60
  -4 -14   1    4.00    6.00
   3  14  -1  807.32   59.89
   3  14  -1  756.52   58.79
   3  14  -1  788.92   59.99
   3  14  -1  743.73   57.99
   3  14  -1  775.02   56.99
  -3 -14   1  903.31   64.99
  -3 -14   1  823.92   57.19
   2  14  -1  133.69   15.90
   2  14  -1  136.09   15.70
   2  14  -1  108.49   17.00
   2  14  -1  130.39   14.60
   2  14  -1  116.09   12.90
  -2 -14   1  131.39   13.90
  -2 -14   1  105.19   19.80
   1  14  -1    5.30    7.60
   1  14  -1   -0.50    5.30
   1  14  -1    4.30    7.30
   1  14  -1    0.90    6.60
   1  14  -1    7.90    6.60
  -1 -14   1   -4.50    6.20
  -1 -14   1    1.60    8.10
   0  14  -1  118.29   13.20
   0  14  -1  113.09   18.80
   0  14  -1  135.99   16.80
   0  14  -1  110.29   17.00
   0  14  -1  135.99   13.80
   0 -14   1  147.09   22.20
   0 -14   1  131.79   16.70
  -1  14  -1    5.60    8.60
  -1  14  -1   30.60    7.10
  -1  14  -1   16.50    8.30
  -1  14  -1   15.50    9.00
  -1  14  -1   17.80    6.30
   1 -14   1    5.90    9.20
   1 -14   1   10.60    8.70
  -2  14  -1  144.49   14.10
  -2  14  -1  162.58   19.00
  -2  14  -1  153.78   16.70
  -2  14  -1  149.79   14.30
  -2  14  -1  128.79   19.50
   2 -14   1  140.89   12.10
   2 -14   1  140.69   17.70
   2 -14   1  189.38   26.10
  -3  14  -1  303.97   27.00
  -3  14  -1  319.97   28.40
  -3  14  -1  297.17   24.00
  -3  14  -1  294.27   29.30
   3 -14   1  302.67   22.60
   3 -14   1  357.36   32.30
   3 -14   1  315.37   28.20
  -4  14  -1  193.08   15.50
  -4  14  -1  174.38   18.60
  -4  14  -1  196.28   22.60
  -4  14  -1  185.78   21.50
   4 -14   1  174.18   22.90
   4 -14   1  179.68   14.30
   4 -14   1  180.58   21.00
  -5  14  -1   32.00    6.30
  -5  14  -1   34.20   13.30
  -5  14  -1   25.70   11.20
   5 -14   1   28.40   12.50
   5 -14   1   29.00   12.00
   5 -14   1   33.50    5.20
  -6  14  -1   26.00    6.20
  -6  14  -1   17.90   10.90
  -6  14  -1   21.70   12.30
   6 -14   1   13.20   11.00
   6 -14   1   20.90    4.60
   6 -14   1   40.30   14.10
  -7  14  -1  370.56   28.10
  -7  14  -1  383.46   37.40
  -7  14  -1  355.26   35.80
   7 -14   1  378.16   36.20
   7 -14   1  355.36   35.20
   7 -14   1  411.06   27.60
  -8  14  -1   39.00    7.20
  -8  14  -1   39.40   16.30
  -8  14  -1   37.40   14.10
  -8  14  -1   47.80   10.90
   8 -14   1   51.89    7.40
   8 -14   1   26.30   15.80
   8 -14   1   44.80   14.30
  -9  14  -1   36.10   15.20
  -9  14  -1   55.49    7.90
  -9  14  -1   56.59   12.30
  -9  14  -1   48.10   17.00
   9 -14   1   42.10    7.70
   9 -14   1   52.39   16.60
 -10  14  -1  300.67   32.70
 -10  14  -1  294.37   34.20
 -10  14  -1  283.27   26.20
 -10  14  -1  295.47   22.50
  10 -14   1  316.57   33.10
  10 -14   1  253.27   22.20
 -11  14  -1    0.60    7.10
 -11  14  -1  -15.00   10.00
 -11  14  -1    4.50   12.30
 -11  14  -1    1.10    5.00
  11 -14   1   23.10   16.20
  11 -14   1   -0.10    5.80
 -12  14  -1   75.59   21.60
 -12  14  -1  101.19   12.10
 -12  14  -1   77.09   23.50
 -12  14  -1  114.99   16.40
  12 -14   1   96.99   22.60
  12 -14   1  126.49   12.70
 -13  14  -1    3.10   15.00
 -13  14  -1  -14.70   12.20
 -13  14  -1   -2.80    6.60
 -13  14  -1    3.10    6.20
  13 -14   1   13.20   16.90
  13 -14   1   -0.10    6.70
 -14  14  -1   17.00   17.10
 -14  14  -1    9.50   15.20
 -14  14  -1   26.30    7.90
 -14  14  -1   42.20   11.40
  14 -14   1   33.30    9.10
 -15  14  -1   24.10   10.10
 -15  14  -1   36.90    8.30
 -15  14  -1   37.40   19.10
 -15  14  -1   30.40   21.10
  15 -14   1   48.60   11.40
  15 -14   1   -2.90   13.00
 -16  14  -1   -1.10   13.30
 -16  14  -1   -1.40   13.50
 -16  14  -1   11.30    8.20
 -16  14  -1   19.20    7.60
  16 -14   1   -1.70   15.60
 -17  14  -1   85.89   21.40
 -17  14  -1   80.99   14.90
 -17  14  -1   38.80   21.30
  17 -14   1   66.79   22.90
 -18  14  -1    3.60    5.60
 -18  14  -1   40.60   24.40
 -18  14  -1    9.80   16.80
 -18  14  -1   33.70    8.60
  18 -14   1   15.70   21.10
  18  13  -1   -3.60    8.10
  18  13  -1   -4.40    9.30
  18  13  -1    6.90    6.10
 -18 -13   1  -18.70   18.90
 -18 -13   1    0.20   23.30
  17  13  -1   14.70   10.80
  17  13  -1    9.00    8.00
  17  13  -1   25.10   10.10
 -17 -13   1   23.20   22.60
 -17 -13   1   11.20   21.00
  16  13  -1   28.80   11.10
  16  13  -1   22.50   10.30
  16  13  -1   31.80    8.70
 -16 -13   1   49.70   23.00
 -16 -13   1   51.49   22.90
  15  13  -1   19.40    9.50
  15  13  -1   19.50    9.90
 -15 -13   1   21.60   19.70
 -15 -13   1   12.60   17.10
 -15 -13   1   15.50    8.80
  14  13  -1    9.20    9.80
  14  13  -1    6.80    7.80
 -14 -13   1    9.90   14.30
 -14 -13   1    7.50    8.80
  13  13  -1  461.55   37.70
  13  13  -1  420.66   36.90
 -13 -13   1  501.85   39.20
 -13 -13   1  482.25   54.59
 -13 -13   1  456.35   52.99
  12  13  -1  385.06   33.00
  12  13  -1  418.96   34.30
 -12 -13   1  428.06   49.20
 -12 -13   1  430.66   48.90
 -12 -13   1  427.36   36.00
  11  13  -1   60.39   11.30
  11  13  -1   62.69   11.50
 -11 -13   1   45.20   21.90
 -11 -13   1   49.70   13.60
 -11 -13   1   91.69   27.80
  10  13  -1    9.60    7.10
  10  13  -1   18.80    8.20
  10  13  -1   18.60    8.60
 -10 -13   1   16.20   10.50
 -10 -13   1   23.20   16.60
 -10 -13   1    7.30   15.50
   9  13  -1   21.60    8.30
   9  13  -1   24.50    8.10
   9  13  -1   16.00    9.40
   9  13  -1   13.50    6.90
  -9 -13   1   11.30   10.80
  -9 -13   1   20.80   16.70
  -9 -13   1   21.60   19.00
   8  13  -1   49.80    8.70
   8  13  -1   49.80   11.00
   8  13  -1   49.70   12.40
   8  13  -1   72.39   11.90
  -8 -13   1   57.99   23.90
  -8 -13   1   53.09   14.80
  -8 -13   1   40.90   17.60
   7  13  -1    5.50    8.90
   7  13  -1    8.60    9.10
   7  13  -1    3.80    4.80
   7  13  -1   -3.70    5.30
  -7 -13   1   -2.70   13.40
  -7 -13   1  -16.20    8.10
   6  13  -1    8.90    5.20
   6  13  -1   13.10    8.20
   6  13  -1   19.20    6.70
   6  13  -1   10.30    7.90
  -6 -13   1   33.90   17.00
  -6 -13   1   24.60   11.90
   5  13  -1   71.99   10.40
   5  13  -1   59.39    8.60
   5  13  -1   75.79   13.10
   5  13  -1   62.29   12.50
   5  13  -1   39.00   10.00
  -5 -13   1   62.89    9.50
  -5 -13   1  111.69   23.80
  -5 -13   1   52.99   15.00
   4  13  -1  732.83   54.79
   4  13  -1  700.23   51.99
   4  13  -1  669.63   54.19
   4  13  -1  686.43   54.09
   4  13  -1  735.83   53.29
  -4 -13   1  691.53   57.89
  -4 -13   1  745.73   51.79
  -4 -13   1  888.81   66.39
   3  13  -1  113.69   15.40
   3  13  -1  125.09   12.90
   3  13  -1  122.89   14.70
   3  13  -1  135.99   14.90
  -3 -13   1  117.99   21.10
  -3 -13   1  134.79   13.30
   2  13  -1  134.99   13.20
   2  13  -1  121.89   23.60
   2  13  -1  143.59   14.60
   2  13  -1  136.39   15.80
   2  13  -1  138.39   15.50
   2  13  -1  113.99   14.60
  -2 -13   1  140.89   22.00
  -2 -13   1  103.59   13.30
   1  13  -1 1180.38   89.19
   1  13  -1 1274.27   89.09
   1  13  -1 1188.08   97.29
   1  13  -1 1285.07   91.19
   1  13  -1 1248.48   87.89
   1  13  -1 1288.87   90.69
  -1 -13   1 1333.47   89.09
  -1 -13   1 1314.47   94.69
   0  13  -1  237.18   19.70
   0  13  -1  252.87   23.30
   0  13  -1  250.47   22.70
   0  13  -1  215.18   21.20
   0  13  -1  235.78   20.30
   0 -13   1  247.68   21.70
   0 -13   1  231.38   26.30
   0 -13   1  222.38   20.70
  -1  13  -1   -3.80    6.30
  -1  13  -1   -4.50    4.60
  -1  13  -1   -3.40    6.80
  -1  13  -1   -8.10    5.80
  -1  13  -1   -5.50    4.50
   1 -13   1   -7.50    8.10
   1 -13   1   -9.10    5.00
   1 -13   1   -2.50    7.70
   1 -13   1   -2.10    2.90
  -2  13  -1  183.98   19.70
  -2  13  -1  220.78   20.90
  -2  13  -1  171.18   15.90
  -2  13  -1  154.68   20.30
   2 -13   1  189.58   19.10
   2 -13   1  188.68   14.20
   2 -13   1  154.28   17.30
   2 -13   1  175.68   22.50
  -3  13  -1   28.50   10.80
  -3  13  -1   25.00    6.40
  -3  13  -1   29.20    9.10
  -3  13  -1   23.50   10.80
   3 -13   1   35.50    9.00
   3 -13   1   26.30    4.90
   3 -13   1   40.00   11.50
   3 -13   1    9.90   10.40
  -4  13  -1  226.48   20.70
  -4  13  -1  201.78   23.10
  -4  13  -1  186.58   16.80
   4 -13   1  218.18   22.20
   4 -13   1  247.38   25.90
   4 -13   1  204.08   15.80
  -5  13  -1  124.59   15.40
  -5  13  -1  103.59   11.20
  -5  13  -1  152.38   21.30
  -5  13  -1  140.69   21.50
   5 -13   1  115.79   10.30
   5 -13   1  143.79   21.10
   5 -13   1  140.19   20.20
  -6  13  -1  429.86   36.80
  -6  13  -1  365.76   34.60
  -6  13  -1  357.36   28.00
   6 -13   1  416.56   35.50
   6 -13   1  379.26   27.50
   6 -13   1  363.56   34.40
  -7  13  -1    3.20   10.40
  -7  13  -1    1.60    5.00
  -7  13  -1    6.20   10.60
   7 -13   1   14.90   11.40
   7 -13   1   14.50   12.30
   7 -13   1    1.00    4.20
  -8  13  -1  170.28   15.70
  -8  13  -1  197.48   19.10
  -8  13  -1  179.78   27.00
  -8  13  -1  172.18   26.70
   8 -13   1  222.08   28.10
   8 -13   1  187.58   22.40
   8 -13   1  177.38   15.60
  -9  13  -1   87.39   19.90
  -9  13  -1   57.59   18.00
  -9  13  -1   87.69   10.00
  -9  13  -1   62.79   12.40
   9 -13   1   48.50   17.50
   9 -13   1   67.59    9.80
 -10  13  -1   17.80   16.30
 -10  13  -1   21.30   14.20
 -10  13  -1   15.30    6.40
 -10  13  -1   13.70    8.00
  10 -13   1   23.90    6.50
  10 -13   1    3.90   13.60
 -11  13  -1   89.89   14.40
 -11  13  -1   81.59   22.20
 -11  13  -1   44.20   16.50
 -11  13  -1   76.69   10.80
  11 -13   1   28.30   14.10
  11 -13   1  101.99   11.80
 -12  13  -1  145.39   28.80
 -12  13  -1  155.48   27.80
 -12  13  -1  174.18   16.60
 -12  13  -1  183.88   18.90
  12 -13   1  135.59   25.80
  12 -13   1  180.48   17.10
 -13  13  -1   -3.30   15.00
 -13  13  -1   -5.00    6.60
 -13  13  -1   -8.30   12.20
 -13  13  -1   -8.00    5.70
  13 -13   1   16.20   14.20
  13 -13   1    9.70    6.50
 -14  13  -1   19.70   18.60
 -14  13  -1    2.50   14.20
 -14  13  -1   38.80   10.70
 -14  13  -1   28.30    8.70
  14 -13   1   56.89   18.40
 -15  13  -1    4.30    7.80
 -15  13  -1    2.90    6.70
 -15  13  -1   11.60   18.40
  15 -13   1   29.70    9.10
  15 -13   1   -6.40   12.30
 -16  13  -1  315.37   37.50
 -16  13  -1  279.47   26.60
 -16  13  -1  303.97   25.80
 -16  13  -1  264.87   46.90
  16 -13   1  238.78   36.90
 -17  13  -1   31.20   19.90
 -17  13  -1   26.20   17.30
 -17  13  -1   18.70    8.60
  17 -13   1   21.60   18.50
 -18  13  -1   37.90   20.60
 -18  13  -1   33.60    9.80
 -18  13  -1   35.40   21.10
  18 -13   1    2.20   17.90
 -19  13  -1   12.10   17.60
 -19  13  -1    8.40    8.70
 -19  13  -1   22.90    6.70
 -19  13  -1   10.40   17.20
  19 -13   1    5.40   16.60
  19  12  -1   12.90    9.30
  19  12  -1   -4.70   10.70
 -19 -12   1   -2.40   20.00
 -19 -12   1   27.70   22.80
  18  12  -1  125.69   12.70
  18  12  -1  101.19   17.40
  18  12  -1  121.49   19.70
 -18 -12   1  121.79   36.10
 -18 -12   1  154.88   37.00
  17  12  -1   58.59   14.00
  17  12  -1   69.09   10.30
  17  12  -1   62.59   13.00
 -17 -12   1   74.09   25.60
 -17 -12   1  116.09   32.10
  16  12  -1   24.70   10.80
  16  12  -1   13.00    6.40
  16  12  -1   28.90    9.90
 -16 -12   1   11.50   18.50
 -16 -12   1   42.90   21.80
  15  12  -1   23.20   13.10
  15  12  -1   -6.00    7.60
  15  12  -1   -1.30    7.90
 -15 -12   1   18.90   17.20
 -15 -12   1   41.10   19.90
 -15 -12   1    0.70    7.70
  14  12  -1  214.38   31.90
  14  12  -1  232.78   24.30
  14  12  -1  264.17   24.50
 -14 -12   1  336.67   51.19
 -14 -12   1  265.07   24.80
  13  12  -1    3.60    7.70
  13  12  -1  -10.40   12.40
  13  12  -1   -2.80    7.60
 -13 -12   1   24.90   18.90
 -13 -12   1    6.80    8.50
 -13 -12   1   26.70   20.80
  12  12  -1  174.58   18.40
  12  12  -1  161.18   17.70
  12  12  -1  151.48   24.90
 -12 -12   1  171.88   19.80
 -12 -12   1  221.28   38.90
 -12 -12   1  195.08   37.50
  11  12  -1   64.19   15.80
  11  12  -1    5.00    7.20
 -11 -12   1  -10.80   16.20
 -11 -12   1    0.60    7.10
 -11 -12   1  -11.40   15.80
  10  12  -1  136.39   15.60
  10  12  -1  107.89   23.00
  10  12  -1  152.08   14.90
  10  12  -1  149.59   16.40
 -10 -12   1  123.19   29.30
 -10 -12   1  136.29   18.10
 -10 -12   1  161.78   32.20
   9  12  -1  175.18   17.70
   9  12  -1  147.29   26.60
   9  12  -1  156.88   15.90
   9  12  -1  180.68   17.60
  -9 -12   1  187.58   35.40
  -9 -12   1  163.38   20.20
  -9 -12   1  192.28   35.90
   8  12  -1    2.20    5.70
   8  12  -1   10.80    5.70
   8  12  -1   11.40    8.10
   8  12  -1   -3.60   11.00
  -8 -12   1   -3.40   10.50
  -8 -12   1    9.30    9.80
  -8 -12   1   14.10   15.30
   7  12  -1   31.60    7.00
   7  12  -1   27.90    8.90
   7  12  -1   28.60   12.50
   7  12  -1   22.50    8.50
   7  12  -1   28.10    8.10
  -7 -12   1   35.90   17.20
  -7 -12   1   37.10   12.80
  -7 -12   1   27.40   17.80
   6  12  -1   87.69    9.90
   6  12  -1  109.09   14.10
   6  12  -1   69.89   18.60
   6  12  -1  107.49   18.10
   6  12  -1  120.89   16.30
   6  12  -1   92.29   12.40
  -6 -12   1   80.99   16.60
  -6 -12   1   88.89   23.90
   5  12  -1   39.20    7.90
   5  12  -1   31.30    8.90
   5  12  -1   29.00   12.20
   5  12  -1   32.90   11.30
   5  12  -1   32.00    9.20
   5  12  -1   36.20    6.90
  -5 -12   1   46.40   14.00
  -5 -12   1   39.00   17.30
  -5 -12   1   38.90    7.30
   4  12  -1   20.20    8.50
   4  12  -1   22.90    8.70
   4  12  -1   25.50   11.60
   4  12  -1   17.10    6.00
   4  12  -1   55.79   15.00
   4  12  -1   14.40    7.90
  -4 -12   1    9.90   10.00
  -4 -12   1    6.80    5.50
   3  12  -1 1278.87   86.99
   3  12  -1 1166.78   86.09
   3  12  -1 1085.49   98.89
   3  12  -1 1048.10   93.39
   3  12  -1 1025.10   90.59
   3  12  -1 1219.28   85.99
   3  12  -1 1237.98   83.99
   3  12  -1 1223.68   84.99
  -3 -12   1 1273.67   90.39
  -3 -12   1 1442.96   97.09
  -3 -12   1 1230.58   83.99
   2  12  -1 2139.69  149.59
   2  12  -1 2263.97  150.98
   2  12  -1 2035.50  158.78
   2  12  -1 1993.40  155.28
   2  12  -1 2133.59  150.38
   2  12  -1 2173.58  149.19
   2  12  -1 2207.58  158.58
   2  12  -1 2068.09  147.99
  -2 -12   1 2370.96  154.98
  -2 -12   1 2300.77  148.69
   1  12  -1   43.00   13.70
   1  12  -1   46.50   13.40
   1  12  -1   48.50    7.90
   1  12  -1   27.60    9.30
   1  12  -1   45.40    9.50
   1  12  -1   39.00    9.60
   1  12  -1   78.69   17.50
   1  12  -1   43.30   10.00
  -1 -12   1   32.20    8.30
  -1 -12   1   28.10    8.10
  -1 -12   1   45.60   13.40
   0  12  -1   12.00    7.80
   0  12  -1   22.30   10.60
   0  12  -1   10.80    5.50
   0  12  -1   11.50    5.90
   0  12  -1   11.70    7.00
   0  12  -1   23.80    7.80
   0  12  -1    0.70    8.20
   0 -12   1    4.80    7.20
   0 -12   1   19.50    4.50
   0 -12   1    1.40   10.20
   0 -12   1    8.80    6.10
  -1  12  -1  103.69   11.20
  -1  12  -1  105.49   15.70
  -1  12  -1   97.79   20.10
  -1  12  -1   96.89   18.80
  -1  12  -1  124.99   16.10
  -1  12  -1   86.99   11.00
  -1  12  -1  136.69   16.00
   1 -12   1  119.09   13.40
   1 -12   1   91.89   11.40
   1 -12   1   97.19   17.50
   1 -12   1   99.49    9.20
  -2  12  -1    6.00    9.60
  -2  12  -1    7.30    7.40
  -2  12  -1   12.50    8.90
  -2  12  -1    0.70    7.00
  -2  12  -1    9.90    5.20
  -2  12  -1    7.80    7.10
   2 -12   1    7.60    6.00
   2 -12   1    6.00    7.30
   2 -12   1    6.20    3.50
   2 -12   1   -1.30    8.10
  -3  12  -1    6.50   13.30
  -3  12  -1   36.10    7.20
  -3  12  -1   43.00   11.00
  -3  12  -1   46.50    9.50
   3 -12   1   43.50   11.70
   3 -12   1   16.30   12.20
   3 -12   1   49.80    5.90
   3 -12   1   34.80    8.60
  -4  12  -1   37.00    9.50
  -4  12  -1   60.29   13.70
  -4  12  -1   51.69    7.40
  -4  12  -1   44.30   13.10
   4 -12   1   58.69   10.80
   4 -12   1   40.00   11.50
   4 -12   1   27.40   12.60
   4 -12   1   52.29    6.30
  -5  12  -1 2019.30  143.29
  -5  12  -1 1962.00  137.79
  -5  12  -1 2060.59  144.39
  -5  12  -1 1729.43  140.89
   5 -12   1 2076.29  137.39
   5 -12   1 2019.30  141.29
   5 -12   1 2499.35  158.78
   5 -12   1 2078.69  142.79
  -6  12  -1   15.60   10.90
  -6  12  -1   10.60    5.60
  -6  12  -1   -0.60    7.30
   6 -12   1    5.80    3.70
   6 -12   1   19.60   10.10
  -7  12  -1   49.00    7.60
  -7  12  -1   26.30   12.80
  -7  12  -1   52.49   15.80
   7 -12   1   83.69   15.60
   7 -12   1   46.70    7.60
   7 -12   1   35.50   13.80
  -8  12  -1   95.79   20.50
  -8  12  -1   86.49   13.50
  -8  12  -1   63.69   17.40
  -8  12  -1   71.49    9.80
   8 -12   1   44.90   16.30
   8 -12   1   66.89    9.80
   8 -12   1   84.49   16.40
  -9  12  -1   12.80    6.00
  -9  12  -1  -12.20    8.60
  -9  12  -1    5.00   13.10
  -9  12  -1   -4.70    6.00
   9 -12   1    4.90   12.40
   9 -12   1   -1.30    5.40
 -10  12  -1   78.79   19.60
 -10  12  -1   90.09   14.30
 -10  12  -1   86.99   21.90
 -10  12  -1  101.89   11.70
  10 -12   1  115.69   13.50
  10 -12   1  135.69   23.60
 -11  12  -1   20.90   15.40
 -11  12  -1   28.20    8.20
 -11  12  -1   25.20    9.00
 -11  12  -1    4.10   13.90
  11 -12   1   34.50    8.20
  11 -12   1   13.50   14.90
 -12  12  -1   18.40   14.80
 -12  12  -1    0.80   12.20
 -12  12  -1   21.30    8.60
 -12  12  -1   20.60    7.70
  12 -12   1    8.90   15.80
  12 -12   1   22.70    7.10
 -13  12  -1   14.20   15.10
 -13  12  -1   32.60    9.70
 -13  12  -1   12.00   18.00
 -13  12  -1   34.20    9.30
  13 -12   1   66.49   11.00
  13 -12   1   46.40   17.60
 -14  12  -1   -5.50   13.00
 -14  12  -1    2.50    7.60
 -14  12  -1   12.70    8.30
 -14  12  -1   11.00   17.10
  14 -12   1   -5.90   14.30
  14 -12   1   11.20    6.70
 -15  12  -1   46.30   12.10
 -15  12  -1   32.10   18.80
 -15  12  -1   49.80   19.40
 -15  12  -1   62.09   11.60
  15 -12   1   58.09   12.10
  15 -12   1   30.80   18.60
 -16  12  -1   32.50   20.60
 -16  12  -1   71.49   13.50
 -16  12  -1   88.99   15.10
 -16  12  -1   86.89   25.10
  16 -12   1   67.89   22.30
 -17  12  -1   84.29   24.10
 -17  12  -1   95.49   15.50
 -17  12  -1   67.69   13.50
 -17  12  -1   66.59   26.40
  17 -12   1   99.59   24.70
 -18  12  -1    9.20   13.00
 -18  12  -1   -6.10   17.40
 -18  12  -1   10.10    8.90
 -18  12  -1   -0.10    5.00
  18 -12   1    2.90   15.70
 -19  12  -1   22.00   17.60
 -19  12  -1   13.80    9.10
 -19  12  -1   -7.30   12.80
 -19  12  -1   30.50    9.20
  19 -12   1   40.50   18.60
  19  11  -1   -5.90    7.40
  19  11  -1   -9.90   10.30
 -19 -11   1   26.20   21.60
 -19 -11   1   20.90   23.80
  18  11  -1  -10.00    6.10
  18  11  -1    7.20    4.40
  18  11  -1   10.50   11.40
 -18 -11   1   -7.70   20.40
  17  11  -1   13.20    6.00
  17  11  -1   15.40   10.70
  17  11  -1    9.60    8.20
 -17 -11   1    2.50   23.10
 -17 -11   1   24.80   23.00
  16  11  -1   41.00   13.20
  16  11  -1   14.20    9.40
  16  11  -1   19.00   10.50
 -16 -11   1   86.29   28.50
 -16 -11   1   52.99   24.40
  15  11  -1   -9.80    7.50
 -15 -11   1   12.80    7.30
 -15 -11   1   21.30   22.70
 -15 -11   1   31.60   20.20
  14  11  -1   23.40   12.10
  14  11  -1    8.00    8.10
  14  11  -1    2.30    8.40
 -14 -11   1    8.50   18.00
 -14 -11   1    1.40    8.20
 -14 -11   1   13.50   19.30
  13  11  -1   54.89   12.40
  13  11  -1   83.19   19.40
  13  11  -1   72.39   13.40
 -13 -11   1   67.59   12.70
 -13 -11   1  108.49   28.80
 -13 -11   1   82.09   26.70
  12  11  -1   22.30    8.80
  12  11  -1   13.70   14.90
  12  11  -1   30.90    9.10
 -12 -11   1   -1.70   16.90
 -12 -11   1   28.60   10.10
 -12 -11   1   25.80   18.60
  11  11  -1   33.30   10.40
  11  11  -1   23.50    8.50
  11  11  -1   19.80    8.60
  11  11  -1   36.30   14.50
 -11 -11   1   32.80   10.60
 -11 -11   1   21.50   18.50
 -11 -11   1   22.30   19.20
  10  11  -1  317.97   37.00
  10  11  -1  390.16   30.80
  10  11  -1  359.66   29.90
  10  11  -1  365.46   30.70
 -10 -11   1  521.55   48.70
 -10 -11   1  358.26   32.60
 -10 -11   1  431.26   45.90
   9  11  -1  133.19   15.10
   9  11  -1  138.59   14.30
   9  11  -1  132.19   15.20
   9  11  -1  139.09   25.10
  -9 -11   1  182.38   32.30
  -9 -11   1  162.18   21.40
  -9 -11   1  246.88   39.30
   8  11  -1  185.68   18.20
   8  11  -1  169.48   18.00
   8  11  -1  193.68   25.40
   8  11  -1  182.68   16.90
  -8 -11   1  240.38   37.20
  -8 -11   1  241.48   22.70
  -8 -11   1  294.27   41.10
   7  11  -1   16.10    7.10
   7  11  -1   13.10    7.80
   7  11  -1   38.30   13.60
   7  11  -1   18.20    5.90
   7  11  -1   24.00    7.30
  -7 -11   1   -2.00   14.00
  -7 -11   1   28.80   10.70
  -7 -11   1   28.80   15.50
   6  11  -1  184.18   15.90
   6  11  -1  198.18   17.60
   6  11  -1  211.88   29.40
   6  11  -1  139.09   29.60
   6  11  -1  184.68   17.80
   6  11  -1  197.28   20.00
  -6 -11   1  247.28   41.40
  -6 -11   1  234.68   35.60
  -6 -11   1  211.78   22.70
   5  11  -1  497.45   36.00
   5  11  -1  487.65   46.40
   5  11  -1  463.15   37.50
   5  11  -1  519.45   37.20
   5  11  -1  484.05   39.30
   5  11  -1  511.25   50.39
   5  11  -1  518.25   39.40
   5  11  -1  429.96   43.90
  -5 -11   1  514.85   36.30
  -5 -11   1  516.15   42.30
  -5 -11   1  575.44   49.00
   4  11  -1  415.76   31.20
   4  11  -1  405.66   33.50
   4  11  -1  416.36   33.50
   4  11  -1  375.06   42.40
   4  11  -1  382.86   38.40
   4  11  -1  419.36   32.10
   4  11  -1  401.16   41.20
  -4 -11   1  403.56   30.80
  -4 -11   1  453.65   37.40
  -4 -11   1  511.15   43.90
   3  11  -1 1357.16   95.19
   3  11  -1 1293.17  103.39
   3  11  -1 1253.77  100.19
   3  11  -1 1282.77   95.19
   3  11  -1 1179.58  103.29
   3  11  -1 1357.06   94.09
   3  11  -1 1319.17   93.29
  -3 -11   1 1500.55   99.89
  -3 -11   1 1559.14  105.19
  -3 -11   1 1411.56   93.29
   2  11  -1   46.60   16.50
   2  11  -1   63.79   10.40
   2  11  -1   57.09   11.00
   2  11  -1   55.59   14.60
   2  11  -1   59.59   19.10
   2  11  -1   52.59   10.20
   2  11  -1   69.79    8.90
   2  11  -1   69.29   11.10
  -2 -11   1   57.99    9.30
  -2 -11   1   62.79   14.50
  -2 -11   1   70.79   17.50
   1  11  -1   90.69   13.30
   1  11  -1   76.19    9.30
   1  11  -1  111.59   13.00
   1  11  -1   87.89   17.50
   1  11  -1  105.39   21.50
   1  11  -1   91.79   12.40
   1  11  -1   86.79   13.10
   1  11  -1   89.99   18.60
  -1 -11   1  100.49   18.00
  -1 -11   1   85.39   10.80
  -1 -11   1   79.49   12.80
   0  11  -1  408.66   30.50
   0  11  -1  390.06   31.20
   0  11  -1  404.76   29.50
   0  11  -1  395.76   31.90
   0  11  -1  409.86   32.40
   0  11  -1  355.06   35.50
   0  11  -1  355.96   37.70
   0 -11   1  429.96   31.30
   0 -11   1  397.66   31.20
   0 -11   1  410.66   35.70
   0 -11   1  385.76   28.60
  -1  11  -1   80.59   12.40
  -1  11  -1   84.29   13.00
  -1  11  -1   87.89   10.50
  -1  11  -1   83.89   17.60
  -1  11  -1   78.99   12.80
  -1  11  -1  116.49   20.90
   1 -11   1   96.49   13.10
   1 -11   1  103.59   12.30
   1 -11   1   71.69   14.90
   1 -11   1   83.99    7.90
  -2  11  -1  168.78   24.20
  -2  11  -1  163.78   14.60
  -2  11  -1  194.78   23.00
  -2  11  -1  159.88   17.00
  -2  11  -1  183.98   18.40
  -2  11  -1  164.78   17.50
   2 -11   1  174.48   18.00
   2 -11   1  160.28   13.30
   2 -11   1  174.48   18.00
   2 -11   1  194.08   20.90
  -3  11  -1  358.56   28.80
  -3  11  -1  346.77   34.90
  -3  11  -1  348.67   29.90
  -3  11  -1  298.17   33.50
  -3  11  -1  349.37   30.30
  -3  11  -1  341.67   26.20
   3 -11   1  360.16   25.20
   3 -11   1  343.17   29.80
   3 -11   1  347.87   32.50
   3 -11   1  393.26   29.50
   3 -11   1  341.57   29.40
  -4  11  -1 1121.29   84.99
  -4  11  -1 1186.78   82.29
  -4  11  -1 1156.78   87.29
  -4  11  -1 1219.18   86.69
  -4  11  -1 1148.59   89.89
   4 -11   1 1190.58   85.09
   4 -11   1 1257.87   88.59
   4 -11   1 1236.28   85.79
   4 -11   1 1254.27   81.89
   4 -11   1 1209.28   86.19
  -5  11  -1  114.49   11.60
  -5  11  -1  133.69   23.00
  -5  11  -1  129.29   17.80
  -5  11  -1  131.39   19.20
  -5  11  -1  121.39   19.40
   5 -11   1  132.79   11.30
   5 -11   1  136.89   14.90
   5 -11   1  149.88   20.20
   5 -11   1  116.59   18.80
   5 -11   1  115.89   14.20
  -6  11  -1  154.98   19.70
  -6  11  -1  162.78   21.10
  -6  11  -1  150.08   13.90
  -6  11  -1  156.28   17.80
   6 -11   1  183.48   20.30
   6 -11   1  157.98   17.10
   6 -11   1  170.48   20.50
   6 -11   1  159.78   13.70
  -7  11  -1   25.20   13.10
  -7  11  -1   45.40   12.30
  -7  11  -1   54.89    8.10
  -7  11  -1   52.59   16.90
  -7  11  -1   59.29   15.50
   7 -11   1   63.29   15.00
   7 -11   1   66.79   13.90
   7 -11   1   65.09    8.90
  -8  11  -1   -0.50    4.70
  -8  11  -1   -4.80    4.30
  -8  11  -1    0.70   10.40
  -8  11  -1    7.10   10.10
  -8  11  -1   -7.40    9.30
   8 -11   1    3.70   11.50
   8 -11   1   -4.60    6.50
   8 -11   1    2.70    5.00
  -9  11  -1   98.99   12.00
  -9  11  -1  117.99   13.70
  -9  11  -1  119.59   21.50
  -9  11  -1  146.19   23.40
  -9  11  -1  117.19   22.60
   9 -11   1   97.39   20.40
   9 -11   1  122.49   12.30
 -10  11  -1    9.10    6.00
 -10  11  -1   16.60   13.60
 -10  11  -1   -0.80   12.80
 -10  11  -1   13.10    7.00
 -10  11  -1   11.40   10.90
  10 -11   1   -3.40   12.90
  10 -11   1   24.80    7.40
 -11  11  -1   34.80   15.90
 -11  11  -1   48.60   10.40
 -11  11  -1   87.49   12.70
 -11  11  -1   65.69   16.60
 -11  11  -1   79.69   22.10
  11 -11   1   72.79   11.10
  11 -11   1   70.19   19.90
 -12  11  -1    6.20   14.30
 -12  11  -1   28.00   14.00
 -12  11  -1   20.90   15.00
 -12  11  -1   24.00    8.50
 -12  11  -1   39.80    9.70
  12 -11   1   25.50   17.10
  12 -11   1   23.60    8.30
 -13  11  -1  142.59   27.50
 -13  11  -1  112.69   16.20
 -13  11  -1  120.49   15.00
 -13  11  -1  149.09   28.90
  13 -11   1  159.58   15.20
  13 -11   1  142.59   25.70
 -14  11  -1   99.59   25.80
 -14  11  -1  107.89   15.30
 -14  11  -1  108.99   15.00
 -14  11  -1  101.19   24.90
  14 -11   1   75.89   21.30
  14 -11   1  111.29   14.50
 -15  11  -1  364.06   38.70
 -15  11  -1  325.57   27.30
 -15  11  -1  250.57   41.90
 -15  11  -1  287.97   26.80
  15 -11   1  292.27   35.60
  15 -11   1  331.07   26.80
 -16  11  -1  -12.40   15.60
 -16  11  -1    6.80    9.00
 -16  11  -1   16.90   15.00
 -16  11  -1   -5.20    6.90
  16 -11   1    1.30   14.90
 -17  11  -1   24.80   17.90
 -17  11  -1   78.59   25.50
 -17  11  -1   46.00   11.80
 -17  11  -1   49.80   11.00
 -17  11  -1   62.59   20.70
  17 -11   1   42.50   19.00
 -18  11  -1    5.80   17.50
 -18  11  -1   -1.70    8.80
 -18  11  -1   21.00    6.80
 -18  11  -1   17.50   17.80
  18 -11   1   31.90   18.50
 -19  11  -1    8.10    7.60
 -19  11  -1   18.20   16.20
 -19  11  -1   -1.50   15.20
  19 -11   1  -10.00   14.60
 -20  11  -1   37.40   21.10
 -20  11  -1    2.10    8.80
 -20  11  -1   -0.60   12.80
  20 -11   1   13.60   18.40
  20  10  -1   60.39   13.30
  20  10  -1   38.90   15.60
 -20 -10   1   60.59   29.20
  19  10  -1   -4.30   13.00
  19  10  -1    8.70    9.80
 -19 -10   1   -2.00   19.00
 -19 -10   1   29.80   24.90
  18  10  -1    1.90    8.00
  18  10  -1    2.30   11.90
 -18 -10   1  -19.70   18.50
 -18 -10   1    5.50   17.80
  17  10  -1  110.49   17.40
  17  10  -1  122.09   12.20
  17  10  -1  166.58   16.20
  17  10  -1  137.99   20.60
 -17 -10   1  160.28   39.40
 -17 -10   1   96.59   29.70
  16  10  -1  136.19   19.40
  16  10  -1  109.79   16.80
  16  10  -1  119.39   12.00
  16  10  -1   95.49   16.50
 -16 -10   1  132.69   36.20
 -16 -10   1  110.19   31.50
  15  10  -1    3.60    8.30
  15  10  -1   42.60   12.40
  15  10  -1    7.00    9.20
 -15 -10   1   33.50   23.40
 -15 -10   1    3.30    7.00
 -15 -10   1   17.60   15.00
  14  10  -1   49.00   11.40
  14  10  -1   49.60   14.70
  14  10  -1   43.00   11.80
 -14 -10   1   65.99   12.10
 -14 -10   1   54.59   25.70
 -14 -10   1   20.10   16.90
  13  10  -1   52.99   16.10
  13  10  -1   12.50    7.90
  13  10  -1   17.00    8.40
 -13 -10   1    6.60   15.80
 -13 -10   1   48.80   23.70
 -13 -10   1   14.40    8.40
  12  10  -1   24.10    8.60
  12  10  -1   49.30   11.20
  12  10  -1   63.69   18.00
 -12 -10   1   50.69   11.40
 -12 -10   1   36.20   22.10
 -12 -10   1   52.59   23.20
  11  10  -1  223.48   20.80
  11  10  -1  216.18   20.60
  11  10  -1  200.88   29.80
  11  10  -1  212.38   20.70
 -11 -10   1  290.47   46.60
 -11 -10   1  191.18   38.00
 -11 -10   1  241.38   22.50
  10  10  -1   77.39   12.00
  10  10  -1   52.09   16.70
  10  10  -1   70.09   11.80
  10  10  -1   53.59   10.50
 -10 -10   1   93.89   15.30
 -10 -10   1   45.20   21.40
 -10 -10   1   88.19   24.60
   9  10  -1  162.38   25.60
   9  10  -1  155.18   15.50
   9  10  -1  150.68   15.70
  -9 -10   1  178.48   33.50
  -9 -10   1  159.18   31.40
  -9 -10   1  163.18   19.20
   8  10  -1  203.98   17.80
   8  10  -1  191.68   17.80
   8  10  -1  175.28   16.60
   8  10  -1  181.78   27.70
  -8 -10   1  248.18   37.10
  -8 -10   1  181.88   20.90
  -8 -10   1  216.38   35.90
   7  10  -1  468.95   38.30
   7  10  -1  458.95   34.70
   7  10  -1  416.66   47.00
   7  10  -1  467.55   35.70
   7  10  -1  462.95   35.80
   7  10  -1  463.35   42.90
  -7 -10   1  522.85   51.89
  -7 -10   1  467.65   47.10
  -7 -10   1  524.15   39.90
   6  10  -1  390.06   30.00
   6  10  -1  326.97   40.70
   6  10  -1  413.16   29.90
   6  10  -1  421.26   40.40
   6  10  -1  380.36   28.70
   6  10  -1  382.16   31.30
   6  10  -1  344.17   35.90
   6  10  -1  373.56   32.10
  -6 -10   1  431.56   41.20
  -6 -10   1  427.06   40.70
  -6 -10   1  369.86   33.70
   5  10  -1    6.40    4.80
   5  10  -1    3.10    9.60
   5  10  -1    4.10    3.70
   5  10  -1   -4.80   11.20
   5  10  -1   -5.60    4.70
   5  10  -1    0.90    5.50
   5  10  -1   11.30   11.70
  -5 -10   1    1.70   11.10
  -5 -10   1   -3.80    7.50
  -5 -10   1   -1.10   12.70
   4  10  -1  194.78   32.10
   4  10  -1  163.88   14.90
   4  10  -1  155.08   20.20
   4  10  -1  151.08   16.40
   4  10  -1  175.68   17.20
   4  10  -1  183.58   15.90
   4  10  -1  144.29   28.70
  -4 -10   1  177.08   20.10
  -4 -10   1  208.78   25.50
  -4 -10   1  176.38   14.70
   3  10  -1  284.87   22.50
   3  10  -1  212.68   26.70
   3  10  -1  322.07   57.59
   3  10  -1  291.67   23.60
   3  10  -1  248.48   29.80
   3  10  -1  271.97   21.50
   3  10  -1  283.57   23.60
  -3 -10   1  296.77   21.60
  -3 -10   1  270.87   30.60
  -3 -10   1  260.57   27.00
   2  10  -1  394.06   29.90
   2  10  -1  384.26   27.70
   2  10  -1  350.16   29.20
   2  10  -1  376.56   29.20
   2  10  -1  289.97   32.80
   2  10  -1  354.46   35.40
   2  10  -1  405.76   42.40
   2  10  -1  376.96   28.70
  -2 -10   1  375.66   33.30
  -2 -10   1  372.26   28.00
  -2 -10   1  398.96   37.30
   1  10  -1    2.70    8.70
   1  10  -1    3.90    3.60
   1  10  -1    2.30    4.90
   1  10  -1   -0.60    9.10
   1  10  -1    6.30    8.90
   1  10  -1    1.20    5.40
   1  10  -1    7.40    5.40
   1  10  -1    4.20    5.30
  -1 -10   1   -0.20    5.00
  -1 -10   1   -0.10    3.90
  -1 -10   1    1.40    3.20
  -1 -10   1    8.30    8.30
   0  10  -1   44.50    9.50
   0  10  -1   42.20   12.50
   0  10  -1   38.50    6.60
   0  10  -1   28.00    8.00
   0  10  -1   39.50   12.50
   0  10  -1   40.90    8.40
   0 -10   1   39.70    8.20
   0 -10   1   43.10   12.80
   0 -10   1   30.90    7.20
   0 -10   1   33.80    5.30
  -1  10  -1   16.80    7.10
  -1  10  -1   15.10    5.00
  -1  10  -1   11.20    6.50
  -1  10  -1   23.60   10.10
  -1  10  -1   13.50   10.50
  -1  10  -1   13.10    7.50
   1 -10   1   17.50    4.00
   1 -10   1    5.30    6.50
   1 -10   1   23.00    6.90
   1 -10   1   13.30    8.90
  -2  10  -1  122.89   15.00
  -2  10  -1  116.99   21.50
  -2  10  -1   92.49   12.60
  -2  10  -1  134.59   16.40
  -2  10  -1  104.79   10.50
   2 -10   1  100.59    9.00
   2 -10   1  102.59   11.80
   2 -10   1  110.49   14.70
   2 -10   1  107.09   17.20
  -3  10  -1   88.39   13.80
  -3  10  -1   44.70   12.20
  -3  10  -1   69.29   15.90
  -3  10  -1   68.59    8.30
  -3  10  -1   83.29   13.40
   3 -10   1   89.09   13.60
   3 -10   1   96.79   13.30
   3 -10   1   83.09   14.50
   3 -10   1   71.29    7.30
   3 -10   1   95.59   12.40
  -4  10  -1   55.69   11.50
  -4  10  -1   56.69   12.40
  -4  10  -1   68.79    8.30
  -4  10  -1   76.49   13.60
   4 -10   1   71.39   13.60
   4 -10   1   67.39   11.20
   4 -10   1   69.89    7.80
   4 -10   1   66.89   11.40
   4 -10   1   53.39   12.90
  -5  10  -1  304.17   31.80
  -5  10  -1  295.57   28.00
  -5  10  -1  298.27   22.90
  -5  10  -1  305.57   26.40
  -5  10  -1  285.77   27.40
   5 -10   1  313.17   26.10
   5 -10   1  318.27   26.20
   5 -10   1  331.47   28.40
   5 -10   1  311.97   28.00
   5 -10   1  298.97   22.80
  -6  10  -1   36.80   11.80
  -6  10  -1   62.59    8.30
  -6  10  -1   56.79   12.80
  -6  10  -1   50.99   13.50
  -6  10  -1   43.70   13.30
   6 -10   1   69.29    8.70
   6 -10   1   66.79   13.10
   6 -10   1   61.89   12.00
   6 -10   1   75.19   12.50
   6 -10   1   70.69   15.10
  -7  10  -1  147.79   19.30
  -7  10  -1  204.08   23.30
  -7  10  -1  179.58   16.10
  -7  10  -1  162.28   22.60
  -7  10  -1  216.38   22.90
   7 -10   1  237.68   21.30
   7 -10   1  200.88   19.70
   7 -10   1  187.18   22.50
   7 -10   1  209.48   16.40
   7 -10   1  194.98   19.10
  -8  10  -1   15.80   10.00
  -8  10  -1   18.30    6.20
  -8  10  -1   16.80    6.30
  -8  10  -1   16.10   12.40
   8 -10   1    6.70    7.90
   8 -10   1   26.70    6.50
  -9  10  -1    0.90    9.70
  -9  10  -1   39.70   15.00
  -9  10  -1   27.50    7.70
  -9  10  -1   17.90    6.80
  -9  10  -1   26.20   13.20
   9 -10   1   12.50   11.70
   9 -10   1   36.30    7.10
 -10  10  -1    7.60    6.30
 -10  10  -1    7.80    6.20
 -10  10  -1   10.90   13.50
 -10  10  -1    7.50   10.20
 -10  10  -1    5.00   12.00
  10 -10   1  -18.20   12.50
  10 -10   1   11.80    6.00
 -11  10  -1   21.40    8.40
 -11  10  -1    4.00   14.00
 -11  10  -1   11.80   14.80
 -11  10  -1   27.10    8.10
 -11  10  -1    9.90   10.50
  11 -10   1   35.30    7.90
  11 -10   1   23.50   15.20
 -12  10  -1  473.25   44.90
 -12  10  -1  495.55   48.10
 -12  10  -1  495.15   50.29
 -12  10  -1  516.25   40.30
 -12  10  -1  540.45   40.30
  12 -10   1  562.34   40.10
  12 -10   1  568.44   48.40
 -13  10  -1  465.85   46.40
 -13  10  -1  474.75   37.20
 -13  10  -1  422.16   41.40
 -13  10  -1  502.05   49.10
 -13  10  -1  489.95   37.20
  13 -10   1  502.65   41.90
  13 -10   1  434.76   45.50
 -14  10  -1   42.60   10.70
 -14  10  -1   52.99   10.80
 -14  10  -1   39.80   19.30
 -14  10  -1    5.90   11.60
 -14  10  -1   33.80   18.60
  14 -10   1   60.69   10.50
  14 -10   1   32.80   16.90
 -15  10  -1    5.90   16.10
 -15  10  -1    3.80   18.60
 -15  10  -1    8.60    7.70
 -15  10  -1    6.50   13.50
  15 -10   1   22.80   16.50
 -16  10  -1  225.88   38.80
 -16  10  -1  225.78   29.90
 -16  10  -1  272.07   23.80
 -16  10  -1  273.27   25.30
 -16  10  -1  250.87   42.90
  16 -10   1  311.87   42.70
 -17  10  -1   17.70   15.20
 -17  10  -1    5.10   14.40
 -17  10  -1   25.90    8.20
 -17  10  -1   18.30   18.20
 -17  10  -1   27.90    9.60
  17 -10   1   16.40   16.10
 -18  10  -1   20.40   16.90
 -18  10  -1  -22.60   16.00
 -18  10  -1   12.20    9.30
 -18  10  -1   32.00    7.50
  18 -10   1   26.00   17.10
 -19  10  -1   32.70   21.00
 -19  10  -1   85.79   26.30
 -19  10  -1   58.19   14.10
  19 -10   1   75.89   20.80
 -20  10  -1   45.10   23.20
 -20  10  -1   19.60   16.60
 -20  10  -1   29.80   11.90
  20 -10   1   42.50   20.60
  20   9  -1  -31.10   10.90
  20   9  -1   15.00    9.70
 -20  -9   1    2.10   22.00
 -20  -9   1   -1.50   19.70
  19   9  -1  136.19   18.70
  19   9  -1  116.59   26.70
 -19  -9   1  106.69   30.90
  18   9  -1  136.59   22.50
  18   9  -1  140.29   19.70
 -18  -9   1  176.58   40.60
 -18  -9   1  178.68   43.40
  17   9  -1  148.99   14.80
  17   9  -1  121.59   17.50
  17   9  -1  116.29   19.30
 -17  -9   1   61.29   28.00
 -17  -9   1  126.09   33.00
  16   9  -1    9.10    9.20
  16   9  -1   -1.00    4.10
  16   9  -1    2.50    7.20
 -16  -9   1    6.80   20.80
  15   9  -1  318.57   31.30
  15   9  -1  314.07   31.10
  15   9  -1  321.47   29.40
 -15  -9   1  415.86   51.49
 -15  -9   1  380.56   44.70
 -15  -9   1  386.56   28.10
  14   9  -1   46.00   12.80
  14   9  -1   26.30   10.90
  14   9  -1   18.40    8.20
 -14  -9   1   71.69   25.20
 -14  -9   1   29.80    8.50
 -14  -9   1   48.90   19.80
  13   9  -1   -1.00    6.90
  13   9  -1   15.50   11.50
  13   9  -1    6.80    8.40
 -13  -9   1   -8.60   17.80
 -13  -9   1   -3.30   13.20
 -13  -9   1   11.40    6.60
  12   9  -1   37.10    9.60
  12   9  -1   31.40   14.60
  12   9  -1   36.60   10.50
 -12  -9   1   27.60   21.10
 -12  -9   1   44.90   10.30
 -12  -9   1   24.40   20.60
  11   9  -1  271.97   22.30
  11   9  -1  239.88   22.60
  11   9  -1  181.98   26.10
  11   9  -1  251.17   22.60
 -11  -9   1  276.57   24.10
 -11  -9   1  314.97   47.10
 -11  -9   1  298.87   42.70
  10   9  -1   86.89   12.40
  10   9  -1  114.99   19.50
  10   9  -1   68.39   11.90
  10   9  -1   86.99   12.50
 -10  -9   1  111.19   26.80
 -10  -9   1   82.79   23.50
 -10  -9   1   96.39   14.90
   9   9  -1  694.73   50.09
   9   9  -1  692.03   49.60
   9   9  -1  678.93   49.70
   9   9  -1  501.35   60.79
   9   9  -1  653.63   55.79
  -9  -9   1  675.93   62.79
  -9  -9   1  739.53   52.69
  -9  -9   1  743.23   64.59
   8   9  -1  910.71   62.59
   8   9  -1  855.31   62.09
   8   9  -1  777.02   76.19
   8   9  -1  844.12   68.59
  -8  -9   1  950.10   65.99
  -8  -9   1  874.01   75.79
   7   9  -1   93.89   11.70
   7   9  -1   56.19   18.50
   7   9  -1   91.19   18.70
   7   9  -1   74.99   11.00
   7   9  -1   97.89   14.90
   7   9  -1   65.79    8.90
   7   9  -1  113.39   22.60
  -7  -9   1   86.99   22.10
  -7  -9   1  129.09   26.00
  -7  -9   1   89.09   15.00
   6   9  -1  151.08   27.40
   6   9  -1  134.09   27.20
   6   9  -1  166.38   19.00
   6   9  -1  132.39   13.20
   6   9  -1  130.39   13.40
   6   9  -1  122.29   12.10
   6   9  -1  145.79   22.30
  -6  -9   1  175.48   27.50
  -6  -9   1  178.28   27.60
  -6  -9   1  137.89   17.50
   5   9  -1  800.22   54.29
   5   9  -1  700.03   65.29
   5   9  -1  725.13   53.99
   5   9  -1  781.02   55.59
   5   9  -1  751.72   53.09
   5   9  -1  672.13   59.19
   5   9  -1  753.52   56.29
  -5  -9   1  747.63   62.99
  -5  -9   1  827.62   58.69
  -5  -9   1  838.62   65.19
   4   9  -1  372.56   35.30
   4   9  -1  411.06   31.80
   4   9  -1  359.06   39.50
   4   9  -1  391.26   29.70
   4   9  -1  350.36   37.70
   4   9  -1  385.66   29.20
   4   9  -1  403.16   30.90
  -4  -9   1  426.56   39.30
  -4  -9   1  384.46   28.60
  -4  -9   1  421.36   34.30
   3   9  -1  140.49   26.10
   3   9  -1  115.29   13.50
   3   9  -1  127.79   11.90
   3   9  -1  151.48   18.90
   3   9  -1  179.68   27.20
   3   9  -1  123.29   13.10
   3   9  -1  131.99   14.00
  -3  -9   1  136.99   19.20
  -3  -9   1  163.18   25.10
  -3  -9   1  144.49   12.30
   2   9  -1  521.55   46.60
   2   9  -1  465.05   43.90
   2   9  -1  528.25   39.90
   2   9  -1  479.55   39.10
   2   9  -1  543.25   47.70
   2   9  -1  522.95   40.20
   2   9  -1  530.45   38.40
  -2  -9   1  680.93   48.90
  -2  -9   1  555.24   38.80
  -2  -9   1  616.54   44.40
   1   9  -1 1305.37   99.29
   1   9  -1 1316.17   91.59
   1   9  -1 1407.86   93.89
   1   9  -1 1321.27   92.49
   1   9  -1 1258.17   99.59
   1   9  -1 1200.98   96.99
   1   9  -1 1339.87   93.39
   1   9  -1 1346.97   92.79
  -1  -9   1 1291.57   92.79
  -1  -9   1 1388.66   92.39
  -1  -9   1 1314.67   96.59
  -1  -9   1 1628.34  101.89
  -1  -9   1 1302.37   91.09
   0   9  -1   -1.00    8.10
   0   9  -1   -1.40    5.40
   0   9  -1   -0.60    4.60
   0   9  -1    3.00    5.70
   0   9  -1    1.80    3.80
   0   9  -1    6.00    8.80
   0  -9   1    2.30    4.50
   0  -9   1   -6.90    7.90
   0  -9   1    5.80    3.20
   0  -9   1    4.10    6.00
  -1   9  -1  153.98   15.40
  -1   9  -1  170.98   16.30
  -1   9  -1  157.58   13.60
  -1   9  -1  191.98   25.80
  -1   9  -1  178.48   16.20
  -1   9  -1  167.08   22.40
   1  -9   1  156.88   15.80
   1  -9   1  155.68   19.00
   1  -9   1  153.58   12.60
   1  -9   1  153.28   15.00
  -2   9  -1  134.39   19.30
  -2   9  -1  163.98   22.40
  -2   9  -1  111.49   13.30
  -2   9  -1  105.69   14.50
  -2   9  -1  120.89   13.50
  -2   9  -1  107.29   10.70
   2  -9   1  127.39   15.10
   2  -9   1  101.99   11.60
   2  -9   1  120.59   17.40
   2  -9   1  102.99    9.40
  -3   9  -1   12.10    7.30
  -3   9  -1   -6.20    5.00
  -3   9  -1    7.90    6.70
  -3   9  -1    7.60    4.30
  -3   9  -1   10.00    8.60
   3  -9   1    5.70    5.50
   3  -9   1   10.10    7.90
   3  -9   1   18.20    8.40
   3  -9   1   11.10    5.70
  -4   9  -1   34.40    8.90
  -4   9  -1   34.20   10.20
  -4   9  -1   29.60    9.60
  -4   9  -1   30.50   10.90
  -4   9  -1   24.60    5.30
   4  -9   1   23.70    5.80
   4  -9   1   23.70    7.30
   4  -9   1   12.80    7.00
   4  -9   1   21.50    9.00
   4  -9   1   21.30    9.50
  -5   9  -1  314.17   30.00
  -5   9  -1  345.57   25.60
  -5   9  -1  334.97   30.10
  -5   9  -1  352.96   32.10
   5  -9   1  345.77   28.20
   5  -9   1  338.67   27.30
   5  -9   1  360.26   30.50
   5  -9   1  361.26   30.40
   5  -9   1  377.26   30.60
  -6   9  -1    9.40    8.30
  -6   9  -1    1.70    4.20
  -6   9  -1   -7.40    7.60
  -6   9  -1    3.10    8.10
  -6   9  -1   -8.40    5.40
   6  -9   1    2.00    3.90
   6  -9   1    4.70    6.60
   6  -9   1    7.20    9.50
   6  -9   1    2.90    5.60
  -7   9  -1    3.30    8.40
  -7   9  -1    1.00    8.50
  -7   9  -1  -13.90    6.40
  -7   9  -1   -6.00    4.30
  -7   9  -1    3.20    7.30
   7  -9   1    7.10    6.80
   7  -9   1    0.90    4.40
   7  -9   1   -1.00    5.20
   7  -9   1   -4.10    9.20
   7  -9   1   -4.90    6.10
  -8   9  -1   30.60    7.60
  -8   9  -1   41.20   13.50
  -8   9  -1   33.70   10.70
  -8   9  -1   37.60    8.20
  -8   9  -1   27.50   12.60
  -8   9  -1   49.99   12.80
   8  -9   1   27.70   12.50
   8  -9   1   45.00    7.70
   8  -9   1   32.20    9.70
   8  -9   1   42.80   10.20
   8  -9   1   45.10   10.40
  -9   9  -1  144.29   23.10
  -9   9  -1  182.18   29.90
  -9   9  -1  193.48   27.60
  -9   9  -1  187.48   16.80
  -9   9  -1  161.58   16.10
   9  -9   1  168.58   20.30
   9  -9   1  197.18   26.30
   9  -9   1  183.38   15.60
 -10   9  -1  231.08   19.90
 -10   9  -1  229.98   19.80
 -10   9  -1  182.48   23.30
 -10   9  -1  235.38   28.70
 -10   9  -1  236.48   27.50
  10  -9   1  213.48   25.00
  10  -9   1  238.38   19.40
 -11   9  -1  283.07   31.00
 -11   9  -1  233.68   32.60
 -11   9  -1  268.57   27.60
 -11   9  -1  273.57   23.90
 -11   9  -1  303.07   23.80
  11  -9   1  303.97   23.60
  11  -9   1  237.18   29.70
 -12   9  -1  237.48   30.90
 -12   9  -1  276.27   27.60
 -12   9  -1  253.17   22.70
 -12   9  -1  302.67   34.20
 -12   9  -1  267.97   23.70
  12  -9   1  244.78   30.00
  12  -9   1  270.27   22.80
 -13   9  -1  127.19   16.00
 -13   9  -1  106.79   25.20
 -13   9  -1  108.09   13.60
 -13   9  -1   88.49   22.60
 -13   9  -1  111.09   21.10
  13  -9   1  104.29   21.30
  13  -9   1  134.29   16.20
 -14   9  -1  100.29   21.90
 -14   9  -1  117.59   28.90
 -14   9  -1   86.99   19.10
 -14   9  -1  108.89   15.60
 -14   9  -1  104.19   14.40
  14  -9   1   96.79   14.20
  14  -9   1  115.29   23.90
 -15   9  -1  170.98   21.50
 -15   9  -1  242.48   37.80
 -15   9  -1  165.58   22.30
 -15   9  -1  175.58   33.00
 -15   9  -1  169.68   17.90
  15  -9   1  202.38   29.10
 -16   9  -1    1.10   12.90
 -16   9  -1   24.00   16.10
 -16   9  -1   23.70   17.60
 -16   9  -1    7.90    7.30
 -16   9  -1   -2.20    8.60
  16  -9   1   23.30   15.20
 -17   9  -1   13.30   19.90
 -17   9  -1   19.40   10.30
 -17   9  -1   19.00    7.50
 -17   9  -1   15.90   11.90
  17  -9   1   12.00   17.20
 -18   9  -1   20.60   19.90
 -18   9  -1   43.20   19.80
 -18   9  -1   33.30   10.50
 -18   9  -1   45.20    8.20
 -18   9  -1   -7.80   14.30
  18  -9   1   47.60   19.30
 -19   9  -1  -17.50    7.50
 -19   9  -1  -15.70   16.40
 -19   9  -1   38.30   31.00
  19  -9   1  -20.10   14.10
 -20   9  -1   -9.10   12.70
 -20   9  -1   10.40   17.00
 -20   9  -1    7.20    9.40
  20  -9   1  -26.40   16.50
 -21   9  -1  -10.00    9.80
 -21   9  -1    1.90   20.20
 -21   9  -1   28.20   18.50
  21  -9   1  -13.00   14.20
  20   8  -1  -13.30   11.40
  20   8  -1   -1.90    8.00
 -20  -8   1   13.50   19.00
 -20  -8   1   12.80   25.20
  19   8  -1   -8.20    7.20
 -19  -8   1    5.70   25.20
 -19  -8   1   51.09   24.80
  18   8  -1  475.45   39.60
  18   8  -1  455.95   42.80
 -18  -8   1  595.04   59.29
 -18  -8   1  478.35   59.89
  17   8  -1   24.00    9.20
  17   8  -1  -10.00    9.70
 -17  -8   1   35.60   25.30
 -17  -8   1   43.00   19.90
  16   8  -1  131.89   14.00
  16   8  -1   99.69   10.10
  16   8  -1  123.09   16.70
  16   8  -1  122.59   19.60
 -16  -8   1  129.49   37.10
 -16  -8   1  149.79   33.30
  15   8  -1   21.60    9.00
  15   8  -1   42.40   11.90
  15   8  -1   49.99   10.70
 -15  -8   1   59.29   23.30
 -15  -8   1   20.50    6.40
 -15  -8   1   25.90   26.60
  14   8  -1   29.90    8.80
  14   8  -1    4.60    9.90
  14   8  -1   37.70   11.20
 -14  -8   1   51.09   19.20
 -14  -8   1   33.30    8.00
 -14  -8   1   25.00   21.30
  13   8  -1   32.30   11.50
  13   8  -1   29.40   12.70
  13   8  -1   38.10    9.90
 -13  -8   1   33.90   22.80
 -13  -8   1   37.20    9.30
 -13  -8   1   47.80   21.80
  12   8  -1  159.08   15.50
  12   8  -1  148.09   21.00
 -12  -8   1  151.58   34.80
 -12  -8   1  144.09   15.40
 -12  -8   1   99.29   27.90
  11   8  -1   59.09   11.10
  11   8  -1   68.69   12.30
  11   8  -1   61.39   15.10
  11   8  -1   77.79   11.70
 -11  -8   1   76.59   22.20
 -11  -8   1   36.90   22.50
 -11  -8   1   94.99   13.90
  10   8  -1  103.79   12.80
  10   8  -1  123.99   29.40
  10   8  -1  103.29   12.50
  10   8  -1  108.89   12.80
  10   8  -1  131.59   20.90
 -10  -8   1  146.19   31.60
 -10  -8   1  131.69   29.70
 -10  -8   1  124.49   16.40
   9   8  -1  201.68   24.00
   9   8  -1  212.98   18.50
   9   8  -1  190.78   18.10
   9   8  -1  199.78   36.60
   9   8  -1  197.58   18.00
  -9  -8   1  200.08   20.40
  -9  -8   1  241.88   36.30
  -9  -8   1  255.77   38.90
   8   8  -1  130.19   27.70
   8   8  -1   92.49   14.60
   8   8  -1   88.39   10.40
   8   8  -1   92.29   18.00
   8   8  -1   82.79   10.20
   8   8  -1   90.79   10.80
   8   8  -1   64.09   17.70
  -8  -8   1  105.09   15.20
  -8  -8   1   85.79   24.10
  -8  -8   1   89.39   22.00
   7   8  -1   43.40    8.10
   7   8  -1   29.80   15.00
   7   8  -1   37.70    7.80
   7   8  -1   48.60    7.80
   7   8  -1   66.29   12.00
   7   8  -1   42.20   13.10
  -7  -8   1   69.29   20.80
  -7  -8   1   52.69   18.10
  -7  -8   1   51.89   11.70
   6   8  -1  927.31   83.39
   6   8  -1 1010.10   75.59
   6   8  -1 1036.40   71.69
   6   8  -1 1021.00   72.39
   6   8  -1 1035.00   72.09
   6   8  -1 1024.90   77.99
  -6  -8   1 1045.40   83.39
  -6  -8   1 1145.79   76.19
  -6  -8   1 1015.10   81.59
   5   8  -1  871.51   64.29
   5   8  -1  788.02   71.79
   5   8  -1  898.81   62.19
   5   8  -1  824.92   70.79
   5   8  -1  863.11   67.49
   5   8  -1  876.71   62.19
   5   8  -1  858.61   61.29
  -5  -8   1  904.11   70.99
  -5  -8   1  982.10   66.49
  -5  -8   1  979.90   73.29
   4   8  -1   29.90   14.90
   4   8  -1   22.90    4.90
   4   8  -1   22.20    6.50
   4   8  -1   17.70   11.60
   4   8  -1   26.70    5.70
   4   8  -1   23.60    7.80
   4   8  -1   28.60   10.80
   4   8  -1   14.50    5.70
  -4  -8   1   27.30   12.40
  -4  -8   1   33.00    9.80
  -4  -8   1   21.30    5.20
  -4  -8   1   15.10   11.60
   3   8  -1  403.96   30.80
   3   8  -1  408.66   31.40
   3   8  -1  410.66   32.40
   3   8  -1  400.66   32.50
   3   8  -1  383.86   39.90
   3   8  -1  446.76   39.80
   3   8  -1  374.06   35.90
  -3  -8   1  466.65   36.10
  -3  -8   1  450.45   30.70
  -3  -8   1  543.35   41.10
   2   8  -1  612.84   44.30
   2   8  -1  662.63   45.00
   2   8  -1  615.14   45.80
   2   8  -1  618.54   45.90
   2   8  -1  578.24   51.49
   2   8  -1  574.24   52.19
   2   8  -1  537.75   49.40
  -2  -8   1  741.63   53.69
  -2  -8   1  668.53   49.40
  -2  -8   1  668.43   44.60
   1   8  -1  167.28   21.30
   1   8  -1  173.58   20.40
   1   8  -1  185.48   14.60
   1   8  -1  187.98   16.10
   1   8  -1  171.38   16.30
   1   8  -1  185.38   15.80
   1   8  -1  205.78   16.90
   1   8  -1  169.08   21.00
  -1  -8   1  186.58   15.70
  -1  -8   1  218.98   23.40
  -1  -8   1  170.78   15.50
  -1  -8   1  157.98   19.20
  -1  -8   1  181.58   14.20
   0   8  -1  141.39   11.50
   0   8  -1  138.19   21.00
   0   8  -1  138.99   17.10
   0   8  -1  130.79   13.30
   0   8  -1  126.19   13.00
   0   8  -1  129.59   13.20
   0  -8   1  134.49   13.00
   0  -8   1  112.79   12.10
   0  -8   1  144.39   17.00
   0  -8   1  128.89   10.70
  -1   8  -1   -1.20    8.40
  -1   8  -1   20.00    6.40
  -1   8  -1   16.20    6.90
  -1   8  -1   17.70    9.40
  -1   8  -1   16.70    6.60
  -1   8  -1   19.90    4.90
   1  -8   1   16.50    5.80
   1  -8   1   11.20    8.70
   1  -8   1   26.60    7.30
   1  -8   1   18.60    3.90
  -2   8  -1  385.66   35.50
  -2   8  -1  456.65   33.30
  -2   8  -1  422.66   32.50
  -2   8  -1  412.76   30.70
  -2   8  -1  455.65   37.60
  -2   8  -1  391.86   32.70
   2  -8   1  455.05   32.90
   2  -8   1  467.55   35.80
   2  -8   1  413.66   32.30
   2  -8   1  412.66   32.20
   2  -8   1  424.66   30.00
  -3   8  -1   15.10    5.10
  -3   8  -1   14.40    7.40
  -3   8  -1    5.80    6.20
  -3   8  -1    9.10    7.90
  -3   8  -1    8.80    6.50
   3  -8   1    7.80    7.90
   3  -8   1   12.50    3.90
   3  -8   1   10.80    5.90
   3  -8   1    3.40    4.90
   3  -8   1   16.70    8.10
  -4   8  -1  245.88   24.80
  -4   8  -1  236.98   22.60
  -4   8  -1  212.28   22.70
  -4   8  -1  274.27   23.20
  -4   8  -1  232.08   18.90
   4  -8   1  270.67   21.60
   4  -8   1  248.58   22.80
   4  -8   1  242.08   19.10
   4  -8   1  259.57   21.50
   4  -8   1  284.67   24.20
  -5   8  -1   83.29   15.70
  -5   8  -1  118.49   16.30
  -5   8  -1  106.19   10.30
  -5   8  -1  117.89   16.20
  -5   8  -1  135.29   17.80
   5  -8   1  100.19   12.40
   5  -8   1  119.79   16.60
   5  -8   1   93.59   14.40
   5  -8   1  114.49   13.00
  -6   8  -1   39.30   11.10
  -6   8  -1   30.30    6.60
  -6   8  -1   35.80   11.70
  -6   8  -1   31.10   10.40
  -6   8  -1   30.40    9.70
   6  -8   1   31.60    8.40
   6  -8   1   28.40    8.90
   6  -8   1   54.19    7.30
   6  -8   1   17.90   10.90
   6  -8   1   32.00    9.50
  -7   8  -1 1015.50   72.19
  -7   8  -1  926.71   75.99
  -7   8  -1  999.90   77.69
  -7   8  -1 1057.09   77.49
  -7   8  -1 1043.20   77.29
   7  -8   1  952.40   76.79
   7  -8   1 1088.09   72.09
   7  -8   1 1090.29   75.19
   7  -8   1 1160.08   77.39
  -8   8  -1  221.48   22.70
  -8   8  -1  259.37   26.90
  -8   8  -1  226.98   24.40
  -8   8  -1  231.28   20.20
  -8   8  -1  225.88   24.80
  -8   8  -1  269.87   20.70
   8  -8   1  211.98   22.30
   8  -8   1  270.57   23.40
   8  -8   1  239.78   19.80
   8  -8   1  283.77   26.10
   8  -8   1  264.97   23.90
  -9   8  -1 1179.48   90.69
  -9   8  -1 1247.38   94.39
  -9   8  -1 1286.77   93.69
  -9   8  -1 1135.89   91.29
  -9   8  -1 1182.08   86.99
  -9   8  -1 1279.77   87.29
   9  -8   1 1233.78   90.59
   9  -8   1 1284.37   86.79
   9  -8   1 1328.27   90.39
   9  -8   1 1316.77   92.39
 -10   8  -1   -7.90    9.90
 -10   8  -1    6.40    9.10
 -10   8  -1   18.10   12.10
 -10   8  -1   10.40    6.80
 -10   8  -1    2.70    5.20
  10  -8   1   11.90   11.20
  10  -8   1   10.20    7.80
  10  -8   1   -2.10    5.00
 -11   8  -1   -4.50   11.60
 -11   8  -1    4.70    7.30
 -11   8  -1   -4.70    5.10
 -11   8  -1    1.80    8.50
 -11   8  -1   -0.50   10.20
  11  -8   1    8.30   11.90
  11  -8   1   -0.50    5.30
 -12   8  -1  403.36   43.00
 -12   8  -1  432.36   41.80
 -12   8  -1  377.76   35.90
 -12   8  -1  438.06   32.60
 -12   8  -1  412.56   33.50
  12  -8   1  464.55   39.90
  12  -8   1  394.26   32.80
 -13   8  -1  465.85   47.50
 -13   8  -1  531.55   40.90
 -13   8  -1  454.05   42.00
 -13   8  -1  465.95   49.80
 -13   8  -1  538.35   39.30
  13  -8   1  541.35   40.30
  13  -8   1  612.44   48.00
 -14   8  -1  176.18   16.50
 -14   8  -1  139.39   20.10
 -14   8  -1  191.98   32.00
 -14   8  -1  113.59   30.00
 -14   8  -1  165.58   18.60
  14  -8   1  128.09   25.90
  14  -8   1  176.78   17.70
 -15   8  -1  -10.20   15.10
 -15   8  -1   16.50   10.40
 -15   8  -1   19.90    7.50
 -15   8  -1   20.30   11.60
 -15   8  -1    2.40   15.30
  15  -8   1  -11.30   13.90
 -16   8  -1   24.00   18.10
 -16   8  -1   23.40   20.00
 -16   8  -1   40.00    9.00
 -16   8  -1   27.30   11.20
 -16   8  -1   37.70   11.80
  16  -8   1   33.20   15.00
 -17   8  -1  118.09   17.50
 -17   8  -1  125.19   13.30
 -17   8  -1   71.99   29.60
 -17   8  -1   88.99   24.20
 -18   8  -1   -5.80   10.70
 -18   8  -1   24.40    6.80
 -18   8  -1    5.30   16.20
 -18   8  -1  -12.80    8.20
 -18   8  -1    1.40   14.60
  18  -8   1    3.10   11.80
 -19   8  -1   75.99   26.50
 -19   8  -1   34.70   23.60
 -19   8  -1   42.10   13.40
  19  -8   1   19.90   16.60
 -20   8  -1    7.60   15.80
 -20   8  -1   10.00   14.60
 -20   8  -1   25.80   10.90
  20  -8   1    5.70   17.00
 -21   8  -1   97.89   27.90
 -21   8  -1   56.49   22.80
 -21   8  -1   36.00   13.50
  21  -8   1   68.49   22.50
  21   7  -1   50.59   18.00
  21   7  -1   64.79   14.00
 -21  -7   1   71.39   20.60
  20   7  -1   11.40   14.40
  20   7  -1   35.70   10.90
 -20  -7   1  -27.90   21.80
 -20  -7   1   50.99   21.80
  19   7  -1  321.27   28.60
 -19  -7   1  313.57   50.69
 -19  -7   1  265.37   53.79
  18   7  -1   12.60    8.00
  18   7  -1  -17.00   10.70
 -18  -7   1   23.20   22.90
 -18  -7   1  -17.60   18.50
  17   7  -1   33.30   10.30
  17   7  -1   22.20   13.40
 -17  -7   1   14.80   20.00
 -17  -7   1   13.50   22.20
  16   7  -1   33.00    9.90
  16   7  -1   48.40   14.40
 -16  -7   1    3.00   19.50
 -16  -7   1   26.50   17.90
  15   7  -1   64.49   12.50
  15   7  -1   86.79   10.80
  15   7  -1   74.79   16.40
 -15  -7   1   73.19   27.30
 -15  -7   1   84.09   31.00
  14   7  -1    2.70    6.70
  14   7  -1    9.30   10.40
  14   7  -1   11.50    7.90
 -14  -7   1   -2.00   13.70
 -14  -7   1    4.00   20.10
 -14  -7   1    2.70    5.40
  13   7  -1  201.38   19.90
  13   7  -1  154.48   20.10
  13   7  -1  176.38   17.90
 -13  -7   1  156.78   16.30
 -13  -7   1  252.17   45.40
 -13  -7   1  166.58   32.60
  12   7  -1    1.20    9.10
  12   7  -1    8.50    7.00
 -12  -7   1   13.20   10.80
 -12  -7   1    2.60   15.60
 -12  -7   1    4.60    5.70
 -12  -7   1    5.60   20.00
  11   7  -1   55.39   11.70
  11   7  -1   39.10   10.30
  11   7  -1   37.50    8.90
 -11  -7   1   48.10    9.40
 -11  -7   1   72.19   21.00
 -11  -7   1   62.39   29.60
 -11  -7   1   36.90   12.80
 -11  -7   1   48.60   10.10
  10   7  -1    5.90    6.90
  10   7  -1    0.20    8.70
  10   7  -1   17.50   14.10
  10   7  -1    6.70    6.40
  10   7  -1    0.60    5.30
 -10  -7   1   18.70   11.70
 -10  -7   1   -7.90    8.10
 -10  -7   1   32.60   19.80
 -10  -7   1    8.10    6.20
 -10  -7   1    2.60    6.30
   9   7  -1   38.90    7.60
   9   7  -1   25.30    7.90
   9   7  -1   23.50   16.70
   9   7  -1   48.30   11.20
  -9  -7   1   51.19   21.90
  -9  -7   1   42.70   10.50
  -9  -7   1   37.60    7.80
  -9  -7   1   38.70   18.80
   8   7  -1  169.38   27.70
   8   7  -1  141.39   14.30
   8   7  -1  163.08   20.30
   8   7  -1  143.19   13.90
   8   7  -1  136.59   13.90
   8   7  -1  170.68   23.40
  -8  -7   1  226.58   35.70
  -8  -7   1  165.58   16.80
  -8  -7   1  162.88   27.50
   7   7  -1  340.97   26.40
   7   7  -1  340.37   26.30
   7   7  -1  367.96   27.00
   7   7  -1  271.87   36.60
   7   7  -1  327.67   31.70
   7   7  -1  355.76   29.80
   7   7  -1  316.87   35.30
  -7  -7   1  349.27   38.30
  -7  -7   1  385.86   29.90
  -7  -7   1  372.46   36.50
   6   7  -1  312.77   23.70
   6   7  -1  327.27   30.00
   6   7  -1  295.77   24.20
   6   7  -1  315.47   33.50
   6   7  -1  327.87   27.10
   6   7  -1  237.08   32.60
   6   7  -1  294.97   23.90
  -6  -7   1  350.96   27.90
  -6  -7   1  327.47   34.90
  -6  -7   1  396.06   35.60
   5   7  -1   10.70    5.20
   5   7  -1   10.00    7.00
   5   7  -1   16.30    4.60
   5   7  -1   15.20    9.60
   5   7  -1   16.80   13.50
   5   7  -1    8.20    4.40
   5   7  -1   28.20   13.80
  -5  -7   1   16.80   12.50
  -5  -7   1   12.10   11.90
  -5  -7   1   22.90    9.00
   4   7  -1  231.68   18.90
   4   7  -1  262.17   19.20
   4   7  -1  228.58   18.00
   4   7  -1  205.78   27.60
   4   7  -1  251.47   21.20
   4   7  -1  204.38   24.10
   4   7  -1  211.38   26.60
  -4  -7   1  252.37   23.30
  -4  -7   1  299.67   28.20
  -4  -7   1  278.87   29.00
   3   7  -1  100.79   15.70
   3   7  -1   62.09    7.90
   3   7  -1   89.39   11.50
   3   7  -1   63.09   15.50
   3   7  -1   99.69   20.60
   3   7  -1   70.99    8.60
   3   7  -1   89.09   11.20
  -3  -7   1   63.99    7.70
  -3  -7   1   99.99   14.40
  -3  -7   1   64.29   16.60
  -3  -7   1  114.49   19.70
   2   7  -1   97.69   11.40
   2   7  -1  137.29   21.40
   2   7  -1  135.19   18.50
   2   7  -1  130.99   21.50
   2   7  -1  122.39   12.00
   2   7  -1  110.79   11.00
   2   7  -1  111.79   10.10
  -2  -7   1  166.58   23.20
  -2  -7   1  111.19   10.30
  -2  -7   1  126.99   15.30
   1   7  -1 3563.94  234.58
   1   7  -1 3384.86  239.98
   1   7  -1 3451.05  235.18
   1   7  -1 3400.06  238.48
   1   7  -1 3411.26  233.78
   1   7  -1 3390.56  240.68
  -1  -7   1 3423.36  233.48
  -1  -7   1 3456.45  234.88
  -1  -7   1 3560.14  234.18
  -1  -7   1 3684.73  238.28
   0   7  -1  367.56   32.50
   0   7  -1  373.46   27.80
   0   7  -1  381.36   27.20
   0   7  -1  300.97   30.10
   0   7  -1  360.26   27.50
   0   7  -1  357.66   26.00
   0  -7   1  354.16   25.60
   0  -7   1  368.46   30.60
   0  -7   1  364.46   27.30
   0  -7   1  367.16   27.00
  -1   7  -1    2.10    7.00
  -1   7  -1   -1.40    4.10
  -1   7  -1    3.20    4.90
  -1   7  -1    5.90    3.60
  -1   7  -1   10.10    7.90
  -1   7  -1   -4.60    4.40
   1  -7   1   -1.10    2.10
   1  -7   1    0.50    7.00
   1  -7   1    2.30    5.10
   1  -7   1    0.60    3.70
  -2   7  -1  265.57   21.30
  -2   7  -1  270.47   21.80
  -2   7  -1  262.97   21.30
  -2   7  -1  266.27   20.80
  -2   7  -1  228.68   23.20
  -2   7  -1  291.47   25.50
   2  -7   1  228.38   20.20
   2  -7   1  254.67   18.50
   2  -7   1  230.08   20.10
   2  -7   1  250.57   23.10
   2  -7   1  241.98   20.90
  -3   7  -1   27.50    7.00
  -3   7  -1   21.90    7.30
  -3   7  -1   25.40    7.30
  -3   7  -1   24.10    9.50
  -3   7  -1   30.70    5.00
   3  -7   1   18.20    5.80
   3  -7   1   45.70    9.50
   3  -7   1   19.10    8.50
   3  -7   1   30.60    6.60
   3  -7   1   28.20    5.00
  -4   7  -1  405.96   36.60
  -4   7  -1  482.15   36.40
  -4   7  -1  457.25   35.20
  -4   7  -1  430.06   35.80
   4  -7   1  478.85   36.60
   4  -7   1  465.35   35.00
   4  -7   1  479.15   36.00
   4  -7   1  479.15   35.00
   4  -7   1  446.76   32.70
  -5   7  -1   13.10    8.00
  -5   7  -1    6.70    4.50
  -5   7  -1    5.30    7.70
  -5   7  -1   20.00    9.00
   5  -7   1   -1.70    7.80
   5  -7   1    4.60    4.40
   5  -7   1    6.90    6.60
   5  -7   1    6.60    5.70
   5  -7   1    6.60    6.20
  -6   7  -1 1254.87   89.89
  -6   7  -1 1170.38   85.19
  -6   7  -1 1188.98   88.89
  -6   7  -1 1212.88   89.39
  -6   7  -1 1226.68   87.79
   6  -7   1 1194.98   87.69
   6  -7   1 1237.18   87.59
   6  -7   1 1288.07   87.89
   6  -7   1 1257.57   84.99
   6  -7   1 1359.16   89.49
  -7   7  -1 2345.27  165.58
  -7   7  -1 2349.96  165.08
  -7   7  -1 2308.07  163.68
  -7   7  -1 2177.08  162.38
  -7   7  -1 2344.67  160.38
   7  -7   1 2396.96  160.08
   7  -7   1 2409.26  162.28
   7  -7   1 2475.05  164.38
   7  -7   1 2424.16  162.98
   7  -7   1 2340.67  163.18
  -8   7  -1  320.67   29.20
  -8   7  -1  326.47   26.90
  -8   7  -1  409.06   33.60
  -8   7  -1  295.87   29.40
  -8   7  -1  357.56   26.80
  -8   7  -1  344.77   33.20
   8  -7   1  363.56   30.00
   8  -7   1  363.26   31.60
   8  -7   1  345.67   28.40
   8  -7   1  371.06   30.30
   8  -7   1  357.36   26.80
  -9   7  -1  111.29   20.80
  -9   7  -1  102.69   12.80
  -9   7  -1  113.39   11.70
  -9   7  -1  117.29   16.70
  -9   7  -1  119.19   20.00
  -9   7  -1  148.49   18.30
   9  -7   1  101.39   13.90
   9  -7   1  111.99   17.80
   9  -7   1  150.28   18.90
   9  -7   1  123.79   12.60
 -10   7  -1   82.69   19.70
 -10   7  -1   84.79   12.60
 -10   7  -1   76.99   10.30
 -10   7  -1   87.39   15.40
  10  -7   1  138.39   18.30
  10  -7   1  106.89   19.10
  10  -7   1   99.29   12.90
 -11   7  -1  806.52   55.79
 -11   7  -1  765.02   57.09
 -11   7  -1  772.52   63.79
 -11   7  -1  762.52   65.29
 -11   7  -1  708.83   58.29
  11  -7   1  811.72   56.99
  11  -7   1  795.92   60.09
  11  -7   1  789.02   61.89
 -12   7  -1   49.80   18.40
 -12   7  -1   80.99   10.80
 -12   7  -1   46.70   11.50
 -12   7  -1   33.40   12.00
 -12   7  -1   60.69   20.40
  12  -7   1   43.90   18.30
  12  -7   1   66.69   13.50
 -13   7  -1  155.18   16.60
 -13   7  -1  132.49   29.80
 -13   7  -1  123.19   13.70
 -13   7  -1  118.09   18.20
 -13   7  -1  170.48   29.60
  13  -7   1  143.79   24.50
  13  -7   1  132.89   15.70
 -14   7  -1   16.90   15.10
 -14   7  -1   23.60    9.90
 -14   7  -1   36.70   10.90
 -14   7  -1   26.60   18.60
 -14   7  -1   29.80    8.00
  14  -7   1   16.50   12.80
  14  -7   1   35.40    9.70
 -15   7  -1  123.79   14.20
 -15   7  -1  127.39   30.70
 -15   7  -1  146.79   28.00
 -15   7  -1  127.89   17.90
 -15   7  -1  161.38   20.40
  15  -7   1  139.29   24.50
 -16   7  -1   28.00   11.00
 -16   7  -1   32.40   17.70
 -16   7  -1   30.40    7.90
 -16   7  -1   50.69   12.80
 -16   7  -1   53.99   22.20
  16  -7   1   44.70   15.70
 -17   7  -1   32.30   10.80
 -17   7  -1   38.30   20.00
 -17   7  -1   51.19    8.20
 -17   7  -1   23.30   18.20
 -17   7  -1   34.70   12.00
  17  -7   1   18.00   15.30
 -18   7  -1    0.60   18.60
 -18   7  -1   38.40   12.20
 -18   7  -1   25.60   17.90
  18  -7   1   42.50   19.10
 -19   7  -1   -9.60    8.60
 -19   7  -1   13.40   17.20
 -19   7  -1   19.00   16.80
  19  -7   1   11.30   14.00
 -20   7  -1   16.60   17.40
 -20   7  -1    9.90   10.40
  20  -7   1  -13.00   14.10
 -21   7  -1   27.70   23.00
 -21   7  -1  -18.30   13.80
  21  -7   1    4.50   14.60
  21   6  -1   17.70    9.00
  21   6  -1   18.00   15.30
 -21  -6   1   -5.30   18.90
 -21  -6   1  -17.90   22.60
  20   6  -1  -11.20   12.10
  20   6  -1    7.00    7.70
 -20  -6   1   -2.40   22.90
  19   6  -1   -9.10    6.70
 -19  -6   1  -15.90   16.50
 -19  -6   1   21.60   24.40
  18   6  -1   86.99   13.80
  18   6  -1   45.70   17.90
 -18  -6   1  107.89   28.70
 -18  -6   1   61.89   25.40
  17   6  -1   -2.00   10.30
  17   6  -1   11.00   13.00
 -17  -6   1   32.50   28.30
  16   6  -1   13.90   10.70
  16   6  -1   23.90    8.10
 -16  -6   1   14.00   16.50
 -16  -6   1   20.30   26.30
  15   6  -1   -7.00   10.70
  15   6  -1   -6.50    4.80
 -15  -6   1   31.20   27.20
 -15  -6   1   -4.30   16.50
  14   6  -1    1.80    6.20
  14   6  -1   -7.80    7.80
  14   6  -1    6.10    6.10
 -14  -6   1    4.40    4.50
 -14  -6   1   34.20   22.80
 -14  -6   1    5.20   10.50
 -14  -6   1  -18.20   13.30
  13   6  -1   90.89   16.10
  13   6  -1   80.59   13.20
  13   6  -1   78.29   14.80
 -13  -6   1  121.19   32.90
 -13  -6   1   74.49   17.20
 -13  -6   1   44.40   23.10
 -13  -6   1   91.39   11.20
  12   6  -1  112.69   13.20
  12   6  -1  128.29   18.90
  12   6  -1  120.69   19.10
 -12  -6   1  122.89   32.10
 -12  -6   1  111.49   12.50
 -12  -6   1   88.39   26.80
 -12  -6   1   84.89   17.00
  11   6  -1  288.97   44.10
  11   6  -1  277.77   24.30
  11   6  -1  235.38   25.50
  11   6  -1  271.77   22.50
 -11  -6   1  272.77   46.60
 -11  -6   1  333.67   45.10
 -11  -6   1  259.27   22.60
 -11  -6   1  274.27   22.80
 -11  -6   1  242.38   26.00
  10   6  -1  292.57   32.60
  10   6  -1  405.66   30.40
  10   6  -1  391.76   31.20
  10   6  -1  346.47   42.40
 -10  -6   1  438.26   43.60
 -10  -6   1  398.96   33.40
 -10  -6   1  419.16   31.00
 -10  -6   1  403.76   45.80
   9   6  -1  864.51   61.69
   9   6  -1  659.23   77.39
   9   6  -1  879.11   64.89
   9   6  -1  875.61   70.89
   9   6  -1  715.93   64.59
   9   6  -1  879.11   62.29
  -9  -6   1  885.91   64.89
  -9  -6   1  938.31   63.09
  -9  -6   1  929.11   73.49
  -9  -6   1  934.81   61.69
  -9  -6   1  872.91   77.69
   8   6  -1  168.38   17.60
   8   6  -1  132.89   14.10
   8   6  -1  184.38   26.80
   8   6  -1  124.49   27.50
   8   6  -1  181.48   19.60
   8   6  -1  153.18   14.50
  -8  -6   1  152.48   13.90
  -8  -6   1  227.28   37.00
  -8  -6   1  248.38   33.20
  -8  -6   1  162.38   17.70
  -8  -6   1  143.09   16.20
   7   6  -1  244.78   22.60
   7   6  -1  252.77   19.90
   7   6  -1  258.07   20.10
   7   6  -1  234.38   36.80
   7   6  -1  228.68   23.90
   7   6  -1  227.98   26.90
   7   6  -1  228.38   19.30
  -7  -6   1  317.47   42.20
  -7  -6   1  248.18   19.30
  -7  -6   1  222.28   22.30
  -7  -6   1  252.07   22.20
  -7  -6   1  260.17   29.20
   6   6  -1  827.32   59.49
   6   6  -1  857.91   65.79
   6   6  -1  829.72   57.19
   6   6  -1  636.64   66.39
   6   6  -1  789.02   56.59
   6   6  -1  731.03   61.19
   6   6  -1  845.12   56.59
  -6  -6   1  823.82   68.39
  -6  -6   1  922.31   60.29
  -6  -6   1  762.52   65.39
   5   6  -1   44.80   14.90
   5   6  -1   43.60   16.40
   5   6  -1   44.00   10.10
   5   6  -1   55.39    7.50
   5   6  -1   58.99   12.50
   5   6  -1   44.90    7.20
   5   6  -1   52.79    7.10
  -5  -6   1   83.19   19.00
  -5  -6   1   51.89   16.90
  -5  -6   1   58.69   11.30
   4   6  -1   32.80   14.90
   4   6  -1   46.90    9.00
   4   6  -1   29.70    5.70
   4   6  -1   36.70    5.30
   4   6  -1   29.60    5.80
   4   6  -1   28.10   10.60
   4   6  -1   22.30   11.80
  -4  -6   1   41.50    9.90
  -4  -6   1   24.70   13.10
  -4  -6   1   37.90   14.50
   3   6  -1 2481.75  174.68
   3   6  -1 2455.85  177.38
   3   6  -1 2559.64  180.08
   3   6  -1 2497.55  181.38
   3   6  -1 2531.15  172.58
   3   6  -1 2470.75  173.18
  -3  -6   1 2829.02  181.68
  -3  -6   1 2470.45  172.58
  -3  -6   1 2629.14  179.88
  -3  -6   1 2781.22  177.08
   2   6  -1  701.63   54.99
   2   6  -1  707.43   50.79
   2   6  -1  723.23   51.79
   2   6  -1  759.32   57.09
   2   6  -1  749.73   51.99
   2   6  -1  713.73   50.69
   2   6  -1  708.93   57.89
  -2  -6   1  740.13   50.59
  -2  -6   1  751.12   54.69
  -2  -6   1  799.52   58.09
  -2  -6   1  721.43   50.59
   1   6  -1  114.79   15.30
   1   6  -1  141.99   17.50
   1   6  -1   97.09   10.90
   1   6  -1  115.29    9.90
   1   6  -1  132.19   19.00
   1   6  -1  126.59   10.90
  -1  -6   1  126.89   14.60
  -1  -6   1  178.78   21.80
  -1  -6   1  116.59    9.70
  -1  -6   1  121.89   11.10
  -1  -6   1  128.39   11.30
   0   6  -1  921.21   64.69
   0   6  -1  960.90   64.09
   0   6  -1  875.31   67.29
   0   6  -1  910.31   64.69
   0   6  -1  907.31   68.89
   0   6  -1  898.21   63.39
   0  -6   1 1065.09   69.99
   0  -6   1  970.00   67.49
   0  -6   1  892.51   64.49
   0  -6   1  889.91   63.09
   0  -6   1  934.51   63.99
  -1   6  -1   17.60    8.10
  -1   6  -1   21.90    4.60
  -1   6  -1    2.20    6.60
  -1   6  -1   14.20    5.00
  -1   6  -1   11.60    4.90
   1  -6   1   19.20    7.60
   1  -6   1   14.10    3.30
   1  -6   1   23.30    5.80
   1  -6   1   24.60    5.60
  -2   6  -1  676.93   52.59
  -2   6  -1  754.32   53.49
  -2   6  -1  658.43   54.99
  -2   6  -1  758.92   53.49
  -2   6  -1  751.22   51.69
   2  -6   1  795.52   53.39
   2  -6   1  771.12   52.99
   2  -6   1  759.32   52.99
   2  -6   1  763.22   51.39
   2  -6   1  779.92   55.29
  -3   6  -1  524.25   39.80
  -3   6  -1  546.55   40.50
  -3   6  -1  547.85   42.30
  -3   6  -1  542.95   38.20
  -3   6  -1  524.55   40.40
   3  -6   1  540.75   39.80
   3  -6   1  555.44   38.30
   3  -6   1  528.95   39.80
   3  -6   1  562.14   41.60
   3  -6   1  595.74   40.70
  -4   6  -1 1789.62  122.19
  -4   6  -1 1661.83  120.99
  -4   6  -1 1759.52  119.39
  -4   6  -1 1590.74  122.39
  -4   6  -1 1780.62  122.29
   4  -6   1 1779.52  119.29
   4  -6   1 1899.61  122.19
   4  -6   1 1814.52  121.29
   4  -6   1 1717.03  121.99
   4  -6   1 1797.72  121.39
  -5   6  -1  418.36   33.60
  -5   6  -1  413.96   33.50
  -5   6  -1  403.76   29.90
  -5   6  -1  371.76   31.70
   5  -6   1  441.56   33.00
   5  -6   1  435.56   32.10
   5  -6   1  409.16   32.20
   5  -6   1  407.46   32.20
   5  -6   1  405.16   29.60
  -6   6  -1   99.89   14.70
  -6   6  -1  113.39   14.70
  -6   6  -1   96.09   16.20
  -6   6  -1   92.89   10.90
  -6   6  -1   91.29   15.50
   6  -6   1   71.59    9.30
   6  -6   1  115.39   15.40
   6  -6   1   76.09   13.50
   6  -6   1   95.29   12.90
   6  -6   1  106.59   14.50
  -7   6  -1  835.72   62.29
  -7   6  -1  748.23   58.79
  -7   6  -1  767.02   59.49
  -7   6  -1  813.42   61.79
  -7   6  -1  790.72   57.19
   7  -6   1  823.12   60.59
   7  -6   1  813.12   58.29
   7  -6   1  840.62   56.99
   7  -6   1  839.12   60.09
   7  -6   1  812.32   59.39
  -8   6  -1 1911.51  143.79
  -8   6  -1 2039.70  138.49
  -8   6  -1 1921.81  143.39
  -8   6  -1 2073.49  137.79
  -8   6  -1 1949.60  140.29
   8  -6   1 2038.80  142.09
   8  -6   1 2050.79  138.29
   8  -6   1 2031.50  140.89
   8  -6   1 2154.68  144.79
  -9   6  -1  -18.00    8.60
  -9   6  -1    1.70    5.30
  -9   6  -1   -0.40    4.10
  -9   6  -1    4.50    6.70
  -9   6  -1  -14.10    8.00
  -9   6  -1    0.90    5.10
   9  -6   1   13.80    8.40
   9  -6   1   -0.40    9.40
   9  -6   1    5.50    5.90
   9  -6   1   -2.20    5.90
 -10   6  -1  584.24   46.10
 -10   6  -1  597.34   53.39
 -10   6  -1  582.94   47.20
 -10   6  -1  591.34   52.09
 -10   6  -1  634.94   44.60
 -10   6  -1  594.94   51.19
  10  -6   1  659.83   50.19
  10  -6   1  656.93   50.89
  10  -6   1  660.43   46.20
  10  -6   1  619.84   48.70
 -11   6  -1   12.00    7.20
 -11   6  -1   35.00   15.90
 -11   6  -1    5.20   11.00
 -11   6  -1    5.40    5.00
 -11   6  -1   13.50    8.50
  11  -6   1   13.60    9.00
  11  -6   1    3.60   11.20
  11  -6   1   24.70    8.50
 -12   6  -1   23.70    6.80
 -12   6  -1   12.00    8.70
 -12   6  -1    4.10    8.10
 -12   6  -1   27.80   18.30
 -12   6  -1   15.40   14.40
  12  -6   1    7.30   11.80
  12  -6   1    9.80    8.50
 -13   6  -1    0.50   14.00
 -13   6  -1   14.10    8.90
 -13   6  -1   23.80    7.00
 -13   6  -1   -0.20   11.80
 -13   6  -1   28.40   10.30
  13  -6   1    8.40   12.40
  13  -6   1   14.10    8.00
 -14   6  -1   29.50   16.60
 -14   6  -1   20.80   10.60
 -14   6  -1   12.10   15.60
 -14   6  -1   17.80    6.50
  14  -6   1   16.40   13.80
 -15   6  -1   20.20   16.00
 -15   6  -1    3.60    8.60
 -15   6  -1   12.80    6.60
 -15   6  -1    4.30    8.20
 -15   6  -1   29.20   20.60
  15  -6   1  -26.00   15.30
 -16   6  -1  293.27   27.20
 -16   6  -1  250.27   43.40
 -16   6  -1  280.87   41.30
 -16   6  -1  247.28   21.90
  16  -6   1  299.47   32.80
 -17   6  -1  118.39   32.80
 -17   6  -1  175.18   22.40
 -17   6  -1  170.68   34.30
  17  -6   1  133.29   25.50
 -18   6  -1   22.80   17.30
 -18   6  -1   37.70   10.80
 -18   6  -1   63.89   25.80
  18  -6   1   25.80   15.20
 -19   6  -1   -5.20    8.30
 -19   6  -1   45.20   21.00
 -19   6  -1   14.70   18.30
  19  -6   1   23.30   14.00
 -20   6  -1   10.20   10.00
 -20   6  -1    1.50   17.50
 -20   6  -1   24.40   19.30
  20  -6   1    7.00   12.90
 -21   6  -1   76.89   27.60
 -21   6  -1   65.49   17.10
 -21   6  -1   34.90   26.70
  21  -6   1  113.19   22.20
  21   5  -1    8.30    9.30
  21   5  -1   -2.50   13.70
 -21  -5   1    8.90   19.10
 -21  -5   1   21.60   28.20
  20   5  -1    1.20    7.90
  20   5  -1  -21.70   13.00
 -20  -5   1  -23.50   26.60
 -20  -5   1    2.80   16.40
  19   5  -1   26.40   10.10
 -19  -5   1  -10.90   22.90
 -19  -5   1   -9.20   16.70
  18   5  -1   63.99   19.20
  18   5  -1   78.89   13.40
 -18  -5   1   66.59   24.10
 -18  -5   1   41.30   28.80
  17   5  -1    2.70    6.80
  17   5  -1  -23.60   10.80
 -17  -5   1   20.00   23.40
 -17  -5   1  -13.70   12.20
  16   5  -1   21.70   12.80
  16   5  -1   14.70    7.40
 -16  -5   1   28.60   17.40
 -16  -5   1  -14.60   23.80
 -16  -5   1   11.00   11.40
  15   5  -1  142.29   17.40
  15   5  -1  131.39   20.70
 -15  -5   1  109.39   29.40
 -15  -5   1  127.39   37.40
 -15  -5   1   97.59   19.30
  14   5  -1   87.99   17.10
  14   5  -1  108.79   14.20
 -14  -5   1   64.89   29.50
 -14  -5   1   82.39   26.20
 -14  -5   1   80.39   17.00
  13   5  -1   63.89   10.80
  13   5  -1   57.59   13.70
 -13  -5   1   41.50   24.50
 -13  -5   1   35.30   12.60
 -13  -5   1   48.10    7.80
 -13  -5   1   23.50   17.40
  12   5  -1  245.28   25.00
  12   5  -1  226.28   20.20
  12   5  -1  195.58   20.70
 -12  -5   1  333.27   45.20
 -12  -5   1  253.07   51.89
 -12  -5   1  225.98   18.80
 -12  -5   1  228.78   23.70
  11   5  -1  114.49   28.30
  11   5  -1  125.19   17.20
  11   5  -1  106.79   12.60
  11   5  -1  121.69   14.50
 -11  -5   1  113.99   12.50
 -11  -5   1  124.19   26.40
 -11  -5   1  143.39   20.00
 -11  -5   1  124.49   13.40
 -11  -5   1  116.59   32.90
  10   5  -1   21.80   16.00
  10   5  -1   17.40    7.50
  10   5  -1   16.20    7.90
  10   5  -1   19.40    8.20
 -10  -5   1   34.60    8.50
 -10  -5   1   29.40   18.60
 -10  -5   1   17.40   11.80
   9   5  -1  236.58   19.50
   9   5  -1  244.58   38.50
   9   5  -1  244.38   28.20
   9   5  -1  230.48   22.40
   9   5  -1  195.58   19.70
   9   5  -1  207.88   21.90
  -9  -5   1  251.17   20.50
  -9  -5   1  252.07   31.00
  -9  -5   1  207.38   22.10
  -9  -5   1  270.87   41.80
  -9  -5   1  240.18   19.30
   8   5  -1  651.23   46.50
   8   5  -1  666.43   49.40
   8   5  -1  468.15   54.99
   8   5  -1  586.64   49.70
   8   5  -1  665.33   47.10
   8   5  -1  576.04   53.99
  -8  -5   1  641.34   49.00
  -8  -5   1  727.73   48.20
  -8  -5   1  710.23   46.50
  -8  -5   1  608.94   60.49
  -8  -5   1  639.24   56.09
   7   5  -1  429.36   33.60
   7   5  -1  474.05   41.60
   7   5  -1  450.65   34.00
   7   5  -1  382.06   44.30
   7   5  -1  462.65   36.50
   7   5  -1  398.76   37.20
  -7  -5   1  492.05   33.70
  -7  -5   1  486.25   43.30
  -7  -5   1  488.55   35.80
  -7  -5   1  498.55   36.60
  -7  -5   1  455.05   47.30
   6   5  -1   70.09   13.50
   6   5  -1   73.89   17.90
   6   5  -1   75.79   12.10
   6   5  -1   70.59   21.00
   6   5  -1   71.39    9.10
   6   5  -1   48.30    7.80
  -6  -5   1   96.99   13.10
  -6  -5   1   60.19    7.40
  -6  -5   1   96.09   19.90
  -6  -5   1   75.99   12.40
  -6  -5   1   73.59   20.80
   5   5  -1  112.19   16.30
   5   5  -1  139.59   22.30
   5   5  -1   91.79   20.40
   5   5  -1   82.49    8.70
   5   5  -1  109.59   14.10
   5   5  -1   83.99    9.10
   5   5  -1   85.29    8.70
  -5  -5   1  118.19   14.50
  -5  -5   1  102.49   21.20
  -5  -5   1   86.49    8.60
  -5  -5   1  101.79   18.80
  -5  -5   1   69.19   11.30
   4   5  -1 2880.11  201.58
   4   5  -1 3091.99  208.88
   4   5  -1 2656.73  209.78
   4   5  -1 3036.20  201.48
   4   5  -1 3066.09  203.78
   4   5  -1 2971.40  201.98
   4   5  -1 2972.30  205.78
  -4  -5   1 3056.19  208.98
  -4  -5   1 3012.80  210.38
  -4  -5   1 3169.08  204.88
   3   5  -1  138.09   19.50
   3   5  -1   86.39   10.60
   3   5  -1   87.39    8.70
   3   5  -1  110.09   19.10
   3   5  -1   96.09    8.90
   3   5  -1  103.69   15.10
  -3  -5   1  118.59   19.60
  -3  -5   1  130.19   19.10
  -3  -5   1  122.49   15.30
   2   5  -1  824.82   65.69
   2   5  -1  862.41   64.29
   2   5  -1  840.52   60.29
   2   5  -1  913.51   61.69
   2   5  -1  881.21   61.29
   2   5  -1  827.42   66.69
   2   5  -1  889.11   60.39
  -2  -5   1  940.01   67.09
  -2  -5   1  852.41   60.19
  -2  -5   1  940.91   63.89
  -2  -5   1  874.91   59.99
  -2  -5   1  924.91   66.19
   1   5  -1  917.31   69.19
   1   5  -1  953.90   63.69
   1   5  -1  930.51   68.39
   1   5  -1  850.61   66.99
   1   5  -1  924.01   63.49
   1   5  -1  939.31   64.49
  -1  -5   1  938.01   66.89
  -1  -5   1  941.01   63.49
  -1  -5   1  933.41   63.89
  -1  -5   1 1014.90   69.49
  -1  -5   1  885.11   64.19
   0   5  -1   41.10    9.60
   0   5  -1   53.89    5.70
   0   5  -1   65.59    8.20
   0   5  -1   74.19    7.80
   0   5  -1   75.89   13.10
   0  -5   1   46.50    5.40
   0  -5   1   60.79   11.00
   0  -5   1   74.89   12.90
   0  -5   1   54.09    6.90
   0  -5   1   61.69    7.40
  -1   5  -1 1125.69   91.69
  -1   5  -1 1389.96   93.49
  -1   5  -1 1279.07   90.09
  -1   5  -1 1253.27   89.99
  -1   5  -1 1359.06   89.69
  -1   5  -1 1295.07   88.99
   1  -5   1 1307.77   89.89
   1  -5   1 1343.57   92.19
   1  -5   1 1320.57   88.69
   1  -5   1 1446.56   90.89
  -2   5  -1  174.48   15.30
  -2   5  -1  158.98   16.80
  -2   5  -1  199.08   13.80
  -2   5  -1  178.58   15.10
   2  -5   1  163.98   14.40
   2  -5   1  178.18   14.60
   2  -5   1  178.38   15.30
   2  -5   1  166.58   13.40
   2  -5   1  175.68   16.80
  -3   5  -1 3935.21  264.37
  -3   5  -1 3864.81  265.77
  -3   5  -1 3700.03  267.17
  -3   5  -1 3939.11  266.37
  -3   5  -1 3826.32  266.27
   3  -5   1 4040.90  264.47
   3  -5   1 3879.01  265.87
   3  -5   1 4121.09  267.07
   3  -5   1 4202.18  266.37
   3  -5   1 3861.61  265.67
  -4   5  -1    1.70    3.80
  -4   5  -1    4.80    5.80
  -4   5  -1    2.10    5.60
  -4   5  -1    6.30    6.30
  -4   5  -1    7.60    6.30
   4  -5   1    7.20    5.80
   4  -5   1   13.90    6.30
   4  -5   1    9.80    6.40
   4  -5   1    8.90    4.00
   4  -5   1    5.50    4.70
  -5   5  -1   90.19   11.90
  -5   5  -1  103.69   14.60
  -5   5  -1  122.49   16.10
  -5   5  -1   93.99    9.50
  -5   5  -1  108.99   13.40
   5  -5   1   92.09   11.10
   5  -5   1   74.89   10.50
   5  -5   1   81.29   10.50
   5  -5   1   99.29    9.20
   5  -5   1   93.09   11.70
  -6   5  -1  468.55   37.80
  -6   5  -1  449.16   35.40
  -6   5  -1  434.26   33.90
  -6   5  -1  475.45   37.80
  -6   5  -1  435.36   35.80
   6  -5   1  464.15   33.70
   6  -5   1  463.65   34.70
   6  -5   1  476.35   35.90
   6  -5   1  505.25   37.30
   6  -5   1  483.15   36.70
  -7   5  -1  436.76   33.70
  -7   5  -1  418.56   36.00
  -7   5  -1  427.76   36.60
  -7   5  -1  400.86   33.20
  -7   5  -1  409.66   31.90
   7  -5   1  417.56   31.80
   7  -5   1  446.46   36.20
   7  -5   1  442.66   34.20
   7  -5   1  420.56   32.00
   7  -5   1  439.36   35.10
  -8   5  -1  399.96   33.00
  -8   5  -1  423.36   32.00
  -8   5  -1  474.65   37.80
  -8   5  -1  416.76   30.50
  -8   5  -1  410.76   37.30
  -8   5  -1  380.96   32.80
   8  -5   1  432.36   35.20
   8  -5   1  426.16   34.30
   8  -5   1  430.16   35.10
   8  -5   1  407.16   31.80
  -9   5  -1  643.44   50.39
  -9   5  -1  626.14   50.09
  -9   5  -1  676.53   55.09
  -9   5  -1  696.63   49.80
  -9   5  -1  631.94   55.19
  -9   5  -1  679.43   47.80
   9  -5   1  722.03   53.49
   9  -5   1  665.33   49.40
   9  -5   1  713.33   52.19
   9  -5   1  728.03   53.49
 -10   5  -1  292.87   31.70
 -10   5  -1  330.97   24.20
 -10   5  -1  324.47   26.70
 -10   5  -1  320.57   26.50
 -10   5  -1  294.57   26.40
 -10   5  -1  306.07   33.10
  10  -5   1  324.97   29.50
  10  -5   1  303.07   26.00
  10  -5   1  317.87   29.60
  10  -5   1  317.67   29.80
 -11   5  -1  325.77   25.20
 -11   5  -1  313.07   27.50
 -11   5  -1  358.36   34.20
 -11   5  -1  349.57   28.10
 -11   5  -1  331.37   36.20
  11  -5   1  280.07   30.60
  11  -5   1  334.77   27.70
  11  -5   1  356.36   30.30
 -12   5  -1  246.48   22.60
 -12   5  -1  212.28   21.50
 -12   5  -1  245.68   19.70
 -12   5  -1  266.27   37.30
 -12   5  -1  249.78   30.00
  12  -5   1  244.28   26.50
  12  -5   1  225.28   21.80
  12  -5   1  263.07   25.50
 -13   5  -1   94.99   14.00
 -13   5  -1   97.59   15.80
 -13   5  -1  106.19   22.50
 -13   5  -1   94.19   10.90
 -13   5  -1   67.49   22.30
  13  -5   1  149.29   17.80
  13  -5   1  111.09   21.50
 -14   5  -1  167.98   18.60
 -14   5  -1  186.08   30.30
 -14   5  -1  140.89   14.20
 -14   5  -1  194.68   34.10
 -14   5  -1  134.49   16.30
  14  -5   1  173.38   25.90
 -15   5  -1   29.20   12.10
 -15   5  -1   38.10   18.90
 -15   5  -1   28.30   17.10
  15  -5   1   45.00   16.30
 -16   5  -1   11.90   20.10
 -16   5  -1   -1.90    8.90
 -16   5  -1   -9.10   14.80
  16  -5   1  -20.20   15.40
 -17   5  -1  252.07   41.20
 -17   5  -1  209.98   43.40
 -17   5  -1  228.78   24.00
  17  -5   1  210.38   31.20
 -18   5  -1   64.59   25.20
 -18   5  -1  126.29   19.20
 -19   5  -1   12.20   19.60
 -19   5  -1   12.00    9.90
 -19   5  -1   25.50   21.20
  19  -5   1   10.90   12.60
 -20   5  -1   17.90    9.90
 -20   5  -1    0.90   18.20
 -20   5  -1    8.70   17.90
  20  -5   1   24.70   16.20
 -21   5  -1   -9.20   10.50
 -21   5  -1   10.00   23.30
 -21   5  -1   -9.40   19.40
  21  -5   1   21.20   16.00
 -22   5  -1  -12.20   10.60
 -22   5  -1    7.30   19.20
 -22   5  -1   10.20   20.20
  22  -5   1   31.20   16.70
  21   4  -1    0.50    8.00
  21   4  -1    5.30   13.10
 -21  -4   1  -25.10   25.10
 -21  -4   1    3.10   18.60
  20   4  -1   -1.30    7.00
  20   4  -1   -9.60   15.10
 -20  -4   1   37.80   30.80
 -20  -4   1   22.90   19.10
  19   4  -1  252.47   23.50
 -19  -4   1  209.38   44.50
 -19  -4   1  194.58   41.20
  18   4  -1   49.90   11.60
  18   4  -1   76.79   19.40
 -18  -4   1   82.89   27.80
 -18  -4   1   40.50   26.80
  17   4  -1    1.40   12.70
  17   4  -1   -8.30    6.50
 -17  -4   1   -0.50   10.80
 -17  -4   1    3.10   22.90
 -17  -4   1   -3.20   18.90
  16   4  -1   17.00   13.60
  16   4  -1   28.30    8.60
 -16  -4   1   40.80   13.70
 -16  -4   1   26.30   22.60
 -16  -4   1   41.70   27.70
  15   4  -1  124.29   14.70
  15   4  -1  153.68   23.10
 -15  -4   1  157.48   23.10
 -15  -4   1   85.19   34.70
 -15  -4   1  101.79   29.80
  14   4  -1  964.20   70.09
  14   4  -1 1026.40   73.99
 -14  -4   1 1024.60   85.79
 -14  -4   1  843.82   89.59
 -14  -4   1  964.30   74.09
  13   4  -1   83.89   12.40
  13   4  -1  114.69   18.00
 -13  -4   1   86.99   32.40
 -13  -4   1   84.99   24.90
 -13  -4   1   86.19   17.40
  12   4  -1   55.59   10.10
  12   4  -1   97.29   26.80
  12   4  -1   53.29   14.40
 -12  -4   1   64.99   22.00
 -12  -4   1   58.79   25.20
 -12  -4   1   47.80   12.90
  11   4  -1  609.94   62.39
  11   4  -1  644.14   52.29
  11   4  -1  740.23   52.89
 -11  -4   1  690.53   49.30
 -11  -4   1  669.63   53.49
 -11  -4   1  740.23   63.79
 -11  -4   1  763.72   51.29
 -11  -4   1  607.64   66.49
  10   4  -1  341.57   28.00
  10   4  -1  321.67   28.90
  10   4  -1  308.67   35.10
  10   4  -1  339.47   53.79
 -10  -4   1  387.16   53.79
 -10  -4   1  345.67   26.10
 -10  -4   1  315.27   29.00
 -10  -4   1  291.17   35.30
   9   4  -1  176.38   17.90
   9   4  -1  211.28   30.30
   9   4  -1  204.88   20.40
   9   4  -1  156.78   28.60
   9   4  -1  214.58   36.60
  -9  -4   1  186.38   19.10
  -9  -4   1  198.68   17.20
  -9  -4   1  183.98   36.30
  -9  -4   1  266.87   36.40
  -9  -4   1  186.18   17.20
   8   4  -1  103.79   12.10
   8   4  -1  136.89   25.70
   8   4  -1  125.89   26.40
   8   4  -1  122.29   17.80
   8   4  -1   93.89   18.40
  -8  -4   1  107.79   15.30
  -8  -4   1  157.18   26.60
  -8  -4   1  111.79   11.20
  -8  -4   1  104.69   27.00
  -8  -4   1  102.39   12.60
   7   4  -1   19.30    6.10
   7   4  -1   22.80    8.00
   7   4  -1   25.10   15.40
   7   4  -1   16.50   10.50
   7   4  -1   13.70    8.40
  -7  -4   1   14.60   12.60
  -7  -4   1   17.50   14.20
  -7  -4   1   23.10    7.30
  -7  -4   1   22.80    5.80
  -7  -4   1   24.60    8.60
   6   4  -1 1449.15   99.09
   6   4  -1 1438.76  105.99
   6   4  -1 1428.46  101.19
   6   4  -1 1376.66   99.09
  -6  -4   1 1369.16  100.89
  -6  -4   1 1449.65  107.29
  -6  -4   1 1614.64  101.09
  -6  -4   1 1467.95   98.79
  -6  -4   1 1365.16  109.99
   5   4  -1  873.31   63.09
   5   4  -1  913.71   69.99
   5   4  -1  898.31   63.09
   5   4  -1  726.63   71.19
   5   4  -1  926.71   65.09
  -5  -4   1  953.50   62.89
  -5  -4   1  949.90   70.49
  -5  -4   1  990.30   65.59
  -5  -4   1  955.20   65.19
  -5  -4   1  857.71   73.09
   4   4  -1 1388.56   92.99
   4   4  -1 1346.37   94.59
   4   4  -1 1366.66   99.09
   4   4  -1 1311.17   92.59
   4   4  -1 1122.79  100.09
  -4  -4   1 1471.15   95.59
  -4  -4   1 1432.56   93.19
  -4  -4   1 1379.76  101.69
  -4  -4   1 1373.36   99.09
  -4  -4   1 1382.16   94.59
   3   4  -1  993.80   68.49
   3   4  -1  933.61   75.49
   3   4  -1  960.40   67.99
   3   4  -1 1050.09   74.29
   3   4  -1  967.80   67.99
   3   4  -1  979.70   69.89
  -3  -4   1 1111.09   71.49
  -3  -4   1 1027.00   75.89
  -3  -4   1 1000.40   73.99
   2   4  -1  298.97   26.60
   2   4  -1  273.17   20.70
   2   4  -1  288.57   22.20
   2   4  -1  274.97   20.90
   2   4  -1  276.17   27.50
   2   4  -1  265.87   25.90
   2   4  -1  295.17   20.40
  -2  -4   1  292.07   26.00
  -2  -4   1  355.56   25.00
  -2  -4   1  297.37   27.50
  -2  -4   1  285.37   20.90
  -2  -4   1  295.37   20.50
   1   4  -1  530.05   41.30
   1   4  -1  480.25   36.80
   1   4  -1  542.95   44.50
   1   4  -1  531.55   36.30
  -1  -4   1  482.35   36.00
  -1  -4   1  550.34   39.60
  -1  -4   1  513.95   36.00
  -1  -4   1  616.24   42.20
   0   4  -1  338.37   30.10
   0   4  -1  351.76   25.20
   0   4  -1  337.17   26.00
   0   4  -1  384.66   25.60
   0   4  -1  375.46   31.70
   0  -4   1  326.77   25.80
   0  -4   1  335.87   24.90
   0  -4   1  387.06   28.70
   0  -4   1  378.26   29.80
   0  -4   1  383.16   25.60
  -1   4  -1  555.84   39.70
  -1   4  -1  580.74   43.40
  -1   4  -1  554.54   39.60
  -1   4  -1  555.54   39.30
  -1   4  -1  536.65   38.80
  -1   4  -1  631.94   44.40
   1  -4   1  540.85   38.60
   1  -4   1  535.85   39.40
   1  -4   1  616.04   39.60
   1  -4   1  524.75   41.40
  -2   4  -1  673.93   44.70
  -2   4  -1  628.04   45.50
  -2   4  -1  617.64   48.80
  -2   4  -1  696.03   46.30
  -2   4  -1  651.53   45.90
   2  -4   1  627.54   47.00
   2  -4   1  639.14   44.70
  -3   4  -1 1241.58   82.09
  -3   4  -1 1233.48   81.89
  -3   4  -1 1123.79   81.09
  -3   4  -1 1142.39   79.99
   3  -4   1 1166.28   81.09
   3  -4   1 1168.08   81.89
   3  -4   1 1116.19   81.29
   3  -4   1 1220.28   79.99
  -4   4  -1   25.50    7.50
  -4   4  -1   40.60    8.30
  -4   4  -1   28.10    5.60
  -4   4  -1   22.00    6.40
   4  -4   1   40.00    8.40
   4  -4   1   34.20    7.00
   4  -4   1   35.90    7.30
   4  -4   1   20.80    6.20
   4  -4   1   31.30    5.10
  -5   4  -1  472.75   37.20
  -5   4  -1  450.65   37.40
  -5   4  -1  455.95   35.60
  -5   4  -1  490.15   34.60
  -5   4  -1  484.05   37.30
   5  -4   1  469.75   36.30
   5  -4   1  466.65   35.00
   5  -4   1  493.35   34.40
   5  -4   1  479.95   35.90
   5  -4   1  518.85   36.80
  -6   4  -1  766.32   56.09
  -6   4  -1  713.83   55.79
  -6   4  -1  707.93   53.39
  -6   4  -1  717.03   52.39
  -6   4  -1  703.53   53.39
   6  -4   1  778.62   54.39
   6  -4   1  764.32   54.89
   6  -4   1  727.73   52.19
   6  -4   1  745.13   52.29
   6  -4   1  787.22   54.79
  -7   4  -1   61.09   10.00
  -7   4  -1   77.09   12.00
  -7   4  -1   87.89   15.80
  -7   4  -1   77.99   15.40
  -7   4  -1   72.69   10.80
  -7   4  -1   61.99    7.30
   7  -4   1   72.29   13.70
   7  -4   1   85.09   13.10
   7  -4   1   75.39   13.90
   7  -4   1   81.39   10.70
  -8   4  -1   95.19   13.20
  -8   4  -1   86.19   11.60
  -8   4  -1   94.89   18.90
  -8   4  -1  142.29   20.90
  -8   4  -1  101.79   12.00
  -8   4  -1   95.79    9.20
   8  -4   1   98.99   15.10
   8  -4   1  107.99   16.90
   8  -4   1   98.29   11.60
   8  -4   1  112.79   16.50
  -9   4  -1  481.85   37.70
  -9   4  -1  503.15   37.30
  -9   4  -1  457.85   36.40
  -9   4  -1  441.36   41.80
  -9   4  -1  489.45   34.70
  -9   4  -1  485.95   43.20
   9  -4   1  507.55   39.50
   9  -4   1  575.74   41.80
   9  -4   1  445.96   36.80
 -10   4  -1  531.15   40.30
 -10   4  -1  532.45   39.30
 -10   4  -1  479.15   45.60
 -10   4  -1  478.45   46.30
 -10   4  -1  539.45   37.40
 -10   4  -1  475.95   40.10
  10  -4   1  551.04   43.60
  10  -4   1  522.45   39.80
  10  -4   1  505.75   42.10
  10  -4   1  574.44   43.70
 -11   4  -1  348.17   39.30
 -11   4  -1  388.36   28.80
 -11   4  -1  337.27   31.40
 -11   4  -1  409.36   32.20
  11  -4   1  480.25   38.60
  11  -4   1  406.86   32.00
 -12   4  -1  256.27   34.40
 -12   4  -1  306.37   23.90
 -12   4  -1  294.17   33.70
 -12   4  -1  348.27   27.70
  12  -4   1  332.27   31.50
  12  -4   1  320.07   30.10
  12  -4   1  305.17   26.90
 -13   4  -1  670.03   57.89
 -13   4  -1  572.14   46.40
 -13   4  -1  614.54   49.40
 -13   4  -1  558.54   58.49
  13  -4   1  684.03   52.69
  13  -4   1  727.53   50.09
  13  -4   1  674.83   53.29
 -14   4  -1   15.10    9.40
 -14   4  -1   12.00   14.50
 -14   4  -1   27.40   16.20
  14  -4   1   15.20   14.40
 -15   4  -1   14.60   19.80
 -15   4  -1   57.49   19.50
 -15   4  -1   22.30   11.00
  15  -4   1   35.00   16.50
 -16   4  -1  340.77   52.99
 -16   4  -1  404.16   42.40
 -16   4  -1  355.76   32.90
  16  -4   1  329.17   37.60
 -17   4  -1  -14.70   11.90
 -17   4  -1    9.30   10.30
 -17   4  -1    2.20   18.00
  17  -4   1   11.50   13.70
 -18   4  -1   -3.20   13.80
 -18   4  -1   31.50   11.70
 -18   4  -1   47.60   21.50
  18  -4   1   -4.00   15.10
 -19   4  -1   42.90   24.30
 -19   4  -1  -11.80   14.10
 -19   4  -1   19.40   10.70
  19  -4   1    9.10   13.80
 -20   4  -1   33.50   19.40
 -20   4  -1   44.00   16.90
 -20   4  -1   24.50   11.00
  20  -4   1   50.79   18.90
 -21   4  -1   41.40   12.70
 -21   4  -1   53.39   21.00
 -21   4  -1    0.60   21.90
  21  -4   1   52.09   20.90
 -22   4  -1   28.50   24.10
 -22   4  -1   25.40   13.70
 -22   4  -1   73.39   31.50
  22  -4   1   43.00   16.60
  21   3  -1   -3.40    7.40
  21   3  -1   29.30   16.50
 -21  -3   1   15.70   22.00
 -21  -3   1   72.29   33.20
  20   3  -1   17.40   17.80
  20   3  -1   28.80    9.60
 -20  -3   1   50.79   27.80
 -20  -3   1   12.10   27.50
  19   3  -1    5.80    7.30
 -19  -3   1    8.90   19.80
 -19  -3   1   42.10   27.60
  18   3  -1   43.90   12.00
  18   3  -1   28.90   15.30
 -18  -3   1   17.00   25.10
 -18  -3   1   55.89   20.60
  17   3  -1  -17.80    9.90
  17   3  -1   11.70    8.10
 -17  -3   1    4.30   10.80
 -17  -3   1   14.00   17.50
 -17  -3   1  -17.40   17.90
  16   3  -1  639.24   51.99
  16   3  -1  592.34   46.00
 -16  -3   1  598.34   50.49
 -16  -3   1  600.24   69.19
 -16  -3   1  588.14   60.19
  15   3  -1 1048.20   76.49
  15   3  -1  965.50   70.49
 -15  -3   1  906.11   93.19
 -15  -3   1  922.51   74.19
 -15  -3   1 1044.10   86.89
  14   3  -1   -0.80    5.90
  14   3  -1   16.00   12.50
 -14  -3   1    6.60    9.80
 -14  -3   1  -16.60   14.10
 -14  -3   1   -7.20   19.60
  13   3  -1  936.21   67.39
 -13  -3   1  718.23   80.99
 -13  -3   1  861.81   76.79
 -13  -3   1  911.11   66.99
  12   3  -1 2054.99  135.89
  12   3  -1 1979.30  151.48
 -12  -3   1 2050.09  141.79
 -12  -3   1 1885.51  157.18
 -12  -3   1 1992.50  150.68
  11   3  -1   70.19    9.00
  11   3  -1   94.09   22.70
  11   3  -1   92.79   15.20
 -11  -3   1   73.19   12.20
 -11  -3   1   73.39    8.90
 -11  -3   1  108.39   25.30
 -11  -3   1   63.79   13.60
 -11  -3   1   60.79   26.70
  10   3  -1   23.40   18.00
  10   3  -1   22.70    6.90
  10   3  -1   26.30    8.80
  10   3  -1   21.40   12.30
  10   3  -1   23.50    9.60
 -10  -3   1   16.20    8.60
 -10  -3   1   31.20   18.80
 -10  -3   1   28.30    6.80
 -10  -3   1   42.20   17.00
   9   3  -1 1477.05  112.89
   9   3  -1 1675.73  114.99
   9   3  -1 1402.26  122.69
   9   3  -1 1547.65  119.29
   9   3  -1 1672.53  113.79
  -9  -3   1 1762.72  113.29
  -9  -3   1 1530.85  127.49
  -9  -3   1 1659.13  114.69
  -9  -3   1 1766.92  122.99
  -9  -3   1 1687.93  112.49
   8   3  -1  361.36   45.00
   8   3  -1  554.14   44.60
   8   3  -1  487.05   37.10
   8   3  -1  508.25   38.80
   8   3  -1  422.06   37.60
  -8  -3   1  587.34   40.60
  -8  -3   1  481.05   45.10
  -8  -3   1  507.05   36.30
  -8  -3   1  532.15   38.80
  -8  -3   1  387.66   48.40
   7   3  -1  115.59   15.90
   7   3  -1   99.49   24.50
   7   3  -1  151.78   22.00
   7   3  -1  100.59   13.30
   7   3  -1  130.39   15.70
  -7  -3   1   94.99   20.20
  -7  -3   1  108.09   25.80
  -7  -3   1  107.39   11.30
  -7  -3   1  130.99   14.40
  -7  -3   1  123.99   15.40
   6   3  -1   -0.90    7.70
   6   3  -1    6.60    6.50
   6   3  -1    3.20    4.40
   6   3  -1    2.30    6.30
   6   3  -1  -13.10   10.30
  -6  -3   1    7.20    5.90
  -6  -3   1    0.80   13.50
  -6  -3   1    3.70    4.10
  -6  -3   1    9.20    6.60
  -6  -3   1    9.30   10.60
   5   3  -1   26.50    9.80
   5   3  -1   11.80    7.00
   5   3  -1   24.60    7.10
   5   3  -1   18.40   12.70
   5   3  -1   21.50    5.10
  -5  -3   1   16.80    4.50
  -5  -3   1   15.50    6.20
  -5  -3   1   29.10    7.50
  -5  -3   1    4.20    8.90
  -5  -3   1   28.10   15.10
   4   3  -1  255.67   22.20
   4   3  -1  242.58   20.60
   4   3  -1  235.58   27.60
   4   3  -1  249.58   18.80
   4   3  -1  216.68   24.10
   4   3  -1  249.28   18.80
  -4  -3   1  259.67   20.60
  -4  -3   1  263.47   25.10
  -4  -3   1  257.77   18.70
  -4  -3   1  234.38   27.40
  -4  -3   1  286.27   21.60
   3   3  -1  553.14   39.00
   3   3  -1  547.55   42.30
   3   3  -1  587.24   40.80
   3   3  -1  577.94   44.40
   3   3  -1  509.45   46.20
   3   3  -1  535.45   39.30
  -3  -3   1  572.44   44.40
  -3  -3   1  615.54   41.00
  -3  -3   1  566.84   39.00
  -3  -3   1  594.64   41.90
  -3  -3   1  545.95   46.70
   2   3  -1  146.19   10.80
   2   3  -1  136.69   11.30
   2   3  -1  180.18   22.50
   2   3  -1  140.49   10.90
   2   3  -1  149.39   16.30
   2   3  -1  145.59   12.80
   2   3  -1  134.59   15.00
  -2  -3   1  146.19   11.30
  -2  -3   1  152.78   14.90
  -2  -3   1  162.08   16.90
  -2  -3   1  165.88   19.00
   1   3  -1  220.28   16.10
   1   3  -1  222.78   15.90
   1   3  -1  211.88   21.00
   1   3  -1  225.88   19.50
   1   3  -1  224.88   16.60
   1   3  -1  236.98   20.80
  -1  -3   1  208.68   15.90
  -1  -3   1  217.98   21.20
  -1  -3   1  242.88   19.30
  -1  -3   1  221.58   15.70
  -1  -3   1  228.08   20.00
   0   3  -1  191.08   13.00
   0   3  -1  180.08   16.10
   0   3  -1  165.98   12.80
   0   3  -1  195.88   17.00
   0   3  -1  164.28   13.50
   0  -3   1  164.48   13.40
   0  -3   1  193.08   17.00
   0  -3   1  186.18   16.00
   0  -3   1  186.18   13.00
   0  -3   1  159.08   12.70
  -1   3  -1    4.80    5.20
  -1   3  -1    7.60    3.00
  -1   3  -1   11.70    3.90
  -1   3  -1   11.50    3.60
  -1   3  -1   21.00    4.10
  -1   3  -1    7.10    5.40
   1  -3   1   18.60    3.80
   1  -3   1   11.80    4.00
   1  -3   1   12.10    5.60
   1  -3   1   13.50    3.10
   1  -3   1   10.10    3.50
  -2   3  -1   -1.20    3.70
  -2   3  -1    4.40    3.20
  -2   3  -1   -1.80    3.40
  -2   3  -1   -0.60    5.10
  -2   3  -1    4.40    5.10
   2  -3   1    2.30    3.40
   2  -3   1   20.50    5.30
   2  -3   1    0.60    3.10
   2  -3   1    5.00    4.30
   2  -3   1   -1.60    4.60
  -3   3  -1 2882.41  194.48
  -3   3  -1 2864.91  195.28
  -3   3  -1 2980.00  195.98
  -3   3  -1 2697.63  195.78
  -3   3  -1 2868.61  196.08
   3  -3   1 2861.71  195.28
   3  -3   1 3135.19  195.88
   3  -3   1 2827.62  194.38
   3  -3   1 2906.81  195.68
  -4   3  -1  793.12   59.69
  -4   3  -1  850.91   57.69
  -4   3  -1  792.92   58.49
  -4   3  -1  815.62   58.39
  -4   3  -1  813.62   59.29
   4  -3   1  836.22   57.49
   4  -3   1  850.21   58.09
   4  -3   1  860.61   59.39
   4  -3   1  859.01   58.99
   4  -3   1  844.92   59.79
  -5   3  -1  342.87   26.70
  -5   3  -1  315.47   24.20
  -5   3  -1  292.17   23.80
  -5   3  -1  289.67   25.70
  -5   3  -1  304.97   23.40
   5  -3   1  298.27   23.00
   5  -3   1  310.77   25.60
   5  -3   1  317.67   24.70
   5  -3   1  313.17   25.20
  -6   3  -1  683.63   50.59
  -6   3  -1  634.54   47.20
  -6   3  -1  611.44   47.10
  -6   3  -1  641.34   47.80
  -6   3  -1  610.94   50.29
   6  -3   1  678.73   47.30
   6  -3   1  669.03   46.40
   6  -3   1  727.63   49.40
   6  -3   1  679.13   49.60
   6  -3   1  686.03   49.10
  -7   3  -1 3099.69  203.38
  -7   3  -1 3086.19  204.88
  -7   3  -1 2957.40  209.38
  -7   3  -1 3046.50  209.28
  -7   3  -1 2933.51  205.28
  -7   3  -1 3000.10  205.88
   7  -3   1 2915.01  207.88
   7  -3   1 3120.69  205.38
   7  -3   1 3025.80  207.18
  -8   3  -1   28.80   11.30
  -8   3  -1   33.50   13.40
  -8   3  -1   53.29    8.40
  -8   3  -1   48.70    9.40
  -8   3  -1   52.49    9.70
  -8   3  -1   43.60    6.20
   8  -3   1   62.29   12.60
   8  -3   1   64.19   10.60
   8  -3   1   70.29   14.40
   8  -3   1   42.20   11.00
  -9   3  -1  751.22   52.39
  -9   3  -1  680.43   60.59
  -9   3  -1  755.42   55.79
  -9   3  -1  761.42   55.49
  -9   3  -1  802.72   61.19
  -9   3  -1  743.23   53.79
   9  -3   1  782.42   57.49
   9  -3   1  759.02   58.49
   9  -3   1  764.72   57.79
   9  -3   1  776.02   55.39
 -10   3  -1   80.39   10.90
 -10   3  -1   88.49   21.50
 -10   3  -1   75.09   12.50
 -10   3  -1   73.19    8.10
 -10   3  -1   95.09   20.10
 -10   3  -1   88.89   13.40
  10  -3   1   68.89   14.70
  10  -3   1  104.39   14.10
  10  -3   1   85.89   14.90
  10  -3   1   88.49   15.80
 -11   3  -1  446.56   43.50
 -11   3  -1  417.26   32.20
 -11   3  -1  396.66   34.60
 -11   3  -1  441.46   31.50
 -11   3  -1  460.75   41.40
 -11   3  -1  412.46   35.70
  11  -3   1  462.15   38.90
  11  -3   1  454.25   38.00
  11  -3   1  470.05   37.70
  11  -3   1  414.46   37.00
 -12   3  -1  407.56   46.60
 -12   3  -1  516.95   38.90
 -12   3  -1  510.15   46.00
  12  -3   1  513.95   42.40
  12  -3   1  456.85   41.40
  12  -3   1  466.85   38.20
 -13   3  -1  170.08   21.40
 -13   3  -1  185.38   35.40
 -13   3  -1  182.08   31.40
  13  -3   1  156.78   23.80
  13  -3   1  166.98   23.50
  13  -3   1  188.28   25.60
 -14   3  -1   20.60   16.40
 -14   3  -1   10.90    9.50
 -14   3  -1   73.49   23.20
  14  -3   1   17.40   14.50
 -15   3  -1  205.18   35.40
 -15   3  -1  146.19   36.10
 -15   3  -1  186.78   21.70
  15  -3   1  179.78   27.30
 -16   3  -1  211.48   36.90
 -16   3  -1  161.08   38.30
 -16   3  -1  197.78   22.50
  16  -3   1  193.48   29.80
 -17   3  -1   20.80   21.40
 -17   3  -1   27.70   22.70
 -17   3  -1   -0.30   10.30
  17  -3   1    2.30   13.60
 -18   3  -1   26.60   18.40
 -18   3  -1   59.99   14.60
 -18   3  -1   34.60   22.00
  18  -3   1   40.30   16.10
 -19   3  -1   33.20   20.90
 -19   3  -1    6.20   17.60
 -19   3  -1   -1.50    9.40
  19  -3   1    6.70   16.00
 -20   3  -1   26.30   12.20
 -20   3  -1   26.50   19.60
 -20   3  -1   -6.10   20.20
  20  -3   1   31.70   18.40
 -21   3  -1   22.00   23.10
 -21   3  -1   11.50   19.10
 -21   3  -1    0.50    9.40
  21  -3   1   24.50   14.00
 -22   3  -1   89.89   26.90
 -22   3  -1   94.19   18.30
 -22   3  -1   28.30   24.80
  22  -3   1  136.49   26.20
  22  -3   1  109.69   15.70
  21   2  -1    3.60    7.80
  21   2  -1   -1.40   13.30
 -21  -2   1   -8.80   20.00
 -21  -2   1   15.50   25.90
  20   2  -1   -7.80   15.90
  20   2  -1    3.80    7.20
 -20  -2   1   -3.80   24.70
 -20  -2   1   23.00   18.30
  19   2  -1   16.40    8.50
  19   2  -1   19.50   16.80
 -19  -2   1   31.20   23.20
 -19  -2   1   30.30   18.10
  18   2  -1   92.29   22.70
  18   2  -1  117.29   16.50
 -18  -2   1  108.99   20.50
 -18  -2   1   96.89   36.80
 -18  -2   1   72.39   26.60
  17   2  -1  103.19   14.40
  17   2  -1   91.19   21.40
 -17  -2   1  109.29   29.50
 -17  -2   1   72.19   17.00
 -17  -2   1   91.39   30.40
  16   2  -1    0.50    6.40
  16   2  -1   27.20   16.00
 -16  -2   1   10.40   17.50
 -16  -2   1  -13.60   21.90
 -16  -2   1   -2.60   10.30
  15   2  -1  317.57   32.80
 -15  -2   1  213.58   47.20
 -15  -2   1  282.77   43.20
 -15  -2   1  275.57   28.30
  14   2  -1  986.10   68.79
 -14  -2   1  826.02   76.49
 -14  -2   1  830.12   66.29
 -14  -2   1  780.12   81.99
  13   2  -1  434.06   37.60
 -13  -2   1  390.66   44.30
 -13  -2   1  415.76   36.10
 -13  -2   1  400.66   60.49
  12   2  -1    2.90   11.90
  12   2  -1   26.60   13.90
 -12  -2   1   -2.80   14.50
 -12  -2   1    8.70    9.00
 -12  -2   1   28.40   21.00
  11   2  -1  135.69   18.70
  11   2  -1  133.59   26.10
  11   2  -1  108.19    9.50
 -11  -2   1  146.09   26.10
 -11  -2   1  139.69   20.60
 -11  -2   1   75.69   28.10
 -11  -2   1  109.79   10.50
 -11  -2   1  112.99   12.80
  10   2  -1 1159.58   87.29
  10   2  -1 1206.48   91.89
  10   2  -1 1081.29   81.69
  10   2  -1 1162.88   77.69
  10   2  -1 1143.99   81.59
 -10  -2   1 1115.79   89.79
 -10  -2   1 1124.49   81.89
 -10  -2   1 1156.08   78.09
 -10  -2   1  929.91   93.39
 -10  -2   1 1134.09   81.59
   9   2  -1   -1.80    4.70
   9   2  -1    8.90    8.00
   9   2  -1    6.30   10.30
   9   2  -1    9.10    9.30
  -9  -2   1    3.60    5.10
  -9  -2   1   31.90   20.50
  -9  -2   1    4.70   12.40
  -9  -2   1    4.20    5.80
  -9  -2   1    4.90    7.30
   8   2  -1 1536.15  113.09
   8   2  -1 1501.05  121.19
   8   2  -1 1621.04  112.39
   8   2  -1 1671.13  118.29
   8   2  -1 1486.65  111.39
  -8  -2   1 1397.56  123.49
  -8  -2   1 1644.94  113.19
  -8  -2   1 1657.93  120.19
  -8  -2   1 1727.83  111.69
  -8  -2   1 1802.12  111.39
   7   2  -1  127.89   15.20
   7   2  -1  138.99   28.10
   7   2  -1  139.89   14.10
   7   2  -1  178.88   23.70
   7   2  -1  117.89   14.50
  -7  -2   1  154.58   14.00
  -7  -2   1  203.68   34.30
  -7  -2   1  172.78   25.40
  -7  -2   1  146.79   15.40
  -7  -2   1  135.19   13.10
   6   2  -1   59.99    9.60
   6   2  -1   45.20   17.10
   6   2  -1   58.59    8.90
   6   2  -1   61.59   14.30
   6   2  -1   44.30    9.90
  -6  -2   1   50.49   14.00
  -6  -2   1   50.59    8.10
  -6  -2   1   59.79   20.80
  -6  -2   1   61.29    9.60
  -6  -2   1   59.89   10.30
   5   2  -1   91.39   12.60
   5   2  -1   85.49   20.30
   5   2  -1  113.69   17.90
   5   2  -1   96.49   11.80
   5   2  -1   69.39    8.70
  -5  -2   1  100.99   18.30
  -5  -2   1   88.39   11.00
  -5  -2   1  112.69   23.50
  -5  -2   1   79.79    8.40
  -5  -2   1   85.59   11.30
   4   2  -1  141.29   12.20
   4   2  -1  148.39   13.70
   4   2  -1  147.29   14.80
   4   2  -1  141.79   16.90
   4   2  -1  147.69   23.10
  -4  -2   1  154.68   18.10
  -4  -2   1  139.99   13.60
  -4  -2   1  158.98   14.60
  -4  -2   1  185.38   26.90
  -4  -2   1  145.29   11.90
   3   2  -1   10.90    3.50
   3   2  -1   13.30   11.60
   3   2  -1    8.50    6.10
   3   2  -1    3.30    5.40
   3   2  -1    4.40    2.90
   3   2  -1   -6.10    9.10
  -3  -2   1   11.70    8.60
  -3  -2   1    2.70    2.90
  -3  -2   1    5.60    5.30
  -3  -2   1   20.00    6.50
  -3  -2   1   27.80   12.90
   2   2  -1  390.16   27.90
   2   2  -1  405.16   30.50
   2   2  -1  363.96   33.70
   2   2  -1  397.86   28.10
   2   2  -1  410.36   29.10
   2   2  -1  422.46   32.40
  -2  -2   1  429.96   34.70
  -2  -2   1  422.26   30.40
  -2  -2   1  414.66   32.00
  -2  -2   1  394.16   27.80
   1   2  -1  100.39   13.20
   1   2  -1   86.49    6.30
   1   2  -1   83.59    6.30
   1   2  -1   78.49   10.00
   1   2  -1   86.49    6.80
   1   2  -1   86.69    9.50
  -1  -2   1   79.09    6.70
  -1  -2   1   99.59    9.70
  -1  -2   1  114.49   14.10
  -1  -2   1   89.49   10.10
   0   2  -1   46.60    3.90
   0   2  -1   46.40    4.40
   0   2  -1   40.50    4.00
   0   2  -1   72.39    9.30
   0   2  -1   65.49    8.10
   0  -2   1   42.80    4.00
   0  -2   1   43.90    4.30
   0  -2   1   58.39    8.70
   0  -2   1   52.49    7.30
   0  -2   1   45.60    3.90
  -1   2  -1 3129.89  211.78
  -1   2  -1 3135.69  210.38
  -1   2  -1 3118.19  210.28
  -1   2  -1 3117.39  210.68
  -1   2  -1 3006.50  210.48
  -1   2  -1 3380.56  211.98
   1  -2   1 2956.80  210.58
   1  -2   1 3248.27  211.78
   1  -2   1 3259.07  210.48
   1  -2   1 3140.79  210.48
   1  -2   1 3026.40  210.28
  -2   2  -1 2528.85  176.68
  -2   2  -1 2669.13  176.88
  -2   2  -1 2614.84  176.28
  -2   2  -1 2727.93  177.28
  -2   2  -1 2454.25  177.38
   2  -2   1 2529.45  176.98
[truncated: 5,265,361 more chars]
