# Supplementary material for: Biomimetic Hierarchical Construction of Anti‐Tumor Polyoxopalladates for Cancer Therapy
Source: Angew Chem Int Ed Engl. 2025 Apr 14;64(23):e202505564. doi: 10.1002/anie.202505564 (PMC12124443; doi:10.1002/anie.202505564)
Supplement: Supplementary file 2 — Supplementary Information [file ANIE-64-e202505564-s001.zip › SrPd3.cif]

data_1_a
_audit_creation_date               2024-08-05
_audit_creation_method
;
Olex2 1.5-ac6-020
(compiled 2024.02.14 svn.r2f8d729c for Rigaku Oxford Diffraction, GUI svn.r6966)
;
_shelx_SHELXL_version_number       '2019/3'
_audit_contact_author_address      ?
_audit_contact_author_email        ?
_audit_contact_author_name         ''
_audit_contact_author_phone        ?
_publ_contact_author_id_orcid      ?
_publ_section_references
;
Bourhis, L.J., Dolomanov, O.V., Gildea, R.J., Howard, J.A.K., Puschmann, H.
 (2015). Acta Cryst. A71, 59-75.

Dolomanov, O.V., Bourhis, L.J., Gildea, R.J, Howard, J.A.K. & Puschmann, H.
 (2009), J. Appl. Cryst. 42, 339-341.

Sheldrick, G.M. (2015). Acta Cryst. C71, 3-8.
;
_chemical_name_common              ?
_chemical_name_systematic          ?
_chemical_formula_moiety          
 'C41.5 H34.5 As6.5 K4.25 O39.875 Pd12 Sr, 0.25(O)'
_chemical_formula_sum              'C41.50 H34.50 As6.50 K4.25 O40.12 Pd12 Sr'
_chemical_formula_weight           3192.93
_chemical_melting_point            ?
loop_
  _atom_type_symbol
  _atom_type_description
  _atom_type_scat_dispersion_real
  _atom_type_scat_dispersion_imag
  _atom_type_scat_source
 'C' 'C' 0.0033 0.0016 'International Tables Vol C Tables 4.2.6.8 and 6.1.1.4'
 'H' 'H' 0.0000 0.0000 'International Tables Vol C Tables 4.2.6.8 and 6.1.1.4'
 'As' 'As' 0.0499 2.0058 'International Tables Vol C Tables 4.2.6.8 and 6.1.1.4'
 'K' 'K' 0.2009 0.2494 'International Tables Vol C Tables 4.2.6.8 and 6.1.1.4'
 'O' 'O' 0.0106 0.0060 'International Tables Vol C Tables 4.2.6.8 and 6.1.1.4'
 'Pd' 'Pd' -0.9988 1.0072
 'International Tables Vol C Tables 4.2.6.8 and 6.1.1.4'
 'Sr' 'Sr' -1.5307 3.2498
 'International Tables Vol C Tables 4.2.6.8 and 6.1.1.4'

_shelx_space_group_comment
;
The symmetry employed for this shelxl refinement is uniquely defined
by the following loop, which should always be used as a source of
symmetry information in preference to the above space-group names.
They are only intended as comments.
;
_space_group_crystal_system        'monoclinic'
_space_group_IT_number             12
_space_group_name_H-M_alt          'C 1 2/m 1'
_space_group_name_Hall             '-C 2y'
loop_
  _space_group_symop_operation_xyz
 'x, y, z'
 '-x, y, -z'
 'x+1/2, y+1/2, z'
 '-x+1/2, y+1/2, -z'
 '-x, -y, -z'
 'x, -y, z'
 '-x+1/2, -y+1/2, -z'
 'x+1/2, -y+1/2, z'

_cell_length_a                     31.3175(12)
_cell_length_b                     36.8031(12)
_cell_length_c                     23.0010(7)
_cell_angle_alpha                  90
_cell_angle_beta                   107.9730(10)
_cell_angle_gamma                  90
_cell_volume                       25216.8(15)
_cell_formula_units_Z              8
_cell_measurement_reflns_used      9904
_cell_measurement_temperature      150.15
_cell_measurement_theta_max        28.23
_cell_measurement_theta_min        2.23
_shelx_estimated_absorpt_T_max     0.606
_shelx_estimated_absorpt_T_min     0.504
_exptl_absorpt_coefficient_mu      3.973
_exptl_absorpt_correction_T_max    ?
_exptl_absorpt_correction_T_min    ?
_exptl_absorpt_correction_type     none
_exptl_absorpt_process_details     ?
_exptl_absorpt_special_details     ?
_exptl_crystal_colour              red
_exptl_crystal_colour_primary      red
_exptl_crystal_density_diffrn      1.684
_exptl_crystal_density_meas        ?
_exptl_crystal_density_method      ?
_exptl_crystal_description         block
_exptl_crystal_F_000               11934
_exptl_crystal_preparation         ?
_exptl_crystal_size_max            0.2
_exptl_crystal_size_mid            0.15
_exptl_crystal_size_min            0.14
_exptl_transmission_factor_max     ?
_exptl_transmission_factor_min     ?
_diffrn_reflns_av_R_equivalents    0.2223
_diffrn_reflns_av_unetI/netI       0.1138
_diffrn_reflns_Laue_measured_fraction_full  0.998
_diffrn_reflns_Laue_measured_fraction_max  0.998
_diffrn_reflns_limit_h_max         37
_diffrn_reflns_limit_h_min         -37
_diffrn_reflns_limit_k_max         41
_diffrn_reflns_limit_k_min         -43
_diffrn_reflns_limit_l_max         27
_diffrn_reflns_limit_l_min         -27
_diffrn_reflns_number              112300
_diffrn_reflns_point_group_measured_fraction_full  0.998
_diffrn_reflns_point_group_measured_fraction_max  0.998
_diffrn_reflns_theta_full          25.000
_diffrn_reflns_theta_max           25.000
_diffrn_reflns_theta_min           2.166
_diffrn_ambient_temperature        150.15
_diffrn_detector_area_resol_mean   ?
_diffrn_measured_fraction_theta_full  0.998
_diffrn_measured_fraction_theta_max  0.998
_diffrn_measurement_device_type    'Bruker APEX-II CCD'
_diffrn_measurement_method         '\f and \w scans'
_diffrn_radiation_type             MoK\a
_diffrn_radiation_wavelength       0.71073
_diffrn_source                     ?
_diffrn_source_current             1.4
_diffrn_source_power               0.07
_diffrn_source_voltage             50.0
_diffrn_standards_number           0
_reflns_Friedel_coverage           0.000
_reflns_Friedel_fraction_full      .
_reflns_Friedel_fraction_max       .
_reflns_number_gt                  16284
_reflns_number_total               22578
_reflns_special_details
;
 Reflections were merged by SHELXL according to the crystal
 class for the calculation of statistics and refinement.
 
 Structure factors included contributions from the .fab file.
 
 _reflns_Friedel_fraction is defined as the number of unique
 Friedel pairs measured divided by the number that would be
 possible theoretically, ignoring centric projections and
 systematic absences.
;
_reflns_threshold_expression       'I > 2\s(I)'
_computing_cell_refinement         'SAINT V8.38A (Bruker, 2018)'
_computing_data_collection         ?
_computing_data_reduction          'SAINT V8.38A (Bruker, 2018)'
_computing_molecular_graphics      'Olex2 1.5-ac6-020 (Dolomanov et al., 2009)'
_computing_publication_material    'Olex2 1.5-ac6-020 (Dolomanov et al., 2009)'
_computing_structure_refinement    'SHELXL 2019/3 (Sheldrick, 2015)'
_computing_structure_solution     
 'olex2.solve 1.5-ac6-020 (Bourhis et al., 2015)'
_refine_diff_density_max           1.986
_refine_diff_density_min           -1.506
_refine_diff_density_rms           0.210
_refine_ls_extinction_coef         .
_refine_ls_extinction_method       none
_refine_ls_goodness_of_fit_ref     1.052
_refine_ls_hydrogen_treatment      constr
_refine_ls_matrix_type             full
_refine_ls_number_parameters       970
_refine_ls_number_reflns           22578
_refine_ls_number_restraints       1992
_refine_ls_R_factor_all            0.0836
_refine_ls_R_factor_gt             0.0621
_refine_ls_restrained_S_all        1.032
_refine_ls_shift/su_max            0.002
_refine_ls_shift/su_mean           0.000
_refine_ls_structure_factor_coef   Fsqd
_refine_ls_weighting_details      
 'w=1/[\s^2^(Fo^2^)+(0.0693P)^2^+290.5379P] where P=(Fo^2^+2Fc^2^)/3'
_refine_ls_weighting_scheme        calc
_refine_ls_wR_factor_gt            0.1688
_refine_ls_wR_factor_ref           0.1850
_refine_special_details            ?
_olex2_refinement_description
;
1. Fixed Uiso
 At 1.2 times of:
  All C(H) groups, All C(H,H) groups
 At 1.5 times of:
  All O(H,H) groups
2. Uiso/Uaniso restraints and constraints
C1 \\sim C2 \\sim C3 \\sim C4 \\sim C5 \\sim C6 \\sim C8 \\sim C9 \\sim C10
\\sim C11 \\sim C12 \\sim C13 \\sim C14 \\sim C15 \\sim C16 \\sim C17 \\sim C18
\\sim C19 \\sim C20 \\sim C21 \\sim C22 \\sim C23 \\sim C24 \\sim C25 \\sim C26
\\sim C27 \\sim C28 \\sim C29 \\sim C30 \\sim C31 \\sim C32 \\sim C33 \\sim C34
\\sim C35 \\sim C36 \\sim C37 \\sim C38 \\sim C43 \\sim C42 \\sim C41 \\sim C40
\\sim C39: within 5A with sigma of 0.01 and sigma for terminal atoms of 0.02
within 5A
C1A \\sim O1 \\sim O2 \\sim O3 \\sim O4 \\sim O5 \\sim O6 \\sim O25 \\sim O8
\\sim O9 \\sim O10 \\sim O11 \\sim O12 \\sim O13 \\sim O14 \\sim O15 \\sim O16
\\sim O17 \\sim O18 \\sim O19 \\sim O20 \\sim O21 \\sim O22 \\sim O23 \\sim O24
\\sim O1A \\sim O2A \\sim O1S \\sim O2S \\sim O3S \\sim O4S \\sim O5S \\sim O6S
\\sim O7S \\sim O8S \\sim O9S \\sim O1W \\sim O2W \\sim O3WA \\sim O4W \\sim
O5W \\sim O7WA \\sim O9W \\sim O10W \\sim O8W \\sim O11W \\sim O3WB \\sim O13W
\\sim O7WB: within 5A with sigma of 0.01 and sigma for terminal atoms of 0.02
within 5A
Uanis(K7) \\sim Ueq: with sigma of 0.005 and sigma for terminal atoms of 0.01
3. Others
 Fixed Sof: K4(0.5) K5(0.25) K6(0.5) K7(0.25) K8(0.25) K9(0.5) O3WA(0.5)
 O4W(0.5) O5W(0.5) O7WA(0.5) O9W(0.5) H9WA(0.75) H9WB(0.75) O10W(0.25)
 O11W(0.25) O3WB(0.5) O13W(0.125) O7WB(0.5)
4.a Riding coordinates:
 O9W(H9WA,H9WB)
4.b Secondary CH2 refined with riding coordinates:
 C2(H2A,H2B), C4(H4A,H4B), C6(H6A,H6B)
4.c Aromatic/amide H refined with riding coordinates:
 C9(H9), C10(H10), C11(H11), C12(H12), C13(H13), C15(H15), C16(H16), C17(H17),
 C18(H18), C19(H19), C21(H21), C22(H22), C23(H23), C24(H24), C25(H25), C27(H27),
  C28(H28), C29(H29), C30(H30), C31(H31), C33(H33), C34(H34), C35(H35),
 C36(H36), C37(H37), C43(H43), C42(H42), C41(H41), C40(H40), C39(H39)
4.d Fitted hexagon refined as free rotating group:
 C8(C9,C10,C11,C12,C13), C14(C15,C16,C17,C18,C19), C20(C21,C22,C23,C24,C25),
 C26(C27,C28,C29,C30,C31), C32(C33,C34,C35,C36,C37), C38(C43,C42,C41,C40,C39)
;
_atom_sites_solution_hydrogens     mixed
_atom_sites_solution_primary       iterative
_atom_sites_solution_secondary     ?
loop_
  _atom_site_label
  _atom_site_type_symbol
  _atom_site_fract_x
  _atom_site_fract_y
  _atom_site_fract_z
  _atom_site_U_iso_or_equiv
  _atom_site_adp_type
  _atom_site_occupancy
  _atom_site_site_symmetry_order
  _atom_site_calc_flag
  _atom_site_refinement_flags_posn
  _atom_site_refinement_flags_adp
  _atom_site_refinement_flags_occupancy
  _atom_site_disorder_assembly
  _atom_site_disorder_group
 As1 As 0.43841(4) 0.66652(3) 0.82102(5) 0.0378(3) Uani 1 1 d . . . . .
 As7 As 0.32689(5) 0.500000 0.80458(7) 0.0338(3) Uani 1 2 d S T P . .
 C1 C 0.1593(4) 0.5324(3) 0.4908(5) 0.038(2) Uani 1 1 d . U . . .
 C2 C 0.1386(5) 0.500000 0.4511(6) 0.038(3) Uani 1 2 d S TU P . .
 H2A H 0.105480 0.500000 0.441423 0.045 Uiso 1 2 calc R U P . .
 H2B H 0.146307 0.500000 0.412546 0.045 Uiso 1 2 calc R U P . .
 C3 C 0.2017(4) 0.5338(3) 0.8550(5) 0.044(3) Uani 1 1 d . U . . .
 C4 C 0.1966(6) 0.500000 0.8915(7) 0.048(3) Uani 1 2 d S TU P . .
 H4A H 0.166747 0.500000 0.897856 0.058 Uiso 1 2 calc R U P . .
 H4B H 0.219886 0.500001 0.931933 0.058 Uiso 1 2 calc R U P . .
 C5 C 0.4215(3) 0.5338(2) 0.6996(5) 0.032(2) Uani 1 1 d . U . . .
 C6 C 0.4503(4) 0.500000 0.7100(7) 0.031(3) Uani 1 2 d S TU P . .
 H6A H 0.468640 0.499999 0.681842 0.038 Uiso 1 2 calc R U P . .
 H6B H 0.470985 0.500000 0.752433 0.038 Uiso 1 2 calc R U P . .
 C1A C 0.3521(3) 0.5429(2) 0.8516(4) 0.074(2) Uani 1 1 d . U . . .
 C8 C 0.4958(3) 0.6837(4) 0.8655(5) 0.095(3) Uani 1 1 d G U . . .
 C9 C 0.5155(4) 0.6722(3) 0.9254(5) 0.108(3) Uani 1 1 d G U . . .
 H9 H 0.500301 0.655382 0.943321 0.130 Uiso 1 1 calc R U . . .
 C10 C 0.5575(4) 0.6853(4) 0.9589(4) 0.112(3) Uani 1 1 d G U . . .
 H10 H 0.571020 0.677421 0.999821 0.134 Uiso 1 1 calc R U . . .
 C11 C 0.5798(3) 0.7099(4) 0.9326(5) 0.109(3) Uani 1 1 d G U . . .
 H11 H 0.608478 0.718868 0.955572 0.131 Uiso 1 1 calc R U . . .
 C12 C 0.5600(4) 0.7214(3) 0.8728(5) 0.111(3) Uani 1 1 d G U . . .
 H12 H 0.575217 0.738276 0.854823 0.134 Uiso 1 1 calc R U . . .
 C13 C 0.5180(4) 0.7084(4) 0.8392(4) 0.109(3) Uani 1 1 d G U . . .
 H13 H 0.504498 0.716238 0.798323 0.131 Uiso 1 1 calc R U . . .
 As2 As 0.32034(4) 0.74022(3) 0.59747(5) 0.0338(2) Uani 1 1 d . . . . .
 C14 C 0.3370(3) 0.7834(2) 0.5658(4) 0.076(3) Uani 1 1 d G U . . .
 C15 C 0.3796(3) 0.7977(3) 0.5928(4) 0.097(3) Uani 1 1 d G U . . .
 H15 H 0.399568 0.786172 0.627624 0.116 Uiso 1 1 calc R U . . .
 C16 C 0.3929(3) 0.8288(3) 0.5689(5) 0.100(3) Uani 1 1 d G U . . .
 H16 H 0.422030 0.838602 0.587402 0.120 Uiso 1 1 calc R U . . .
 C17 C 0.3637(4) 0.8456(2) 0.5180(5) 0.096(3) Uani 1 1 d G U . . .
 H17 H 0.372777 0.866928 0.501696 0.116 Uiso 1 1 calc R U . . .
 C18 C 0.3211(3) 0.8313(3) 0.4910(4) 0.091(3) Uani 1 1 d G U . . .
 H18 H 0.301061 0.842825 0.456213 0.109 Uiso 1 1 calc R U . . .
 C19 C 0.3077(3) 0.8002(3) 0.5149(5) 0.092(3) Uani 1 1 d G U . . .
 H19 H 0.278599 0.790395 0.496434 0.111 Uiso 1 1 calc R U . . .
 As3 As 0.31642(4) 0.59682(3) 0.47901(5) 0.0393(3) Uani 1 1 d . . . . .
 C20 C 0.3341(4) 0.5847(3) 0.4114(4) 0.088(3) Uani 1 1 d G U . . .
 C21 C 0.3793(4) 0.5874(3) 0.4160(4) 0.097(3) Uani 1 1 d G U . . .
 H21 H 0.399576 0.599022 0.450290 0.116 Uiso 1 1 calc R U . . .
 C22 C 0.3947(3) 0.5730(3) 0.3703(5) 0.100(3) Uani 1 1 d G U . . .
 H22 H 0.425589 0.574840 0.373369 0.120 Uiso 1 1 calc R U . . .
 C23 C 0.3650(4) 0.5559(3) 0.3200(4) 0.097(3) Uani 1 1 d G U . . .
 H23 H 0.375537 0.546114 0.288818 0.116 Uiso 1 1 calc R U . . .
 C24 C 0.3198(4) 0.5532(3) 0.3155(4) 0.100(3) Uani 1 1 d G U . . .
 H24 H 0.299472 0.541569 0.281188 0.119 Uiso 1 1 calc R U . . .
 C25 C 0.3043(3) 0.5676(3) 0.3612(5) 0.096(3) Uani 1 1 d G U . . .
 H25 H 0.273458 0.565751 0.358109 0.115 Uiso 1 1 calc R U . . .
 As4 As 0.08243(4) 0.59986(3) 0.65027(5) 0.0414(3) Uani 1 1 d . . . . .
 C26 C 0.0210(2) 0.5928(3) 0.6364(5) 0.081(3) Uani 1 1 d G U . . .
 C27 C -0.0040(3) 0.5766(3) 0.5818(4) 0.085(3) Uani 1 1 d G U . . .
 H27 H 0.010229 0.569452 0.552667 0.102 Uiso 1 1 calc R U . . .
 C28 C -0.0498(3) 0.5710(3) 0.5700(4) 0.090(3) Uani 1 1 d G U . . .
 H28 H -0.066844 0.559939 0.532702 0.108 Uiso 1 1 calc R U . . .
 C29 C -0.0706(2) 0.5815(3) 0.6126(5) 0.090(3) Uani 1 1 d G U . . .
 H29 H -0.101888 0.577600 0.604532 0.108 Uiso 1 1 calc R U . . .
 C30 C -0.0456(3) 0.5976(3) 0.6672(4) 0.093(3) Uani 1 1 d G U . . .
 H30 H -0.059859 0.604775 0.696327 0.112 Uiso 1 1 calc R U . . .
 C31 C 0.0002(3) 0.6033(3) 0.6790(4) 0.093(3) Uani 1 1 d G U . . .
 H31 H 0.017215 0.614288 0.716293 0.112 Uiso 1 1 calc R U . . .
 As5 As 0.17473(4) 0.74081(3) 0.70791(5) 0.0338(2) Uani 1 1 d . . . . .
 C32 C 0.1442(3) 0.78394(17) 0.7137(5) 0.060(2) Uani 1 1 d G U . . .
 C33 C 0.1015(3) 0.78296(18) 0.7199(5) 0.075(3) Uani 1 1 d G U . . .
 H33 H 0.086980 0.760305 0.720122 0.090 Uiso 1 1 calc R U . . .
 C34 C 0.0799(3) 0.8151(2) 0.7258(5) 0.079(3) Uani 1 1 d G U . . .
 H34 H 0.050683 0.814462 0.729993 0.094 Uiso 1 1 calc R U . . .
 C35 C 0.1011(3) 0.84828(19) 0.7255(5) 0.078(3) Uani 1 1 d G U . . .
 H35 H 0.086372 0.870267 0.729478 0.094 Uiso 1 1 calc R U . . .
 C36 C 0.1439(3) 0.84926(17) 0.7193(5) 0.074(3) Uani 1 1 d G U . . .
 H36 H 0.158358 0.871915 0.719092 0.089 Uiso 1 1 calc R U . . .
 C37 C 0.1654(2) 0.8171(2) 0.7134(5) 0.067(2) Uani 1 1 d G U . . .
 H37 H 0.194656 0.817759 0.709220 0.081 Uiso 1 1 calc R U . . .
 As6 As 0.28974(4) 0.66412(3) 0.92850(4) 0.0369(3) Uani 1 1 d . . . . .
 C38 C 0.2964(4) 0.6806(3) 1.0084(3) 0.090(3) Uani 1 1 d G U . . .
 C43 C 0.2906(5) 0.7171(2) 1.0195(4) 0.101(3) Uani 1 1 d G U . . .
 H43 H 0.283277 0.733987 0.986654 0.121 Uiso 1 1 calc R U . . .
 C42 C 0.2954(5) 0.7289(2) 1.0786(4) 0.102(3) Uani 1 1 d G U . . .
 H42 H 0.291486 0.753836 1.086167 0.122 Uiso 1 1 calc R U . . .
 C41 C 0.3061(5) 0.7042(3) 1.1266(3) 0.102(3) Uani 1 1 d G U . . .
 H41 H 0.309437 0.712217 1.167022 0.122 Uiso 1 1 calc R U . . .
 C40 C 0.3119(5) 0.6676(3) 1.1155(4) 0.108(3) Uani 1 1 d G U . . .
 H40 H 0.319178 0.650749 1.148364 0.130 Uiso 1 1 calc R U . . .
 C39 C 0.3070(5) 0.6559(2) 1.0564(4) 0.104(3) Uani 1 1 d G U . . .
 H39 H 0.310968 0.630900 1.048852 0.125 Uiso 1 1 calc R U . . .
 K1 K 0.36941(17) 0.500000 0.53429(19) 0.0633(12) Uani 1 2 d S T P . .
 K2 K 0.20557(11) 0.79977(7) 0.57862(13) 0.0602(8) Uani 1 1 d . . . . .
 K3 K 0.09866(17) 0.500000 0.7294(2) 0.0768(13) Uani 1 2 d S T P . .
 K4 K 0.38690(19) 0.76848(12) 0.7797(2) 0.0484(12) Uani 0.5 1 d . . P . .
 K5 K 0.2512(4) 0.500000 0.6603(5) 0.094(3) Uani 0.5 2 d S T P . .
 K6 K 0.4949(3) 0.5656(2) 0.8579(4) 0.098(3) Uani 0.5 1 d . . P . .
 K7 K 0.2917(4) 0.7651(3) 0.8580(5) 0.053(3) Uani 0.25 1 d . U P B .
 K8 K 0.0509(3) 0.7070(3) 0.6110(6) 0.057(3) Uani 0.25 1 d . . P A 1
 K9 K 0.4084(3) 0.6827(3) 0.5539(6) 0.126(4) Uani 0.5 1 d . . P . .
 O1 O 0.3945(2) 0.53837(17) 0.6459(3) 0.0371(13) Uani 1 1 d . U . . .
 O2 O 0.4271(2) 0.55489(18) 0.7442(3) 0.0393(13) Uani 1 1 d . U . . .
 O3 O 0.2340(3) 0.55460(19) 0.8811(3) 0.0415(13) Uani 1 1 d . U . . .
 O4 O 0.1737(3) 0.53810(19) 0.8044(3) 0.0439(14) Uani 1 1 d . U . . .
 O5 O 0.1396(3) 0.5429(2) 0.5266(3) 0.0441(15) Uani 1 1 d . U . . .
 O6 O 0.1955(3) 0.54332(19) 0.4844(3) 0.0415(14) Uani 1 1 d . U . . .
 O25 O 0.2633(3) 0.58221(19) 0.4642(3) 0.0439(15) Uani 1 1 d . U . . .
 O8 O 0.3203(3) 0.64132(18) 0.4932(3) 0.0412(14) Uani 1 1 d . U . . .
 O9 O 0.3534(3) 0.57373(18) 0.5377(3) 0.0406(13) Uani 1 1 d . U . . .
 O10 O 0.4147(3) 0.69736(19) 0.7674(3) 0.0465(14) Uani 1 1 d . U . . .
 O11 O 0.4446(3) 0.62607(19) 0.7898(3) 0.0438(14) Uani 1 1 d . U . . .
 O12 O 0.4103(3) 0.6603(2) 0.8718(3) 0.0455(14) Uani 1 1 d . U . . .
 O13 O 0.2607(3) 0.69594(19) 0.8794(3) 0.0443(14) Uani 1 1 d . U . . .
 O14 O 0.3412(3) 0.6577(2) 0.9220(3) 0.0448(14) Uani 1 1 d . U . . .
 O15 O 0.2617(3) 0.62387(19) 0.9204(3) 0.0424(14) Uani 1 1 d . U . . .
 O16 O 0.1091(3) 0.57556(19) 0.7132(3) 0.0446(14) Uani 1 1 d . U . . .
 O17 O 0.0939(3) 0.6443(2) 0.6623(4) 0.0492(15) Uani 1 1 d . U . . .
 O18 O 0.0944(3) 0.5854(2) 0.5883(3) 0.0482(15) Uani 1 1 d . U . . .
 O19 O 0.3592(3) 0.73175(19) 0.6647(3) 0.0458(14) Uani 1 1 d . U . . .
 O20 O 0.3188(3) 0.70686(18) 0.5468(3) 0.0419(14) Uani 1 1 d . U . . .
 O21 O 0.2694(2) 0.74695(18) 0.6054(3) 0.0389(13) Uani 1 1 d . U . . .
 O22 O 0.1361(3) 0.7087(2) 0.6815(4) 0.0530(16) Uani 1 1 d . U . . .
 O23 O 0.2079(3) 0.73087(19) 0.7778(3) 0.0465(14) Uani 1 1 d . U . . .
 O24 O 0.2047(3) 0.74814(19) 0.6612(3) 0.0460(14) Uani 1 1 d . U . . .
 O1A O 0.3405(4) 0.500000 0.7394(5) 0.0413(17) Uani 1 2 d S TU P . .
 O2A O 0.2705(4) 0.500000 0.7865(5) 0.0401(17) Uani 1 2 d S TU P . .
 O1S O 0.2451(2) 0.56937(17) 0.7638(3) 0.0354(12) Uani 1 1 d . U . . .
 O2S O 0.2785(2) 0.63771(18) 0.8033(3) 0.0365(11) Uani 1 1 d . U . . .
 O3S O 0.3477(2) 0.63862(17) 0.7525(3) 0.0355(11) Uani 1 1 d . U . . .
 O4S O 0.3332(2) 0.57001(17) 0.7033(3) 0.0348(11) Uani 1 1 d . U . . .
 O5S O 0.1808(2) 0.60740(17) 0.6731(3) 0.0371(12) Uani 1 1 d . U . . .
 O6S O 0.2235(2) 0.67258(17) 0.6997(3) 0.0351(11) Uani 1 1 d . U . . .
 O7S O 0.2931(2) 0.67260(17) 0.6471(3) 0.0332(11) Uani 1 1 d . U . . .
 O8S O 0.2912(2) 0.60631(17) 0.5932(3) 0.0352(11) Uani 1 1 d . U . . .
 O9S O 0.2247(2) 0.56745(17) 0.6132(3) 0.0354(11) Uani 1 1 d . U . . .
 O1W O 0.2753(5) 0.500000 0.4578(6) 0.065(3) Uani 1 2 d S TU P . .
 O2W O 0.0839(4) 0.500000 0.5961(6) 0.062(3) Uani 1 2 d S TU P . .
 O3WA O 0.2925(6) 0.7806(4) 0.7513(7) 0.0472(18) Uani 0.5 1 d . U P B 1
 O4W O 0.2595(5) 0.8433(4) 0.6777(7) 0.046(3) Uani 0.5 1 d . U P . .
 O5W O 0.4344(5) 0.6113(4) 0.5771(6) 0.040(3) Uani 0.5 1 d . U P . .
 O7WA O 0.3940(6) 0.7372(4) 0.8875(7) 0.051(2) Uani 0.5 1 d . U P B 1
 Pd1 Pd 0.25532(3) 0.59746(2) 0.84185(3) 0.03240(19) Uani 1 1 d . . . . .
 Pd2 Pd 0.34404(3) 0.64830(2) 0.83638(3) 0.03279(19) Uani 1 1 d . . . . .
 Pd3 Pd 0.38799(3) 0.59868(2) 0.74718(3) 0.03043(18) Uani 1 1 d . . . . .
 Pd4 Pd 0.17723(3) 0.57411(2) 0.73846(3) 0.03325(19) Uani 1 1 d . . . . .
 Pd5 Pd 0.24297(3) 0.68329(2) 0.78905(3) 0.03037(18) Uani 1 1 d . . . . .
 Pd6 Pd 0.35289(3) 0.68405(2) 0.70733(3) 0.03150(18) Uani 1 1 d . . . . .
 Pd7 Pd 0.34265(3) 0.57362(2) 0.61986(3) 0.03113(18) Uani 1 1 d . . . . .
 Pd8 Pd 0.16011(3) 0.57728(2) 0.59929(3) 0.03303(19) Uani 1 1 d . . . . .
 Pd9 Pd 0.15945(3) 0.65792(2) 0.67832(4) 0.03451(19) Uani 1 1 d . . . . .
 Pd10 Pd 0.24738(3) 0.70908(2) 0.65256(3) 0.02839(17) Uani 1 1 d . . . . .
 Pd11 Pd 0.30468(3) 0.65650(2) 0.57051(3) 0.03044(18) Uani 1 1 d . . . . .
 Pd12 Pd 0.24282(3) 0.57645(2) 0.53894(3) 0.03237(19) Uani 1 1 d . . . . .
 Sr1 Sr 0.26786(3) 0.61595(2) 0.69285(4) 0.0273(2) Uani 1 1 d . . . . .
 O9W O 0.0458(6) 0.6512(4) 0.5167(8) 0.062(4) Uani 0.5 1 d . U P . .
 H9WA H 0.036518 0.645241 0.478241 0.093 Uiso 0.75 1 d R U P A 2
 H9WB H 0.067198 0.635751 0.533181 0.093 Uiso 0.75 1 d R U P A 2
 O10W O 0.0748(10) 0.7103(8) 0.5596(14) 0.047(3) Uani 0.25 1 d . U P C 2
 O8W O 0.4564(4) 0.7118(4) 0.6708(6) 0.110(3) Uani 1 1 d . U . . .
 O11W O 0.4314(9) 0.500000 0.4757(12) 0.065(5) Uani 0.5 2 d S TU P . .
 O3WB O 0.3108(6) 0.7828(4) 0.7309(7) 0.0501(19) Uani 0.5 1 d . U P B 2
 O13W O 0.4483(14) 0.500000 0.8559(19) 0.042(3) Uani 0.25 2 d S TU P . .
 O7WB O 0.3714(6) 0.7375(5) 0.9000(8) 0.056(2) Uani 0.5 1 d . U P B 2

loop_
  _atom_site_aniso_label
  _atom_site_aniso_U_11
  _atom_site_aniso_U_22
  _atom_site_aniso_U_33
  _atom_site_aniso_U_23
  _atom_site_aniso_U_13
  _atom_site_aniso_U_12
 As1 0.0333(6) 0.0349(6) 0.0380(6) -0.0050(5) 0.0003(5) -0.0008(5)
 As7 0.0428(9) 0.0245(7) 0.0333(8) 0.000 0.0107(7) 0.000
 C1 0.046(6) 0.030(5) 0.029(5) 0.009(4) -0.003(4) -0.001(4)
 C2 0.050(7) 0.026(6) 0.029(6) 0.000 -0.001(6) 0.000
 C3 0.072(7) 0.035(5) 0.036(5) 0.008(4) 0.031(6) 0.004(5)
 C4 0.081(9) 0.033(7) 0.040(7) 0.000 0.034(7) 0.000
 C5 0.028(5) 0.021(4) 0.050(6) 0.001(4) 0.019(4) 0.000(4)
 C6 0.024(6) 0.019(5) 0.051(7) 0.000 0.012(6) 0.000
C1A 0.079(4) 0.056(4) 0.072(4) -0.005(4) 0.003(4) -0.005(4)
 C8 0.068(6) 0.128(8) 0.071(6) -0.003(6) -0.003(5) -0.041(6)
 C9 0.079(6) 0.135(8) 0.083(6) 0.007(6) -0.015(5) -0.042(6)
 C10 0.086(6) 0.137(8) 0.084(6) 0.004(6) -0.015(5) -0.038(6)
 C11 0.077(6) 0.139(8) 0.087(6) 0.000(6) -0.012(5) -0.041(6)
 C12 0.083(6) 0.144(8) 0.086(6) 0.001(6) -0.006(5) -0.046(6)
 C13 0.082(6) 0.141(8) 0.082(6) 0.005(6) -0.010(5) -0.046(6)
 As2 0.0421(6) 0.0230(5) 0.0369(6) 0.0019(4) 0.0129(5) -0.0022(4)
 C14 0.089(6) 0.047(5) 0.078(6) 0.022(4) 0.006(5) -0.023(5)
 C15 0.107(6) 0.066(5) 0.094(6) 0.027(5) -0.004(5) -0.021(5)
 C16 0.106(6) 0.069(5) 0.097(6) 0.028(5) -0.007(5) -0.024(5)
 C17 0.108(6) 0.063(5) 0.094(6) 0.031(5) -0.004(5) -0.022(5)
 C18 0.102(6) 0.061(5) 0.087(6) 0.030(5) -0.003(5) -0.019(5)
 C19 0.105(6) 0.064(5) 0.088(6) 0.024(5) 0.001(5) -0.019(5)
 As3 0.0652(8) 0.0264(5) 0.0329(6) 0.0017(4) 0.0248(6) 0.0025(5)
 C20 0.139(8) 0.078(6) 0.072(5) -0.003(5) 0.070(6) 0.004(6)
 C21 0.143(8) 0.094(6) 0.077(5) -0.004(5) 0.068(6) 0.011(6)
 C22 0.144(8) 0.096(6) 0.081(6) -0.005(5) 0.066(6) 0.011(6)
 C23 0.144(8) 0.088(6) 0.080(5) -0.007(5) 0.068(6) 0.015(6)
 C24 0.148(8) 0.089(6) 0.082(6) -0.010(5) 0.064(6) 0.003(6)
 C25 0.144(8) 0.090(6) 0.077(5) -0.010(5) 0.068(6) 0.002(6)
 As4 0.0335(6) 0.0406(6) 0.0485(7) -0.0047(5) 0.0102(5) -0.0042(5)
 C26 0.039(5) 0.118(7) 0.088(6) -0.022(5) 0.022(4) -0.023(5)
 C27 0.044(5) 0.128(7) 0.084(6) -0.021(5) 0.022(4) -0.024(5)
 C28 0.049(5) 0.129(7) 0.090(6) -0.020(5) 0.018(5) -0.028(5)
 C29 0.047(5) 0.125(7) 0.094(6) -0.020(6) 0.016(5) -0.024(5)
 C30 0.051(5) 0.130(7) 0.096(6) -0.028(5) 0.020(5) -0.020(5)
 C31 0.051(5) 0.130(7) 0.096(6) -0.028(6) 0.018(5) -0.020(5)
 As5 0.0406(6) 0.0266(5) 0.0357(6) 0.0004(4) 0.0141(5) 0.0064(4)
 C32 0.071(5) 0.042(4) 0.081(5) 0.013(4) 0.043(5) 0.024(4)
 C33 0.081(5) 0.058(5) 0.094(6) 0.016(5) 0.039(5) 0.021(4)
 C34 0.083(5) 0.063(5) 0.099(6) 0.012(5) 0.041(5) 0.025(4)
 C35 0.085(5) 0.060(5) 0.096(6) 0.009(5) 0.038(5) 0.026(5)
 C36 0.083(5) 0.052(5) 0.092(6) 0.006(4) 0.035(5) 0.024(4)
 C37 0.078(5) 0.048(4) 0.086(5) 0.010(4) 0.038(5) 0.021(4)
 As6 0.0473(7) 0.0361(6) 0.0249(5) -0.0067(4) 0.0076(5) 0.0039(5)
 C38 0.139(8) 0.096(6) 0.036(4) -0.019(5) 0.027(5) 0.045(6)
 C43 0.146(8) 0.105(6) 0.047(5) -0.021(5) 0.023(5) 0.043(6)
 C42 0.147(8) 0.106(7) 0.046(5) -0.024(5) 0.022(5) 0.045(6)
 C41 0.150(8) 0.107(7) 0.044(5) -0.021(5) 0.023(5) 0.045(6)
 C40 0.156(8) 0.114(7) 0.047(5) -0.018(5) 0.020(5) 0.041(6)
 C39 0.153(8) 0.108(7) 0.045(5) -0.018(5) 0.020(5) 0.042(6)
 K1 0.113(4) 0.0315(18) 0.057(2) 0.000 0.044(3) 0.000
 K2 0.094(2) 0.0409(14) 0.0504(15) 0.0130(12) 0.0288(16) 0.0176(14)
 K3 0.072(3) 0.047(2) 0.102(4) 0.000 0.013(3) 0.000
 K4 0.066(3) 0.023(2) 0.057(3) -0.014(2) 0.020(3) -0.004(2)
 K5 0.135(10) 0.056(6) 0.082(7) 0.000 0.021(7) 0.000
 K6 0.091(5) 0.067(4) 0.100(6) -0.004(4) -0.023(4) 0.016(4)
 K7 0.059(4) 0.043(4) 0.063(4) -0.015(3) 0.024(4) -0.018(3)
 K8 0.032(5) 0.033(5) 0.091(8) -0.001(5) -0.003(5) 0.015(4)
 K9 0.073(5) 0.114(7) 0.197(11) 0.034(7) 0.049(6) 0.006(5)
 O1 0.046(3) 0.029(2) 0.041(3) 0.001(2) 0.020(2) 0.003(2)
 O2 0.043(3) 0.032(3) 0.043(3) 0.003(2) 0.015(2) -0.001(2)
 O3 0.053(3) 0.038(3) 0.036(3) 0.000(2) 0.016(2) 0.000(3)
 O4 0.047(3) 0.038(3) 0.043(3) 0.006(3) 0.010(3) -0.005(3)
 O5 0.045(3) 0.043(3) 0.039(3) -0.007(3) 0.006(3) -0.002(3)
 O6 0.050(3) 0.036(3) 0.034(3) -0.005(3) 0.006(3) -0.004(3)
 O25 0.059(3) 0.042(3) 0.031(3) -0.004(3) 0.014(3) -0.004(3)
 O8 0.059(3) 0.030(3) 0.039(3) -0.001(3) 0.021(3) 0.000(3)
 O9 0.053(3) 0.035(3) 0.038(3) 0.001(2) 0.020(2) 0.003(2)
 O10 0.046(3) 0.037(3) 0.049(3) 0.001(2) 0.004(3) -0.004(2)
 O11 0.045(3) 0.038(3) 0.046(3) -0.004(2) 0.010(3) -0.003(3)
 O12 0.045(3) 0.045(3) 0.044(3) -0.006(2) 0.011(2) -0.003(2)
 O13 0.055(3) 0.038(3) 0.038(3) -0.008(2) 0.011(2) 0.006(3)
 O14 0.050(3) 0.046(3) 0.035(3) -0.008(2) 0.007(2) 0.001(3)
 O15 0.055(3) 0.040(3) 0.034(3) -0.002(3) 0.016(3) -0.003(3)
 O16 0.041(3) 0.045(3) 0.048(3) 0.004(3) 0.014(2) -0.003(2)
 O17 0.044(3) 0.040(3) 0.062(3) -0.003(3) 0.013(3) -0.001(3)
 O18 0.040(3) 0.053(3) 0.047(3) -0.006(3) 0.007(3) 0.001(3)
 O19 0.051(3) 0.035(3) 0.047(3) 0.001(2) 0.010(2) -0.006(2)
 O20 0.059(3) 0.031(3) 0.041(3) 0.003(3) 0.024(3) 0.000(3)
 O21 0.051(3) 0.031(3) 0.039(3) 0.001(2) 0.020(2) 0.003(2)
 O22 0.045(3) 0.039(3) 0.069(3) 0.000(3) 0.008(3) 0.004(3)
 O23 0.058(3) 0.039(3) 0.041(3) -0.005(2) 0.014(2) 0.012(3)
 O24 0.053(3) 0.038(3) 0.052(3) 0.004(2) 0.024(2) 0.007(2)
 O1A 0.050(3) 0.032(3) 0.041(3) 0.000 0.013(3) 0.000
 O2A 0.047(3) 0.030(3) 0.044(3) 0.000 0.017(3) 0.000
 O1S 0.044(2) 0.032(2) 0.032(2) 0.001(2) 0.014(2) -0.001(2)
 O2S 0.045(2) 0.033(2) 0.033(2) -0.002(2) 0.014(2) 0.000(2)
 O3S 0.043(2) 0.029(2) 0.035(2) -0.0021(19) 0.0135(19) 0.001(2)
 O4S 0.041(2) 0.029(2) 0.037(2) -0.001(2) 0.016(2) 0.000(2)
 O5S 0.042(2) 0.030(2) 0.039(2) -0.003(2) 0.013(2) -0.001(2)
 O6S 0.043(2) 0.029(2) 0.036(2) -0.0022(19) 0.016(2) 0.002(2)
 O7S 0.043(2) 0.025(2) 0.035(2) 0.0013(19) 0.016(2) 0.003(2)
 O8S 0.048(2) 0.027(2) 0.034(2) -0.001(2) 0.016(2) -0.002(2)
 O9S 0.042(2) 0.030(2) 0.035(2) -0.0028(19) 0.0148(19) 0.001(2)
 O1W 0.080(6) 0.049(5) 0.068(6) 0.000 0.023(5) 0.000
 O2W 0.058(6) 0.053(5) 0.078(6) 0.000 0.024(5) 0.000
 O3WA 0.052(3) 0.042(3) 0.047(3) -0.002(3) 0.013(3) -0.001(3)
 O4W 0.048(7) 0.043(6) 0.051(7) -0.004(6) 0.019(6) -0.011(6)
 O5W 0.045(5) 0.046(5) 0.036(5) 0.002(5) 0.024(4) -0.011(5)
 O7WA 0.054(3) 0.046(3) 0.050(3) -0.007(3) 0.013(3) -0.001(3)
 Pd1 0.0454(5) 0.0273(4) 0.0244(4) -0.0016(3) 0.0105(3) 0.0011(3)
 Pd2 0.0351(4) 0.0329(4) 0.0264(4) -0.0063(3) 0.0036(3) 0.0016(3)
 Pd3 0.0327(4) 0.0241(4) 0.0326(4) -0.0007(3) 0.0074(3) 0.0013(3)
 Pd4 0.0379(4) 0.0302(4) 0.0323(4) -0.0002(3) 0.0118(3) -0.0024(3)
 Pd5 0.0393(4) 0.0268(4) 0.0244(4) -0.0019(3) 0.0089(3) 0.0047(3)
 Pd6 0.0328(4) 0.0247(4) 0.0334(4) -0.0001(3) 0.0048(3) -0.0018(3)
 Pd7 0.0416(5) 0.0228(4) 0.0313(4) 0.0004(3) 0.0145(3) 0.0005(3)
 Pd8 0.0353(4) 0.0295(4) 0.0308(4) -0.0027(3) 0.0051(3) -0.0026(3)
 Pd9 0.0316(4) 0.0282(4) 0.0422(4) -0.0016(3) 0.0092(4) 0.0005(3)
 Pd10 0.0365(4) 0.0225(4) 0.0261(4) 0.0003(3) 0.0095(3) 0.0019(3)
 Pd11 0.0428(5) 0.0213(4) 0.0298(4) 0.0004(3) 0.0149(3) 0.0008(3)
 Pd12 0.0451(5) 0.0255(4) 0.0255(4) -0.0021(3) 0.0094(3) -0.0014(3)
 Sr1 0.0337(5) 0.0230(4) 0.0246(4) -0.0017(3) 0.0080(4) 0.0003(4)
 O9W 0.057(7) 0.057(6) 0.058(6) 0.012(6) -0.003(6) -0.014(6)
 O10W 0.044(5) 0.039(4) 0.051(5) -0.001(4) 0.007(4) 0.005(4)
 O8W 0.102(6) 0.122(7) 0.111(6) -0.002(6) 0.039(6) -0.017(6)
 O11W 0.069(9) 0.064(9) 0.067(8) 0.000 0.031(8) 0.000
 O3WB 0.056(3) 0.043(3) 0.048(3) -0.002(3) 0.011(3) 0.001(3)
 O13W 0.048(5) 0.034(5) 0.044(5) 0.000 0.015(4) 0.000
 O7WB 0.058(3) 0.048(3) 0.054(3) -0.006(3) 0.004(3) -0.002(3)

_geom_special_details
;
 All esds (except the esd in the dihedral angle between two l.s. planes)
 are estimated using the full covariance matrix.  The cell esds are taken
 into account individually in the estimation of esds in distances, angles
 and torsion angles; correlations between esds in cell parameters are only
 used when they are defined by crystal symmetry.  An approximate (isotropic)
 treatment of cell esds is used for estimating esds involving l.s. planes.
;
loop_
  _geom_bond_atom_site_label_1
  _geom_bond_atom_site_label_2
  _geom_bond_distance
  _geom_bond_site_symmetry_2
  _geom_bond_publ_flag
 As1 C8 1.881(7) . ?
 As1 O10 1.672(7) . ?
 As1 O11 1.689(7) . ?
 As1 O12 1.681(7) . ?
 As7 C1A 1.938(9) 6_565 ?
 As7 C1A 1.938(9) . ?
 As7 K5 3.431(12) . ?
 As7 O1A 1.679(10) . ?
 As7 O2A 1.685(10) . ?
 C1 C2 1.521(13) . ?
 C1 O5 1.235(12) . ?
 C1 O6 1.253(13) . ?
 C2 H2A 0.9900 . ?
 C2 H2B 0.9900 . ?
 C3 C4 1.536(13) . ?
 C3 O3 1.264(14) . ?
 C3 O4 1.232(13) . ?
 C4 H4A 0.9900 . ?
 C4 H4B 0.9900 . ?
 C5 C6 1.510(12) . ?
 C5 O1 1.275(12) . ?
 C5 O2 1.256(11) . ?
 C6 H6A 0.9900 . ?
 C6 H6B 0.9900 . ?
 C8 C9 1.3900 . ?
 C8 C13 1.3900 . ?
 C9 H9 0.9500 . ?
 C9 C10 1.3900 . ?
 C10 H10 0.9500 . ?
 C10 C11 1.3900 . ?
 C11 H11 0.9500 . ?
 C11 C12 1.3900 . ?
 C12 H12 0.9500 . ?
 C12 C13 1.3900 . ?
 C13 H13 0.9500 . ?
 As2 C14 1.886(6) . ?
 As2 K9 3.845(10) . ?
 As2 O19 1.676(8) . ?
 As2 O20 1.684(7) . ?
 As2 O21 1.678(7) . ?
 C14 C15 1.3900 . ?
 C14 C19 1.3900 . ?
 C15 H15 0.9500 . ?
 C15 C16 1.3900 . ?
 C16 H16 0.9500 . ?
 C16 C17 1.3900 . ?
 C17 H17 0.9500 . ?
 C17 C18 1.3900 . ?
 C18 H18 0.9500 . ?
 C18 C19 1.3900 . ?
 C19 H19 0.9500 . ?
 As3 C20 1.858(6) . ?
 As3 K1 3.971(3) . ?
 As3 O25 1.680(8) . ?
 As3 O8 1.667(7) . ?
 As3 O9 1.709(7) . ?
 C20 C21 1.3900 . ?
 C20 C25 1.3900 . ?
 C21 H21 0.9500 . ?
 C21 C22 1.3900 . ?
 C22 H22 0.9500 . ?
 C22 C23 1.3900 . ?
 C23 H23 0.9500 . ?
 C23 C24 1.3900 . ?
 C24 H24 0.9500 . ?
 C24 C25 1.3900 . ?
 C25 H25 0.9500 . ?
 As4 C26 1.870(6) . ?
 As4 O16 1.688(7) . ?
 As4 O17 1.679(7) . ?
 As4 O18 1.669(8) . ?
 C26 C27 1.3900 . ?
 C26 C31 1.3900 . ?
 C27 H27 0.9500 . ?
 C27 C28 1.3900 . ?
 C28 H28 0.9500 . ?
 C28 C29 1.3900 . ?
 C29 H29 0.9500 . ?
 C29 C30 1.3900 . ?
 C30 H30 0.9500 . ?
 C30 C31 1.3900 . ?
 C31 H31 0.9500 . ?
 As5 C32 1.879(5) . ?
 As5 O22 1.667(8) . ?
 As5 O23 1.663(8) . ?
 As5 O24 1.653(7) . ?
 C32 C33 1.3900 . ?
 C32 C37 1.3900 . ?
 C33 H33 0.9500 . ?
 C33 C34 1.3900 . ?
 C34 H34 0.9500 . ?
 C34 C35 1.3900 . ?
 C35 H35 0.9500 . ?
 C35 C36 1.3900 . ?
 C36 H36 0.9500 . ?
 C36 C37 1.3900 . ?
 C37 H37 0.9500 . ?
 As6 C38 1.885(6) . ?
 As6 O13 1.685(7) . ?
 As6 O14 1.679(8) . ?
 As6 O15 1.703(7) . ?
 C38 C43 1.3900 . ?
 C38 C39 1.3900 . ?
 C43 H43 0.9500 . ?
 C43 C42 1.3900 . ?
 C42 H42 0.9500 . ?
 C42 C41 1.3900 . ?
 C42 K7 3.475(16) 7_567 ?
 C41 H41 0.9500 . ?
 C41 C40 1.3900 . ?
 C41 K7 3.384(16) 7_567 ?
 C40 H40 0.9500 . ?
 C40 C39 1.3900 . ?
 C39 H39 0.9500 . ?
 K1 O1 2.820(8) . ?
 K1 O1 2.820(8) 6_565 ?
 K1 O9 2.765(7) . ?
 K1 O9 2.765(7) 6_565 ?
 K1 O1W 2.929(15) . ?
 K1 Pd7 3.597(3) . ?
 K1 Pd7 3.597(3) 6_565 ?
 K1 O11W 2.68(2) . ?
 K2 K9 3.966(11) 7_566 ?
 K2 O8 2.694(7) 7_566 ?
 K2 O20 2.758(7) 7_566 ?
 K2 O21 2.720(7) . ?
 K2 O24 2.693(8) . ?
 K2 O4W 2.869(15) . ?
 K2 Pd10 3.791(3) . ?
 K2 Pd11 3.712(3) 7_566 ?
 K3 O4 2.823(9) . ?
 K3 O4 2.823(9) 6_565 ?
 K3 O16 2.838(7) 6_565 ?
 K3 O16 2.838(7) . ?
 K3 O2W 2.956(14) . ?
 K3 Pd4 3.636(3) 6_565 ?
 K3 Pd4 3.636(3) . ?
 K4 K7 3.931(12) . ?
 K4 O10 2.800(9) . ?
 K4 O19 2.857(9) . ?
 K4 O3WA 2.859(18) . ?
 K4 O7WA 2.680(18) . ?
 K4 Pd6 3.531(4) . ?
 K4 O3WB 2.359(18) . ?
 K4 O7WB 3.163(19) . ?
 K5 O1A 2.826(17) . ?
 K5 O2A 2.777(15) . ?
 K5 O9S 2.733(8) . ?
 K5 O9S 2.733(8) 6_565 ?
 K5 Pd8 3.966(9) . ?
 K5 Pd8 3.966(9) 6_565 ?
 K5 Pd12 3.915(8) 6_565 ?
 K5 Pd12 3.915(8) . ?
 K5 Sr1 4.336(2) . ?
 K5 Sr1 4.336(2) 6_565 ?
 K6 K6 4.830(15) 6_565 ?
 K6 O2 2.842(10) . ?
 K6 O11 2.891(10) . ?
 K6 Pd3 3.729(7) . ?
 K6 O13W 2.81(2) . ?
 K7 O13 2.822(12) . ?
 K7 O23 2.983(13) . ?
 K7 O3WA 2.529(19) . ?
 K7 O7WA 3.23(2) . ?
 K7 Pd5 3.525(10) . ?
 K7 O3WB 3.23(2) . ?
 K7 O7WB 2.59(2) . ?
 K8 O17 2.746(12) . ?
 K8 O22 2.661(13) . ?
 K8 Pd9 3.737(9) . ?
 K8 O9W 2.96(2) . ?
 K9 O8 3.083(13) . ?
 K9 O20 2.897(12) . ?
 K9 O5W 2.755(17) . ?
 K9 Pd11 3.520(9) . ?
 K9 O8W 2.853(18) . ?
 O1 Pd7 2.020(7) . ?
 O2 Pd3 2.038(7) . ?
 O3 Pd1 2.030(7) . ?
 O4 Pd4 2.042(7) . ?
 O5 Pd8 2.035(7) . ?
 O6 Pd12 2.027(7) . ?
 O25 Pd12 2.022(7) . ?
 O8 Pd11 2.062(7) . ?
 O9 Pd7 2.021(7) . ?
 O10 Pd6 2.061(8) . ?
 O11 Pd3 2.012(7) . ?
 O12 Pd2 2.031(8) . ?
 O13 Pd5 2.033(7) . ?
 O14 Pd2 2.029(7) . ?
 O15 Pd1 2.007(7) . ?
 O16 Pd4 2.032(8) . ?
 O17 Pd9 2.034(8) . ?
 O18 Pd8 2.017(8) . ?
 O19 Pd6 2.050(7) . ?
 O20 Pd11 2.020(7) . ?
 O21 Pd10 2.015(7) . ?
 O22 Pd9 2.016(7) . ?
 O23 Pd5 2.041(7) . ?
 O24 Pd10 2.014(7) . ?
 O1S Pd1 2.009(6) . ?
 O1S Pd4 2.030(7) . ?
 O1S Sr1 2.614(6) . ?
 O2S Pd1 1.976(7) . ?
 O2S Pd2 1.994(7) . ?
 O2S Pd5 1.983(7) . ?
 O2S Sr1 2.586(6) . ?
 O3S Pd2 2.001(6) . ?
 O3S Pd3 1.965(7) . ?
 O3S Pd6 2.001(6) . ?
 O3S Sr1 2.591(7) . ?
 O4S Pd3 2.001(7) . ?
 O4S Pd7 2.033(6) . ?
 O4S Sr1 2.609(7) . ?
 O5S Pd4 1.969(7) . ?
 O5S Pd8 1.963(7) . ?
 O5S Pd9 1.992(7) . ?
 O5S Sr1 2.641(7) . ?
 O6S Pd5 1.995(7) . ?
 O6S Pd9 1.988(7) . ?
 O6S Pd10 2.008(6) . ?
 O6S Sr1 2.536(6) . ?
 O7S Pd6 2.001(7) . ?
 O7S Pd10 1.994(6) . ?
 O7S Pd11 1.995(6) . ?
 O7S Sr1 2.567(6) . ?
 O8S Pd7 1.951(7) . ?
 O8S Pd11 1.999(6) . ?
 O8S Pd12 1.974(7) . ?
 O8S Sr1 2.637(6) . ?
 O9S Pd8 1.983(7) . ?
 O9S Pd12 1.987(6) . ?
 O9S Sr1 2.615(7) . ?
 Pd1 Pd4 2.9642(11) . ?
 Pd1 Sr1 3.6322(11) . ?
 Pd2 Sr1 3.6259(11) . ?
 Pd3 Pd7 2.9792(11) . ?
 Pd3 Sr1 3.6354(12) . ?
 Pd4 Pd8 3.0804(11) . ?
 Pd4 Sr1 3.6561(12) . ?
 Pd5 Pd9 3.1764(11) . ?
 Pd5 Sr1 3.5650(11) . ?
 Pd6 Pd11 3.2059(10) . ?
 Pd6 Sr1 3.5965(12) . ?
 Pd7 Pd12 3.1080(12) . ?
 Pd7 Sr1 3.6273(11) . ?
 Pd8 Sr1 3.6827(12) . ?
 Pd9 Sr1 3.6504(12) . ?
 Pd10 Sr1 3.5567(11) . ?
 Pd11 Sr1 3.6712(11) . ?
 Pd12 Sr1 3.6808(11) . ?
 O9W H9WA 0.8698 . ?
 O9W H9WB 0.8703 . ?

loop_
  _geom_angle_atom_site_label_1
  _geom_angle_atom_site_label_2
  _geom_angle_atom_site_label_3
  _geom_angle
  _geom_angle_site_symmetry_1
  _geom_angle_site_symmetry_3
  _geom_angle_publ_flag
 O10 As1 C8 107.7(5) . . ?
 O10 As1 O11 111.6(4) . . ?
 O10 As1 O12 113.4(4) . . ?
 O11 As1 C8 108.2(5) . . ?
 O12 As1 C8 106.5(5) . . ?
 O12 As1 O11 109.1(4) . . ?
C1A As7 C1A 109.0(6) . 6_565 ?
 C1A As7 K5 125.5(3) . . ?
C1A As7 K5 125.5(3) 6_565 . ?
 O1A As7 C1A 109.0(4) . 6_565 ?
 O1A As7 C1A 109.0(4) . . ?
 O1A As7 K5 55.0(4) . . ?
 O1A As7 O2A 108.4(5) . . ?
 O2A As7 C1A 110.7(4) . . ?
 O2A As7 C1A 110.7(4) . 6_565 ?
 O2A As7 K5 53.3(4) . . ?
 O5 C1 C2 115.9(11) . . ?
 O5 C1 O6 129.4(10) . . ?
 O6 C1 C2 114.6(11) . . ?
 C1 C2 C1 103.4(11) 6_565 . ?
 C1 C2 H2A 111.1 6_565 . ?
 C1 C2 H2A 111.1 . . ?
 C1 C2 H2B 111.1 . . ?
 C1 C2 H2B 111.1 6_565 . ?
 H2A C2 H2B 109.1 . . ?
 O3 C3 C4 115.7(11) . . ?
 O4 C3 C4 117.2(12) . . ?
 O4 C3 O3 127.1(10) . . ?
 C3 C4 C3 108.2(12) . 6_565 ?
 C3 C4 H4A 110.0 6_565 . ?
 C3 C4 H4A 110.0 . . ?
 C3 C4 H4B 110.0 6_565 . ?
 C3 C4 H4B 110.0 . . ?
 H4A C4 H4B 108.4 . . ?
 O1 C5 C6 116.6(9) . . ?
 O2 C5 C6 117.0(10) . . ?
 O2 C5 O1 126.3(9) . . ?
 C5 C6 C5 110.8(11) 6_565 . ?
 C5 C6 H6A 109.5 . . ?
 C5 C6 H6A 109.5 6_565 . ?
 C5 C6 H6B 109.5 6_565 . ?
 C5 C6 H6B 109.5 . . ?
 H6A C6 H6B 108.1 . . ?
 C9 C8 As1 119.6(6) . . ?
 C9 C8 C13 120.0 . . ?
 C13 C8 As1 120.4(6) . . ?
 C8 C9 H9 120.0 . . ?
 C10 C9 C8 120.0 . . ?
 C10 C9 H9 120.0 . . ?
 C9 C10 H10 120.0 . . ?
 C9 C10 C11 120.0 . . ?
 C11 C10 H10 120.0 . . ?
 C10 C11 H11 120.0 . . ?
 C12 C11 C10 120.0 . . ?
 C12 C11 H11 120.0 . . ?
 C11 C12 H12 120.0 . . ?
 C13 C12 C11 120.0 . . ?
 C13 C12 H12 120.0 . . ?
 C8 C13 H13 120.0 . . ?
 C12 C13 C8 120.0 . . ?
 C12 C13 H13 120.0 . . ?
 C14 As2 K9 93.3(4) . . ?
 O19 As2 C14 107.7(4) . . ?
 O19 As2 K9 76.3(3) . . ?
 O19 As2 O20 111.1(4) . . ?
 O19 As2 O21 111.8(4) . . ?
 O20 As2 C14 107.4(4) . . ?
 O20 As2 K9 44.6(3) . . ?
 O21 As2 C14 107.6(4) . . ?
 O21 As2 K9 153.0(3) . . ?
 O21 As2 O20 111.0(4) . . ?
 C15 C14 As2 119.2(5) . . ?
 C15 C14 C19 120.0 . . ?
 C19 C14 As2 120.8(5) . . ?
 C14 C15 H15 120.0 . . ?
 C16 C15 C14 120.0 . . ?
 C16 C15 H15 120.0 . . ?
 C15 C16 H16 120.0 . . ?
 C15 C16 C17 120.0 . . ?
 C17 C16 H16 120.0 . . ?
 C16 C17 H17 120.0 . . ?
 C18 C17 C16 120.0 . . ?
 C18 C17 H17 120.0 . . ?
 C17 C18 H18 120.0 . . ?
 C19 C18 C17 120.0 . . ?
 C19 C18 H18 120.0 . . ?
 C14 C19 H19 120.0 . . ?
 C18 C19 C14 120.0 . . ?
 C18 C19 H19 120.0 . . ?
 C20 As3 K1 81.3(3) . . ?
 O25 As3 C20 106.6(4) . . ?
 O25 As3 K1 93.9(3) . . ?
 O25 As3 O9 112.9(3) . . ?
 O8 As3 C20 112.2(4) . . ?
 O8 As3 K1 145.2(3) . . ?
 O8 As3 O25 111.2(4) . . ?
 O8 As3 O9 110.1(4) . . ?
 O9 As3 C20 103.6(4) . . ?
 O9 As3 K1 35.5(2) . . ?
 C21 C20 As3 118.6(6) . . ?
 C21 C20 C25 120.0 . . ?
 C25 C20 As3 120.5(6) . . ?
 C20 C21 H21 120.0 . . ?
 C22 C21 C20 120.0 . . ?
 C22 C21 H21 120.0 . . ?
 C21 C22 H22 120.0 . . ?
 C21 C22 C23 120.0 . . ?
 C23 C22 H22 120.0 . . ?
 C22 C23 H23 120.0 . . ?
 C24 C23 C22 120.0 . . ?
 C24 C23 H23 120.0 . . ?
 C23 C24 H24 120.0 . . ?
 C25 C24 C23 120.0 . . ?
 C25 C24 H24 120.0 . . ?
 C20 C25 H25 120.0 . . ?
 C24 C25 C20 120.0 . . ?
 C24 C25 H25 120.0 . . ?
 O16 As4 C26 106.5(4) . . ?
 O17 As4 C26 108.7(4) . . ?
 O17 As4 O16 110.6(4) . . ?
 O18 As4 C26 107.4(4) . . ?
 O18 As4 O16 112.5(4) . . ?
 O18 As4 O17 111.0(4) . . ?
 C27 C26 As4 118.5(5) . . ?
 C27 C26 C31 120.0 . . ?
 C31 C26 As4 121.5(5) . . ?
 C26 C27 H27 120.0 . . ?
 C28 C27 C26 120.0 . . ?
 C28 C27 H27 120.0 . . ?
 C27 C28 H28 120.0 . . ?
 C29 C28 C27 120.0 . . ?
 C29 C28 H28 120.0 . . ?
 C28 C29 H29 120.0 . . ?
 C28 C29 C30 120.0 . . ?
 C30 C29 H29 120.0 . . ?
 C29 C30 H30 120.0 . . ?
 C31 C30 C29 120.0 . . ?
 C31 C30 H30 120.0 . . ?
 C26 C31 H31 120.0 . . ?
 C30 C31 C26 120.0 . . ?
 C30 C31 H31 120.0 . . ?
 O22 As5 C32 107.3(4) . . ?
 O23 As5 C32 107.3(4) . . ?
 O23 As5 O22 111.3(4) . . ?
 O24 As5 C32 108.2(4) . . ?
 O24 As5 O22 111.9(4) . . ?
 O24 As5 O23 110.7(4) . . ?
 C33 C32 As5 120.8(5) . . ?
 C33 C32 C37 120.0 . . ?
 C37 C32 As5 119.1(5) . . ?
 C32 C33 H33 120.0 . . ?
 C32 C33 C34 120.0 . . ?
 C34 C33 H33 120.0 . . ?
 C33 C34 H34 120.0 . . ?
 C35 C34 C33 120.0 . . ?
 C35 C34 H34 120.0 . . ?
 C34 C35 H35 120.0 . . ?
 C34 C35 C36 120.0 . . ?
 C36 C35 H35 120.0 . . ?
 C35 C36 H36 120.0 . . ?
 C37 C36 C35 120.0 . . ?
 C37 C36 H36 120.0 . . ?
 C32 C37 H37 120.0 . . ?
 C36 C37 C32 120.0 . . ?
 C36 C37 H37 120.0 . . ?
 O13 As6 C38 107.7(4) . . ?
 O13 As6 O15 112.2(4) . . ?
 O14 As6 C38 108.2(5) . . ?
 O14 As6 O13 111.9(4) . . ?
 O14 As6 O15 110.2(4) . . ?
 O15 As6 C38 106.5(4) . . ?
 C43 C38 As6 120.5(5) . . ?
 C43 C38 C39 120.0 . . ?
 C39 C38 As6 119.5(5) . . ?
 C38 C43 H43 120.0 . . ?
 C38 C43 C42 120.0 . . ?
 C42 C43 H43 120.0 . . ?
 C43 C42 H42 120.0 . . ?
 C43 C42 C41 120.0 . . ?
 C43 C42 K7 124.5(6) . 7_567 ?
 C41 C42 H42 120.0 . . ?
 C41 C42 K7 74.7(5) . 7_567 ?
 K7 C42 H42 72.4 7_567 . ?
 C42 C41 H41 120.0 . . ?
 C42 C41 K7 82.0(5) . 7_567 ?
 C40 C41 C42 120.0 . . ?
 C40 C41 H41 120.0 . . ?
 C40 C41 K7 121.0(6) . 7_567 ?
 K7 C41 H41 67.9 7_567 . ?
 C41 C40 H40 120.0 . . ?
 C41 C40 C39 120.0 . . ?
 C39 C40 H40 120.0 . . ?
 C38 C39 H39 120.0 . . ?
 C40 C39 C38 120.0 . . ?
 C40 C39 H39 120.0 . . ?
 As3 K1 As3 127.64(14) 6_565 . ?
 O1 K1 As3 79.26(14) . . ?
 O1 K1 As3 135.43(17) 6_565 . ?
 O1 K1 As3 79.26(14) 6_565 6_565 ?
 O1 K1 As3 135.43(17) . 6_565 ?
 O1 K1 O1 60.1(3) . 6_565 ?
 O1 K1 O1W 119.5(3) 6_565 . ?
 O1 K1 O1W 119.5(3) . . ?
 O1 K1 Pd7 34.05(15) . . ?
 O1 K1 Pd7 85.75(16) 6_565 . ?
 O1 K1 Pd7 85.75(16) . 6_565 ?
 O1 K1 Pd7 34.05(15) 6_565 6_565 ?
 O9 K1 As3 145.9(2) . 6_565 ?
 O9 K1 As3 21.06(16) 6_565 6_565 ?
 O9 K1 As3 21.06(16) . . ?
 O9 K1 As3 145.9(2) 6_565 . ?
 O9 K1 O1 117.9(2) . 6_565 ?
 O9 K1 O1 59.0(2) . . ?
 O9 K1 O1 59.0(2) 6_565 6_565 ?
 O9 K1 O1 117.9(2) 6_565 . ?
 O9 K1 O9 157.9(4) . 6_565 ?
 O9 K1 O1W 81.93(19) . . ?
 O9 K1 O1W 81.9(2) 6_565 . ?
 O9 K1 Pd7 130.50(19) 6_565 . ?
 O9 K1 Pd7 33.96(14) . . ?
 O9 K1 Pd7 130.50(19) . 6_565 ?
 O9 K1 Pd7 33.96(14) 6_565 6_565 ?
 O1W K1 As3 64.15(7) . . ?
 O1W K1 As3 64.15(7) . 6_565 ?
 O1W K1 Pd7 88.13(19) . 6_565 ?
 O1W K1 Pd7 88.13(19) . . ?
 Pd7 K1 As3 49.77(3) 6_565 6_565 ?
 Pd7 K1 As3 134.94(13) 6_565 . ?
 Pd7 K1 As3 134.94(13) . 6_565 ?
 Pd7 K1 As3 49.78(3) . . ?
 Pd7 K1 Pd7 97.77(9) . 6_565 ?
 O11W K1 As3 97.8(3) . 6_565 ?
 O11W K1 As3 97.8(3) . . ?
 O11W K1 O1 114.5(5) . . ?
 O11W K1 O1 114.5(5) . 6_565 ?
 O11W K1 O9 100.32(17) . . ?
 O11W K1 O9 100.32(17) . 6_565 ?
 O11W K1 O1W 116.6(6) . . ?
 O11W K1 Pd7 127.0(2) . 6_565 ?
 O11W K1 Pd7 127.0(2) . . ?
 O8 K2 K9 50.9(2) 7_566 7_566 ?
 O8 K2 O20 59.7(2) 7_566 7_566 ?
 O8 K2 O21 140.8(2) 7_566 . ?
 O8 K2 O4W 91.7(4) 7_566 . ?
 O8 K2 Pd10 168.64(17) 7_566 . ?
 O8 K2 Pd11 32.95(14) 7_566 7_566 ?
 O20 K2 K9 46.9(2) 7_566 7_566 ?
 O20 K2 O4W 141.7(3) 7_566 . ?
 O20 K2 Pd10 109.72(16) 7_566 . ?
 O20 K2 Pd11 32.30(14) 7_566 7_566 ?
 O21 K2 K9 135.6(2) . 7_566 ?
 O21 K2 O20 96.9(2) . 7_566 ?
 O21 K2 O4W 90.4(4) . . ?
 O21 K2 Pd10 30.82(14) . . ?
 O21 K2 Pd11 111.54(16) . 7_566 ?
 O24 K2 K9 117.0(2) . 7_566 ?
 O24 K2 O8 159.0(3) . 7_566 ?
 O24 K2 O20 128.0(2) . 7_566 ?
 O24 K2 O21 60.2(2) . . ?
 O24 K2 O4W 88.0(3) . . ?
 O24 K2 Pd10 30.63(15) . . ?
 O24 K2 Pd11 160.23(19) . 7_566 ?
 O4W K2 K9 133.6(4) . 7_566 ?
 O4W K2 Pd10 95.6(3) . . ?
 O4W K2 Pd11 110.7(3) . 7_566 ?
 Pd10 K2 K9 126.30(17) . 7_566 ?
 Pd11 K2 K9 54.45(14) 7_566 7_566 ?
 Pd11 K2 Pd10 135.70(8) 7_566 . ?
 O4 K3 O4 59.6(3) . 6_565 ?
 O4 K3 O16 117.3(3) 6_565 . ?
 O4 K3 O16 59.0(2) 6_565 6_565 ?
 O4 K3 O16 59.0(2) . . ?
 O4 K3 O16 117.3(3) . 6_565 ?
 O4 K3 O2W 117.9(3) . . ?
 O4 K3 O2W 117.9(3) 6_565 . ?
 O4 K3 Pd4 85.19(19) 6_565 . ?
 O4 K3 Pd4 85.19(19) . 6_565 ?
 O4 K3 Pd4 34.00(15) 6_565 6_565 ?
 O4 K3 Pd4 34.00(15) . . ?
 O16 K3 O16 157.0(4) . 6_565 ?
 O16 K3 O2W 81.47(19) 6_565 . ?
 O16 K3 O2W 81.48(19) . . ?
 O16 K3 Pd4 33.83(16) . . ?
 O16 K3 Pd4 33.83(16) 6_565 6_565 ?
 O16 K3 Pd4 129.8(2) . 6_565 ?
 O16 K3 Pd4 129.8(2) 6_565 . ?
 O2W K3 Pd4 86.90(19) . 6_565 ?
 O2W K3 Pd4 86.90(19) . . ?
 Pd4 K3 Pd4 97.21(12) . 6_565 ?
 O10 K4 K7 108.7(3) . . ?
 O10 K4 O19 58.6(2) . . ?
 O10 K4 O3WA 117.0(4) . . ?
 O10 K4 Pd6 35.68(16) . . ?
 O10 K4 O7WB 83.6(4) . . ?
 O19 K4 K7 110.7(3) . . ?
 O19 K4 O3WA 82.2(4) . . ?
 O19 K4 Pd6 35.49(15) . . ?
 O19 K4 O7WB 123.7(4) . . ?
 O3WA K4 K7 39.9(4) . . ?
 O3WA K4 Pd6 83.6(3) . . ?
 O7WA K4 K7 54.7(4) . . ?
 O7WA K4 O10 75.7(4) . . ?
 O7WA K4 O19 124.6(4) . . ?
 O7WA K4 O3WA 93.7(5) . . ?
 O7WA K4 Pd6 89.1(4) . . ?
 Pd6 K4 K7 91.58(18) . . ?
 O3WB K4 K7 55.1(5) . . ?
 O3WB K4 O10 117.4(4) . . ?
 O3WB K4 O19 72.0(4) . . ?
 O3WB K4 Pd6 81.9(4) . . ?
 O3WB K4 O7WB 95.3(6) . . ?
 O7WB K4 K7 41.1(4) . . ?
 O7WB K4 Pd6 89.5(3) . . ?
 As7 K5 Pd8 123.3(2) . . ?
 As7 K5 Pd8 123.3(2) . 6_565 ?
 As7 K5 Pd12 124.3(2) . 6_565 ?
 As7 K5 Pd12 124.3(2) . . ?
 As7 K5 Sr1 79.79(15) . . ?
 As7 K5 Sr1 79.79(15) . 6_565 ?
 O1A K5 As7 29.1(2) . . ?
 O1A K5 Pd8 133.51(14) . . ?
 O1A K5 Pd8 133.51(14) . 6_565 ?
 O1A K5 Pd12 107.1(3) . 6_565 ?
 O1A K5 Pd12 107.1(3) . . ?
 O1A K5 Sr1 81.17(17) . 6_565 ?
 O1A K5 Sr1 81.17(17) . . ?
 O2A K5 As7 29.1(2) . . ?
 O2A K5 O1A 58.3(4) . . ?
 O2A K5 Pd8 105.7(3) . 6_565 ?
 O2A K5 Pd8 105.7(3) . . ?
 O2A K5 Pd12 133.68(13) . 6_565 ?
 O2A K5 Pd12 133.68(13) . . ?
 O2A K5 Sr1 81.01(15) . . ?
 O2A K5 Sr1 81.01(15) . 6_565 ?
 O9S K5 As7 114.7(3) . . ?
 O9S K5 As7 114.7(3) 6_565 . ?
 O9S K5 O1A 112.0(3) 6_565 . ?
 O9S K5 O1A 112.0(3) . . ?
 O9S K5 O2A 110.8(3) . . ?
 O9S K5 O2A 110.8(3) 6_565 . ?
 O9S K5 O9S 130.6(5) . 6_565 ?
 O9S K5 Pd8 27.27(19) 6_565 6_565 ?
 O9S K5 Pd8 27.27(19) . . ?
 O9S K5 Pd8 114.5(4) 6_565 . ?
 O9S K5 Pd8 114.5(4) . 6_565 ?
 O9S K5 Pd12 115.1(4) . 6_565 ?
 O9S K5 Pd12 115.1(4) 6_565 . ?
 O9S K5 Pd12 28.27(17) 6_565 6_565 ?
 O9S K5 Pd12 28.26(17) . . ?
 O9S K5 Sr1 34.92(16) . . ?
 O9S K5 Sr1 34.91(16) 6_565 6_565 ?
 O9S K5 Sr1 165.5(4) 6_565 . ?
 O9S K5 Sr1 165.5(4) . 6_565 ?
 Pd8 K5 Pd8 91.6(3) 6_565 . ?
 Pd8 K5 Sr1 143.3(3) 6_565 . ?
 Pd8 K5 Sr1 143.3(3) . 6_565 ?
 Pd8 K5 Sr1 52.44(4) . . ?
 Pd8 K5 Sr1 52.44(4) 6_565 6_565 ?
 Pd12 K5 Pd8 49.42(9) . . ?
 Pd12 K5 Pd8 112.4(3) 6_565 . ?
 Pd12 K5 Pd8 112.4(3) . 6_565 ?
 Pd12 K5 Pd8 49.43(9) 6_565 6_565 ?
 Pd12 K5 Pd12 91.9(2) 6_565 . ?
 Pd12 K5 Sr1 143.9(3) . 6_565 ?
 Pd12 K5 Sr1 143.9(3) 6_565 . ?
 Pd12 K5 Sr1 52.69(3) 6_565 6_565 ?
 Pd12 K5 Sr1 52.69(3) . . ?
 Sr1 K5 Sr1 159.6(3) . 6_565 ?
 O2 K6 K6 82.0(2) . 6_565 ?
 O2 K6 O11 58.7(2) . . ?
 O2 K6 Pd3 32.72(16) . . ?
 O11 K6 K6 140.3(2) . 6_565 ?
 O11 K6 Pd3 32.33(16) . . ?
 Pd3 K6 K6 109.04(12) . 6_565 ?
 O13W K6 K6 30.9(7) . 6_565 ?
 O13W K6 O2 68.3(9) . . ?
 O13W K6 O11 117.3(9) . . ?
 O13W K6 Pd3 85.3(8) . . ?
 O13 K7 K4 117.3(4) . . ?
 O13 K7 O23 56.1(3) . . ?
 O13 K7 O7WA 92.8(5) . . ?
 O13 K7 Pd5 35.19(18) . . ?
 O13 K7 O3WB 120.6(4) . . ?
 O23 K7 K4 112.1(3) . . ?
 O23 K7 O7WA 128.4(5) . . ?
 O23 K7 Pd5 35.32(17) . . ?
 O23 K7 O3WB 84.2(4) . . ?
 O3WA K7 K4 46.5(4) . . ?
 O3WA K7 O13 118.6(5) . . ?
 O3WA K7 O23 76.4(5) . . ?
 O3WA K7 O7WA 88.2(6) . . ?
 O3WA K7 Pd5 83.6(4) . . ?
 O7WA K7 K4 42.5(3) . . ?
 O7WA K7 Pd5 94.9(4) . . ?
 Pd5 K7 K4 96.0(2) . . ?
 O3WB K7 K4 36.8(3) . . ?
 O3WB K7 Pd5 86.6(4) . . ?
 O7WB K7 K4 53.3(5) . . ?
 O7WB K7 O13 85.7(5) . . ?
 O7WB K7 O23 128.9(5) . . ?
 O7WB K7 Pd5 93.8(5) . . ?
 O7WB K7 O3WB 89.4(6) . . ?
 O17 K8 Pd9 32.20(19) . . ?
 O17 K8 O9W 68.9(4) . . ?
 O22 K8 O17 59.5(3) . . ?
 O22 K8 Pd9 31.36(19) . . ?
 O22 K8 O9W 106.3(5) . . ?
 O9W K8 Pd9 78.7(4) . . ?
 As2 K9 K2 64.11(15) . 7_566 ?
 O8 K9 As2 77.1(2) . . ?
 O8 K9 K2 42.69(19) . 7_566 ?
 O8 K9 Pd11 35.63(15) . . ?
 O20 K9 As2 24.06(17) . . ?
 O20 K9 K2 44.0(2) . 7_566 ?
 O20 K9 O8 53.9(2) . . ?
 O20 K9 Pd11 35.01(16) . . ?
 O5W K9 As2 131.9(4) . . ?
 O5W K9 K2 116.5(5) . 7_566 ?
 O5W K9 O8 77.6(4) . . ?
 O5W K9 O20 121.8(4) . . ?
 O5W K9 Pd11 86.8(4) . . ?
 O5W K9 O8W 97.9(5) . . ?
 Pd11 K9 As2 50.43(12) . . ?
 Pd11 K9 K2 59.10(15) . 7_566 ?
 O8W K9 As2 76.1(4) . . ?
 O8W K9 K2 138.7(4) . 7_566 ?
 O8W K9 O8 138.6(4) . . ?
 O8W K9 O20 99.1(5) . . ?
 O8W K9 Pd11 103.7(4) . . ?
 C5 O1 K1 136.9(6) . . ?
 C5 O1 Pd7 127.2(6) . . ?
 Pd7 O1 K1 94.6(3) . . ?
 C5 O2 K6 135.5(6) . . ?
 C5 O2 Pd3 125.8(6) . . ?
 Pd3 O2 K6 98.3(3) . . ?
 C3 O3 Pd1 125.8(7) . . ?
 C3 O4 K3 136.8(7) . . ?
 C3 O4 Pd4 126.9(7) . . ?
 Pd4 O4 K3 95.4(3) . . ?
 C1 O5 Pd8 130.3(7) . . ?
 C1 O6 Pd12 129.4(7) . . ?
 As3 O25 Pd12 114.6(4) . . ?
 As3 O8 K2 132.9(4) . 7_566 ?
 As3 O8 K9 125.2(4) . . ?
 As3 O8 Pd11 114.3(3) . . ?
 K2 O8 K9 86.4(3) 7_566 . ?
 Pd11 O8 K2 101.8(3) . 7_566 ?
 Pd11 O8 K9 83.8(3) . . ?
 As3 O9 K1 123.4(4) . . ?
 As3 O9 Pd7 118.1(4) . . ?
 Pd7 O9 K1 96.2(3) . . ?
 As1 O10 K4 129.8(4) . . ?
 As1 O10 Pd6 116.4(4) . . ?
 Pd6 O10 K4 91.9(3) . . ?
 As1 O11 K6 124.2(4) . . ?
 As1 O11 Pd3 116.7(4) . . ?
 Pd3 O11 K6 97.4(3) . . ?
 As1 O12 Pd2 116.1(4) . . ?
 As6 O13 K7 126.9(5) . . ?
 As6 O13 Pd5 116.5(4) . . ?
 Pd5 O13 K7 91.6(3) . . ?
 As6 O14 Pd2 116.2(4) . . ?
 As6 O15 Pd1 115.1(4) . . ?
 As4 O16 K3 125.8(4) . . ?
 As4 O16 Pd4 117.2(4) . . ?
 Pd4 O16 K3 95.2(3) . . ?
 As4 O17 K8 134.1(5) . . ?
 As4 O17 Pd9 115.0(4) . . ?
 Pd9 O17 K8 101.8(4) . . ?
 As4 O18 Pd8 115.4(4) . . ?
 As2 O19 K4 133.9(4) . . ?
 As2 O19 Pd6 116.8(4) . . ?
 Pd6 O19 K4 90.5(3) . . ?
 As2 O20 K2 136.7(4) . 7_566 ?
 As2 O20 K9 111.4(4) . . ?
 As2 O20 Pd11 116.4(3) . . ?
 K2 O20 K9 89.0(3) 7_566 . ?
 Pd11 O20 K2 100.9(3) . 7_566 ?
 Pd11 O20 K9 89.6(3) . . ?
 As2 O21 K2 137.5(3) . . ?
 As2 O21 Pd10 116.8(4) . . ?
 Pd10 O21 K2 105.4(3) . . ?
 As5 O22 K8 135.9(4) . . ?
 As5 O22 Pd9 116.1(4) . . ?
 Pd9 O22 K8 105.3(4) . . ?
 As5 O23 K7 132.3(4) . . ?
 As5 O23 Pd5 117.6(4) . . ?
 Pd5 O23 K7 87.0(3) . . ?
 As5 O24 K2 134.8(4) . . ?
 As5 O24 Pd10 118.4(4) . . ?
 Pd10 O24 K2 106.4(3) . . ?
 As7 O1A K5 95.9(5) . . ?
 As7 O2A K5 97.5(5) . . ?
 Pd1 O1S Pd4 94.4(3) . . ?
 Pd1 O1S Sr1 102.8(3) . . ?
 Pd4 O1S Sr1 103.2(3) . . ?
 Pd1 O2S Pd2 116.9(3) . . ?
 Pd1 O2S Pd5 116.3(3) . . ?
 Pd1 O2S Sr1 104.8(3) . . ?
 Pd2 O2S Sr1 103.9(3) . . ?
 Pd5 O2S Pd2 110.9(3) . . ?
 Pd5 O2S Sr1 101.8(3) . . ?
 Pd2 O3S Pd6 112.9(3) . . ?
 Pd2 O3S Sr1 103.6(3) . . ?
 Pd3 O3S Pd2 115.0(3) . . ?
 Pd3 O3S Pd6 115.9(3) . . ?
 Pd3 O3S Sr1 105.0(3) . . ?
 Pd6 O3S Sr1 102.4(3) . . ?
 Pd3 O4S Pd7 95.2(3) . . ?
 Pd3 O4S Sr1 103.3(3) . . ?
 Pd7 O4S Sr1 102.1(3) . . ?
 Pd4 O5S Pd9 115.8(3) . . ?
 Pd4 O5S Sr1 104.0(3) . . ?
 Pd8 O5S Pd4 103.2(3) . . ?
 Pd8 O5S Pd9 123.5(4) . . ?
 Pd8 O5S Sr1 105.3(3) . . ?
 Pd9 O5S Sr1 103.1(3) . . ?
 Pd5 O6S Pd10 112.2(3) . . ?
 Pd5 O6S Sr1 103.1(3) . . ?
 Pd9 O6S Pd5 105.8(3) . . ?
 Pd9 O6S Pd10 124.3(3) . . ?
 Pd9 O6S Sr1 107.0(3) . . ?
 Pd10 O6S Sr1 102.4(3) . . ?
 Pd6 O7S Sr1 103.2(3) . . ?
 Pd10 O7S Pd6 110.6(3) . . ?
 Pd10 O7S Pd11 125.8(3) . . ?
 Pd10 O7S Sr1 101.7(3) . . ?
 Pd11 O7S Pd6 106.7(3) . . ?
 Pd11 O7S Sr1 106.5(3) . . ?
 Pd7 O8S Pd11 115.6(3) . . ?
 Pd7 O8S Pd12 104.7(3) . . ?
 Pd7 O8S Sr1 103.5(3) . . ?
 Pd11 O8S Sr1 103.9(2) . . ?
 Pd12 O8S Pd11 122.2(3) . . ?
 Pd12 O8S Sr1 105.0(3) . . ?
 Pd8 O9S K5 113.6(4) . . ?
 Pd8 O9S Pd12 112.2(3) . . ?
 Pd8 O9S Sr1 105.6(3) . . ?
 Pd12 O9S K5 111.1(4) . . ?
 Pd12 O9S Sr1 105.4(3) . . ?
 Sr1 O9S K5 108.3(3) . . ?
 K7 O3WA K4 93.5(6) . . ?
 K4 O7WA K7 82.8(5) . . ?
 O3 Pd1 Pd4 80.1(2) . . ?
 O3 Pd1 Sr1 135.3(2) . . ?
 O15 Pd1 O3 86.0(3) . . ?
 O15 Pd1 O1S 176.0(3) . . ?
 O15 Pd1 Pd4 133.7(2) . . ?
 O15 Pd1 Sr1 138.5(2) . . ?
 O1S Pd1 O3 90.8(3) . . ?
 O1S Pd1 Pd4 43.1(2) . . ?
 O1S Pd1 Sr1 44.58(18) . . ?
 O2S Pd1 O3 177.2(3) . . ?
 O2S Pd1 O15 95.3(3) . . ?
 O2S Pd1 O1S 88.0(3) . . ?
 O2S Pd1 Pd4 100.6(2) . . ?
 O2S Pd1 Sr1 43.50(19) . . ?
 Pd4 Pd1 Sr1 66.43(2) . . ?
 O12 Pd2 Sr1 137.8(2) . . ?
 O14 Pd2 O12 85.4(3) . . ?
 O14 Pd2 Sr1 136.5(2) . . ?
 O2S Pd2 O12 178.2(3) . . ?
 O2S Pd2 O14 93.1(3) . . ?
 O2S Pd2 O3S 87.5(3) . . ?
 O2S Pd2 Sr1 43.80(18) . . ?
 O3S Pd2 O12 94.0(3) . . ?
 O3S Pd2 O14 179.2(3) . . ?
 O3S Pd2 Sr1 44.0(2) . . ?
 O2 Pd3 K6 48.9(2) . . ?
 O2 Pd3 Pd7 80.3(2) . . ?
 O2 Pd3 Sr1 134.0(2) . . ?
 O11 Pd3 K6 50.2(2) . . ?
 O11 Pd3 O2 88.0(3) . . ?
 O11 Pd3 Pd7 135.7(2) . . ?
 O11 Pd3 Sr1 137.9(2) . . ?
 O3S Pd3 K6 131.3(2) . . ?
 O3S Pd3 O2 175.9(3) . . ?
 O3S Pd3 O11 94.6(3) . . ?
 O3S Pd3 O4S 87.7(3) . . ?
 O3S Pd3 Pd7 99.9(2) . . ?
 O3S Pd3 Sr1 43.5(2) . . ?
 O4S Pd3 K6 128.4(2) . . ?
 O4S Pd3 O2 89.8(3) . . ?
 O4S Pd3 O11 177.6(3) . . ?
 O4S Pd3 Pd7 42.82(18) . . ?
 O4S Pd3 Sr1 44.28(19) . . ?
 Pd7 Pd3 K6 128.70(13) . . ?
 Pd7 Pd3 Sr1 65.64(2) . . ?
 Sr1 Pd3 K6 155.13(16) . . ?
 K3 Pd4 Sr1 150.58(8) . . ?
 O4 Pd4 K3 50.6(2) . . ?
 O4 Pd4 Pd1 79.2(2) . . ?
 O4 Pd4 Pd8 139.9(2) . . ?
 O4 Pd4 Sr1 135.3(2) . . ?
 O16 Pd4 K3 51.0(2) . . ?
 O16 Pd4 O4 86.4(3) . . ?
 O16 Pd4 Pd1 139.1(2) . . ?
 O16 Pd4 Pd8 82.6(2) . . ?
 O16 Pd4 Sr1 138.3(2) . . ?
 O1S Pd4 K3 125.58(19) . . ?
 O1S Pd4 O4 91.2(3) . . ?
 O1S Pd4 O16 176.6(3) . . ?
 O1S Pd4 Pd1 42.52(18) . . ?
 O1S Pd4 Pd8 97.65(18) . . ?
 O1S Pd4 Sr1 44.13(18) . . ?
 O5S Pd4 K3 128.3(2) . . ?
 O5S Pd4 O4 178.0(3) . . ?
 O5S Pd4 O16 93.9(3) . . ?
 O5S Pd4 O1S 88.4(3) . . ?
 O5S Pd4 Pd1 101.8(2) . . ?
 O5S Pd4 Pd8 38.35(19) . . ?
 O5S Pd4 Sr1 44.5(2) . . ?
 Pd1 Pd4 K3 129.79(9) . . ?
 Pd1 Pd4 Pd8 131.19(3) . . ?
 Pd1 Pd4 Sr1 65.58(3) . . ?
 Pd8 Pd4 K3 94.07(9) . . ?
 Pd8 Pd4 Sr1 65.63(2) . . ?
 K7 Pd5 Sr1 136.56(18) . . ?
 O13 Pd5 K7 53.2(3) . . ?
 O13 Pd5 O23 84.3(3) . . ?
 O13 Pd5 Pd9 141.7(2) . . ?
 O13 Pd5 Sr1 138.7(2) . . ?
 O23 Pd5 K7 57.7(3) . . ?
 O23 Pd5 Pd9 82.7(2) . . ?
 O23 Pd5 Sr1 136.9(2) . . ?
 O2S Pd5 K7 120.3(3) . . ?
 O2S Pd5 O13 93.6(3) . . ?
 O2S Pd5 O23 177.7(3) . . ?
 O2S Pd5 O6S 88.9(3) . . ?
 O2S Pd5 Pd9 99.5(2) . . ?
 O2S Pd5 Sr1 45.24(19) . . ?
 O6S Pd5 K7 125.8(3) . . ?
 O6S Pd5 O13 177.5(3) . . ?
 O6S Pd5 O23 93.3(3) . . ?
 O6S Pd5 Pd9 37.0(2) . . ?
 O6S Pd5 Sr1 43.84(19) . . ?
 Pd9 Pd5 K7 138.3(2) . . ?
 Pd9 Pd5 Sr1 65.27(2) . . ?
 K4 Pd6 Sr1 139.80(9) . . ?
 O10 Pd6 K4 52.4(2) . . ?
 O10 Pd6 Pd11 142.5(2) . . ?
 O10 Pd6 Sr1 138.0(2) . . ?
 O19 Pd6 K4 54.0(2) . . ?
 O19 Pd6 O10 84.7(3) . . ?
 O19 Pd6 Pd11 83.5(2) . . ?
 O19 Pd6 Sr1 136.9(2) . . ?
 O3S Pd6 K4 123.5(2) . . ?
 O3S Pd6 O10 93.5(3) . . ?
 O3S Pd6 O19 177.5(3) . . ?
 O3S Pd6 O7S 88.6(3) . . ?
 O3S Pd6 Pd11 98.98(19) . . ?
 O3S Pd6 Sr1 44.7(2) . . ?
 O7S Pd6 K4 126.4(2) . . ?
 O7S Pd6 O10 177.9(3) . . ?
 O7S Pd6 O19 93.3(3) . . ?
 O7S Pd6 Pd11 36.60(18) . . ?
 O7S Pd6 Sr1 44.03(18) . . ?
 Pd11 Pd6 K4 136.34(9) . . ?
 Pd11 Pd6 Sr1 65.03(2) . . ?
 K1 Pd7 Sr1 150.41(8) . . ?
 O1 Pd7 K1 51.4(2) . . ?
 O1 Pd7 O9 85.8(3) . . ?
 O1 Pd7 O4S 90.9(3) . . ?
 O1 Pd7 Pd3 79.2(2) . . ?
 O1 Pd7 Pd12 140.1(2) . . ?
 O1 Pd7 Sr1 135.56(19) . . ?
 O9 Pd7 K1 49.8(2) . . ?
 O9 Pd7 O4S 176.2(3) . . ?
 O9 Pd7 Pd3 138.8(2) . . ?
 O9 Pd7 Pd12 82.4(2) . . ?
 O9 Pd7 Sr1 138.6(2) . . ?
 O4S Pd7 K1 126.38(19) . . ?
 O4S Pd7 Pd3 41.98(19) . . ?
 O4S Pd7 Pd12 98.9(2) . . ?
 O4S Pd7 Sr1 44.69(19) . . ?
 O8S Pd7 K1 127.0(2) . . ?
 O8S Pd7 O1 178.0(3) . . ?
 O8S Pd7 O9 93.7(3) . . ?
 O8S Pd7 O4S 89.5(3) . . ?
 O8S Pd7 Pd3 102.43(19) . . ?
 O8S Pd7 Pd12 37.89(19) . . ?
 O8S Pd7 Sr1 45.00(18) . . ?
 Pd3 Pd7 K1 130.56(8) . . ?
 Pd3 Pd7 Pd12 131.65(3) . . ?
 Pd3 Pd7 Sr1 65.92(2) . . ?
 Pd12 Pd7 K1 93.36(9) . . ?
 Pd12 Pd7 Sr1 65.73(2) . . ?
 O5 Pd8 K5 81.7(3) . . ?
 O5 Pd8 Pd4 137.7(2) . . ?
 O5 Pd8 Sr1 136.1(2) . . ?
 O18 Pd8 K5 138.2(3) . . ?
 O18 Pd8 O5 86.4(3) . . ?
 O18 Pd8 Pd4 88.8(2) . . ?
 O18 Pd8 Sr1 137.1(2) . . ?
 O5S Pd8 K5 95.1(2) . . ?
 O5S Pd8 O5 176.0(3) . . ?
 O5S Pd8 O18 94.4(3) . . ?
 O5S Pd8 O9S 85.1(3) . . ?
 O5S Pd8 Pd4 38.50(19) . . ?
 O5S Pd8 Sr1 43.8(2) . . ?
 O9S Pd8 K5 39.2(2) . . ?
 O9S Pd8 O5 93.9(3) . . ?
 O9S Pd8 O18 177.1(3) . . ?
 O9S Pd8 Pd4 89.04(19) . . ?
 O9S Pd8 Sr1 43.13(19) . . ?
 Pd4 Pd8 K5 74.30(16) . . ?
 Pd4 Pd8 Sr1 64.73(2) . . ?
 Sr1 Pd8 K5 68.95(13) . . ?
 O17 Pd9 K8 46.0(3) . . ?
 O17 Pd9 Pd5 138.9(2) . . ?
 O17 Pd9 Sr1 140.4(2) . . ?
 O22 Pd9 K8 43.4(3) . . ?
 O22 Pd9 O17 83.0(3) . . ?
 O22 Pd9 Pd5 85.2(2) . . ?
 O22 Pd9 Sr1 136.6(2) . . ?
 O5S Pd9 K8 134.9(3) . . ?
 O5S Pd9 O17 95.6(3) . . ?
 O5S Pd9 O22 178.2(3) . . ?
 O5S Pd9 Pd5 96.5(2) . . ?
 O5S Pd9 Sr1 44.8(2) . . ?
 O6S Pd9 K8 133.7(2) . . ?
 O6S Pd9 O17 176.0(3) . . ?
 O6S Pd9 O22 95.1(3) . . ?
 O6S Pd9 O5S 86.3(3) . . ?
 O6S Pd9 Pd5 37.19(18) . . ?
 O6S Pd9 Sr1 41.63(18) . . ?
 Pd5 Pd9 K8 127.50(17) . . ?
 Pd5 Pd9 Sr1 62.51(2) . . ?
 Sr1 Pd9 K8 160.7(2) . . ?
 O21 Pd10 K2 43.7(2) . . ?
 O21 Pd10 Sr1 137.97(19) . . ?
 O24 Pd10 K2 43.0(2) . . ?
 O24 Pd10 O21 84.7(3) . . ?
 O24 Pd10 Sr1 137.2(2) . . ?
 O6S Pd10 K2 134.1(2) . . ?
 O6S Pd10 O21 177.9(3) . . ?
 O6S Pd10 O24 93.2(3) . . ?
 O6S Pd10 Sr1 44.13(18) . . ?
 O7S Pd10 K2 136.02(18) . . ?
 O7S Pd10 O21 93.4(3) . . ?
 O7S Pd10 O24 176.1(3) . . ?
 O7S Pd10 O6S 88.7(3) . . ?
 O7S Pd10 Sr1 44.97(18) . . ?
 Sr1 Pd10 K2 167.11(6) . . ?
 K9 Pd11 K2 66.46(19) . 7_566 ?
 K9 Pd11 Sr1 135.49(19) . . ?
 O8 Pd11 K2 45.29(19) . 7_566 ?
 O8 Pd11 K9 60.5(3) . . ?
 O8 Pd11 Pd6 140.1(2) . . ?
 O8 Pd11 Sr1 139.93(19) . . ?
 O20 Pd11 K2 46.8(2) . 7_566 ?
 O20 Pd11 K9 55.4(3) . . ?
 O20 Pd11 O8 83.4(3) . . ?
 O20 Pd11 Pd6 84.2(2) . . ?
 O20 Pd11 Sr1 136.65(19) . . ?
 O7S Pd11 K2 134.40(18) . 7_566 ?
 O7S Pd11 K9 116.1(3) . . ?
 O7S Pd11 O8 176.6(3) . . ?
 O7S Pd11 O20 94.6(3) . . ?
 O7S Pd11 O8S 86.2(3) . . ?
 O7S Pd11 Pd6 36.7(2) . . ?
 O7S Pd11 Sr1 42.11(18) . . ?
 O8S Pd11 K2 132.56(19) . 7_566 ?
 O8S Pd11 K9 123.9(3) . . ?
 O8S Pd11 O8 95.7(3) . . ?
 O8S Pd11 O20 179.1(3) . . ?
 O8S Pd11 Pd6 96.30(19) . . ?
 O8S Pd11 Sr1 44.22(18) . . ?
 Pd6 Pd11 K2 130.55(6) . 7_566 ?
 Pd6 Pd11 K9 81.3(2) . . ?
 Pd6 Pd11 Sr1 62.63(2) . . ?
 Sr1 Pd11 K2 157.89(6) . 7_566 ?
 O6 Pd12 K5 83.4(3) . . ?
 O6 Pd12 Pd7 139.3(2) . . ?
 O6 Pd12 Sr1 137.0(2) . . ?
 O25 Pd12 K5 135.4(3) . . ?
 O25 Pd12 O6 84.3(3) . . ?
 O25 Pd12 Pd7 89.3(2) . . ?
 O25 Pd12 Sr1 138.3(2) . . ?
 O8S Pd12 K5 94.6(2) . . ?
 O8S Pd12 O6 176.7(3) . . ?
 O8S Pd12 O25 95.5(3) . . ?
 O8S Pd12 O9S 85.2(3) . . ?
 O8S Pd12 Pd7 37.39(19) . . ?
 O8S Pd12 Sr1 43.79(19) . . ?
 O9S Pd12 K5 40.6(2) . . ?
 O9S Pd12 O6 94.8(3) . . ?
 O9S Pd12 O25 176.0(3) . . ?
 O9S Pd12 Pd7 88.9(2) . . ?
 O9S Pd12 Sr1 43.22(19) . . ?
 Pd7 Pd12 K5 73.45(19) . . ?
 Pd7 Pd12 Sr1 63.94(2) . . ?
 Sr1 Pd12 K5 69.54(12) . . ?
 O1S Sr1 O5S 64.1(2) . . ?
 O1S Sr1 O8S 131.1(2) . . ?
 O1S Sr1 O9S 78.9(2) . . ?
 O1S Sr1 Pd5 85.07(14) . . ?
 O1S Sr1 Pd6 137.42(15) . . ?
 O1S Sr1 Pd10 137.10(15) . . ?
 O2S Sr1 O1S 64.3(2) . . ?
 O2S Sr1 O3S 64.5(2) . . ?
 O2S Sr1 O4S 104.5(2) . . ?
 O2S Sr1 O5S 91.1(2) . . ?
 O2S Sr1 O8S 155.5(2) . . ?
 O2S Sr1 O9S 141.4(2) . . ?
 O2S Sr1 Pd5 33.00(15) . . ?
 O2S Sr1 Pd6 79.97(15) . . ?
 O2S Sr1 Pd10 85.16(15) . . ?
 O3S Sr1 O1S 106.6(2) . . ?
 O3S Sr1 O4S 63.8(2) . . ?
 O3S Sr1 O5S 154.9(2) . . ?
 O3S Sr1 O8S 91.3(2) . . ?
 O3S Sr1 O9S 142.8(2) . . ?
 O3S Sr1 Pd5 78.92(14) . . ?
 O3S Sr1 Pd6 32.91(14) . . ?
 O3S Sr1 Pd10 83.95(14) . . ?
 O4S Sr1 O1S 82.8(2) . . ?
 O4S Sr1 O5S 132.7(2) . . ?
 O4S Sr1 O8S 64.7(2) . . ?
 O4S Sr1 O9S 81.0(2) . . ?
 O4S Sr1 Pd5 135.17(15) . . ?
 O4S Sr1 Pd6 84.58(15) . . ?
 O4S Sr1 Pd10 136.21(15) . . ?
 O5S Sr1 Pd5 77.15(14) . . ?
 O5S Sr1 Pd6 142.60(14) . . ?
 O5S Sr1 Pd10 88.64(14) . . ?
 O6S Sr1 O1S 103.9(2) . . ?
 O6S Sr1 O2S 65.9(2) . . ?
 O6S Sr1 O3S 99.2(2) . . ?
 O6S Sr1 O4S 163.0(2) . . ?
 O6S Sr1 O5S 63.4(2) . . ?
 O6S Sr1 O7S 66.5(2) . . ?
 O6S Sr1 O8S 117.9(2) . . ?
 O6S Sr1 O9S 115.5(2) . . ?
 O6S Sr1 Pd5 33.02(15) . . ?
 O6S Sr1 Pd6 79.93(16) . . ?
 O6S Sr1 Pd10 33.47(15) . . ?
 O7S Sr1 O1S 165.1(2) . . ?
 O7S Sr1 O2S 100.9(2) . . ?
 O7S Sr1 O3S 65.6(2) . . ?
 O7S Sr1 O4S 103.4(2) . . ?
 O7S Sr1 O5S 117.3(2) . . ?
 O7S Sr1 O8S 63.2(2) . . ?
 O7S Sr1 O9S 115.2(2) . . ?
 O7S Sr1 Pd5 81.01(14) . . ?
 O7S Sr1 Pd6 32.80(15) . . ?
 O7S Sr1 Pd10 33.30(14) . . ?
 O8S Sr1 O5S 112.5(2) . . ?
 O8S Sr1 Pd5 143.67(14) . . ?
 O8S Sr1 Pd6 77.18(15) . . ?
 O8S Sr1 Pd10 88.81(14) . . ?
 O9S Sr1 O5S 61.0(2) . . ?
 O9S Sr1 O8S 61.4(2) . . ?
 O9S Sr1 Pd5 138.12(15) . . ?
 O9S Sr1 Pd6 138.44(14) . . ?
 O9S Sr1 Pd10 117.56(15) . . ?
 Pd5 Sr1 Pd6 75.85(2) . . ?
 Pd10 Sr1 Pd5 55.63(2) . . ?
 Pd10 Sr1 Pd6 54.65(2) . . ?
 H9WA O9W H9WB 104.5 . . ?
 K4 O3WB K7 88.0(5) . . ?
 K6 O13W K6 118.3(15) . 6_565 ?
 K7 O7WB K4 85.6(5) . . ?

loop_
  _geom_torsion_atom_site_label_1
  _geom_torsion_atom_site_label_2
  _geom_torsion_atom_site_label_3
  _geom_torsion_atom_site_label_4
  _geom_torsion
  _geom_torsion_site_symmetry_1
  _geom_torsion_site_symmetry_2
  _geom_torsion_site_symmetry_3
  _geom_torsion_site_symmetry_4
  _geom_torsion_publ_flag
 As1 C8 C9 C10 -178.8(10) . . . . ?
 As1 C8 C13 C12 178.8(10) . . . . ?
 C2 C1 O5 Pd8 165.9(7) . . . . ?
 C2 C1 O6 Pd12 -163.8(6) . . . . ?
 C4 C3 O3 Pd1 171.2(7) . . . . ?
 C4 C3 O4 K3 -1.9(16) . . . . ?
 C4 C3 O4 Pd4 -167.7(7) . . . . ?
 C6 C5 O1 K1 2.5(13) . . . . ?
 C6 C5 O1 Pd7 165.9(7) . . . . ?
 C6 C5 O2 K6 17.4(13) . . . . ?
 C6 C5 O2 Pd3 -171.6(6) . . . . ?
 C1A As7 O1A K5 -120.6(3) . . . . ?
 C1A As7 O1A K5 120.6(3) 6_565 . . . ?
C1A As7 O2A K5 119.5(3) . . . . ?
 C1A As7 O2A K5 -119.5(3) 6_565 . . . ?
 C8 As1 O10 K4 -66.6(7) . . . . ?
 C8 As1 O10 Pd6 175.9(5) . . . . ?
 C8 As1 O11 K6 52.3(6) . . . . ?
 C8 As1 O11 Pd3 173.5(5) . . . . ?
 C8 As1 O12 Pd2 171.8(5) . . . . ?
 C8 C9 C10 C11 0.0 . . . . ?
 C9 C8 C13 C12 0.0 . . . . ?
 C9 C10 C11 C12 0.0 . . . . ?
 C10 C11 C12 C13 0.0 . . . . ?
 C11 C12 C13 C8 0.0 . . . . ?
 C13 C8 C9 C10 0.0 . . . . ?
 As2 C14 C15 C16 178.0(8) . . . . ?
 As2 C14 C19 C18 -178.0(9) . . . . ?
 C14 As2 O19 K4 64.8(6) . . . . ?
 C14 As2 O19 Pd6 -175.3(5) . . . . ?
 C14 As2 O20 K2 -36.4(7) . . . 7_566 ?
 C14 As2 O20 K9 76.5(5) . . . . ?
 C14 As2 O20 Pd11 177.2(4) . . . . ?
 C14 As2 O21 K2 5.0(7) . . . . ?
 C14 As2 O21 Pd10 -169.1(4) . . . . ?
 C14 C15 C16 C17 0.0 . . . . ?
 C15 C14 C19 C18 0.0 . . . . ?
 C15 C16 C17 C18 0.0 . . . . ?
 C16 C17 C18 C19 0.0 . . . . ?
 C17 C18 C19 C14 0.0 . . . . ?
 C19 C14 C15 C16 0.0 . . . . ?
 As3 C20 C21 C22 169.5(8) . . . . ?
 As3 C20 C25 C24 -169.3(8) . . . . ?
 C20 As3 O25 Pd12 160.4(4) . . . . ?
 C20 As3 O8 K2 46.7(7) . . . 7_566 ?
 C20 As3 O8 K9 -76.7(6) . . . . ?
 C20 As3 O8 Pd11 -176.7(5) . . . . ?
 C20 As3 O9 K1 -52.6(5) . . . . ?
 C20 As3 O9 Pd7 -172.5(5) . . . . ?
 C20 C21 C22 C23 0.0 . . . . ?
 C21 C20 C25 C24 0.0 . . . . ?
 C21 C22 C23 C24 0.0 . . . . ?
 C22 C23 C24 C25 0.0 . . . . ?
 C23 C24 C25 C20 0.0 . . . . ?
 C25 C20 C21 C22 0.0 . . . . ?
 As4 C26 C27 C28 -179.9(9) . . . . ?
 As4 C26 C31 C30 179.9(9) . . . . ?
 C26 As4 O16 K3 56.1(6) . . . . ?
 C26 As4 O16 Pd4 175.7(4) . . . . ?
 C26 As4 O17 K8 -39.9(8) . . . . ?
 C26 As4 O17 Pd9 -179.9(4) . . . . ?
 C26 As4 O18 Pd8 -164.2(5) . . . . ?
 C26 C27 C28 C29 0.0 . . . . ?
 C27 C26 C31 C30 0.0 . . . . ?
 C27 C28 C29 C30 0.0 . . . . ?
 C28 C29 C30 C31 0.0 . . . . ?
 C29 C30 C31 C26 0.0 . . . . ?
 C31 C26 C27 C28 0.0 . . . . ?
 As5 C32 C33 C34 178.3(7) . . . . ?
 As5 C32 C37 C36 -178.3(7) . . . . ?
 C32 As5 O22 K8 28.1(8) . . . . ?
 C32 As5 O22 Pd9 -174.2(4) . . . . ?
 C32 As5 O23 K7 -70.9(6) . . . . ?
 C32 As5 O23 Pd5 175.8(4) . . . . ?
 C32 As5 O24 K2 -15.4(7) . . . . ?
 C32 As5 O24 Pd10 172.9(5) . . . . ?
 C32 C33 C34 C35 0.0 . . . . ?
 C33 C32 C37 C36 0.0 . . . . ?
 C33 C34 C35 C36 0.0 . . . . ?
 C34 C35 C36 C37 0.0 . . . . ?
 C35 C36 C37 C32 0.0 . . . . ?
 C37 C32 C33 C34 0.0 . . . . ?
 As6 C38 C43 C42 179.9(10) . . . . ?
 As6 C38 C39 C40 -179.9(10) . . . . ?
 C38 As6 O13 K7 71.4(6) . . . . ?
 C38 As6 O13 Pd5 -174.1(5) . . . . ?
 C38 As6 O14 Pd2 -169.9(4) . . . . ?
 C38 As6 O15 Pd1 -174.1(5) . . . . ?
 C38 C43 C42 C41 0.0 . . . . ?
 C38 C43 C42 K7 -91.5(6) . . . 7_567 ?
 C43 C38 C39 C40 0.0 . . . . ?
 C43 C42 C41 C40 0.0 . . . . ?
 C43 C42 C41 K7 -121.3(6) . . . 7_567 ?
 C42 C41 C40 C39 0.0 . . . . ?
 C41 C40 C39 C38 0.0 . . . . ?
 C39 C38 C43 C42 0.0 . . . . ?
 K1 As3 C20 C21 -76.5(5) . . . . ?
 K1 As3 C20 C25 93.0(6) . . . . ?
 K1 As3 O25 Pd12 78.3(3) . . . . ?
 K1 As3 O8 K2 154.2(3) . . . 7_566 ?
 K1 As3 O8 K9 30.8(7) . . . . ?
 K1 As3 O8 Pd11 -69.2(6) . . . . ?
 K1 As3 O9 Pd7 -119.9(6) . . . . ?
 K7 C42 C41 C40 121.3(6) 7_567 . . . ?
 K7 C41 C40 C39 99.2(6) 7_567 . . . ?
 K9 As2 C14 C15 -64.9(6) . . . . ?
 K9 As2 C14 C19 113.1(6) . . . . ?
 K9 As2 O19 K4 153.8(5) . . . . ?
 K9 As2 O19 Pd6 -86.2(4) . . . . ?
 K9 As2 O20 K2 -112.9(6) . . . 7_566 ?
 K9 As2 O20 Pd11 100.7(5) . . . . ?
 K9 As2 O21 K2 -134.1(5) . . . . ?
 K9 As2 O21 Pd10 51.8(8) . . . . ?
 O1 C5 C6 C5 -62.3(14) . . . 6_565 ?
 O1 C5 O2 K6 -161.2(7) . . . . ?
 O1 C5 O2 Pd3 9.8(14) . . . . ?
 O2 C5 C6 C5 119.0(10) . . . 6_565 ?
 O2 C5 O1 K1 -178.8(6) . . . . ?
 O2 C5 O1 Pd7 -15.5(14) . . . . ?
 O3 C3 C4 C3 -118.7(12) . . . 6_565 ?
 O3 C3 O4 K3 179.3(7) . . . . ?
 O3 C3 O4 Pd4 13.5(17) . . . . ?
 O4 C3 C4 C3 62.4(18) . . . 6_565 ?
 O4 C3 O3 Pd1 -10.0(16) . . . . ?
 O5 C1 C2 C1 -87.1(13) . . . 6_565 ?
 O5 C1 O6 Pd12 12.0(16) . . . . ?
 O6 C1 C2 C1 89.4(12) . . . 6_565 ?
 O6 C1 O5 Pd8 -9.9(16) . . . . ?
 O25 As3 C20 C21 -168.0(6) . . . . ?
 O25 As3 C20 C25 1.5(7) . . . . ?
 O25 As3 O8 K2 -72.5(5) . . . 7_566 ?
 O25 As3 O8 K9 164.0(4) . . . . ?
 O25 As3 O8 Pd11 64.0(5) . . . . ?
 O25 As3 O9 K1 62.3(5) . . . . ?
 O25 As3 O9 Pd7 -57.6(5) . . . . ?
 O8 As3 C20 C21 70.1(7) . . . . ?
 O8 As3 C20 C25 -120.5(6) . . . . ?
 O8 As3 O25 Pd12 -77.0(5) . . . . ?
 O8 As3 O9 K1 -172.7(4) . . . . ?
 O8 As3 O9 Pd7 67.3(5) . . . . ?
 O9 As3 C20 C21 -48.6(6) . . . . ?
 O9 As3 C20 C25 120.8(6) . . . . ?
 O9 As3 O25 Pd12 47.3(5) . . . . ?
 O9 As3 O8 K2 161.6(5) . . . 7_566 ?
 O9 As3 O8 K9 38.2(5) . . . . ?
 O9 As3 O8 Pd11 -61.9(5) . . . . ?
 O10 As1 C8 C9 154.6(7) . . . . ?
 O10 As1 C8 C13 -24.2(8) . . . . ?
 O10 As1 O11 K6 170.6(4) . . . . ?
 O10 As1 O11 Pd3 -68.2(5) . . . . ?
 O10 As1 O12 Pd2 53.5(5) . . . . ?
 O11 As1 C8 C9 -84.6(8) . . . . ?
 O11 As1 C8 C13 96.5(8) . . . . ?
 O11 As1 O10 K4 174.7(4) . . . . ?
 O11 As1 O10 Pd6 57.2(5) . . . . ?
 O11 As1 O12 Pd2 -71.5(5) . . . . ?
 O12 As1 C8 C9 32.6(8) . . . . ?
 O12 As1 C8 C13 -146.3(7) . . . . ?
 O12 As1 O10 K4 51.1(6) . . . . ?
 O12 As1 O10 Pd6 -66.4(5) . . . . ?
 O12 As1 O11 K6 -63.3(5) . . . . ?
 O12 As1 O11 Pd3 57.9(5) . . . . ?
 O13 As6 C38 C43 -18.6(8) . . . . ?
 O13 As6 C38 C39 161.2(7) . . . . ?
 O13 As6 O14 Pd2 -51.4(5) . . . . ?
 O13 As6 O15 Pd1 68.3(5) . . . . ?
 O14 As6 C38 C43 102.4(7) . . . . ?
 O14 As6 C38 C39 -77.7(8) . . . . ?
 O14 As6 O13 K7 -47.3(5) . . . . ?
 O14 As6 O13 Pd5 67.1(5) . . . . ?
 O14 As6 O15 Pd1 -57.0(5) . . . . ?
 O15 As6 C38 C43 -139.2(7) . . . . ?
 O15 As6 C38 C39 40.7(8) . . . . ?
 O15 As6 O13 K7 -171.7(4) . . . . ?
 O15 As6 O13 Pd5 -57.2(5) . . . . ?
 O15 As6 O14 Pd2 74.1(5) . . . . ?
 O16 As4 C26 C27 -118.7(6) . . . . ?
 O16 As4 C26 C31 61.4(7) . . . . ?
 O16 As4 O17 K8 -156.4(6) . . . . ?
 O16 As4 O17 Pd9 63.6(5) . . . . ?
 O16 As4 O18 Pd8 -47.4(5) . . . . ?
 O17 As4 C26 C27 122.2(6) . . . . ?
 O17 As4 C26 C31 -57.7(7) . . . . ?
 O17 As4 O16 K3 173.9(4) . . . . ?
 O17 As4 O16 Pd4 -66.4(5) . . . . ?
 O17 As4 O18 Pd8 77.1(5) . . . . ?
 O18 As4 C26 C27 2.0(8) . . . . ?
 O18 As4 C26 C31 -177.9(6) . . . . ?
 O18 As4 O16 K3 -61.3(5) . . . . ?
 O18 As4 O16 Pd4 58.4(5) . . . . ?
 O18 As4 O17 K8 78.0(7) . . . . ?
 O18 As4 O17 Pd9 -62.0(5) . . . . ?
 O19 As2 C14 C15 11.7(7) . . . . ?
 O19 As2 C14 C19 -170.3(6) . . . . ?
 O19 As2 O20 K2 -154.0(5) . . . 7_566 ?
 O19 As2 O20 K9 -41.0(5) . . . . ?
 O19 As2 O20 Pd11 59.6(5) . . . . ?
 O19 As2 O21 K2 123.1(5) . . . . ?
 O19 As2 O21 Pd10 -51.0(5) . . . . ?
 O20 As2 C14 C15 -108.0(7) . . . . ?
 O20 As2 C14 C19 69.9(7) . . . . ?
 O20 As2 O19 K4 -177.9(5) . . . . ?
 O20 As2 O19 Pd6 -57.9(5) . . . . ?
 O20 As2 O21 K2 -112.2(5) . . . . ?
 O20 As2 O21 Pd10 73.6(5) . . . . ?
 O21 As2 C14 C15 132.4(6) . . . . ?
 O21 As2 C14 C19 -49.6(7) . . . . ?
 O21 As2 O19 K4 -53.3(6) . . . . ?
 O21 As2 O19 Pd6 66.7(5) . . . . ?
 O21 As2 O20 K2 81.0(6) . . . 7_566 ?
 O21 As2 O20 K9 -166.1(4) . . . . ?
 O21 As2 O20 Pd11 -65.4(5) . . . . ?
 O22 As5 C32 C33 24.2(6) . . . . ?
 O22 As5 C32 C37 -157.4(5) . . . . ?
 O22 As5 O23 K7 172.1(5) . . . . ?
 O22 As5 O23 Pd5 58.7(5) . . . . ?
 O22 As5 O24 K2 102.6(6) . . . . ?
 O22 As5 O24 Pd10 -69.1(5) . . . . ?
 O23 As5 C32 C33 -95.5(6) . . . . ?
 O23 As5 C32 C37 82.9(6) . . . . ?
 O23 As5 O22 K8 145.2(7) . . . . ?
 O23 As5 O22 Pd9 -57.1(6) . . . . ?
 O23 As5 O24 K2 -132.6(5) . . . . ?
 O23 As5 O24 Pd10 55.6(5) . . . . ?
 O24 As5 C32 C33 145.2(5) . . . . ?
 O24 As5 C32 C37 -36.5(6) . . . . ?
 O24 As5 O22 K8 -90.4(7) . . . . ?
 O24 As5 O22 Pd9 67.3(5) . . . . ?
 O24 As5 O23 K7 46.9(6) . . . . ?
 O24 As5 O23 Pd5 -66.4(5) . . . . ?
 O1A As7 O2A K5 0.000(1) . . . . ?
 O2A As7 O1A K5 0.000(1) . . . . ?

_smtbx_masks_special_details       ?
loop_
  _smtbx_masks_void_nr
  _smtbx_masks_void_average_x
  _smtbx_masks_void_average_y
  _smtbx_masks_void_average_z
  _smtbx_masks_void_volume
  _smtbx_masks_void_count_electrons
  _smtbx_masks_void_content
 1 -0.965 0.000 0.148 4459.8 492.5 ?
 2 -0.870 0.500 -0.541 4459.8 492.5 ?

_smtbx_masks_void_probe_radius     1.2
_smtbx_masks_void_truncation_radius  1.2
_shelx_res_file
;
TITL 1_a.res in C2/m
    1_a.res
    created by SHELXL-2019/3 at 19:29:33 on 05-Aug-2024
CELL 0.71073 31.3175 36.8031 23.001 90 107.973 90
ZERR 8 0.0012 0.0012 0.0007 0 0.001 0
LATT 7
SYMM -X,+Y,-Z
SFAC C H As K O Pd Sr
UNIT 324 276 52 34 329 96 8
EQIV $1 0.5-X,1.5-Y,2-Z
SIMU 0.01 0.02 5 $c
SIMU 0.01 0.02 5 $o
ISOR 0.005 0.01 K7

L.S. 30
PLAN  121
SIZE 0.2 0.15 0.14
TEMP -123
CONF
FREE K7 C42_$1
FREE K7 C41_$1
MORE -1
fmap 2
acta
ABIN
BOND $H
OMIT -3 50
OMIT -26 12 22
OMIT -6 0 3
OMIT -6 14 7
OMIT -4 0 1
OMIT -2 2 4
OMIT 0 4 1
OMIT 0 8 7
OMIT 1 1 2
OMIT 1 5 0
OMIT 2 2 1
OMIT 3 5 0
OMIT 4 0 0
OMIT 5 5 0
OMIT 10 30 13
OMIT 11 29 13
REM <olex2.extras>
REM <HklSrc "%.\\1_a.hkl">
REM </olex2.extras>

WGHT    0.069300  290.537872
FVAR       0.03785
AS1   3    0.438414    0.666522    0.821023    11.00000    0.03333    0.03486 =
         0.03800   -0.00500    0.00034   -0.00084
AS7   3    0.326887    0.500000    0.804583    10.50000    0.04278    0.02453 =
         0.03330    0.00000    0.01068    0.00000
C1    1    0.159339    0.532419    0.490794    11.00000    0.04607    0.02978 =
         0.02902    0.00888   -0.00299   -0.00067
C2    1    0.138557    0.500000    0.451145    10.50000    0.04999    0.02566 =
         0.02891    0.00000   -0.00100    0.00000
AFIX  23
H2A   2    0.105480    0.500000    0.441423    10.50000   -1.20000
H2B   2    0.146307    0.500000    0.412546    10.50000   -1.20000
AFIX   0
C3    1    0.201673    0.533810    0.855014    11.00000    0.07172    0.03466 =
         0.03649    0.00785    0.03060    0.00423
C4    1    0.196589    0.500000    0.891450    10.50000    0.08077    0.03315 =
         0.04012    0.00000    0.03356    0.00000
AFIX  23
H4A   2    0.166747    0.500000    0.897856    10.50000   -1.20000
H4B   2    0.219886    0.500001    0.931933    10.50000   -1.20000
AFIX   0
C5    1    0.421541    0.533767    0.699583    11.00000    0.02849    0.02119 =
         0.04953    0.00080    0.01869   -0.00023
C6    1    0.450313    0.500000    0.710047    10.50000    0.02428    0.01903 =
         0.05093    0.00000    0.01201    0.00000
AFIX  23
H6A   2    0.468640    0.499999    0.681842    10.50000   -1.20000
H6B   2    0.470985    0.500000    0.752433    10.50000   -1.20000
AFIX   0
C1A    1    0.352128    0.542857    0.851592    11.00000    0.07930    0.05623 =
         0.07198   -0.00500    0.00276   -0.00521
AFIX  66
C8    1    0.495750    0.683738    0.865510    11.00000    0.06777    0.12786 =
         0.07142   -0.00301   -0.00321   -0.04120
C9    1    0.515508    0.672209    0.925356    11.00000    0.07930    0.13535 =
         0.08290    0.00666   -0.01538   -0.04177
AFIX  43
H9    2    0.500301    0.655382    0.943321    11.00000   -1.20000
AFIX  65
C10   1    0.557517    0.685301    0.958918    11.00000    0.08562    0.13721 =
         0.08385    0.00422   -0.01548   -0.03758
AFIX  43
H10   2    0.571020    0.677421    0.999821    11.00000   -1.20000
AFIX  65
C11   1    0.579767    0.709921    0.932634    11.00000    0.07690    0.13905 =
         0.08689   -0.00046   -0.01200   -0.04104
AFIX  43
H11   2    0.608478    0.718868    0.955572    11.00000   -1.20000
AFIX  65
C12   1    0.560009    0.721450    0.872787    11.00000    0.08318    0.14369 =
         0.08564    0.00076   -0.00590   -0.04645
AFIX  43
H12   2    0.575217    0.738276    0.854823    11.00000   -1.20000
AFIX  65
C13   1    0.518001    0.708359    0.839225    11.00000    0.08162    0.14059 =
         0.08246    0.00496   -0.00962   -0.04564
AFIX  43
H13   2    0.504498    0.716238    0.798323    11.00000   -1.20000
AFIX   0
AS2   3    0.320338    0.740220    0.597470    11.00000    0.04211    0.02300 =
         0.03685    0.00190    0.01289   -0.00225
AFIX  66
C14   1    0.336972    0.783354    0.565811    11.00000    0.08947    0.04743 =
         0.07793    0.02190    0.00628   -0.02267
C15   1    0.379572    0.797672    0.592829    11.00000    0.10719    0.06622 =
         0.09355    0.02747   -0.00436   -0.02084
AFIX  43
H15   2    0.399568    0.786172    0.627624    11.00000   -1.20000
AFIX  65
C16   1    0.392915    0.828816    0.568936    11.00000    0.10642    0.06925 =
         0.09716    0.02792   -0.00700   -0.02363
AFIX  43
H16   2    0.422030    0.838602    0.587402    11.00000   -1.20000
AFIX  65
C17   1    0.363657    0.845642    0.518026    11.00000    0.10837    0.06306 =
         0.09362    0.03101   -0.00377   -0.02151
AFIX  43
H17   2    0.372777    0.866928    0.501696    11.00000   -1.20000
AFIX  65
C18   1    0.321057    0.831325    0.491008    11.00000    0.10204    0.06077 =
         0.08711    0.03008   -0.00299   -0.01930
AFIX  43
H18   2    0.301061    0.842825    0.456213    11.00000   -1.20000
AFIX  65
C19   1    0.307714    0.800181    0.514900    11.00000    0.10483    0.06377 =
         0.08807    0.02356    0.00083   -0.01921
AFIX  43
H19   2    0.278599    0.790395    0.496434    11.00000   -1.20000
AFIX   0
AS3   3    0.316420    0.596822    0.479011    11.00000    0.06518    0.02635 =
         0.03294    0.00167    0.02476    0.00253
AFIX  66
C20   1    0.334071    0.584660    0.411433    11.00000    0.13887    0.07817 =
         0.07173   -0.00280    0.07011    0.00426
C21   1    0.379256    0.587360    0.415964    11.00000    0.14251    0.09437 =
         0.07749   -0.00420    0.06799    0.01084
AFIX  43
H21   2    0.399576    0.599022    0.450290    11.00000   -1.20000
AFIX  65
C22   1    0.394708    0.572995    0.370272    11.00000    0.14448    0.09581 =
         0.08113   -0.00498    0.06577    0.01146
AFIX  43
H22   2    0.425589    0.574840    0.373369    11.00000   -1.20000
AFIX  65
C23   1    0.364976    0.555931    0.320047    11.00000    0.14449    0.08795 =
         0.08020   -0.00692    0.06823    0.01456
AFIX  43
H23   2    0.375537    0.546114    0.288818    11.00000   -1.20000
AFIX  65
C24   1    0.319792    0.553232    0.315515    11.00000    0.14780    0.08895 =
         0.08171   -0.01032    0.06434    0.00282
AFIX  43
H24   2    0.299472    0.541569    0.281188    11.00000   -1.20000
AFIX  65
C25   1    0.304339    0.567596    0.361207    11.00000    0.14417    0.08978 =
         0.07681   -0.00993    0.06836    0.00249
AFIX  43
H25   2    0.273458    0.565751    0.358109    11.00000   -1.20000
AFIX   0
AS4   3    0.082428    0.599863    0.650265    11.00000    0.03345    0.04062 =
         0.04854   -0.00475    0.01021   -0.00423
AFIX  66
C26   1    0.020969    0.592765    0.636357    11.00000    0.03940    0.11753 =
         0.08768   -0.02239    0.02164   -0.02322
C27   1   -0.003998    0.576623    0.581829    11.00000    0.04351    0.12828 =
         0.08373   -0.02061    0.02201   -0.02382
AFIX  43
H27   2    0.010229    0.569452    0.552667    11.00000   -1.20000
AFIX  65
C28   1   -0.049781    0.570971    0.569970    11.00000    0.04880    0.12933 =
         0.08997   -0.01963    0.01810   -0.02762
AFIX  43
H28   2   -0.066844    0.559939    0.532702    11.00000   -1.20000
AFIX  65
C29   1   -0.070597    0.581462    0.612638    11.00000    0.04671    0.12483 =
         0.09371   -0.02046    0.01625   -0.02415
AFIX  43
H29   2   -0.101888    0.577600    0.604532    11.00000   -1.20000
AFIX  65
C30   1   -0.045631    0.597605    0.667166    11.00000    0.05082    0.12998 =
         0.09609   -0.02802    0.01995   -0.02004
AFIX  43
H30   2   -0.059859    0.604775    0.696327    11.00000   -1.20000
AFIX  65
C31   1    0.000152    0.603256    0.679026    11.00000    0.05106    0.13027 =
         0.09568   -0.02845    0.01757   -0.02038
AFIX  43
H31   2    0.017215    0.614288    0.716293    11.00000   -1.20000
AFIX   0
AS5   3    0.174733    0.740807    0.707913    11.00000    0.04063    0.02663 =
         0.03572    0.00037    0.01407    0.00642
AFIX  66
C32   1    0.144230    0.783940    0.713743    11.00000    0.07088    0.04159 =
         0.08136    0.01338    0.04336    0.02434
C33   1    0.101469    0.782961    0.719913    11.00000    0.08113    0.05809 =
         0.09428    0.01603    0.03914    0.02112
AFIX  43
H33   2    0.086980    0.760305    0.720122    11.00000   -1.20000
AFIX  65
C34   1    0.079908    0.815131    0.725777    11.00000    0.08306    0.06271 =
         0.09903    0.01155    0.04107    0.02476
AFIX  43
H34   2    0.050683    0.814462    0.729993    11.00000   -1.20000
AFIX  65
C35   1    0.101108    0.848280    0.725471    11.00000    0.08458    0.06029 =
         0.09575    0.00877    0.03772    0.02632
AFIX  43
H35   2    0.086372    0.870267    0.729478    11.00000   -1.20000
AFIX  65
C36   1    0.143869    0.849259    0.719301    11.00000    0.08324    0.05197 =
         0.09248    0.00561    0.03475    0.02441
AFIX  43
H36   2    0.158358    0.871915    0.719092    11.00000   -1.20000
AFIX  65
C37   1    0.165431    0.817089    0.713437    11.00000    0.07759    0.04750 =
         0.08617    0.01018    0.03826    0.02138
AFIX  43
H37   2    0.194656    0.817759    0.709220    11.00000   -1.20000
AFIX   0
AS6   3    0.289742    0.664119    0.928497    11.00000    0.04732    0.03612 =
         0.02490   -0.00667    0.00760    0.00391
AFIX  66
C38   1    0.296350    0.680578    1.008396    11.00000    0.13886    0.09554 =
         0.03616   -0.01851    0.02693    0.04456
C43   1    0.290564    0.717090    1.019480    11.00000    0.14646    0.10460 =
         0.04710   -0.02058    0.02317    0.04283
AFIX  43
H43   2    0.283277    0.733987    0.986654    11.00000   -1.20000
AFIX  65
C42   1    0.295441    0.728881    1.078592    11.00000    0.14716    0.10569 =
         0.04636   -0.02431    0.02184    0.04458
AFIX  43
H42   2    0.291486    0.753836    1.086167    11.00000   -1.20000
AFIX  65
C41   1    0.306104    0.704158    1.126621    11.00000    0.14991    0.10657 =
         0.04392   -0.02053    0.02327    0.04482
AFIX  43
H41   2    0.309437    0.712217    1.167022    11.00000   -1.20000
AFIX  65
C40   1    0.311890    0.667646    1.115538    11.00000    0.15571    0.11388 =
         0.04740   -0.01757    0.02008    0.04104
AFIX  43
H40   2    0.319178    0.650749    1.148364    11.00000   -1.20000
AFIX  65
C39   1    0.307013    0.655855    1.056427    11.00000    0.15308    0.10812 =
         0.04470   -0.01821    0.02031    0.04186
AFIX  43
H39   2    0.310968    0.630900    1.048852    11.00000   -1.20000
AFIX   0
K1    4    0.369412    0.500000    0.534293    10.50000    0.11349    0.03146 =
         0.05714    0.00000    0.04432    0.00000
K2    4    0.205574    0.799766    0.578620    11.00000    0.09374    0.04091 =
         0.05040    0.01302    0.02880    0.01757
K3    4    0.098662    0.500000    0.729369    10.50000    0.07217    0.04694 =
         0.10214    0.00000    0.01333    0.00000
K4    4    0.386898    0.768475    0.779745    10.50000    0.06650    0.02278 =
         0.05684   -0.01362    0.02015   -0.00443
K5    4    0.251206    0.500000    0.660317    10.25000    0.13504    0.05648 =
         0.08226    0.00000    0.02072    0.00000
K6    4    0.494867    0.565613    0.857894    10.50000    0.09092    0.06738 =
         0.10020   -0.00403   -0.02316    0.01624
K7    4    0.291714    0.765137    0.858032    10.25000    0.05855    0.04282 =
         0.06259   -0.01533    0.02415   -0.01758
PART 1
K8    4    0.050903    0.706991    0.611038    10.25000    0.03182    0.03305 =
         0.09070   -0.00117   -0.00304    0.01521
PART 0
K9    4    0.408388    0.682741    0.553939    10.50000    0.07328    0.11372 =
         0.19674    0.03361    0.04899    0.00578
O1    5    0.394525    0.538367    0.645852    11.00000    0.04639    0.02862 =
         0.04091    0.00055    0.02004    0.00275
O2    5    0.427063    0.554887    0.744179    11.00000    0.04318    0.03219 =
         0.04348    0.00303    0.01456   -0.00074
O3    5    0.234022    0.554604    0.881117    11.00000    0.05314    0.03755 =
         0.03558   -0.00039    0.01623   -0.00019
O4    5    0.173750    0.538102    0.804402    11.00000    0.04736    0.03807 =
         0.04331    0.00622    0.00983   -0.00464
O5    5    0.139588    0.542949    0.526595    11.00000    0.04521    0.04296 =
         0.03927   -0.00730    0.00582   -0.00229
O6    5    0.195516    0.543318    0.484408    11.00000    0.04989    0.03568 =
         0.03427   -0.00463    0.00613   -0.00441
O25   5    0.263302    0.582207    0.464250    11.00000    0.05856    0.04193 =
         0.03108   -0.00436    0.01379   -0.00399
O8    5    0.320326    0.641315    0.493182    11.00000    0.05856    0.03017 =
         0.03901   -0.00099    0.02126   -0.00042
O9    5    0.353449    0.573732    0.537658    11.00000    0.05306    0.03482 =
         0.03792    0.00140    0.02002    0.00288
O10   5    0.414713    0.697359    0.767381    11.00000    0.04606    0.03677 =
         0.04942    0.00058    0.00422   -0.00355
O11   5    0.444573    0.626068    0.789837    11.00000    0.04453    0.03832 =
         0.04576   -0.00376    0.00972   -0.00260
O12   5    0.410340    0.660253    0.871816    11.00000    0.04494    0.04549 =
         0.04416   -0.00649    0.01095   -0.00299
O13   5    0.260692    0.695935    0.879394    11.00000    0.05510    0.03815 =
         0.03752   -0.00771    0.01112    0.00603
O14   5    0.341151    0.657712    0.922006    11.00000    0.05021    0.04556 =
         0.03478   -0.00792    0.00741    0.00106
O15   5    0.261698    0.623872    0.920408    11.00000    0.05472    0.03972 =
         0.03447   -0.00171    0.01621   -0.00251
O16   5    0.109078    0.575561    0.713230    11.00000    0.04083    0.04475 =
         0.04808    0.00444    0.01356   -0.00337
O17   5    0.093860    0.644307    0.662259    11.00000    0.04365    0.03991 =
         0.06198   -0.00271    0.01348   -0.00080
O18   5    0.094362    0.585371    0.588270    11.00000    0.04033    0.05253 =
         0.04710   -0.00592    0.00667    0.00093
O19   5    0.359197    0.731750    0.664699    11.00000    0.05097    0.03545 =
         0.04749    0.00126    0.00986   -0.00567
O20   5    0.318845    0.706857    0.546800    11.00000    0.05936    0.03106 =
         0.04119    0.00294    0.02431    0.00014
O21   5    0.269427    0.746953    0.605395    11.00000    0.05051    0.03138 =
         0.03889    0.00132    0.01993    0.00290
O22   5    0.136088    0.708690    0.681479    11.00000    0.04479    0.03878 =
         0.06902    0.00027    0.00810    0.00428
O23   5    0.207907    0.730868    0.777764    11.00000    0.05819    0.03944 =
         0.04087   -0.00533    0.01372    0.01232
O24   5    0.204734    0.748142    0.661237    11.00000    0.05331    0.03850 =
         0.05161    0.00410    0.02424    0.00695
O1A   5    0.340470    0.500000    0.739431    10.50000    0.05048    0.03196 =
         0.04095    0.00000    0.01345    0.00000
O2A   5    0.270496    0.500000    0.786531    10.50000    0.04712    0.03038 =
         0.04444    0.00000    0.01671    0.00000
O1S   5    0.245062    0.569367    0.763829    11.00000    0.04400    0.03152 =
         0.03233    0.00094    0.01415   -0.00055
O2S   5    0.278516    0.637715    0.803318    11.00000    0.04523    0.03342 =
         0.03263   -0.00247    0.01447    0.00005
O3S   5    0.347708    0.638621    0.752457    11.00000    0.04314    0.02947 =
         0.03493   -0.00212    0.01350    0.00121
O4S   5    0.333238    0.570009    0.703274    11.00000    0.04074    0.02867 =
         0.03744   -0.00075    0.01557    0.00004
O5S   5    0.180793    0.607402    0.673105    11.00000    0.04203    0.03014 =
         0.03944   -0.00279    0.01286   -0.00074
O6S   5    0.223547    0.672580    0.699667    11.00000    0.04341    0.02892 =
         0.03581   -0.00219    0.01619    0.00205
O7S   5    0.293081    0.672598    0.647102    11.00000    0.04263    0.02499 =
         0.03459    0.00129    0.01577    0.00265
O8S   5    0.291229    0.606309    0.593160    11.00000    0.04764    0.02655 =
         0.03385   -0.00087    0.01621   -0.00197
O9S   5    0.224743    0.567449    0.613247    11.00000    0.04238    0.03032 =
         0.03531   -0.00276    0.01476    0.00097
O1W   5    0.275313    0.500000    0.457837    10.50000    0.07993    0.04857 =
         0.06752    0.00000    0.02270    0.00000
O2W   5    0.083940    0.500000    0.596102    10.50000    0.05809    0.05285 =
         0.07804    0.00000    0.02392    0.00000
PART 1
O3WA  5    0.292505    0.780600    0.751256    10.50000    0.05220    0.04163 =
         0.04651   -0.00185    0.01348   -0.00062
PART 0
O4W   5    0.259504    0.843257    0.677654    10.50000    0.04774    0.04259 =
         0.05105   -0.00406    0.01865   -0.01089
O5W   5    0.434405    0.611312    0.577140    10.50000    0.04505    0.04609 =
         0.03604    0.00207    0.02437   -0.01128
PART 1
O7WA  5    0.394046    0.737168    0.887525    10.50000    0.05361    0.04650 =
         0.04984   -0.00719    0.01270   -0.00139
PART 0
PD1   6    0.255323    0.597464    0.841849    11.00000    0.04536    0.02731 =
         0.02438   -0.00165    0.01054    0.00113
PD2   6    0.344037    0.648303    0.836378    11.00000    0.03512    0.03285 =
         0.02640   -0.00629    0.00363    0.00165
PD3   6    0.387985    0.598676    0.747181    11.00000    0.03269    0.02411 =
         0.03262   -0.00068    0.00735    0.00134
PD4   6    0.177227    0.574106    0.738464    11.00000    0.03792    0.03020 =
         0.03230   -0.00024    0.01183   -0.00236
PD5   6    0.242973    0.683285    0.789049    11.00000    0.03930    0.02680 =
         0.02438   -0.00192    0.00889    0.00471
PD6   6    0.352886    0.684046    0.707327    11.00000    0.03280    0.02466 =
         0.03339   -0.00011    0.00484   -0.00177
PD7   6    0.342654    0.573624    0.619864    11.00000    0.04160    0.02276 =
         0.03129    0.00037    0.01453    0.00053
PD8   6    0.160108    0.577283    0.599293    11.00000    0.03535    0.02947 =
         0.03079   -0.00267    0.00507   -0.00261
PD9   6    0.159448    0.657920    0.678316    11.00000    0.03161    0.02818 =
         0.04225   -0.00160    0.00918    0.00047
PD10  6    0.247376    0.709075    0.652565    11.00000    0.03646    0.02247 =
         0.02613    0.00034    0.00950    0.00195
PD11  6    0.304685    0.656497    0.570512    11.00000    0.04277    0.02130 =
         0.02980    0.00043    0.01492    0.00082
PD12  6    0.242817    0.576446    0.538935    11.00000    0.04512    0.02551 =
         0.02548   -0.00213    0.00942   -0.00139
SR1   7    0.267865    0.615948    0.692852    11.00000    0.03365    0.02296 =
         0.02457   -0.00168    0.00801    0.00030
O9W   5    0.045828    0.651181    0.516711    10.50000    0.05727    0.05655 =
         0.05829    0.01226   -0.00287   -0.01440
PART 2
AFIX   3
H9WA  2    0.036518    0.645241    0.478241    10.75000   -1.50000
H9WB  2    0.067198    0.635751    0.533181    10.75000   -1.50000
AFIX   0

O10W  5    0.074756    0.710268    0.559611    10.25000    0.04426    0.03939 =
         0.05056   -0.00058    0.00652    0.00456
PART 0
O8W   5    0.456435    0.711843    0.670804    11.00000    0.10209    0.12214 =
         0.11100   -0.00173    0.03891   -0.01717
O11W  5    0.431427    0.500000    0.475699    10.25000    0.06929    0.06381 =
         0.06718    0.00000    0.03061    0.00000
PART 2
O3WB  5    0.310835    0.782809    0.730888    10.50000    0.05605    0.04318 =
         0.04757   -0.00167    0.01069    0.00139
PART 0
O13W  5    0.448350    0.500000    0.855883    10.12500    0.04760    0.03390 =
         0.04436    0.00000    0.01470    0.00000
PART 2
O7WB  5    0.371447    0.737549    0.899981    10.50000    0.05796    0.04752 =
         0.05431   -0.00568    0.00431   -0.00221
HKLF 4


REM  1_a.res in C2/m
REM wR2 = 0.1850, GooF = S = 1.052, Restrained GooF = 1.032 for all data
REM R1 = 0.0621 for 16284 Fo > 4sig(Fo) and 0.0836 for all 22578 data
REM 970 parameters refined using 1992 restraints

END

WGHT      0.0693    290.7560

REM Highest difference peak  1.986,  deepest hole -1.506,  1-sigma level  0.210
Q1    1   0.3883  0.7035  0.4410  11.00000  0.05    1.99
Q2    1   0.3083  0.7588  0.8871  11.00000  0.05    1.86
Q3    1   0.4969  0.7739  0.6827  11.00000  0.05    1.74
Q4    1   0.0406  0.7659  0.5060  11.00000  0.05    1.73
Q5    1   0.4572  0.5936  0.9331  11.00000  0.05    1.68
Q6    1   0.3054  0.8296  0.8793  11.00000  0.05    1.58
Q7    1   0.2828  0.7718  0.8293  11.00000  0.05    1.45
Q8    1   0.0153  0.5000  0.6905  10.50000  0.05    1.45
Q9    1   0.2717  0.5748  0.5330  11.00000  0.05    1.41
Q10   1   0.3341  0.6548  0.5685  11.00000  0.05    1.40
Q11   1   0.1507  0.5736  0.7200  11.00000  0.05    1.40
Q12   1   0.2279  0.5958  0.8246  11.00000  0.05    1.39
Q13   1   0.2406  0.6172  0.6781  11.00000  0.05    1.38
Q14   1   0.0997  0.7257  0.5525  11.00000  0.05    1.32
Q15   1   0.1320  0.5768  0.5844  11.00000  0.05    1.29
Q16   1   0.3470  0.5973  0.4850  11.00000  0.05    1.28
Q17   1   0.2123  0.6703  0.7724  11.00000  0.05    1.20
Q18   1   0.1318  0.6553  0.6616  11.00000  0.05    1.18
Q19   1   0.2224  0.5990  0.8480  11.00000  0.05    1.18
Q20   1   0.2102  0.6821  0.7876  11.00000  0.05    1.16
Q21   1   0.3703  0.5702  0.6371  11.00000  0.05    1.16
Q22   1   0.5626  0.6081  0.8897  11.00000  0.05    1.16
Q23   1   0.2216  0.7094  0.6352  11.00000  0.05    1.16
Q24   1   0.3187  0.8162  0.5785  11.00000  0.05    1.13
Q25   1   0.1906  0.5750  0.5903  11.00000  0.05    1.13
Q26   1   0.3000  0.5000  0.8039  10.50000  0.05    1.13
Q27   1   0.0651  0.7161  0.5774  11.00000  0.05    1.12
Q28   1   0.3600  0.6006  0.7318  11.00000  0.05    1.09
Q29   1   0.2776  0.7140  0.6611  11.00000  0.05    1.09
Q30   1   0.3099  0.5734  0.6252  11.00000  0.05    1.09
Q31   1   0.3316  0.8505  0.5471  11.00000  0.05    1.08
Q32   1   0.3721  0.7714  0.7765  11.00000  0.05    1.08
Q33   1   0.1262  0.6576  0.6864  11.00000  0.05    1.07
Q34   1   0.5718  0.6817  0.9036  11.00000  0.05    1.07
Q35   1   0.3032  0.6031  0.7160  11.00000  0.05    1.07
Q36   1   0.2760  0.6472  0.5531  11.00000  0.05    1.07
Q37   1   0.3199  0.7068  0.6889  11.00000  0.05    1.06
Q38   1  -0.0140  0.7077  0.5708  11.00000  0.05    1.06
Q39   1   0.4062  0.7673  0.8166  11.00000  0.05    1.06
Q40   1   0.3284  0.6815  0.6515  11.00000  0.05    1.06
Q41   1   0.3018  0.6162  0.6823  11.00000  0.05    1.04
Q42   1   0.4549  0.8001  0.5694  11.00000  0.05    1.03
Q43   1   0.1895  0.6567  0.6737  11.00000  0.05    1.03
Q44   1   0.3141  0.6445  0.8227  11.00000  0.05    1.02
Q45   1   0.4381  0.8070  0.7426  11.00000  0.05    1.01
Q46   1   0.0519  0.6013  0.6379  11.00000  0.05    1.00
Q47   1   0.4034  0.5000  0.5500  10.50000  0.05    1.00
Q48   1   0.3197  0.6855  0.7195  11.00000  0.05    0.98
Q49   1   0.5412  0.5000  0.8680  10.50000  0.05    0.98
Q50   1   0.3813  0.6473  0.8206  11.00000  0.05    0.98
Q51   1   0.4344  0.6247  0.5707  11.00000  0.05    0.97
Q52   1   0.2913  0.5000  0.6579  10.50000  0.05    0.97
Q53   1   0.4201  0.5988  0.7388  11.00000  0.05    0.96
Q54   1   0.2031  0.5828  0.5401  11.00000  0.05    0.96
Q55   1   0.5375  0.5642  0.7847  11.00000  0.05    0.95
Q56   1   0.2898  0.5975  0.8339  11.00000  0.05    0.95
Q57   1   0.3973  0.7692  0.7638  11.00000  0.05    0.95
Q58   1   0.2704  0.6834  0.7799  11.00000  0.05    0.94
Q59   1   0.0720  0.4857  0.8185  11.00000  0.05    0.94
Q60   1   0.2831  0.6873  0.6739  11.00000  0.05    0.94
Q61   1   0.2123  0.5763  0.5192  11.00000  0.05    0.94
Q62   1   0.1268  0.7428  0.5588  11.00000  0.05    0.94
Q63   1   0.0661  0.5000  0.5611  10.50000  0.05    0.93
Q64   1   0.2093  0.5533  0.7536  11.00000  0.05    0.92
Q65   1   0.4424  0.5982  0.5769  11.00000  0.05    0.92
Q66   1   0.2610  0.5530  0.5575  11.00000  0.05    0.92
Q67   1   0.4004  0.6690  0.8357  11.00000  0.05    0.92
Q68   1   0.1981  0.5564  0.6174  11.00000  0.05    0.92
Q69   1   0.2447  0.8189  0.5999  11.00000  0.05    0.90
Q70   1   0.3716  0.6813  0.8538  11.00000  0.05    0.90
Q71   1   0.3907  0.8184  0.8631  11.00000  0.05    0.90
Q72   1   0.1437  0.7412  0.6942  11.00000  0.05    0.89
Q73   1   0.3101  0.6679  0.8148  11.00000  0.05    0.89
Q74   1   0.2928  0.6826  0.6637  11.00000  0.05    0.88
Q75   1   0.3262  0.6827  0.6784  11.00000  0.05    0.88
Q76   1   0.3207  0.6700  0.6832  11.00000  0.05    0.88
Q77   1   0.1336  0.7105  0.6478  11.00000  0.05    0.87
Q78   1   0.1940  0.5997  0.6187  11.00000  0.05    0.87
Q79   1   0.2883  0.5772  0.4595  11.00000  0.05    0.86
Q80   1   0.1896  0.6095  0.6552  11.00000  0.05    0.86
Q81   1   0.0180  0.7747  0.5890  11.00000  0.05    0.86
Q82   1   0.2092  0.7084  0.6691  11.00000  0.05    0.84
Q83   1   0.4162  0.6894  0.7521  11.00000  0.05    0.84
Q84   1   0.3099  0.5981  0.5981  11.00000  0.05    0.83
Q85   1   0.4521  0.5000  0.5467  10.50000  0.05    0.82
Q86   1   0.4180  0.6209  0.7682  11.00000  0.05    0.82
Q87   1   0.0573  0.6923  0.7227  11.00000  0.05    0.82
Q88   1   0.4582  0.5000  0.9037  10.50000  0.05    0.82
Q89   1   0.5717  0.5605  0.9104  11.00000  0.05    0.82
Q90   1   0.3211  0.5728  0.5638  11.00000  0.05    0.81
Q91   1   0.2762  0.7060  0.8054  11.00000  0.05    0.81
Q92   1   0.3501  0.8118  0.4678  11.00000  0.05    0.81
Q93   1   0.2084  0.7052  0.7696  11.00000  0.05    0.80
Q94   1   0.5794  0.6896  0.9352  11.00000  0.05    0.80
Q95   1   0.4534  0.5000  0.5179  10.50000  0.05    0.80
Q96   1   0.4684  0.6644  0.8461  11.00000  0.05    0.80
Q97   1   0.4107  0.6675  0.8034  11.00000  0.05    0.80
Q98   1   0.1916  0.6831  0.6970  11.00000  0.05    0.80
Q99   1   0.3810  0.6820  0.7099  11.00000  0.05    0.80
Q100  1   0.3510  0.7396  0.5887  11.00000  0.05    0.79
Q101  1   0.2649  0.8433  0.6088  11.00000  0.05    0.79
Q102  1   0.2750  0.6245  0.8620  11.00000  0.05    0.79
Q103  1   0.3295  0.8428  0.4985  11.00000  0.05    0.79
Q104  1   0.2269  0.6237  0.8210  11.00000  0.05    0.79
Q105  1   0.1009  0.6424  0.6935  11.00000  0.05    0.78
Q106  1   0.5299  0.6760  0.8549  11.00000  0.05    0.78
Q107  1   0.2796  0.6474  0.7964  11.00000  0.05    0.78
Q108  1   0.3610  0.5000  0.7961  10.50000  0.05    0.78
Q109  1   0.2844  0.5726  0.8612  11.00000  0.05    0.78
Q110  1   0.2931  0.7136  1.0951  11.00000  0.05    0.78
Q111  1   0.2107  0.5000  0.6481  10.50000  0.05    0.78
Q112  1   0.3508  0.7444  0.9200  11.00000  0.05    0.78
Q113  1   0.3106  0.6367  0.7163  11.00000  0.05    0.78
Q114  1   0.5297  0.6049  0.7899  11.00000  0.05    0.78
Q115  1   0.4647  0.6868  0.8428  11.00000  0.05    0.77
Q116  1   0.0184  0.6907  0.5997  11.00000  0.05    0.77
Q117  1   0.2182  0.5932  0.6876  11.00000  0.05    0.77
Q118  1   0.3598  0.7742  0.5035  11.00000  0.05    0.77
Q119  1   0.1720  0.5000  0.5920  10.50000  0.05    0.77
Q120  1   0.2868  0.6057  0.4484  11.00000  0.05    0.77
Q121  1   0.4245  0.7837  0.6777  11.00000  0.05    0.77
;
_shelx_res_checksum                96087
_shelx_hkl_file
;
   0   0  -3   55.25    2.88
   0   0  -3   43.20    2.55
   0   0   3   60.09    2.99
   0   0   3   46.01    2.70
   0   0  -4  145.49    5.17
   0   0  -4  102.73    4.40
   0   0   4  138.39    5.14
   0   0   4  106.13    4.58
   0   0  -5   70.58    4.32
   0   0  -5   49.74    3.88
   0   0   5   73.87    4.43
   0   0   5   54.91    4.25
   0   0  -6  330.33    9.24
   0   0  -6  233.66    7.76
   0   0   6  345.55    9.35
   0   0   6  249.03    8.13
   0   0  -7 1672.48   21.62
   0   0  -7 1181.00   18.03
   0   0   7 1677.99   21.51
   0   0   7 1234.43   18.66
   0   0  -8  761.43   15.82
   0   0   8  560.59   13.71
   0   0  -9  534.79   14.34
   0   0  -9  364.81   11.83
   0   0   9  545.18   14.26
   0   0   9  391.74   12.42
   0   0 -10    7.54    3.70
   0   0 -10    5.06    3.21
   0   0  10   10.83    3.84
   0   0  10    6.13    3.70
   0   0 -11    1.07    3.47
   0   0 -11    2.88    3.03
   0   0  11    2.81    3.40
   0   0  11    3.77    3.70
   0   0 -12  280.77   12.49
   0   0 -12  198.48   10.42
   0   0  12  299.51   12.93
   0   0  12  214.70   10.94
   0   0 -13  309.26   13.71
   0   0 -13  228.30   11.68
   0   0  13  348.10   14.45
   0   0  13  268.10   12.86
   0   0 -14   -1.03    4.32
   0   0 -14    1.66    3.77
   0   0  14    4.51    4.73
   0   0  14    5.43    4.77
   0   0 -15  185.40   12.60
   0   0 -15  142.68   10.68
   0   0  15  198.66   12.38
   0   0  15  151.88   11.31
   0   0 -16  239.39   14.56
   0   0 -16  179.52   11.94
   0   0  16  275.01   14.71
   0   0  16  200.14   12.86
   0   0 -17  189.42   13.60
   0   0 -17  116.77   10.49
   0   0  17  208.38   13.71
   0   0  17  148.55   11.94
   0   0 -18   55.21   10.09
   0   0 -18   51.29   10.35
   0   0 -18   34.48    8.61
   0   0  18   59.09   11.27
   0   0  18   54.03    9.87
   0   0 -19   48.11    9.64
   0   0 -19   59.98   10.27
   0   0 -19   44.71    8.72
   0   0  19   52.70    9.79
   0   0  19   48.93    9.39
   0   0 -20   69.10   12.49
   0   0 -20  112.30   12.34
   0   0 -20   71.32   11.34
   0   0  20  116.96   12.90
   0   0  20  105.10   15.30
   0   0 -21  133.37   13.27
   0   0 -21  234.99   18.59
   0   0  21  308.49   18.88
   0   0 -22  123.54   12.56
   0   0  22  656.22   26.38
   0   0 -23    5.43    4.55
   0   0  23  105.87   14.56
   0   0 -24    1.92    3.73
   0   0  24   76.24   13.12
   0   0 -25    2.99    4.51
   0   0  25   -6.98    6.36
   0   0 -26   -2.55    6.10
   0   0  26   17.63    9.02
   0   0 -27    7.17    8.50
   0   0  27   -8.94    6.76
   0   0 -28   11.71    8.43
   0   0  28   12.08    9.57
   0   0 -29   35.55   12.19
   0   0  29   25.72   11.53
   0  -2  -2  293.93    4.14
   0   2  -2    6.87    1.33
   0  -2  -3  760.54   11.31
   0  -2  -3  554.04    6.80
   0  -2   3  721.81    7.61
   0  -2   3  530.65    9.39
   0   2  -3  359.52    5.40
   0   2  -3  522.19    9.35
   0   2   3  727.10   10.98
   0   2   3  551.57    6.84
   0  -2  -4  217.10    7.06
   0  -2  -4  158.64    4.62
   0  -2   4  220.98    5.36
   0  -2   4  158.35    6.02
   0   2  -4  201.95    5.10
   0   2  -4  145.86    5.76
   0   2   4  218.76    7.10
   0   2   4  152.91    4.58
   0  -2  -5  217.69    7.58
   0  -2  -5  153.73    5.21
   0  -2   5  224.94    6.21
   0  -2   5  164.63    6.91
   0   2  -5  211.49    6.02
   0   2  -5  151.29    6.54
   0   2   5  220.83    7.61
   0   2   5  154.95    5.32
   0  -2  -6   25.98    4.14
   0  -2  -6   18.96    2.92
   0  -2   6   29.56    3.47
   0  -2   6   14.97    3.62
   0   2  -6   28.93    3.25
   0   2  -6   17.70    3.70
   0   2   6   30.71    4.32
   0   2   6   17.66    3.03
   0  -2  -7   62.30    5.58
   0  -2  -7   34.92    3.73
   0  -2   7   57.80    4.62
   0  -2   7   40.76    4.55
   0   2  -7   51.07    4.43
   0   2  -7   47.08    5.73
   0   2   7   57.87    6.32
   0   2   7   42.76    4.21
   0  -2  -8 1877.17   26.35
   0  -2  -8 1299.77   18.88
   0  -2   8 1920.66   22.91
   0  -2   8 1393.37   22.69
   0   2  -8 1735.82   21.88
   0   2  -8 1303.20   21.62
   0   2   8 1860.54   25.98
   0   2   8 1340.34   19.40
   0  -2  -9  468.57   14.41
   0  -2   9  337.09   12.34
   0   2  -9  419.35   11.90
   0   2  -9  311.81   11.60
   0   2   9  452.20   14.01
   0   2   9  328.55   10.72
   0  -2 -10  367.98   13.52
   0  -2 -10  231.92    9.53
   0  -2  10  353.90   11.60
   0  -2  10  273.53   11.86
   0   2 -10  313.77   11.09
   0   2 -10  232.29   10.79
   0   2  10  341.64   12.90
   0   2  10  244.89    9.94
   0  -2 -11  380.21   14.49
   0  -2 -11  261.19   10.68
   0  -2  11  436.68   13.60
   0  -2  11  297.73   12.79
   0   2 -11  407.97   13.45
   0   2 -11  260.67   11.90
   0   2  11  411.40   14.78
   0   2  11  300.58   11.64
   0  -2 -12   27.46    6.21
   0  -2 -12   20.36    4.69
   0  -2  12   25.50    5.54
   0  -2  12   10.31    4.62
   0   2 -12   29.78    5.69
   0   2 -12   18.59    5.28
   0   2  12   30.38    5.88
   0   2  12   22.10    5.03
   0  -2 -13  134.70   10.38
   0  -2 -13   70.84    6.87
   0  -2  13  121.47    9.20
   0  -2  13   95.82    8.94
   0   2 -13  102.80    8.61
   0   2 -13   84.92    8.09
   0   2  13  131.07   10.09
   0   2  13   81.85    7.87
   0  -2 -14 1188.39   27.79
   0  -2 -14  746.39   20.03
   0  -2  14 1191.90   25.02
   0  -2  14  893.43   24.09
   0   2 -14 1112.15   24.57
   0   2 -14  748.01   21.69
   0   2  14 1225.31   27.86
   0   2  14  898.12   22.28
   0  -2 -15  259.38   14.56
   0  -2 -15  180.92   11.16
   0  -2  15  284.73   13.82
   0  -2  15  189.17   13.19
   0   2 -15  230.92   12.90
   0   2 -15  172.76   11.68
   0   2  15  251.10   14.04
   0   2  15  195.60   11.71
   0  -2 -16  115.52   11.57
   0  -2 -16   79.82    8.35
   0  -2  16  104.28   10.27
   0  -2  16   73.43   10.27
   0   2 -16   74.87    8.54
   0   2 -16   73.17    9.98
   0   2  16  114.74   11.01
   0   2  16   72.69    8.94
   0  -2 -17  181.63   14.26
   0  -2 -17  125.35   10.64
   0  -2  17  197.11   12.60
   0  -2  17  157.42   12.79
   0   2 -17  117.55   10.42
   0   2 -17  143.08   13.30
   0   2  17  195.89   14.01
   0   2  17  151.58   11.31
   0  -2 -18  123.50   12.34
   0  -2 -18  107.65   11.34
   0  -2 -18   72.21    8.65
   0  -2  18  114.26   11.46
   0  -2  18   86.66   12.12
   0   2 -18   30.04    6.58
   0   2 -18   84.36   11.23
   0   2  18  123.61   12.82
   0   2  18   86.73   10.16
   0  -2  19  217.88   18.33
   0   2 -19   46.45    8.28
   0   2 -19  183.22   13.45
   0   2  19  299.43   17.63
   0   2  19  220.95   14.37
   0  -2 -20   10.31    7.46
   0  -2 -20    4.43    5.43
   0  -2  20   10.53    6.76
   0  -2  20    3.55    6.76
   0   2 -20   -1.33    3.58
   0   2 -20   16.89    6.54
   0   2  20    4.99    5.84
   0  -2 -21    5.99    7.32
   0  -2 -21   -1.63    5.14
   0  -2  21    3.84    7.10
   0   2  21    2.25    6.32
   0  -2 -22   20.10    8.87
   0  -2 -22   28.64    8.09
   0  -2  22   38.58    9.98
   0   2  22   37.10    9.76
   0  -2 -23    3.44    7.24
   0  -2  23   17.52    9.13
   0   2  23   11.23    8.28
   0  -2 -24   -0.59    4.95
   0  -2  24   10.35    8.68
   0   2 -24   -9.61    5.58
   0   2  24    4.84    6.10
   0  -2 -25   -3.73    3.47
   0  -2  25    0.33    7.72
   0   2 -25   -2.40    8.61
   0   2  25    3.21    7.46
   0  -2 -26    0.89    3.84
   0  -2  26   35.73   10.75
   0   2 -26  -20.62    8.68
   0   2  26   35.14    9.72
   0  -2 -27   21.65    6.47
   0  -2  27    8.31    8.91
   0   2 -27   13.71   11.42
   0   2  27  -11.05    7.24
   0  -2 -28   30.82    8.54
   0  -2  28   31.63   11.23
   0   2 -28  -26.53    9.68
   0   2  28   28.16   11.94
   0  -2 -29   49.55   10.16
   0  -2  29    8.98    9.46
   0   2 -29    4.06   13.97
   0  -4  -1    7.39    1.70
   0  -4  -1    5.95    1.48
   0  -4  -1    5.54    1.11
   0  -4   1    5.76    1.63
   0   4  -1    6.06    1.11
   0   4  -1    5.84    1.63
   0   4   1    6.39    1.55
   0   4   1    5.06    1.44
   0  -4  -2   72.06    3.99
   0  -4  -2   45.27    2.03
   0  -4   2   48.30    3.36
   0   4  -2   68.81    2.25
   0   4  -2   48.56    3.33
   0   4   2   68.29    3.84
   0   4   2   46.71    2.40
   0  -4  -3  187.39    8.09
   0  -4  -3  120.25    3.25
   0  -4  -3  145.30    3.55
   0  -4   3   34.37    3.55
   0  -4   3  139.35    6.02
   0   4  -3  169.51    3.55
   0   4  -3  136.10    5.76
   0   4   3  206.72    6.98
   0  -4  -4   43.05    4.06
   0  -4  -4   28.16    2.25
   0  -4   4   22.95    2.11
   0  -4   4   28.79    3.88
   0   4  -4   21.36    2.44
   0   4  -4   25.68    3.88
   0   4   4   42.53    4.06
   0   4   4   24.20    2.22
   0  -4  -5   49.33    4.66
   0  -4  -5   32.33    2.66
   0  -4   5   48.19    3.07
   0  -4   5   39.84    4.62
   0   4  -5   36.40    4.14
   0   4   5   48.41    4.91
   0   4   5   33.26    2.81
   0  -4  -6  337.94   10.94
   0  -4  -6  247.29    6.61
   0  -4   6  354.68    7.76
   0  -4   6  242.05    9.39
   0   4  -6    4.47    2.03
   0   4  -6  209.27    8.61
   0   4   6  337.68   11.01
   0   4   6  249.77    6.73
   0  -4  -7   43.97    5.88
   0  -4  -7   27.86    3.18
   0  -4   7   37.14    3.81
   0  -4   7   33.15    5.43
   0   4  -7   -0.11    1.37
   0   4  -7   25.05    4.51
   0   4   7   34.44    5.14
   0   4   7   26.02    3.44
   0  -4  -8  246.07   10.75
   0  -4  -8  193.75    7.21
   0  -4   8  267.32    8.39
   0  -4   8  190.68    9.76
   0   4  -8   45.53    3.95
   0   4  -8  185.03    9.46
   0   4   8  256.68   11.12
   0   4   8  193.01    7.35
   0  -4  -9  375.15   13.64
   0  -4  -9  248.62    8.72
   0  -4   9  385.91   10.64
   0  -4   9  268.25   11.83
   0   4  -9  106.65    6.02
   0   4  -9  231.40   10.64
   0   4   9  389.05   13.89
   0   4   9  260.78    9.13
   0  -4 -10  452.46   15.78
   0  -4  10  315.32   13.27
   0   4 -10  152.43    7.46
   0   4 -10  274.93   12.23
   0   4  10  425.93   15.11
   0   4  10  294.00   10.24
   0  -4 -11    1.37    4.18
   0  -4 -11    0.81    2.77
   0  -4  11    2.33    3.18
   0  -4  11   -1.52    3.62
   0   4 -11   -1.40    2.14
   0   4 -11    0.59    3.33
   0   4  11   -0.15    3.77
   0   4  11   -1.22    2.22
   0  -4 -12 1238.98   27.46
   0  -4 -12  832.27   18.18
   0  -4  12 1246.26   22.21
   0  -4  12  886.37   23.06
   0   4 -12  396.44   12.79
   0   4 -12  811.32   21.84
   0   4  12 1229.96   26.79
   0   4  12  902.63   19.25
   0  -4 -13  376.70   16.63
   0  -4 -13  268.95   11.31
   0  -4  13  393.37   13.78
   0  -4  13  288.90   14.52
   0   4 -13   80.52    6.80
   0   4 -13  249.77   12.90
   0   4  13  401.83   16.81
   0   4  13  294.04   11.94
   0  -4 -14  164.63   12.49
   0  -4 -14  106.28    8.13
   0  -4  14  151.51    9.87
   0  -4  14  128.34   10.98
   0   4 -14   22.87    5.25
   0   4 -14   98.19    9.61
   0   4  14  168.66   12.08
   0   4  14  122.09    8.79
   0  -4 -15  134.92   12.19
   0  -4 -15   85.18    8.02
   0  -4  15  141.35   10.35
   0  -4  15   90.76   10.38
   0   4 -15   14.41    4.43
   0   4 -15   94.27    9.76
   0   4  15  144.34   12.08
   0   4  15   97.74    8.76
   0  -4 -16  200.58   14.67
   0  -4 -16  143.71   10.20
   0  -4  16  225.86   12.42
   0  -4  16  134.25   12.08
   0   4 -16    9.57    4.03
   0   4 -16  138.10   11.38
   0   4  16  222.13   14.60
   0   4  16  155.98   10.57
   0  -4 -17   52.81   10.27
   0  -4 -17   29.86    7.83
   0  -4 -17   33.78    7.02
   0  -4  17   46.78    8.13
   0  -4  17   43.68    9.35
   0   4 -17   -1.92    2.40
   0   4 -17   34.29    8.02
   0   4  17   52.18   10.16
   0   4  17   35.73    7.35
   0  -4 -18   26.53    7.50
   0  -4 -18   12.31    5.65
   0  -4  18   25.17    6.69
   0   4 -18   -0.07    3.40
   0   4 -18   22.99    7.06
   0   4  18   27.35    8.28
   0   4  18   23.76    6.80
   0  -4 -19  557.11   24.09
   0  -4 -19  387.90   17.00
   0  -4  19  593.07   21.25
   0  -4  19  443.41   22.14
   0   4 -19    5.73    5.21
   0   4 -19  515.83   19.51
   0   4  19  457.89   19.10
   0  -4 -20   77.23   12.82
   0  -4 -20   36.55   12.08
   0  -4  20   60.64   11.53
   0   4 -20   -7.87    4.29
   0   4 -20   69.40   11.71
   0   4  20   66.48   10.27
   0  -4 -21  117.03   14.23
   0  -4 -21   70.77   10.53
   0  -4  21   92.35   14.04
   0   4 -21   -9.90    4.66
   0   4 -21   99.33   11.31
   0   4  21   73.65   10.72
   0  -4 -22   70.95   13.30
   0  -4 -22   73.13   10.68
   0  -4  22   59.31   12.68
   0   4  22   85.77   11.86
   0  -4 -23   12.49    8.76
   0  -4 -23    6.65    6.06
   0  -4  23   10.61    9.39
   0   4 -23  -16.85    8.57
   0   4  23    7.72    6.84
   0  -4 -24    4.10    7.54
   0  -4  24    0.81    8.06
   0   4 -24   10.79    9.98
   0   4  24   10.09    6.54
   0  -4 -25   -3.47    5.43
   0  -4  25    7.80    9.05
   0   4  25    6.10    6.36
   0  -4 -26    1.55    4.88
   0  -4  26    1.55    8.24
   0   4  26    7.65    7.28
   0  -4  27   15.78    9.79
   0   4  27   17.07    8.09
   0  -4 -28   36.51    8.65
   0  -4  28    4.32    9.02
   0  -4  29   -0.26    9.13
   0  -6   0 1064.04   13.01
   0  -6   0  758.84   11.23
   0   6   0 1108.20   13.38
   0   6   0  716.68   10.86
   0  -6  -1 4172.13   28.16
   0  -6  -1 2831.71   19.47
   0  -6   1 3942.72   22.32
   0  -6   1 3105.87   24.61
   0   6  -1 2944.13   23.84
   0   6   1 2841.14   19.44
   0  -6  -2  184.88    8.13
   0  -6  -2  168.66    6.73
   0  -6  -2  112.52    3.88
   0  -6   2  157.64    4.29
   0  -6   2  121.02    6.80
   0   6  -2  165.07    4.43
   0   6  -2  116.51    5.80
   0   6   2  183.73    7.02
   0   6   2  102.29    3.77
   0  -6  -3  992.13   16.59
   0  -6  -3  559.74    7.69
   0  -6   3  877.28    8.94
   0  -6   3  675.66   13.67
   0   6  -3  838.85    8.72
   0   6  -3  663.06   13.34
   0   6   3  919.22   15.67
   0   6   3  582.31    7.80
   0  -6  -4  271.17    9.50
   0  -6  -4  167.47    4.43
   0  -6  -4  186.02    4.69
   0  -6   4  255.39    5.17
   0  -6   4  203.95    8.35
   0   6  -4  248.92    4.99
   0   6  -4  186.21    8.20
   0   6   4  265.88    9.46
   0  -6  -5  600.42   14.63
   0  -6  -5  378.77    6.95
   0  -6  -5  443.18    7.50
   0  -6   5    6.10    2.07
   0  -6   5  411.15   12.19
   0   6  -5  542.11    7.80
   0   6  -5  398.51   12.01
   0   6   5  604.34   14.52
   0  -6  -6  655.81   16.19
   0  -6  -6  393.78    7.76
   0  -6  -6  485.72    8.57
   0  -6   6  659.95    9.53
   0  -6   6  488.90   14.12
   0   6  -6  602.12    9.13
   0   6  -6  440.63   13.16
   0   6   6  659.03   16.19
   0   6   6  447.58    8.31
   0  -6  -7  225.16   10.68
   0  -6  -7  151.73    5.58
   0  -6   7  208.09    6.32
   0  -6   7  144.23    8.79
   0   6  -7   34.15    3.58
   0   6  -7  141.27    8.28
   0   6   7  198.40    9.76
   0   6   7  136.54    5.36
   0  -6  -8 5712.06   51.59
   0  -6  -8 4115.70   29.16
   0  -6   8 5825.39   33.74
   0  -6   8 4075.75   43.49
   0   6  -8   37.06    3.99
   0   6  -8 3709.91   40.94
   0   6   8 5678.06   50.81
   0   6   8 4053.06   29.86
   0  -6  -9  868.04   21.47
   0  -6  -9  631.50   12.53
   0  -6   9  882.01   14.52
   0  -6   9  666.75   18.96
   0   6  -9   -3.10    3.77
   0   6  -9  598.80   17.48
   0   6   9  909.54   21.80
   0   6   9  588.00   12.27
   0  -6 -10  224.64   12.42
   0  -6 -10  166.11    7.35
   0  -6  10  214.26    8.24
   0  -6  10  166.14   10.72
   0   6 -10    3.25    4.84
   0   6 -10  136.95    9.53
   0   6  10  231.26   12.16
   0   6  10  155.98    7.32
   0  -6 -11   16.00    5.99
   0  -6  11    1.48    4.18
   0   6 -11    7.83    4.58
   0   6  11    8.24    5.10
   0   6  11    7.69    3.33
   0  -6 -12    7.72    5.36
   0  -6 -12    7.02    3.29
   0  -6  12   12.27    3.99
   0  -6  12    7.28    5.10
   0   6 -12    4.36    4.51
   0   6  12   16.44    6.02
   0   6  12    4.91    3.21
   0  -6 -13  553.12   20.51
   0  -6 -13  330.92   11.86
   0  -6  13  510.25   14.71
   0  -6  13  404.75   17.66
   0   6 -13  353.46   15.85
   0   6  13  531.24   19.77
   0   6  13  353.72   12.45
   0  -6 -14 1269.95   31.23
   0  -6 -14  868.81   19.51
   0  -6  14 1271.02   23.54
   0  -6  14  956.39   26.87
   0   6 -14  -11.01    4.25
   0   6 -14  846.75   25.02
   0   6  14 1304.31   31.19
   0   6  14  919.88   20.40
   0  -6 -15  438.90   20.10
   0  -6 -15  361.26   17.33
   0  -6 -15  289.20   12.19
   0  -6  15  433.65   14.97
   0  -6  15  325.60   17.55
   0   6 -15   -4.66    5.40
   0   6 -15  273.20   15.37
   0   6  15  402.39   18.81
   0   6  15  307.68   13.12
   0  -6 -16  518.24   21.77
   0  -6 -16  444.55   19.95
   0  -6 -16  342.63   13.89
   0  -6  16  540.82   17.48
   0  -6  16  406.56   19.29
   0   6 -16  317.69   17.07
   0   6  16  515.24   21.69
   0   6  16  369.20   14.74
   0  -6 -17   44.68   11.68
   0  -6 -17   34.81    8.61
   0  -6 -17   28.27    6.28
   0  -6  17   47.71    7.54
   0   6 -17  -14.78    5.43
   0   6 -17   27.83    7.83
   0   6  17   60.86   10.90
   0   6  17   36.77    7.10
   0  -6 -18   78.97   12.79
   0  -6 -18   55.65    7.95
   0  -6  18   82.74    9.31
   0  -6  18   51.77   10.72
   0   6 -18   -8.91    5.17
   0   6  18   62.04    9.02
   0  -6 -19    8.72    8.57
   0  -6 -19    0.78    4.58
   0  -6  19    0.67    5.06
   0  -6  19    1.74    7.24
   0   6 -19   -2.44    6.50
   0   6 -19    0.15    4.95
   0   6  19   -2.55    4.51
   0  -6 -20  606.52   26.79
   0  -6 -20  332.06   15.78
   0  -6  20  563.02   20.29
   0  -6  20  387.13   21.95
   0   6 -20   -6.13    7.13
   0   6 -20  475.04   18.66
   0   6  20  382.69   17.18
   0  -6 -21   32.30   10.24
   0  -6 -21   23.54    7.39
   0  -6  21   33.89   10.31
   0   6 -21  -19.25    8.20
   0   6 -21   38.06    8.13
   0   6  21   33.48    7.80
   0  -6 -22    3.73    8.50
   0  -6 -22    1.33    5.14
   0  -6  22   -3.18    7.91
   0   6 -22    6.54    8.13
   0   6  22    4.32    5.69
   0  -6 -23   -6.32    7.80
   0  -6 -23   -1.92    5.25
   0  -6  23    0.55    8.72
   0   6  23    3.70    5.58
   0  -6 -24    4.47    8.72
   0  -6  24   -0.26    8.43
   0   6 -24  -15.74   16.37
   0  -6 -25   13.08    9.02
   0  -6  25   22.43    9.98
   0   6  25   16.22    7.69
   0  -6 -26    1.40    7.72
   0  -6  26    4.21    9.42
   0   6  26   13.60    7.21
   0  -6 -27    8.65    6.84
   0  -6  27    9.24   10.49
   0  -6 -28    3.25    7.76
   0  -6  28   44.05   13.23
   0   6 -28   -7.32   12.71
   0  -8   0 4338.49   30.12
   0   8   0 4655.04   32.15
   0   8   0 3074.76   25.72
   0  -8  -1  535.05   11.83
   0  -8  -1  458.37   10.79
   0  -8  -1  329.22    8.09
   0  -8   1  448.47    9.20
   0  -8   1  340.86    9.50
   0   8  -1  480.17    9.57
   0   8  -1  328.81    9.24
   0   8   1  306.27    7.87
   0  -8  -2   37.47    4.25
   0  -8  -2   35.62    4.10
   0  -8  -2   28.16    2.81
   0  -8   2   29.27    2.85
   0  -8   2   32.26    4.73
   0   8  -2   35.07    3.07
   0   8  -2   29.12    4.36
   0   8   2   23.84    2.77
   0  -8  -3   11.97    3.36
   0  -8  -3    5.95    1.77
   0  -8   3   10.57    2.00
   0  -8   3    8.20    2.88
   0   8  -3   11.09    2.03
   0   8  -3    6.87    3.18
   0   8   3    7.54    2.00
   0  -8  -4    2.62    2.99
   0  -8  -4    1.00    2.62
   0  -8  -4   -0.96    1.26
   0  -8   4    3.66    1.59
   0  -8   4    0.33    2.66
   0   8  -4    0.55    1.37
   0   8  -4    1.59    2.40
   0   8   4    1.92    2.88
   0   8   4    0.33    1.33
   0  -8  -5  146.48    8.43
   0  -8  -5   84.40    3.84
   0  -8  -5  100.18    4.14
   0  -8   5  144.27    4.51
   0  -8   5  113.34    7.46
   0   8  -5  132.77    4.32
   0   8  -5  105.02    7.32
   0   8   5  146.34    8.28
   0  -8  -6  599.83   16.78
   0  -8  -6  335.06    7.21
   0  -8  -6  406.08    7.91
   0  -8   6   -2.37    2.51
   0  -8   6  385.72   13.52
   0   8  -6  483.35    8.02
   0   8  -6  363.99   12.97
   0   8   6  588.00   16.37
   0  -8  -7   53.92    6.61
   0  -8  -7   23.24    2.81
   0  -8  -7   36.44    3.25
   0  -8   7   42.20    3.44
   0  -8   7   33.11    6.17
   0   8  -7   34.51    3.07
   0   8  -7   26.16    5.17
   0   8   7   55.84    7.32
   0  -8  -8  356.05   14.60
   0  -8  -8  206.02    6.69
   0  -8  -8  253.72    7.32
   0  -8   8  329.26    7.95
   0  -8   8  233.36   11.68
   0   8  -8  290.12    7.50
   0   8  -8  214.92   11.20
   0   8   8  321.79   13.45
   0  -8  -9    7.54    5.21
   0  -8  -9    1.77    2.11
   0  -8   9    3.73    2.55
   0  -8   9    1.92    4.18
   0   8  -9    4.25    2.29
   0   8  -9    5.32    3.92
   0   8   9    5.99    4.25
   0  -8 -10   67.99    9.35
   0  -8 -10   40.24    4.29
   0  -8  10   68.22    5.10
   0  -8  10   49.48    8.02
   0   8 -10  131.15    8.24
   0   8 -10   48.48    7.87
   0   8  10   69.92    9.09
   0   8  10   37.54    4.36
   0  -8 -11  187.50   12.19
   0  -8 -11  122.21    6.61
   0  -8  11  187.06    7.76
   0  -8  11  121.10   10.35
   0   8 -11   63.78    6.21
   0   8 -11  104.50    8.94
   0   8  11  186.95   12.19
   0   8  11  131.59    6.84
   0  -8 -12  509.18   19.92
   0  -8  12  497.95   14.97
   0  -8  12  343.89   16.48
   0   8 -12   75.09    8.61
   0   8 -12  317.02   15.11
   0   8  12  520.27   19.70
   0   8  12  350.32   11.09
   0  -8 -13    6.73    5.84
   0  -8 -13    2.77    2.81
   0  -8  13    4.06    3.58
   0  -8  13   10.42    6.21
   0   8 -13    9.31    4.80
   0   8  13    4.29    5.69
   0   8  13    3.66    3.18
   0  -8 -14   10.13    6.50
   0  -8 -14    8.79    5.54
   0  -8 -14    8.35    3.70
   0  -8  14    7.76    4.21
   0  -8  14    6.32    5.28
   0   8 -14  -10.20    5.10
   0   8 -14    4.10    4.88
   0   8  14    5.95    5.62
   0   8  14    6.28    3.73
   0  -8 -15  140.39   13.64
   0  -8 -15  124.50   12.16
   0  -8 -15   89.98    7.32
   0  -8  15  125.05    8.87
   0  -8  15  101.25   13.19
   0   8 -15   -6.58    6.32
   0   8 -15   83.63   10.27
   0   8  15  121.47   12.53
   0   8  15   93.94    7.80
   0  -8 -16   -2.11    6.58
   0  -8 -16    2.88    5.40
   0  -8 -16   -1.74    2.99
   0  -8  16   -0.37    4.14
   0  -8  16    2.18    6.50
   0   8 -16    3.99    5.62
   0   8  16   -2.62    5.28
   0   8  16    2.81    4.06
   0  -8 -17    2.40    6.54
   0  -8 -17   -1.70    3.73
   0  -8  17   -2.44    4.55
   0  -8  17    3.51    6.98
   0   8 -17   -7.83    7.13
   0   8  17    3.70    4.40
   0  -8 -18   16.15    8.68
   0  -8 -18    8.87    4.43
   0  -8  18   14.12    5.62
   0  -8  18   11.46    6.76
   0   8 -18   13.38   10.27
   0   8  18    5.69    5.03
   0  -8 -19   -5.28    7.21
   0  -8 -19   -5.54    3.95
   0  -8  19   -6.43    4.88
   0  -8  19    2.29    7.87
   0   8 -19    2.22    4.66
   0   8  19   -2.81    4.47
   0  -8 -20   51.44   11.42
   0  -8 -20   37.32    7.24
   0  -8  20   50.37    8.54
   0  -8  20   24.57    9.50
   0   8 -20   -1.59    9.31
   0   8 -20   51.55    8.13
   0   8  20   43.01    7.87
   0  -8 -21   -1.88    8.06
   0  -8 -21   -3.10    4.21
   0  -8  21   -9.68    5.73
   0   8 -21    2.66    9.79
   0   8 -21   -5.32    5.03
   0   8  21   -6.50    4.18
   0  -8 -22    0.00    8.28
   0  -8 -22   -2.70    4.51
   0  -8  22   -0.78    8.17
   0   8  22   -5.47    5.21
   0  -8 -23    9.76   10.05
   0  -8  23    9.83    9.13
   0   8 -23  -21.51    8.61
   0   8  23    8.57    6.39
   0  -8 -24   60.71   14.01
   0  -8 -24   35.29    7.98
   0  -8  24   35.51   12.08
   0   8 -24   51.88   12.49
   0   8  24   56.76   10.01
   0  -8 -25  114.56   17.85
   0  -8 -25   71.99    9.83
   0  -8  25   86.29   15.93
   0   8 -25   48.19   10.72
   0   8  25   94.01   11.34
   0  -8 -26  -14.34    7.46
   0  -8  26    8.06    9.02
   0  -8 -27    1.85    8.35
   0  -8  27   -8.46    8.09
   0   8 -27   -7.28    6.32
   0  -8 -28   18.00    8.28
   0  -8 -28   19.92    7.61
   0  -8  28   38.62   13.12
   0   8 -28   48.19   10.16
   0 -10   0 1350.36   19.14
   0 -10   0 1203.87   17.92
   0 -10   0  885.41   15.71
   0  10   0 1209.79   18.11
   0  10   0  844.83   15.26
   0 -10  -1  272.90    9.68
   0 -10  -1  227.97    8.87
   0 -10  -1  172.87    6.87
   0 -10   1  214.40    7.43
   0 -10   1  173.64    7.91
   0  10  -1  241.60    8.02
   0  10  -1  167.70    8.79
   0  10   1  163.00    6.65
   0 -10  -2  140.46    7.83
   0 -10  -2  130.00    7.13
   0 -10  -2   91.98    5.69
   0 -10   2  138.10    5.76
   0 -10   2  106.65    6.61
   0  10  -2  136.17    5.73
   0  10  -2   93.20    6.21
   0  10   2   81.93    4.77
   0 -10  -3   82.26    6.87
   0 -10  -3   82.26    6.32
   0 -10  -3   55.50    3.88
   0 -10   3   71.39    4.25
   0 -10   3   66.22    5.91
   0  10  -3   77.79    4.40
   0  10  -3   62.93    5.62
   0  10   3   53.25    3.88
   0 -10  -4  415.80   13.78
   0 -10  -4  375.08   12.71
   0 -10  -4  240.75    6.80
   0 -10   4  367.39    7.87
   0 -10   4  273.68   11.16
   0  10  -4  356.12    7.72
   0  10  -4  236.87   10.31
   0  10   4  411.11   13.30
   0  10   4  261.26    7.10
   0 -10  -5  111.97    8.50
   0 -10  -5   77.34    7.13
   0 -10  -5   66.48    3.84
   0 -10   5   86.06    4.06
   0 -10   5   62.41    6.50
   0  10  -5   77.23    3.92
   0  10  -5   60.01    6.21
   0  10   5   94.82    7.83
   0  10   5   67.37    3.92
   0 -10  -6   30.45    5.91
   0 -10  -6   30.56    5.73
   0 -10  -6   16.63    2.62
   0 -10  -6   21.54    2.92
   0 -10   6   35.77    3.44
   0 -10   6   25.87    5.32
   0  10  -6   28.01    2.88
   0  10  -6   20.44    4.88
   0  10   6   29.78    5.76
   0 -10  -7  114.52    9.02
   0 -10  -7  116.77    8.91
   0 -10  -7   71.10    4.18
   0 -10  -7   93.68    4.58
   0 -10   7  101.84    8.35
   0  10  -7  111.30    4.58
   0  10  -7   87.43    7.69
   0  10   7  138.10    9.72
   0 -10  -8  549.87   18.62
   0 -10  -8  448.87   16.26
   0 -10  -8  297.44    7.76
   0 -10  -8  373.19    8.65
   0 -10   8  456.67    8.87
   0 -10   8  353.94   15.08
   0  10  -8  445.25    8.68
   0  10  -8  326.04   13.97
   0  10   8  479.69   16.96
   0 -10  -9  200.66   12.19
   0 -10  -9  169.06   11.12
   0 -10  -9  122.80    5.65
   0 -10  -9  150.96    6.13
   0 -10   9  214.33    6.80
   0 -10   9  147.11   10.46
   0  10  -9  181.96    6.36
   0  10  -9  143.05   10.01
   0  10   9  199.70   12.27
   0 -10 -10  445.73   17.92
   0 -10 -10  362.03   15.82
   0 -10 -10  237.54    9.05
   0 -10 -10  311.63    8.83
   0 -10  10  443.44    9.94
   0 -10  10  343.00   15.74
   0  10 -10  364.69    9.20
   0  10 -10  274.82   13.86
   0  10  10  408.60   16.78
   0 -10 -11  100.85   10.61
   0 -10 -11   95.78    9.72
   0 -10 -11   51.62    4.55
   0 -10 -11   82.63    5.36
   0 -10  11  111.23    6.02
   0 -10  11   70.99    9.64
   0  10 -11   83.81    5.32
   0  10 -11   64.19    9.39
   0  10  11  114.08   10.01
   0 -10 -12   88.54   10.72
   0 -10 -12   52.33    4.91
   0 -10 -12   59.98    5.03
   0 -10  12   78.75    5.95
   0 -10  12   72.72   10.61
   0  10 -12   79.08    5.51
   0  10 -12   52.18   10.09
   0 -10 -13  103.47   11.09
   0 -10 -13   91.09    9.79
   0 -10 -13   60.09    5.40
   0 -10  13   94.97    7.13
   0 -10  13   91.31   12.05
   0  10 -13   84.33    6.10
   0  10 -13   72.91   10.20
   0  10  13  111.75   11.01
   0  10  13   65.74    5.84
   0 -10 -14   13.82    7.46
   0 -10 -14    8.02    5.76
   0 -10 -14   10.20    3.55
   0 -10 -14    2.92    2.73
   0 -10  14   16.00    4.32
   0 -10  14   12.86    5.95
   0  10 -14   13.34    3.77
   0  10 -14    9.87    5.32
   0  10  14    9.98    6.28
   0  10  14    6.58    3.81
   0 -10 -15   60.94   11.57
   0 -10 -15   57.46   10.42
   0 -10 -15   45.75    6.06
   0 -10  15   52.03    6.36
   0 -10  15   51.14   10.49
   0  10 -15   55.21    6.21
   0  10 -15   26.05    7.21
   0  10  15   46.15    9.64
   0  10  15   39.61    6.17
   0 -10 -16  268.69   17.70
   0 -10 -16  191.68    9.79
   0 -10  16  296.44   11.90
   0 -10  16  222.79   16.07
   0  10 -16  241.79   11.12
   0  10  16  180.96    9.98
   0 -10 -17   43.35   10.94
   0 -10 -17   39.65    6.13
   0 -10  17   58.28    6.98
   0 -10  17   25.72    8.98
   0  10 -17   48.26    6.95
   0  10  17   24.54    5.80
   0 -10 -18  233.88   18.85
   0 -10 -18  163.11    9.83
   0 -10  18  246.18   12.01
   0 -10  18  203.43   16.26
   0  10 -18  192.64   12.56
   0  10  18  155.50   10.16
   0 -10 -19   23.95    9.46
   0 -10 -19   17.29    5.21
   0 -10  19   34.81    6.84
   0 -10  19   36.95   11.16
   0  10 -19   36.95    6.91
   0  10 -19   32.63    6.25
   0  10  19   22.17    6.17
   0 -10 -20  402.53   24.06
   0 -10 -20  256.97   12.90
   0 -10  20  319.61   21.58
   0  10 -20  349.54   15.34
   0  10 -20  366.28   15.00
   0  10  20  281.88   13.82
   0 -10 -21   11.86   10.01
   0 -10 -21    7.87    5.47
   0 -10  21   12.79    9.79
   0  10 -21    4.06    5.36
   0  10 -21   14.30    5.84
   0  10  21    5.36    5.58
   0 -10 -22   57.91   13.19
   0 -10 -22   41.83    7.87
   0 -10  22   55.80   13.08
   0  10 -22   62.82    8.68
   0  10 -22   71.47   10.16
   0  10  22   52.22    8.39
   0 -10 -23   24.17   11.90
   0 -10 -23   19.44    6.39
   0 -10 -23    2.99    5.10
   0 -10  23   20.62   10.61
   0  10 -23   31.15    7.50
   0  10  23    9.31    5.65
   0 -10 -24    4.91    8.91
   0 -10 -24   -0.48    4.21
   0 -10 -24   -2.62    5.03
   0 -10  24    0.41    9.83
   0  10 -24    2.66    5.47
   0  10 -24    2.77    6.54
   0  10  24   -3.07    5.21
   0 -10 -25    4.10   10.72
   0 -10 -25    0.81    4.91
   0 -10  25   12.34   10.86
   0  10 -25   11.38    5.76
   0 -10 -26   23.17   13.04
   0 -10 -26   -4.29    4.95
   0 -10  26   10.64   10.31
   0  10 -26   12.16    6.32
   0 -10 -27   -0.96    9.42
   0 -10 -27  -12.08    4.77
   0 -10  27    3.81   10.61
   0  10 -27    5.99    6.47
   0 -10 -28    7.06    8.83
   0 -10 -28   16.59   11.38
   0 -10  28   17.22   10.79
   0  10 -28   39.17    8.72
   0  12   0 8073.17   51.03
   0 -12  -1 1195.48   20.99
   0 -12  -1 1014.63   19.10
   0 -12  -1  743.84   15.11
   0 -12   1 1006.65   17.18
   0 -12   1  748.05   16.81
   0  12  -1 1053.32   17.63
   0  12  -1  711.80   16.07
   0  12   1  715.94   14.71
   0 -12  -2   19.92    4.47
   0 -12  -2   10.05    3.47
   0 -12  -2   10.53    2.96
   0 -12   2   17.63    3.33
   0 -12   2    8.09    3.66
   0  12  -2   17.11    3.47
   0  12  -2   13.86    3.77
   0  12   2   18.18    3.62
   0 -12  -3  283.06   11.71
   0 -12  -3  252.06   10.83
   0 -12  -3  178.89    7.06
   0 -12   3  267.80    8.20
   0 -12   3  189.79    9.94
   0  12  -3  270.87    9.79
   0  12  -3  184.36    9.61
   0  12   3  184.69    7.13
   0 -12  -4   72.80    7.21
   0 -12  -4   61.79    6.39
   0 -12   4   49.70    4.10
   0 -12   4   40.50    6.25
   0  12  -4   60.09    4.32
   0  12  -4   43.46    6.13
   0  12   4   44.09    3.99
   0 -12  -5  351.35   14.08
   0 -12  -5  319.54   13.38
   0 -12  -5  217.47    7.21
   0 -12   5  313.14    7.98
   0 -12   5  245.04   11.79
   0  12  -5  307.82    7.91
   0  12  -5  222.28   11.09
   0  12   5  201.99    6.87
   0 -12  -6  864.01   22.39
   0 -12  -6  759.28   20.62
   0 -12  -6  473.26    9.90
   0 -12   6  739.37   11.38
   0 -12   6  577.33   18.18
   0  12  -6  706.00   11.12
   0  12  -6  517.94   17.11
   0  12   6  793.87   21.06
   0  12   6  508.04   10.24
   0 -12  -7  410.41   16.59
   0 -12  -7  331.36   14.30
   0 -12  -7  232.77    7.06
   0 -12  -7  270.54    7.61
   0 -12   7  254.65    7.50
   0 -12   7  264.48   13.19
   0  12  -7  320.31    7.50
   0  12  -7  230.15   12.01
   0  12   7  386.20   15.45
   0 -12  -8  123.68   10.24
   0 -12  -8   99.33    8.98
   0 -12  -8   61.31    4.14
   0 -12  -8   76.97    4.62
   0 -12   8   60.86    8.46
   0  12  -8   91.31    4.51
   0  12  -8   66.66    8.06
   0  12   8   96.74    8.83
   0 -12  -9 1241.08   29.38
   0 -12  -9 1056.50   26.53
   0 -12  -9  714.90   12.56
   0 -12  -9  887.22   13.67
   0 -12   9 1095.60   13.86
   0 -12   9  835.63   24.06
   0  12  -9  999.67   13.23
   0  12  -9  724.44   21.99
   0  12   9 1172.20   28.05
   0 -12 -10   37.03    8.54
   0 -12 -10   41.39    7.65
   0 -12 -10   32.30    3.81
   0 -12  10   44.23    4.06
   0 -12  10   33.63    7.32
   0  12 -10   39.13    3.77
   0  12 -10   37.18    7.65
   0  12  10   46.45    8.31
   0 -12 -11  131.92   11.75
   0 -12 -11   67.74    4.88
   0 -12 -11   96.71    5.58
   0 -12  11  131.70    6.02
   0 -12  11   83.37    9.68
   0  12 -11  105.80    5.43
   0  12  11  116.63   12.53
   0 -12 -12    9.53    6.91
   0 -12 -12    6.43    5.58
   0 -12 -12    3.36    2.59
   0 -12 -12    7.17    2.66
   0 -12  12    7.76    2.92
   0 -12  12    7.87    6.13
   0  12 -12    7.21    3.58
   0  12 -12   -3.29    4.06
   0  12  12   12.12    6.39
   0 -12 -13  317.10   18.03
   0 -12 -13  297.11   17.04
   0 -12 -13  181.52    7.76
   0 -12 -13  214.55    8.39
   0 -12  13  318.54    9.68
   0 -12  13  231.00   15.19
   0  12 -13  272.68    8.98
   0  12 -13  201.25   14.26
   0  12  13  293.74   16.78
   0 -12 -14  372.20   20.21
   0 -12 -14  312.63   26.98
   0 -12 -14  197.04    8.39
   0 -12  14  378.52   11.05
   0 -12  14  271.20   17.37
   0  12 -14  318.50   10.16
   0  12 -14  211.85   14.56
   0  12  14  327.19   18.14
   0 -12 -15  486.49   22.84
   0 -12 -15  240.90    9.79
   0 -12 -15  309.78   10.83
   0 -12  15  389.16   20.92
   0  12 -15  375.41   11.53
   0 -12 -16    7.13    7.13
   0 -12 -16    7.76    3.66
   0 -12 -16    4.51    3.40
   0 -12  16    1.07    3.88
   0 -12  16    7.80    7.54
   0  12 -16    4.84    3.36
   0 -12 -17  -13.30    6.28
   0 -12 -17   -1.26    2.85
   0 -12 -17   -1.52    3.21
   0 -12  17    0.52    3.55
   0 -12  17    1.74    7.17
   0  12 -17    5.73    3.51
   0 -12 -18   16.19    9.57
   0 -12 -18    7.13    3.84
   0 -12 -18    3.70    3.62
   0 -12  18   15.59    4.47
   0 -12  18   13.45    8.87
   0  12 -18   12.01    4.14
   0 -12 -19   -1.07    8.06
   0 -12 -19    0.63    3.84
   0 -12 -19    8.09    4.32
   0 -12  19    5.76    4.55
   0 -12  19    4.43    7.24
   0  12 -19    6.02    4.18
   0  12 -19    3.25    3.70
   0 -12 -20   47.52   12.53
   0 -12 -20   27.83    5.76
   0 -12 -20   35.00    6.21
   0 -12  20   34.85   11.64
   0  12 -20   38.84    6.43
   0  12 -20   60.97    7.54
   0 -12 -21    7.72    9.87
   0 -12 -21    4.29    3.99
   0 -12 -21    3.58    3.81
   0 -12  21    0.00    8.61
   0  12 -21    4.99    4.77
   0  12 -21    8.17    4.80
   0 -12 -22   21.21   10.94
   0 -12 -22    2.22    4.21
   0 -12 -22    5.51    4.73
   0 -12  22   -1.96    8.50
   0  12 -22   22.76    6.17
   0  12 -22   10.86    4.80
   0 -12 -23   31.45   12.05
   0 -12 -23   21.32    5.95
   0 -12 -23   17.48    6.06
   0 -12  23   30.75   12.19
   0  12 -23   34.03    6.76
   0  12 -23   28.34    6.54
   0 -12 -24   58.02   15.30
   0 -12 -24   27.31    6.36
   0 -12 -24   25.65    6.36
   0 -12  24   23.43   11.27
   0  12 -24   41.31    6.87
   0  12 -24   44.16    7.80
   0 -12 -25   -4.40    8.98
   0 -12 -25   -3.47    4.14
   0 -12  25    6.61   10.35
   0  12 -25    1.33    4.55
   0 -12 -26   11.90   12.75
   0 -12 -26    6.91    5.32
   0 -12  26   36.25   13.19
   0  12 -26   17.41    5.91
   0 -12 -27   19.62   14.15
   0 -12 -27    5.10    5.14
   0 -12  27    3.62   10.53
   0  12 -27   12.27    6.06
   0 -12 -28   49.22   16.04
   0 -12 -28   21.62    7.24
   0 -12  28   35.00   12.38
   0 -14   0 1018.70   19.99
   0 -14   0  903.00   18.59
   0 -14   0  671.30   16.41
   0  14   0  608.70   15.41
   0 -14  -1 1116.51   21.88
   0 -14  -1  979.42   20.18
   0 -14  -1  707.85   16.15
   0 -14   1 1148.33   20.18
   0 -14   1  968.77   18.37
   0 -14   1  728.06   17.85
   0  14  -1  997.67   18.77
   0  14  -1  673.40   16.85
   0  14   1  662.61   15.48
   0 -14  -2  657.99   17.59
   0 -14  -2  519.57   15.45
   0 -14  -2  405.93   11.90
   0 -14   2  422.56   14.41
   0  14  -2  538.30   13.38
   0  14  -2  381.88   13.52
   0  14   2  381.10   11.64
   0 -14  -3    3.10    4.14
   0 -14  -3    3.99    3.66
   0 -14  -3    6.13    2.81
   0 -14   3    6.87    2.77
   0 -14   3    8.94    4.21
   0  14  -3    7.32    3.03
   0  14  -3    2.29    3.10
   0  14   3    0.26    2.44
   0 -14  -4  247.07   12.27
   0 -14  -4  203.54   10.86
   0 -14  -4  145.56    6.91
   0 -14   4  206.57    7.80
   0 -14   4  148.55   10.05
   0  14  -4  212.11    7.91
   0  14  -4  134.29    9.13
   0  14   4  142.38    6.84
   0 -14  -5  562.47   18.44
   0 -14  -5  476.33   16.67
   0 -14  -5  328.18    9.53
   0 -14   5  492.41   10.90
   0 -14   5  388.97   15.45
   0  14  -5  491.70   12.90
   0  14  -5  334.32   14.01
   0  14   5  330.48    9.50
   0 -14  -6  155.06   11.38
   0 -14  -6  144.04   10.16
   0 -14  -6  101.70    5.62
   0 -14   6  156.54    6.28
   0 -14   6  125.20    9.83
   0  14  -6  153.21    6.39
   0  14  -6  106.57    8.76
   0  14   6  107.76    5.80
   0 -14  -7   18.44    6.02
   0 -14  -7    8.76    5.17
   0 -14  -7    5.36    2.62
   0 -14   7   -2.33    2.70
   0 -14   7    9.42    4.88
   0  14  -7    8.79    2.51
   0  14  -7    9.61    4.51
   0  14   7   10.79    2.88
   0 -14  -8  196.08   12.93
   0 -14  -8  175.16   12.12
   0 -14  -8  144.01    6.21
   0 -14   8   62.34    6.25
   0 -14   8  179.82   12.19
   0  14  -8  197.52    6.47
   0  14  -8  146.08   10.61
   0 -14  -9    1.33    5.36
   0 -14  -9   -3.36    3.92
   0 -14  -9   -2.29    1.92
   0 -14   9    1.18    4.36
   0  14  -9    2.85    2.03
   0  14  -9    1.22    3.47
   0 -14 -10  767.93   25.17
   0 -14 -10  668.49   23.24
   0 -14 -10  549.17   11.34
   0 -14  10  772.37   12.05
   0 -14  10  514.76   20.69
   0  14 -10  621.63   10.72
   0  14 -10  474.00   19.33
   0 -14 -11  496.10   21.65
   0 -14 -11  422.53   19.59
   0 -14 -11  266.95    8.46
   0 -14 -11  340.53    9.31
   0 -14  11  474.30    9.83
   0 -14  11  332.58   17.89
   0  14 -11  397.36    8.94
   0  14 -11  294.93   16.44
   0 -14 -12   48.56   11.27
   0 -14 -12   55.13    9.46
   0 -14 -12   36.40    4.18
   0 -14 -12   36.29    4.36
   0 -14  12   39.73    4.36
   0 -14  12   27.83    8.06
   0  14 -12   38.95    3.99
   0  14 -12   36.03    8.17
   0 -14 -13    4.55    6.61
   0 -14 -13    1.18    2.55
   0 -14 -13    2.25    2.66
   0 -14  13    9.39    3.03
   0 -14  13    2.51    6.10
   0  14 -13   -0.26    4.66
   0 -14 -14  644.03   26.61
   0 -14 -14  345.11   10.27
   0 -14 -14  390.04   10.86
   0 -14  14  608.37   12.64
   0 -14  14  443.11   21.73
   0  14 -14  516.17   12.34
   0 -14 -15  209.38   17.59
   0 -14 -15  115.89    6.80
   0 -14  15  200.62    8.28
   0 -14  15  154.58   15.08
   0  14 -15  164.26    7.46
   0 -14 -16    3.95    7.10
   0 -14 -16   -1.00    2.48
   0 -14 -16    1.52    3.07
   0 -14  16   -2.85    2.81
   0 -14  16   -5.14    4.84
   0  14 -16   -1.22    2.51
   0 -14 -17  135.43   15.37
   0 -14 -17   83.44    6.54
   0 -14 -17   94.71    6.69
   0 -14  17  103.80   15.74
   0  14 -17  109.23    7.13
   0 -14 -18  146.41   18.70
   0 -14 -18   80.30    6.69
   0 -14 -18   87.43    6.76
   0 -14  18  142.27    8.09
   0 -14  18   85.62   13.82
   0  14 -18  107.87    7.35
   0 -14 -19  -13.71    7.58
   0 -14 -19    2.77    3.47
   0 -14 -19    0.30    2.96
   0 -14  19    5.73    7.98
   0  14 -19    6.36    3.66
   0  14 -19    5.51    3.36
   0 -14 -20   54.88   14.19
   0 -14 -20   19.51    4.77
   0 -14 -20   30.56    5.65
   0 -14  20   40.35   12.16
   0  14 -20   39.98    6.13
   0  14 -20   51.77    6.47
   0 -14 -21   -6.54    6.91
   0 -14 -21   -2.99    3.51
   0 -14 -21   -0.63    3.73
   0 -14  21    4.25    8.20
   0  14 -21    2.59    3.70
   0  14 -21    3.18    3.58
   0 -14 -22   54.84   14.04
   0 -14 -22   18.40    5.14
   0 -14 -22   32.96    6.17
   0 -14  22   44.38   12.93
   0  14 -22   51.85    6.91
   0  14 -22   41.42    6.43
   0 -14 -23   15.93   12.23
   0 -14 -23    6.06    4.43
   0 -14 -23    6.65    4.66
   0 -14  23   -0.89    9.28
   0  14 -23   10.46    4.99
   0  14 -23   16.52    5.25
   0 -14 -24  -11.57    9.39
   0 -14 -24   -3.07    3.84
   0 -14 -24   -4.69    4.14
   0 -14  24   -1.85    7.80
   0  14 -24    4.73    4.36
   0  14 -24    0.89    4.40
   0 -14 -25   27.72   13.45
   0 -14 -25   13.30    4.88
   0 -14  25    2.18   11.53
   0  14 -25   26.79    5.99
   0 -14 -26  250.80   24.87
   0 -14 -26  105.13    9.02
   0 -14  26  127.75   20.88
   0  14 -26  178.41   10.42
   0 -14 -27  112.38   20.73
   0 -14 -27   44.20    6.80
   0 -14  27   57.87   17.00
   0 -16   0  240.35   11.16
   0 -16   0  209.12   10.24
   0 -16   0  157.27    9.28
   0  16   0  142.23    8.68
   0 -16  -1   18.70    5.25
   0 -16  -1   22.32    4.91
   0 -16  -1   11.75    3.73
   0 -16   1   18.07    4.40
   0 -16   1   18.77    4.51
   0 -16   1   17.18    5.03
   0  16  -1   14.78    4.14
   0  16  -1   11.27    4.10
   0  16   1   13.01    4.06
   0 -16  -2  567.68   17.77
   0 -16  -2  482.76   15.89
   0 -16  -2  344.85   12.08
   0 -16   2  561.14   14.86
   0 -16   2  460.15   13.41
   0 -16   2  348.51   13.93
   0  16  -2  478.70   13.82
   0  16  -2  339.86   13.60
   0  16   2  336.06   11.68
   0 -16  -3  309.45   14.19
   0 -16  -3  270.57   12.86
   0 -16  -3  172.46    8.39
   0 -16   3  258.79    9.87
   0 -16   3  195.67   11.53
   0  16  -3  262.04    9.98
   0  16  -3  173.16   10.61
   0  16   3  169.65    8.31
   0 -16  -4  455.27   17.00
   0 -16  -4  411.48   15.78
   0 -16  -4  304.02   10.46
   0 -16   4  421.82   13.82
   0 -16   4  323.53   14.71
   0  16  -4  423.56   11.83
   0  16  -4  289.83   13.60
   0  16   4  293.78   10.20
   0 -16  -5   46.78    7.72
   0 -16  -5   34.81    6.69
   0 -16  -5   33.81    4.80
   0 -16   5   45.93    4.84
   0 -16   5   47.89    8.20
   0  16  -5   47.00    4.84
   0  16  -5   35.00    6.69
   0  16   5   34.29    5.43
   0 -16  -6 1162.60   28.45
   0 -16  -6  919.29   24.65
   0 -16  -6  668.45   14.04
   0 -16   6  961.24   15.78
   0 -16   6  709.43   22.47
   0  16  -6  943.05   15.71
   0  16  -6  648.46   20.80
   0  16   6  664.46   14.01
   0 -16  -7   20.58    6.50
   0 -16  -7   26.31    6.91
   0 -16  -7   11.42    3.14
   0 -16   7   16.56    3.29
   0 -16   7   13.67    5.62
   0  16  -7   16.52    3.81
   0  16  -7   14.45    5.32
   0  16   7   18.99    3.70
   0 -16  -8   55.54    9.09
   0 -16  -8   48.82    9.50
   0 -16  -8   28.42    4.06
   0 -16   8   36.58    5.03
   0 -16   8   39.61    7.87
   0  16  -8   43.94    4.84
   0  16  -8   32.81    8.31
   0  16   8   35.44    4.10
   0 -16  -9   10.79    6.32
   0 -16  -9    7.24    5.54
   0 -16  -9    2.03    2.37
   0 -16  -9    5.40    2.66
   0 -16   9   -9.98    4.73
   0 -16   9    7.28    5.03
   0  16  -9    6.17    2.40
   0  16  -9   -1.96    4.32
   0 -16 -10 2671.11   47.78
   0 -16 -10 2191.68   42.39
   0 -16 -10 1472.86   18.85
   0 -16 -10 1881.49   21.17
   0 -16  10  115.26    5.65
   0 -16  10 1842.65   39.84
   0  16 -10 2193.23   20.07
   0  16 -10 1506.45   35.11
   0 -16 -11    7.39    5.54
   0 -16 -11    3.66    2.44
   0 -16 -11    3.25    2.81
   0 -16  11    3.55    2.73
   0  16 -11    4.69    2.11
   0  16 -11   -2.92    5.03
   0 -16 -12 3598.20   58.68
   0 -16 -12 1963.53   21.77
   0 -16 -12 2479.25   24.39
   0 -16  12 3468.31   24.83
   0 -16  12 2564.24   49.44
   0  16 -12 2811.31   22.21
   0 -16 -13  105.32   14.82
   0 -16 -13   37.21    4.10
   0 -16 -13   51.70    4.77
   0 -16  13   70.21    4.91
   0 -16  13   49.89   10.31
   0  16 -13   65.93    4.58
   0 -16 -14    3.88    6.80
   0 -16 -14    1.55    2.55
   0 -16 -14    3.18    2.81
   0 -16  14    1.81    2.59
   0 -16  14    2.40    5.36
   0  16 -14    1.22    2.33
   0 -16 -15   76.16   13.38
   0 -16 -15   49.52    4.77
   0 -16 -15   54.03    5.10
   0 -16  15   91.02    5.51
   0 -16  15   58.42   11.83
   0  16 -15   70.29    6.02
   0 -16 -16    5.28    7.35
   0 -16 -16    5.28    2.92
   0 -16 -16    8.43    3.21
   0 -16  16   10.49    3.29
   0 -16  16    8.79    7.72
   0 -16 -17   -0.70    8.06
   0 -16 -17   -0.22    2.85
   0 -16  17   -2.25    2.70
   0 -16  17    4.69    8.61
   0 -16 -18   -3.58    7.80
   0 -16 -18    3.73    3.07
   0 -16  18    8.24    9.16
   0  16 -18    0.52    3.33
   0  16 -18    3.73    2.88
   0 -16 -19   98.22   16.85
   0 -16 -19   51.18    5.62
   0 -16 -19   72.39    7.58
   0 -16  19   72.84   14.04
   0  16 -19   93.46    6.02
   0  16 -19   98.26    6.06
   0 -16 -20  152.10   20.14
   0 -16 -20   77.60    6.50
   0 -16 -20   82.89    6.58
   0 -16  20  110.97   17.29
   0  16 -20  119.88    6.76
   0  16 -20  128.04    6.84
   0 -16 -21    3.92    8.91
   0 -16 -21   -3.03    3.10
   0 -16 -21   -0.41    3.25
   0 -16  21   -4.88    8.24
   0  16 -21    0.30    2.92
   0  16 -21   -0.11    3.14
   0 -16 -22   50.33   13.60
   0 -16 -22   27.57    4.91
   0 -16 -22   34.03    5.32
   0 -16  22   35.36   11.86
   0  16 -22   45.45    5.25
   0  16 -22   50.85    8.13
   0 -16 -23    8.87   10.98
   0 -16 -23    0.07    3.51
   0 -16 -23   -3.40    3.58
   0 -16  23    2.77    9.68
   0  16 -23    3.47    3.25
   0  16 -23    3.47    3.92
   0 -16 -24   49.44   14.78
   0 -16 -24   25.87    4.66
   0 -16 -24   33.15    5.40
   0 -16  24   33.74   13.41
   0 -16 -25   86.32   18.11
   0 -16 -25   46.71    5.80
   0 -16  25   47.19   14.15
   0 -16 -26   21.77   13.23
   0 -16  26   11.57   12.05
   0 -16 -27   12.86   13.19
   0 -16  27   10.09   13.04
   0 -18   0  108.64    8.91
   0 -18   0   77.82    7.54
   0 -18   0   67.62    7.21
   0  18   0   54.88    6.50
   0 -18  -1  631.09   18.81
   0 -18  -1  538.41   17.11
   0 -18  -1  417.32   14.56
   0 -18   1  630.39   17.55
   0 -18   1  550.72   16.19
   0 -18   1  394.59   15.19
   0  18  -1  369.65   14.49
   0  18   1  394.96   13.97
   0 -18  -2  171.87   11.34
   0 -18  -2  129.23    9.39
   0 -18  -2   91.42    7.32
   0 -18   2  161.97    9.64
   0 -18   2  143.05    8.54
   0 -18   2  104.84    9.28
   0  18  -2  146.15    8.83
   0  18  -2   98.41    8.39
   0  18   2  104.95    7.65
   0 -18  -3  118.36    9.83
   0 -18  -3   86.51    8.83
   0 -18  -3   66.11    6.54
   0 -18   3   99.00    7.72
   0 -18   3   95.01    7.21
   0 -18   3   78.38    8.76
   0  18  -3   83.40    7.10
   0  18  -3   62.89    7.65
   0  18   3   75.09    6.25
   0 -18  -4    2.07    4.58
   0 -18  -4   -1.22    3.29
   0 -18  -4   -0.18    2.96
   0 -18   4    3.29    2.96
   0 -18   4    1.18    4.29
   0  18  -4    2.03    3.03
   0  18  -4   -0.55    3.58
   0  18   4   -1.00    2.33
   0 -18  -5  397.32   17.81
   0 -18  -5  323.49   15.41
   0 -18  -5  248.36    9.94
   0 -18   5  356.75   11.34
   0 -18   5  275.38   14.60
   0  18  -5  357.34   11.42
   0  18  -5  241.97   13.64
   0  18   5  225.97    9.53
   0 -18  -6  248.36   15.15
   0 -18  -6  226.23   13.45
   0 -18  -6  170.87    8.20
   0 -18   6  254.24    9.98
   0 -18   6  198.00   13.38
   0  18  -6  249.47    9.35
   0  18  -6  156.17   11.42
   0  18   6  166.44    8.13
   0 -18  -7  169.99   12.93
   0 -18  -7  159.42   14.37
   0 -18  -7  109.79    6.43
   0 -18   7  163.26    7.43
   0 -18   7  107.65   10.57
   0  18  -7  147.85    7.21
   0  18  -7  104.95   11.23
   0 -18  -8  714.64   24.80
   0 -18  -8  604.04   22.39
   0 -18  -8  431.03   11.60
   0 -18   8  670.49   13.34
   0 -18   8  518.79   21.25
   0  18  -8  647.20   13.04
   0  18  -8  445.59   19.44
   0  18   8  442.48   11.94
   0 -18  -9  349.10   18.59
   0 -18  -9  286.39   16.30
   0 -18  -9  187.47    7.87
   0 -18  -9  250.18    8.87
   0 -18   9  307.31    9.42
   0 -18   9  252.47   15.82
   0  18  -9  202.02   14.08
   0 -18 -10   12.42    7.87
   0 -18 -10   19.25    6.32
   0 -18 -10   10.57    3.14
   0 -18 -10   12.42    3.51
   0 -18  10   12.27    6.98
   0  18 -10   17.07    3.40
   0  18 -10   11.16    6.50
   0 -18 -11   13.64    8.72
   0 -18 -11    3.73    2.81
   0 -18 -11    2.55    2.88
   0 -18  11    7.43    3.10
   0 -18  11   -0.59    5.95
   0  18 -11    1.55    2.51
   0 -18 -12  175.01   16.41
   0 -18 -12  102.55    5.76
   0 -18 -12  117.81    6.28
   0 -18  12  176.31    6.36
   0 -18  12  110.34   12.93
   0  18 -12  148.85    5.76
   0 -18 -13   35.29   11.23
   0 -18 -13   22.43    3.81
   0 -18 -13   36.62    4.47
   0 -18  13   43.68    3.84
   0 -18  13   39.36   10.49
   0  18 -13   38.95    3.51
   0 -18 -14   25.79   10.46
   0 -18 -14   14.52    3.29
   0 -18 -14   25.87    4.03
   0 -18  14   31.63    3.47
   0 -18  14   25.57    8.83
   0 -18 -15   27.68    9.90
   0 -18 -15   22.50    3.62
   0 -18 -15   19.84    3.84
   0 -18  15    6.61    7.02
   0 -18 -16  520.49   26.75
   0 -18 -16  311.92   11.09
   0 -18 -16  376.63    9.83
   0 -18  16  418.57   24.32
   0 -18 -17    5.36    8.57
   0 -18 -17    1.66    3.07
   0 -18 -17    5.06    2.62
   0 -18  17   -5.76    7.50
   0 -18 -18   44.42   12.34
   0 -18 -18   21.36    4.43
   0 -18 -18   28.08    4.10
   0 -18  18   18.00    9.50
   0 -18 -19   -2.44    8.50
   0 -18 -19   -1.18    3.70
   0 -18 -19    0.22    2.55
   0 -18  19    0.63    7.43
   0 -18 -20   87.88   16.26
   0 -18 -20   64.26    4.91
   0 -18  20   77.75   15.93
   0 -18 -21    0.74   10.90
   0 -18 -21    1.70    2.55
   0 -18  21   -0.33    8.83
   0 -18 -22    4.73   12.01
   0 -18  22  -13.08    8.31
   0 -18 -23    0.81   10.75
   0 -18  23   12.45   10.05
   0 -18 -24   93.90   19.18
   0 -18  24   63.74   16.30
   0 -18 -25   10.24   12.90
   0 -18  25   12.75   11.94
   0 -18 -26   15.15   12.16
   0 -18  26   -4.25   10.68
   0 -18 -27   -4.51   11.01
   0 -18  27  -14.15    9.61
   0 -20   0  577.99   18.62
   0 -20   0  468.76   16.52
   0 -20   0  354.68   14.86
   0  20   0  344.81   14.41
   0 -20  -1    1.74    4.03
   0 -20  -1    4.40    4.43
   0 -20  -1    2.11    3.70
   0 -20   1    0.78    3.95
   0 -20   1    4.66    3.77
   0 -20   1   -0.59    3.62
   0  20  -1    4.32    3.47
   0  20   1   -1.48    2.62
   0 -20  -2    9.87    5.51
   0 -20  -2   15.11    5.36
   0 -20  -2    7.06    3.99
   0 -20   2   13.41    4.77
   0 -20   2   12.86    4.77
   0 -20   2    8.76    4.84
   0  20  -2   11.60    4.51
   0  20   2    6.91    3.62
   0 -20  -3  150.03   11.86
   0 -20  -3  126.38   10.64
   0 -20  -3   98.96    8.09
   0 -20   3  156.72    9.76
   0 -20   3  128.38    8.76
   0 -20   3   93.09    9.24
   0  20  -3   88.91    9.05
   0  20   3   92.09    7.50
   0 -20  -4  108.42   11.05
   0 -20  -4  104.14    9.64
   0 -20  -4   69.81    6.84
   0 -20   4  101.10    8.02
   0 -20   4   86.55    7.28
   0 -20   4   67.40    9.68
   0  20  -4   89.83    7.65
   0  20  -4   70.84    9.76
   0  20   4   65.63    6.65
   0 -20  -5   57.28    9.87
   0 -20  -5   52.88    8.68
   0 -20  -5   38.47    5.76
   0 -20   5   70.54    6.98
   0 -20   5   61.68    6.54
   0 -20   5   60.12   10.31
   0  20  -5   72.61    6.76
   0  20  -5   68.81   15.34
   0  20   5   33.30    5.54
   0 -20  -6  996.34   29.05
   0 -20  -6  774.77   24.76
   0 -20  -6  556.78   15.15
   0 -20   6  774.88   16.89
   0 -20   6  634.12   23.17
   0  20  -6  820.07   17.33
   0  20  -6  542.66   20.84
   0  20   6  574.81   15.30
   0 -20  -7   56.35   10.72
   0 -20  -7   47.82    8.87
   0 -20  -7   24.28    4.73
   0 -20   7   53.36    6.43
   0 -20   7   36.69    8.20
   0  20  -7   57.80    5.69
   0  20  -7   42.57    8.50
   0  20   7   31.04    5.06
   0 -20  -8   35.51    8.17
   0 -20  -8   22.54    4.32
   0 -20   8   32.56    4.58
   0  20  -8   38.54    4.99
   0  20  -8   30.93    7.61
   0  20   8   18.96    4.25
   0 -20  -9   32.96    8.76
   0 -20  -9   37.88    9.98
   0 -20  -9   23.61    4.29
   0 -20   9   37.36    4.77
   0 -20   9   21.69    7.43
   0  20  -9   33.22    4.58
   0  20  -9   20.95    7.39
   0  20   9   27.01    6.58
   0 -20 -10  817.15   29.08
   0 -20 -10  470.01   12.16
   0 -20 -10  555.56   13.56
   0 -20  10  123.46    9.72
   0 -20  10  593.73   24.83
   0  20 -10  652.97   18.99
   0 -20 -11   69.66   12.79
   0 -20 -11   51.44    5.14
   0 -20 -11   62.71    5.51
   0 -20  11   52.44   11.27
   0  20 -11   54.32    5.14
   0 -20 -12 1482.10   40.57
   0 -20 -12  842.98   15.04
   0 -20 -12 1078.12   16.85
   0 -20  12 1479.18   16.04
   0 -20  12 1068.95   34.81
   0  20 -12 1252.65   14.52
   0 -20 -13  373.93   22.36
   0 -20 -13  200.51    7.61
   0 -20 -13  251.39    8.46
   0 -20  13  236.28   17.92
   0  20 -13  312.44    6.61
   0 -20 -14   33.92   10.49
   0 -20 -14   33.89    4.32
   0 -20  14   24.02    8.98
   0 -20 -15  157.98   17.04
   0 -20 -15  120.65    5.76
   0 -20  15  137.50   15.59
   0 -20 -16   21.77    9.79
   0 -20 -16   10.13    3.99
   0 -20 -16    9.79    2.70
   0 -20  16   32.85   11.05
   0 -20 -17   13.97    9.72
   0 -20 -17   21.73    3.14
   0 -20 -17   24.20    3.18
   0 -20  17   21.88   10.83
   0 -20 -18   -3.21    8.83
   0 -20  18   -1.26    9.05
   0 -20 -19  106.76   17.66
   0 -20  19   79.93   16.33
   0 -20 -20   -7.65    8.20
   0 -20  20   -3.58    8.61
   0 -20 -21   25.31   13.89
   0 -20  21   20.58   11.49
   0 -20 -22  230.52   23.32
   0 -20  22  167.62   19.77
   0 -20 -23   -9.72    8.79
   0 -20  23   -3.47    9.46
   0 -20 -24   15.93   11.75
   0 -20  24    3.58   10.53
   0 -20 -25  254.31   26.68
   0 -20  25  201.36   23.87
   0 -20 -26    0.85   11.75
   0 -20  26    8.20   10.35
   0 -22   0  387.72   16.48
   0 -22   0  324.75   14.74
   0 -22   0  235.80   12.75
   0  22   0  224.01   12.56
   0 -22  -1  618.82   20.99
   0 -22  -1  519.05   18.81
   0 -22  -1  394.70   15.96
   0 -22   1  575.51   19.14
   0 -22   1  509.55   17.89
   0 -22   1  382.14   16.74
   0  22  -1  358.97   15.93
   0  22   1  347.40   14.93
   0 -22  -2  206.42   13.71
   0 -22  -2  197.85   12.53
   0 -22  -2  152.62   10.31
   0 -22   2  235.06   12.71
   0 -22   2  183.70   11.20
   0 -22   2  126.53   11.34
   0  22  -2  131.37   10.79
   0  22   2  133.73    9.53
   0 -22  -3 1288.13   31.15
   0 -22  -3 1200.66   29.42
   0 -22  -3  889.73   22.02
   0 -22   3 1346.70   26.83
   0 -22   3 1155.94   24.54
   0 -22   3  873.73   26.13
   0  22  -3  773.11   23.84
   0  22   3  837.92   21.25
   0 -22  -4 1222.53   31.23
   0 -22  -4 1002.73   33.11
   0 -22  -4  708.36   19.10
   0 -22   4 1155.06   23.98
   0 -22   4  963.08   21.58
   0 -22   4  784.89   25.57
   0  22  -4  703.00   23.76
   0  22   4  713.57   19.03
   0 -22  -5   -1.81    5.51
   0 -22  -5    2.11    4.77
   0 -22  -5    3.95    3.58
   0 -22   5    3.70    4.25
   0 -22   5    3.92    3.95
   0 -22   5   -0.04    5.65
   0  22  -5   -0.92    4.66
   0  22   5    2.03    3.44
   0 -22  -6  103.29   11.90
   0 -22  -6   95.86   12.82
   0 -22  -6   63.19    6.76
   0 -22   6  123.20    8.54
   0 -22   6   88.80    7.43
   0 -22   6   85.07   10.38
   0  22  -6   97.93    7.69
   0  22  -6   75.16    9.09
   0  22   6   59.68    6.36
   0 -22  -7  126.31   12.75
   0 -22  -7  100.92   10.83
   0 -22  -7   71.17    6.69
   0 -22   7  125.42    8.17
   0 -22   7  119.36    7.87
   0 -22   7   82.37   11.79
   0  22  -7   99.29    7.46
   0  22  -7   75.35   10.79
   0  22   7   68.22    6.54
   0 -22  -8  239.39   16.78
   0 -22  -8  135.66    8.09
   0 -22   8  204.98    9.42
   0 -22   8  185.84    8.87
   0 -22   8  163.59   13.93
   0  22  -8  176.79    8.46
   0  22   8  130.56    8.13
   0 -22  -9   -1.00    6.58
   0 -22  -9    0.48    2.81
   0 -22   9   -3.58    3.99
   0 -22   9    1.26    5.58
   0  22  -9   -0.92    2.77
   0  22   9   -1.44    2.70
   0 -22 -10   45.49   11.60
   0 -22 -10   25.17    4.55
   0 -22 -10   21.17    4.32
   0 -22  10   30.67    5.06
   0 -22  10   23.65    7.80
   0  22 -10   37.69    4.88
   0 -22 -11   19.25    8.28
   0 -22 -11    4.14    3.14
   0 -22  11   -8.17    5.73
   0 -22  11    9.16    6.76
   0 -22 -12  233.18   18.33
   0 -22 -12  127.19    6.84
   0 -22 -12  156.50    7.58
   0 -22  12   98.00    5.28
   0 -22  12  159.93   15.41
   0 -22 -13    7.24    8.39
   0 -22 -13    7.06    2.70
   0 -22 -13   10.20    3.21
   0 -22  13    1.63    6.65
   0 -22 -14  163.78   18.18
   0 -22 -14   98.81    5.62
   0 -22  14  111.93   16.37
   0 -22 -15   -3.95    8.39
   0 -22 -15   -0.96    2.25
   0 -22 -15    2.00    2.29
   0 -22  15   -4.80    5.88
   0 -22 -16  363.88   25.02
   0 -22  16  271.24   21.91
   0 -22 -17   -8.13    7.28
   0 -22  17  -12.16    6.98
   0 -22 -18    0.07    9.13
   0 -22  18    6.76   10.05
   0 -22 -19    7.32   10.31
   0 -22  19    5.17   10.35
   0 -22 -20  123.91   22.36
   0 -22  20   82.33   17.18
   0 -22 -21    8.13   10.83
   0 -22  21    6.10   10.38
   0 -22 -22   36.73   14.49
   0 -22  22   30.15   12.16
   0 -22 -23   11.90   12.34
   0 -22  23   17.04   11.49
   0 -22 -24   62.75   17.11
   0 -22  24   33.33   14.04
   0 -22 -25   53.25   15.96
   0 -22  25   19.03   12.64
   0 -22 -26   93.23   19.92
   0 -22  26   72.21   18.92
   0 -24   0  155.54   11.97
   0 -24   0  116.63   10.27
   0 -24   0   97.37    9.87
   0  24   0   81.85    8.43
   0 -24  -1  241.79   14.78
   0 -24  -1  231.18   13.78
   0 -24  -1  152.29   11.46
   0 -24   1  264.51   14.67
   0 -24   1  204.94   12.53
   0 -24   1  155.35   12.08
   0  24  -1  138.10   11.20
   0  24   1  144.01   10.61
   0 -24  -2  570.67   21.88
   0 -24  -2  370.98   15.96
   0 -24   2  569.34   19.55
   0 -24   2  478.55   17.63
   0 -24   2  362.40   17.85
   0  24  -2  318.06   18.81
   0  24   2  319.24   14.67
   0 -24  -3  111.49   11.49
   0 -24  -3   95.04   12.08
   0 -24  -3   73.28    8.43
   0 -24   3  110.90   10.13
   0 -24   3   78.01    8.46
   0 -24   3   81.45   11.53
   0  24  -3   55.10    9.87
   0  24   3   58.65    7.98
   0 -24  -4  239.02   16.15
   0 -24  -4  202.58   14.60
   0 -24  -4  164.26   10.57
   0 -24   4  242.60   12.68
   0 -24   4  213.30   11.64
   0 -24   4  148.11   12.64
   0  24  -4  128.75   11.49
   0  24   4  147.30    9.87
   0 -24  -5   -8.13    5.14
   0 -24  -5   -2.29    3.51
   0 -24   5   -2.18    3.99
   0 -24   5   -0.37    3.81
   0  24  -5   -1.18    3.88
   0  24   5   -3.58    2.99
   0 -24  -6   22.28    8.83
   0 -24  -6   23.47    8.94
   0 -24  -6   14.86    4.99
   0 -24   6   33.30    6.21
   0 -24   6   28.01    5.54
   0 -24   6   13.56    7.02
   0  24   6   13.23    4.77
   0 -24  -7   80.93   12.12
   0 -24  -7   59.86    7.39
   0 -24   7  107.83    8.50
   0 -24   7  107.17    8.09
   0 -24   7   80.48   13.12
   0  24   7   54.91    6.91
   0 -24  -8  218.36   17.63
   0 -24  -8  128.27    8.35
   0 -24   8  189.05    9.87
   0 -24   8  166.85    9.05
   0 -24   8  133.33   14.37
   0  24   8  134.55    8.76
   0 -24  -9   20.77    8.54
   0 -24  -9   13.78    4.14
   0 -24   9   21.65    4.99
   0 -24   9   22.36    4.62
   0 -24   9   14.37    8.24
   0  24   9   14.89    4.21
   0 -24 -10   16.00    8.09
   0 -24 -10   11.42    3.99
   0 -24  10   20.47    4.43
   0 -24  10    8.35    7.17
   0  24  10   10.83    4.21
   0 -24 -11  114.45   16.33
   0 -24 -11   58.61    5.80
   0 -24 -11   64.11    6.13
   0 -24  11   90.57    6.39
   0 -24  11    5.51    7.58
   0 -24  11   62.23   12.16
   0 -24 -12  -10.86    6.21
   0 -24 -12   -0.37    2.62
   0 -24  12   -3.33    6.06
   0 -24 -13   40.80   11.46
   0 -24 -13   34.92    4.69
   0 -24 -13   37.91    4.88
   0 -24  13   21.77    9.05
   0 -24 -14   75.72   15.67
   0 -24 -14   50.37    4.62
   0 -24  14   40.72   11.75
   0 -24 -15  329.70   24.54
   0 -24  15  230.26   19.84
   0 -24 -16   11.83    9.72
   0 -24  16   18.11    9.68
   0 -24 -17   31.52   11.83
   0 -24  17   26.35   11.05
   0 -24 -18   66.33   16.52
   0 -24  18   17.37   10.64
   0 -24 -20    8.94   12.49
   0 -24  20    4.62   10.35
   0 -24 -21    0.15   10.38
   0 -24  21   -8.68    8.35
   0 -24 -22   82.55   18.70
   0 -24  22   55.84   15.04
   0 -24 -23   -2.33   10.79
   0 -24  23    2.22   10.61
   0 -24 -24  108.75   20.07
   0 -24  24   62.04   16.85
   0 -24 -25    7.21   12.68
   0 -24  25   16.52   12.60
   0 -26   0 1140.98   29.86
   0 -26   0  935.74   26.98
   0 -26   0  670.78   23.35
   0  26   0  562.21   31.63
   0 -26  -1  536.71   21.36
   0 -26  -1  465.32   19.73
   0 -26  -1  381.40   17.48
   0 -26   1  526.77   20.36
   0 -26   1  446.95   18.40
   0 -26   1  358.01   18.03
   0  26  -1  328.81   16.89
   0  26   1  328.70   15.96
   0 -26  -2    6.58    5.95
   0 -26  -2    1.44    5.51
   0 -26  -2    2.14    4.99
   0 -26   2    1.48    5.43
   0 -26   2    6.02    5.25
   0 -26   2    8.65    6.50
   0  26  -2    5.36    5.25
   0  26   2    8.94    4.91
   0 -26  -3    7.28    6.98
   0 -26  -3   -0.52    5.10
   0 -26  -3    5.21    4.99
   0 -26   3    0.89    5.43
   0 -26   3    0.30    4.51
   0  26  -3   -1.85    4.29
   0  26   3    9.13    4.95
   0 -26  -4   -5.80    6.47
   0 -26  -4   -0.92    4.95
   0 -26  -4    0.18    4.18
   0 -26   4    3.62    4.88
   0 -26   4    0.15    4.43
   0 -26   4    2.77    5.73
   0  26  -4   -0.74    4.47
   0  26   4    2.29    3.62
   0 -26  -5   29.45    9.76
   0 -26  -5   18.81    5.65
   0 -26   5   38.69    6.98
   0 -26   5   32.89    6.69
   0 -26   5   31.78    9.16
   0  26   5   16.11    6.06
   0 -26  -6  384.35   21.06
   0 -26  -6  255.68   12.86
   0 -26   6  347.66   14.52
   0 -26   6  311.56   13.67
   0 -26   6  239.94   16.96
   0  26   6  218.51   11.90
   0 -26  -7  370.75   21.62
   0 -26  -7  231.22   11.75
   0 -26   7  335.17   13.89
   0 -26   7  293.93   13.01
   0 -26   7  217.58   17.41
   0  26   7  217.77   11.38
   0 -26  -8  341.89   21.91
   0 -26  -8  207.64   10.86
   0 -26   8  323.12   13.23
   0 -26   8  280.00   11.90
   0 -26   8  239.46   18.55
   0  26   8  198.48   10.72
   0 -26  -9   -7.24    6.43
   0 -26  -9    1.66    3.70
   0 -26   9   -3.07    3.73
   0 -26   9    1.03    3.55
   0 -26   9    2.29    6.32
   0  26   9   -0.52    3.51
   0 -26 -10  462.99   25.94
   0 -26 -10  269.28   11.34
   0 -26  10  455.97   13.49
   0 -26  10  423.60   12.86
   0 -26  10  299.10   20.29
   0  26  10  256.42   11.16
   0 -26 -11   56.21   12.38
   0 -26 -11   40.76    5.95
   0 -26  11   57.20    6.39
   0 -26  11   16.59   13.97
   0 -26  11   43.35   11.60
   0 -26 -12  279.33   22.47
   0 -26 -12  182.77    8.79
   0 -26 -12  206.90    9.24
   0 -26  12   32.41    6.17
   0 -26  12  195.82   18.88
   0 -26 -13  214.88   19.95
   0 -26 -13  131.81    7.17
   0 -26  13  140.20   16.37
   0 -26 -14   95.12   16.89
   0 -26 -14   73.20    6.36
   0 -26 -14   80.08    5.69
   0 -26  14   88.54   15.34
   0 -26 -15   28.01   14.26
   0 -26 -15   27.90    3.33
   0 -26  15    5.51    8.76
   0 -26 -16   31.71   12.86
   0 -26  16   35.51   12.19
   0 -26 -17   61.68   15.63
   0 -26  17   50.85   13.86
   0 -26 -18   27.57   20.88
   0 -26 -19   48.37   15.15
   0 -26  19   36.66   13.64
   0 -26 -20   93.05   18.22
   0 -26  20   51.48   14.74
   0 -26 -21    7.10   11.09
   0 -26  21   -0.26    9.31
   0 -26 -22   93.42   19.88
   0 -26  22   45.19   14.60
   0 -26 -23    4.77   12.79
   0 -26  23    2.81   11.57
   0 -26 -24   13.67   15.19
   0 -26  24    3.47   11.20
   0 -28   0 1049.52   29.97
   0 -28   0  870.77   26.87
   0 -28   0  664.72   24.32
   0  28   0  608.40   22.73
   0 -28  -1  301.95   17.96
   0 -28  -1  242.19   15.96
   0 -28  -1  192.12   13.93
   0 -28   1  285.58   16.59
   0 -28   1  225.86   14.71
   0 -28   1  203.32   17.66
   0  28  -1  153.10   12.86
   0  28   1  172.20   12.90
   0 -28  -2  292.67   21.29
   0 -28  -2  211.85   14.82
   0 -28  -2  177.71   13.01
   0 -28   2  279.07   16.30
   0 -28   2  240.75   14.37
   0 -28   2  173.94   13.86
   0  28  -2  180.07   13.52
   0 -28  -3   52.77   11.20
   0 -28  -3   25.35    7.02
   0 -28   3   28.97    7.39
   0 -28   3   38.99    8.13
   0 -28   3   31.34    9.02
   0  28   3   28.05    7.10
   0 -28  -4   18.03    8.91
   0 -28  -4   12.49    5.76
   0 -28   4   19.33    6.69
   0 -28   4   23.76    6.39
   0 -28   4   16.41    8.39
   0  28   4   13.49    5.43
   0 -28  -5   67.96   12.71
   0 -28  -5   33.04    7.21
   0 -28   5   71.51    9.87
   0 -28   5   54.21    8.50
   0 -28   5   48.70   10.61
   0  28   5   36.81    7.43
   0 -28  -6   21.36    9.28
   0 -28  -6   15.59    5.73
   0 -28   6   19.70    5.99
   0 -28   6   24.28    6.28
   0 -28   6   15.52    8.28
   0  28   6    8.68    5.03
   0 -28  -7   11.31    7.98
   0 -28  -7    2.25    3.84
   0 -28   7    7.76    5.17
   0 -28   7    8.83    4.62
   0 -28   7    1.88    6.61
   0  28   7    2.14    4.43
   0 -28  -8  297.03   20.62
   0 -28  -8  213.04   11.71
   0 -28   8  309.19   13.60
   0 -28   8  294.45   12.90
   0 -28   8  225.64   18.62
   0  28   8  194.52   11.12
   0 -28  -9  140.87   15.96
   0 -28  -9   81.33    7.95
   0 -28   9  145.04    9.72
   0 -28   9  106.83    8.57
   0 -28   9  100.37   15.11
   0  28   9   79.60    7.76
   0 -28 -10   10.20    8.61
   0 -28 -10   -1.11    3.66
   0 -28  10   -0.81    3.99
   0 -28  10    1.33    3.77
   0 -28  10    1.07    8.06
   0  28  10   -1.48    4.03
   0 -28 -11  290.16   21.95
   0 -28 -11  192.53   10.01
   0 -28 -11  199.03   10.24
   0 -28  11  296.74   11.23
   0 -28  11  264.66   10.68
   0 -28  11  185.29   18.11
   0  28  11  167.36    9.46
   0 -28 -12  325.89   23.91
   0 -28 -12  197.74    9.72
   0 -28 -12  222.94   10.01
   0 -28  12  304.35   10.01
   0 -28  12  180.55   18.14
   0 -28 -13    7.72    8.65
   0 -28 -13    3.33    3.47
   0 -28 -13    4.25    5.43
   0 -28  13   -2.55    7.65
   0 -28 -14   13.30   11.38
   0 -28 -14    2.25    3.10
   0 -28 -14    6.32    3.36
   0 -28  14    9.72    8.83
   0 -28 -15   41.09   13.38
   0 -28  15   24.65   10.61
   0 -28 -16   97.00   18.40
   0 -28  16   86.91   16.92
   0 -28 -17    1.48    9.61
   0 -28  17    4.36    9.79
   0 -28 -18   -6.13   11.20
   0 -28  18   -3.40    8.06
   0 -28 -19    7.10   12.45
   0 -28  19    7.91   10.75
   0 -28 -20  259.34   25.61
   0 -28  20  225.42   23.54
   0 -28 -21   -4.69   12.31
   0 -28  21    4.43   10.61
   0 -28 -22   20.66   14.89
   0 -28  22    6.47   12.01
   0 -28 -23   11.79   11.90
   0 -28  23    3.07   11.42
   0 -30   0  162.52   13.34
   0 -30   0  123.06   12.79
   0  30   0  113.15   11.46
   0 -30  -1   25.09    8.98
   0 -30  -1    6.65    7.72
   0 -30  -1   14.45    7.13
   0 -30   1   27.20    7.91
   0 -30   1   23.72    7.58
   0 -30   1   16.74    7.69
   0  30   1   18.14    6.98
   0 -30  -2    2.55    6.39
   0 -30  -2   -0.92    5.14
   0 -30   2    5.03    6.36
   0 -30   2   -0.55    5.32
   0 -30   2   12.12    7.58
   0  30   2    9.13    6.06
   0 -30  -3  147.26   15.30
   0 -30  -3   86.73   10.13
   0 -30   3  151.18   13.08
   0 -30   3   98.52   14.34
   0  30   3   94.53   10.53
   0 -30  -4    6.98    8.06
   0 -30  -4    6.65    4.91
   0 -30   4    6.54    5.80
   0 -30   4   -2.29    4.58
   0 -30   4    3.47    7.02
   0 -30  -5   47.00   11.68
   0 -30  -5   15.93    5.91
   0 -30   5   22.36    7.54
   0 -30   5   23.35    6.47
   0 -30   5   17.63    8.06
   0  30   5   12.79    6.06
   0 -30  -6   -0.18    8.46
   0 -30  -6    1.52    5.10
   0 -30   6    2.59    5.54
   0 -30   6   -0.07    4.62
   0 -30   6    1.85    6.65
   0  30   6   -1.44    4.03
   0 -30  -7  227.63   19.84
   0 -30  -7  138.87   10.83
   0 -30   7  231.92   13.38
   0 -30   7  158.27   11.20
   0 -30   7  133.29   17.63
   0  30   7  130.37   10.38
   0 -30  -8  263.81   21.14
   0 -30  -8  140.02   10.68
   0 -30   8  245.56   13.08
   0 -30   8  211.15   11.90
   0 -30   8  152.29   16.04
   0  30   8  155.50   10.83
   0 -30  -9   53.92   13.97
   0 -30  -9   35.66    6.98
   0 -30   9   34.59    6.91
   0 -30   9   47.12    7.28
   0 -30   9   24.91    9.79
   0  30   9   31.26    6.39
   0 -30 -10  260.93   21.32
   0 -30 -10  164.81   10.38
   0 -30  10  293.37   12.86
   0 -30  10  229.30   11.42
   0 -30  10  184.58   18.70
   0  30  10  177.75   10.72
   0 -30 -11   59.16   13.30
   0 -30 -11   49.81    7.43
   0 -30  11   69.55    7.50
   0 -30  11   60.97    7.21
   0 -30  11   35.22   11.75
   0  30  11   48.30    7.28
   0 -30 -12  298.18   24.24
   0 -30 -12  156.76    9.46
   0 -30 -12  158.35    9.46
   0 -30  12  280.14   10.20
   0 -30  12  179.08   19.40
   0 -30 -13   49.00   14.45
   0 -30 -13   21.21    5.06
   0 -30 -13   26.05    5.10
   0 -30  13   26.79   10.94
   0 -30 -14   31.15   12.16
   0 -30 -14   25.98    4.21
   0 -30 -14   30.78    6.69
   0 -30  14   22.50   11.60
   0 -30 -15   31.26   21.77
   0 -30  15   44.60   20.84
   0 -30 -16   48.19   14.37
   0 -30  16   23.84   11.60
   0 -30 -17   -9.46   10.57
   0 -30  17   -6.32    9.76
   0 -30 -18   19.18   13.45
   0 -30  18   18.74   13.52
   0 -30 -19   -0.04   12.12
   0 -30  19   -3.07    9.02
   0 -30 -20    3.51   11.86
   0 -30  20    1.63   10.72
   0 -30 -21   21.06   15.41
   0 -30  21    7.54   11.23
   0 -30 -22    4.99   13.89
   0 -30  22   -0.37   12.38
   0 -30 -23    8.13   12.56
   0 -30  23    9.83   13.82
   0 -32   0   53.92   10.64
   0 -32   0   14.78    7.98
   0 -32  -1   75.90   13.16
   0 -32  -1   47.97    9.76
   0 -32   1   81.33   12.60
   0 -32   1   69.88   11.16
   0 -32   1   61.31   11.83
   0 -32  -2  131.26   15.04
   0 -32  -2   87.17   12.38
   0 -32   2  123.02   16.67
   0 -32   2  113.08   11.71
   0 -32   2   95.56   13.82
   0  32   2   85.44   11.83
   0 -32  -3   20.07    9.24
   0 -32  -3   12.23    6.80
   0 -32   3   20.62    7.98
   0 -32   3   24.91    7.98
   0 -32   3   19.51    8.91
   0  32   3   22.17    7.02
   0 -32  -4   98.92   14.89
   0 -32  -4   65.37   10.09
   0 -32   4  100.51   11.97
   0 -32   4   76.46   10.46
   0 -32   4   69.18   13.16
   0  32   4   67.96   10.53
   0 -32  -5   65.85   13.19
   0 -32  -5   34.44    8.24
   0 -32   5   71.10   10.94
   0 -32   5   70.32   11.49
   0 -32   5   43.46   11.60
   0  32   5   42.02    8.46
   0 -32  -6   63.86   14.04
   0 -32  -6   37.06    8.06
   0 -32   6   80.48   10.75
   0 -32   6   56.02    9.02
   0 -32   6   47.60   11.79
   0 -32  -7   22.99    9.64
   0 -32  -7    8.72    5.25
   0 -32   7   22.54    6.98
   0 -32   7    8.61    5.47
   0 -32   7   15.89    9.31
   0  32   7    7.39    5.80
   0 -32  -8  122.39   17.29
   0 -32  -8   85.44    9.35
   0 -32   8  162.30   11.97
   0 -32   8  138.98   10.79
   0 -32   8  123.13   14.93
   0  32   8   92.01    9.35
   0 -32  -9   59.09   13.19
   0 -32  -9   30.71    7.17
   0 -32   9   60.64    8.57
   0 -32   9   43.64    7.65
   0 -32   9   46.38   12.45
   0  32   9   37.73    7.76
   0 -32 -10    4.55    8.43
   0 -32 -10    0.78    4.77
   0 -32  10   -0.78    4.58
   0 -32  10    0.15    4.58
   0 -32  10    1.26    7.91
   0  32  10    4.77    4.55
   0 -32 -11   34.07   11.83
   0 -32 -11   15.74    5.43
   0 -32  11   18.96    5.54
   0 -32  11   10.09    5.40
   0 -32  11   24.83   10.64
   0  32  11   11.23    5.40
   0 -32 -12   18.22   11.57
   0 -32 -12    6.54    4.51
   0 -32  12   11.16    4.62
   0 -32  12    0.78    9.46
   0 -32 -13   21.69   12.60
   0 -32 -13   12.38    4.32
   0 -32 -13   14.45    4.36
   0 -32  13   13.49    3.62
   0 -32  13    4.18    8.39
   0 -32 -14  175.16   26.68
   0 -32 -14  105.24    6.80
   0 -32  14  122.50   22.91
   0 -32 -15   85.07   17.52
   0 -32  15   33.92   12.97
   0 -32 -16   14.89   13.04
   0 -32  16   15.59   11.12
   0 -32 -17   44.01   15.04
   0 -32  17   11.64   11.86
   0 -32 -18    2.99   11.60
   0 -32  18   -0.92   10.24
   0 -32 -19   36.36   15.52
   0 -32  19   36.44   15.41
   0 -32 -20   10.20   12.68
   0 -32  20    5.99   11.38
   0 -32 -21   43.68   16.26
   0 -32  21   29.01   13.75
   0 -32 -22  115.44   23.47
   0 -32  22   53.18   17.77
   0 -34   0  196.56   17.18
   0 -34   0  112.52   13.75
   0 -34  -1   73.57   13.71
   0 -34  -1   55.50   11.38
   0 -34   1   62.64   12.42
   0 -34   1   41.46   10.35
   0 -34  -2   33.96   10.94
   0 -34  -2   28.90    9.02
   0 -34   2   34.88    9.72
   0 -34   2   20.66    9.72
   0 -34  -3   -6.61    8.72
   0 -34  -3    3.81    6.47
   0 -34   3   -1.37    6.69
   0 -34   3    0.41    5.69
   0 -34   3    3.99    7.50
   0 -34  -4   -9.35    7.32
   0 -34  -4    2.59    5.73
   0 -34   4   -1.22    6.50
   0 -34   4    2.73    5.88
   0 -34   4    1.40    6.84
   0  34   4   -2.85    4.62
   0 -34  -5   10.98    8.83
   0 -34  -5    1.44    5.84
   0 -34   5    4.99    6.84
   0 -34   5    5.54    6.36
   0 -34   5    3.73    7.13
   0  34   5   -0.41    5.95
   0 -34  -6  237.76   20.95
   0 -34  -6  144.89   12.82
   0 -34   6  236.72   15.41
   0 -34   6  192.31   16.22
   0 -34   6  154.80   17.52
   0  34   6  125.27   14.97
   0 -34  -7    4.36    8.54
   0 -34  -7    7.39    6.32
   0 -34   7    8.17    6.39
   0 -34   7    6.13    6.43
   0 -34   7    8.13    7.87
   0  34   7    8.83    5.91
   0 -34  -8  117.22   17.52
   0 -34  -8   70.80   10.05
   0 -34   8  128.04   11.60
   0 -34   8   99.59   10.64
   0 -34   8   76.46   14.45
   0  34   8   78.67   11.83
   0 -34  -9   42.24   13.67
   0 -34  -9   39.80    7.87
   0 -34   9   46.64    8.39
   0 -34   9   33.07    7.13
   0 -34   9   24.17   10.72
   0  34   9   29.19    7.35
   0 -34 -10   69.99   16.59
   0 -34 -10   48.04    8.13
   0 -34  10   72.28    8.91
   0 -34  10   51.88    7.76
   0 -34  10   41.46   12.27
   0  34  10   36.18    7.72
   0 -34 -11   37.03   13.45
   0 -34 -11   29.08    6.65
   0 -34  11   26.72    6.61
   0 -34  11   36.55    6.39
   0 -34  11   15.59   10.72
   0  34  11   26.31    6.65
   0 -34 -12    9.50   12.08
   0 -34 -12    5.32    4.99
   0 -34 -12    3.73    4.99
   0 -34  12    6.43    4.77
   0 -34  12   -4.29    5.47
   0 -34  12   -1.59   16.63
   0 -34 -13   10.01   11.12
   0 -34 -13    7.13    4.51
   0 -34 -13   18.29    5.32
   0 -34  13    2.40    9.24
   0 -34 -14  102.77   18.74
   0 -34 -14   58.90    6.28
   0 -34  14   61.01   15.34
   0 -34 -15   87.06   18.07
   0 -34  15   49.63   15.15
   0 -34 -16   46.41   15.93
   0 -34  16   35.51   13.82
   0 -34 -17   30.75   15.52
   0 -34  17   30.67   14.04
   0 -34 -18    0.92   11.12
   0 -34  18   -1.81   10.16
   0 -34 -19    3.21   12.86
   0 -34  19    0.89   10.83
   0 -34 -20   33.96   16.19
   0 -34  20   31.23   15.19
   0 -34 -21   11.31   13.67
   0 -34  21   -8.28    9.68
   0 -36   0 1128.41   36.51
   0 -36   0  781.57   30.67
   0 -36  -1  190.20   18.11
   0 -36  -1  126.94   16.41
   0 -36   1  212.22   18.18
   0 -36   1  156.87   16.26
   0 -36  -2  144.01   17.37
   0 -36  -2  111.19   13.34
   0 -36   2  163.82   16.33
   0 -36   2   94.38   14.52
   0 -36  -3   16.19   10.86
   0 -36  -3   15.59    7.21
   0 -36   3   13.64    8.28
   0 -36   3   10.13    8.54
   0 -36  -4    5.25    9.09
   0 -36  -4    3.70    6.50
   0 -36   4   -5.25    6.76
   0 -36   4   -8.57    6.84
   0 -36  -5    0.85    8.28
   0 -36  -5   -2.62    5.28
   0 -36   5    3.77    6.50
   0 -36   5   -5.84    6.61
   0 -36  -6   29.49   12.42
   0 -36  -6   16.63    8.02
   0 -36   6   14.08    7.91
   0 -36   6   29.60    8.31
   0 -36   6   16.15    9.90
   0  36   6   11.31    6.98
   0 -36  -7    4.88    9.68
   0 -36  -7    2.66    5.99
   0 -36   7   13.67    7.06
   0 -36   7    6.98    6.36
   0 -36   7   -2.73    7.76
   0  36   7    7.21    6.73
   0 -36  -8   66.15   15.67
   0 -36  -8   41.94    8.35
   0 -36   8   60.57    9.72
   0 -36   8   60.23    9.79
   0 -36   8   43.68   12.60
   0  36   8   44.53    9.35
   0 -36  -9   10.94   11.12
   0 -36  -9    2.92    5.54
   0 -36   9    1.96    5.84
   0 -36   9    2.48    5.58
   0 -36   9    0.33    8.09
   0 -36 -10  104.73   18.33
   0 -36 -10   69.55    9.98
   0 -36  10  140.46   11.49
   0 -36  10  100.77    9.94
   0 -36  10   56.32   14.19
   0  36  10   66.70    9.94
   0 -36 -11    0.44   10.38
   0 -36 -11   -0.74    4.47
   0 -36  11    7.61    6.65
   0 -36  11    6.10    5.06
   0 -36  11   11.90    9.31
   0  36  11   -4.91    5.06
   0 -36 -12   10.94   11.12
   0 -36 -12   -4.77    3.81
   0 -36 -12    4.29    4.55
   0 -36  12   -1.07    8.46
   0 -36 -13    3.03   11.09
   0 -36 -13   -6.80    3.92
   0 -36 -13   -3.07    4.36
   0 -36  13    4.58    9.02
   0 -36 -14   36.66   14.78
   0 -36 -14   26.83    5.21
   0 -36 -14   42.94    5.88
   0 -36  14   46.56   14.71
   0 -36 -15   10.79   13.67
   0 -36  15   11.79   12.05
   0 -36 -16   83.26   18.99
   0 -36  16   51.29   16.70
   0 -36 -17   19.62   14.23
   0 -36  17   12.86   13.04
   0 -36 -18   12.42   11.68
   0 -36  18    5.95   10.72
   0 -36 -19   63.71   18.81
   0 -36  19   20.40   14.74
   0 -38   0  974.28   35.40
   0 -38   0  683.97   29.56
   0 -38  -1  309.38   22.47
   0 -38  -1  208.57   17.70
   0 -38   1  315.40   22.39
   0 -38   1  242.64   19.36
   0 -38  -2   17.18   10.53
   0 -38  -2    8.46    7.87
   0 -38   2   28.12   10.24
   0 -38   2    5.95    6.98
   0 -38  -3  151.51   17.18
   0 -38  -3   99.59   14.23
   0 -38   3  152.25   16.37
   0 -38   3   90.94   15.26
   0 -38  -4   -6.43    8.43
   0 -38  -4    6.21    7.13
   0 -38   4    2.25    6.95
   0 -38   4   -1.74    7.87
   0 -38  -5   18.18   11.42
   0 -38  -5   11.12    7.50
   0 -38   5    8.35    8.72
   0 -38   5   11.16    9.53
   0 -38  -6  124.72   18.81
   0 -38  -6   72.80   11.49
   0 -38   6  107.39   13.30
   0 -38   6   93.49   11.46
   0 -38   6   64.82   14.37
   0 -38  -7    4.91   10.35
   0 -38  -7    2.03    6.06
   0 -38   7   -3.81    6.10
   0 -38   7   -0.48    6.50
   0 -38   7    1.74    9.87
   0 -38  -8   54.03   15.56
   0 -38   8   45.56    9.50
   0 -38   8   42.98    8.39
   0 -38   8   41.24   13.71
   0  38   8   35.77    8.35
   0 -38  -9   45.45    8.87
   0 -38   9   69.51   10.24
   0 -38   9   56.39    9.57
   0 -38   9   48.74   16.85
   0  38   9   35.70    8.79
   0 -38 -10   17.48   11.09
   0 -38 -10    4.18    5.73
   0 -38  10   24.98    6.87
   0 -38  10   17.70   12.01
   0  38  10    4.99    8.24
   0 -38 -11  -12.53    9.50
   0 -38 -11    0.92    5.03
   0 -38  11    9.94   10.79
   0  38  11  -12.23    5.25
   0 -38 -12   68.70   18.29
   0 -38 -12   33.48    7.39
   0 -38 -12   35.88    6.98
   0 -38  12   40.94   14.01
   0 -38 -13   37.14   15.52
   0 -38 -13   28.53    6.06
   0 -38  13   13.04   12.86
   0 -38 -14   10.31   12.16
   0 -38 -14    4.62    4.21
   0 -38  14    7.17   12.60
   0 -38 -15  154.65   24.76
   0 -38  15   83.77   18.03
   0 -38 -16   36.03   16.22
   0 -38  16   19.66   12.90
   0 -38 -17   -4.10   11.57
   0 -38  17    5.95   13.04
   0 -38 -18   -4.88   11.68
   0 -38  18    1.96    9.98
   0 -40   0  224.12   20.10
   0 -40   0  151.66   16.07
   0 -40  -1   76.64   14.49
   0 -40  -1   45.34   11.53
   0 -40   1   52.55   12.97
   0 -40   1   51.07   12.34
   0 -40  -2   11.34   10.83
   0 -40  -2   10.98    8.39
   0 -40   2   -4.66    8.43
   0 -40   2    5.95    7.83
   0 -40  -3  140.98   19.44
   0 -40  -3  131.78   15.11
   0 -40   3  148.52   16.33
   0 -40   3  104.80   15.89
   0 -40  -4   -1.77    8.91
   0 -40  -4    1.92    6.84
   0 -40   4    2.40    9.05
   0 -40  -5   83.74   16.67
   0 -40  -5   41.31   10.16
   0 -40   5   66.74   12.05
   0 -40   5   45.16   13.89
   0 -40  -6    9.79   10.46
   0 -40  -6   13.04    7.39
   0 -40   6    1.00    7.13
   0 -40   6    6.13    9.35
   0 -40  -7   -1.29    4.88
   0 -40   7   -0.48    7.13
   0 -40   7   20.44   17.81
   0 -40  -8  194.15   21.95
   0 -40  -8  148.52   14.19
   0 -40   8  249.95   17.44
   0 -40   8  214.52   15.41
   0 -40   8  126.20   21.14
   0 -40  -9   78.34   18.03
   0 -40  -9   38.76   11.34
   0 -40   9   58.61    9.46
   0 -40   9   57.91   16.41
   0  40   9   41.20    9.76
   0 -40 -10  236.65   24.28
   0 -40 -10  140.46   12.05
   0 -40  10  122.06   20.40
   0  40  10  101.22   12.31
   0 -40 -11   99.11   20.14
   0 -40 -11   70.73    9.72
   0 -40  11   71.91   16.19
   0 -40 -12   10.35   14.04
   0 -40 -12    8.68    5.36
   0 -40  12   18.74   11.79
   0 -40 -13   12.71   13.56
   0 -40 -13    3.84    4.88
   0 -40  13   11.42   10.72
   0 -40 -14  146.45   22.50
   0 -40 -14  128.89    8.50
   0 -40  14  125.24   21.36
   0 -40 -15   16.96   12.86
   0 -40  15    2.70   10.98
   0 -40 -16   -3.10   12.56
   0 -40  16    0.55   12.01
   0 -42   0  509.15   28.79
   0 -42   0  371.49   24.91
   0 -42  -1    1.85    9.64
   0 -42  -1   -6.32    7.02
   0 -42   1   12.64    9.64
   0 -42   1    2.73    7.50
   0 -42  -2   47.93   14.04
   0 -42  -2   39.13   11.09
   0 -42   2   56.06   13.38
   0 -42   2   46.78   12.86
   0 -42  -3    5.54   10.31
   0 -42  -3   -2.55    6.87
   0 -42   3    6.43    8.54
   0 -42   3    9.94    9.76
   0 -42  -4    3.62   10.94
   0 -42  -4    1.40    6.43
   0 -42   4   -0.22    8.54
   0 -42   4   -2.14    8.24
   0 -42  -5   20.18   19.33
   0 -42  -5    5.84    7.58
   0 -42   5   -2.48    7.91
   0 -42   5   -0.55   10.46
   0 -42  -6    4.84   12.42
   0 -42  -6   -2.00    6.69
   0 -42   6    3.33    8.94
   0 -42   6   -7.24    9.28
   0 -42  -7   -8.06   10.98
   0 -42  -7    6.80    8.24
   0 -42   7    5.65    8.02
   0 -42   7   12.93   10.38
   0 -42  -8   61.68   15.89
   0 -42  -8   40.32    9.57
   0 -42   8   34.77   14.93
   0 -42  -9  265.59   27.12
   0 -42  -9  149.99   13.41
   0 -42   9  131.67   21.25
   0 -42 -10    1.11   10.35
   0 -42 -10    7.80    7.32
   0 -42  10   -4.40   10.42
   0 -42 -11   36.73   16.37
   0 -42 -11   36.95    7.83
   0 -42  11   28.97   14.82
   0 -42 -12   -2.85   11.34
   0 -42 -12   -4.21    4.62
   0 -42  12   -3.84   11.01
   0 -42 -13   44.46   15.74
   0 -42 -13   33.78    6.95
   0 -42  13   33.78   14.71
   0 -42 -14   36.18   16.74
   0 -42  14   24.17   15.00
   0 -42 -15    0.07   14.01
   0 -42  15    0.92   10.13
   0 -44   0   11.75   10.27
   0 -44   0    0.37    8.20
   0 -44  -1   -1.63   10.24
   0 -44  -1   -1.88    7.43
   0 -44   1   -0.04    9.16
   0 -44   1   -5.73    6.58
   0 -44  -2   13.38   12.71
   0 -44  -2    2.77    8.46
   0 -44   2   22.02   11.27
   0 -44   2   13.38    9.83
   0 -44  -3   37.69   21.03
   0 -44  -3   18.48    9.39
   0 -44   3   37.84   12.42
   0 -44   3   21.10   11.90
   0 -44  -4    7.13   12.60
   0 -44  -4   10.46    8.24
   0 -44   4   14.45    9.64
   0 -44   4   12.12   10.16
   0 -44  -5    8.72   11.83
   0 -44  -5    1.59    7.39
   0 -44   5    9.64    8.65
   0 -44   5    2.88   10.16
   0 -44  -6    4.88   11.86
   0 -44  -6    3.73    7.43
   0 -44   6    1.26    8.17
   0 -44   6    5.51    9.57
   0 -44  -7    6.69   13.27
   0 -44  -7   10.05    7.43
   0 -44   7   -2.22   10.09
   0 -44  -8   80.12   18.59
   0 -44  -8   60.16   11.64
   0 -44   8   43.97   14.93
   0 -44  -9  141.53   23.35
   0 -44  -9   88.25   12.75
   0 -44   9  107.76   19.77
   0 -44 -10   35.59   14.89
   0 -44 -10   16.63    7.43
   0 -44  10   12.79   10.90
   0 -44 -11   24.91   15.00
   0 -44  11    4.18   13.41
   0 -44 -12   49.59   16.89
   0 -44 -12   11.71    7.10
   0 -44  12   11.68   12.79
   0 -46   0  556.48   31.30
   0 -46  -1   22.28   11.46
   0 -46   1   26.50   11.97
   0 -46   1   16.52   11.71
   0 -46  -2   46.15   14.30
   0 -46  -2   25.50   11.16
   0 -46   2   50.52   13.78
   0 -46   2   26.24   12.71
   0 -46  -3    8.98   12.45
   0 -46  -3    4.29    8.68
   0 -46   3   -4.69    9.02
   0 -46   3    9.50   11.57
   0 -46  -4   13.56   13.16
   0 -46  -4    8.54    9.20
   0 -46   4    5.69   10.16
   0 -46   4    8.61   10.79
   0 -46  -5   -1.15   11.94
   0 -46  -5    2.25    8.65
   0 -46   5   16.26   10.09
   0 -46   5   12.31   11.49
   0 -46  -6   -3.55   12.45
   0 -46  -6    2.25    7.35
   0 -46   6   -7.50    8.50
   0 -46  -7   17.89   13.89
   0 -46  -7   26.27    9.02
   0 -46   7   19.77   12.53
   0 -46  -8   27.79   15.19
   0 -46  -8   15.30    8.28
   0 -46   8    2.77    9.98
   0 -46  -9    6.39   12.71
   0 -46  -9    2.85    6.80
   0 -46   9   11.34   11.53
   0 -46 -10   35.18   16.22
   0 -46 -10   12.90    7.98
   0 -46  10   41.13   14.15
   0 -48   0   74.83   17.07
   0 -48   0   55.69   15.22
   0 -48  -1  116.44   19.59
   0 -48  -1   76.16   16.37
   0 -48   1   63.71   16.15
   0 -48  -2   -7.46   10.57
   0 -48   2    4.47   10.86
   0 -48   2   10.83   11.12
   0 -48  -3   14.41   13.97
   0 -48  -3   16.63   11.09
   0 -48   3    8.43   10.83
   0 -48   3    7.06   10.31
   0 -48  -4   -7.65   10.64
   0 -48  -4    5.65    8.31
   0 -48   4    2.22    9.72
   0 -48   4   -8.65    9.53
   0 -48  -5    1.52   11.12
   0 -48  -5   -1.81    7.50
   0 -48   5   -6.91    9.57
   0 -48  -6   64.85   18.00
   0 -48  -6   34.85   11.60
   0 -48   6   36.81   14.26
  -1  -1  29   -5.21    8.87
  -1   1  29   -4.66    8.28
   1  -1 -29   46.12    9.20
   1   1 -29   43.09   13.04
  -1  -1  28    9.02    8.50
  -1   1  28   -0.11    8.09
   1   1 -28   -2.44    7.72
  -1  -1  27   15.82    8.76
  -1   1  27   20.29    8.46
   1  -1 -27   21.77    6.47
  -1  -1  26    2.66    8.31
  -1   1  26   -8.79    7.39
   1  -1 -26    4.55    4.25
   1   1 -26    3.14    6.21
  -1  -1  25   54.06   12.19
  -1   1  25   62.97   12.08
   1  -1 -25    3.77    4.69
   1   1 -25    1.88    5.32
  -1  -1  24   67.48   12.60
  -1   1  24   78.45   13.52
   1  -1 -24   26.13    8.13
   1   1 -24    4.84    4.06
  -1  -1  23  157.90   16.07
  -1   1  23  171.21   15.59
   1  -1 -23  102.10   12.45
   1   1 -23   13.23    5.65
  -1  -1  22  160.78   15.30
  -1   1  22  142.79   14.12
   1  -1 -22  148.33   15.04
   1   1 -22   36.36    8.94
  -1  -1  21  161.15   14.74
  -1   1  21  132.15   13.86
   1  -1 -21  180.81   15.26
   1  -1 -21  126.23   11.97
   1   1 -21   96.89   12.38
  -1  -1  20  152.95   14.30
  -1   1  20  161.56   13.86
   1  -1 -20  118.58   11.86
   1   1 -20  100.55   11.20
   1   1 -20  174.68   13.75
   1   1 -20  126.57   12.23
  -1   1  19   74.28   10.94
   1  -1 -19  121.02   12.53
   1  -1 -19   88.02   11.57
   1  -1 -19   74.50   10.90
   1   1 -19   84.18   11.05
   1   1 -19   73.35   10.75
  -1  -1  18   20.03    7.17
  -1  -1  18    9.50    6.06
  -1   1  18   18.37    6.98
  -1   1  18   15.63    6.58
   1  -1 -18   15.00    6.80
   1  -1 -18   14.86    7.28
   1  -1 -18    7.17    5.88
   1   1 -18   13.23    6.13
   1   1 -18   19.77    6.02
   1   1 -18    9.50    6.13
  -1  -1  17   36.44    7.87
  -1  -1  17   24.50    7.54
  -1   1  17   29.27    7.76
  -1   1  17   19.99    6.73
   1  -1 -17   21.40    6.95
   1  -1 -17   21.25    6.43
   1  -1 -17   14.74    5.76
   1   1 -17   30.52    7.54
   1   1 -17   24.20    6.61
   1   1 -17   21.54    7.69
  -1  -1  16  918.48   24.13
  -1  -1  16  640.15   21.88
  -1   1  16  874.03   24.50
  -1   1  16  695.87   21.99
   1  -1 -16  843.58   24.43
   1  -1 -16  824.29   23.58
   1  -1 -16  572.45   19.55
   1   1 -16  876.98   23.91
   1   1 -16  830.64   22.84
   1   1 -16  607.77   20.84
  -1  -1  15  455.49   16.89
  -1  -1  15  319.35   15.78
  -1   1  15  453.42   17.81
  -1   1  15  317.54   15.00
   1  -1 -15  425.41   17.52
   1  -1 -15  391.34   16.15
   1  -1 -15  294.52   13.86
   1   1 -15  435.57   16.81
   1   1 -15  269.91   13.89
  -1  -1  14  118.44    9.35
  -1  -1  14   98.41    9.24
  -1   1  14  144.12   10.90
  -1   1  14  120.80    9.57
   1  -1 -14  137.58   10.68
   1  -1 -14   99.15    8.91
   1   1 -14  131.74    9.79
   1   1 -14   92.16    8.87
  -1  -1  13  296.33   12.86
  -1  -1  13  211.23   11.86
  -1   1  13  298.73   13.60
  -1   1  13  217.36   11.49
   1  -1 -13  291.79   13.45
   1  -1 -13  194.97   10.79
   1   1 -13  302.76   12.86
   1   1 -13  207.09   11.38
  -1  -1  12  143.68    9.05
  -1  -1  12  119.51    9.16
  -1   1  12  155.50    9.98
  -1   1  12  110.53    8.50
   1  -1 -12  152.80    9.98
   1  -1 -12  104.43    7.95
   1   1 -12  130.00    8.79
   1   1 -12  101.66    8.28
  -1  -1  11   60.64    6.10
  -1  -1  11   39.39    6.28
  -1   1  11   57.02    6.36
  -1   1  11   46.19    6.61
   1  -1 -11   60.35    6.98
   1  -1 -11   46.04    6.32
   1   1 -11   53.07    6.36
   1   1 -11   46.52    6.87
  -1  -1  10  367.32   11.83
  -1  -1  10  284.02   11.83
  -1   1  10  369.90   12.64
  -1   1  10  254.65   10.75
   1  -1 -10  392.89   13.30
   1  -1 -10  268.13   10.68
   1   1 -10  367.10   11.90
   1   1 -10  251.54   10.86
  -1  -1   9  157.98    8.76
  -1   1   9  226.49    9.72
  -1   1   9  164.33    8.46
   1  -1  -9  226.34    9.72
   1  -1  -9  153.73    7.83
   1   1  -9  207.05    8.76
   1   1  -9  146.30    8.17
  -1  -1   8  313.77    9.76
  -1  -1   8  234.47    9.68
  -1   1   8  322.97   12.75
  -1   1   8  226.19    8.87
   1  -1  -8  304.16   10.42
   1  -1  -8  214.11    9.87
   1   1  -8  312.74    9.72
   1   1  -8  219.61    9.13
  -1  -1   7   85.73    5.28
  -1  -1   7   57.43    5.28
  -1   1   7   75.09    5.47
  -1   1   7   61.49    4.91
   1  -1  -7   88.21    5.73
   1  -1  -7   71.47    5.14
   1   1  -7   83.59    5.21
   1   1  -7   61.82    5.21
  -1  -1   6   19.88    3.07
  -1  -1   6   12.12    3.29
  -1   1   6   19.95    3.44
   1  -1  -6   20.44    3.40
   1  -1  -6   12.45    2.92
   1   1  -6   22.14    3.21
   1   1  -6   11.75    3.18
  -1  -1   5    8.68    2.14
  -1   1   5    7.98    2.40
  -1   1   5    4.21    2.11
   1  -1  -5    8.87    2.44
   1  -1  -5    5.76    2.07
   1   1  -5    7.21    2.03
   1   1  -5    5.54    2.18
  -1  -1   4   19.47    2.40
  -1  -1   4   11.79    2.70
  -1   1   4   19.62    2.77
  -1   1   4   14.26    2.44
   1  -1  -4   22.73    2.96
   1  -1  -4   15.45    2.51
   1   1  -4   18.66    2.25
   1   1  -4   13.34    2.62
  -1  -1   3  407.08    6.39
  -1  -1   3  289.57    6.61
  -1   1   3  424.93    7.46
  -1   1   3  290.71    5.88
   1  -1  -3  418.83    7.43
   1  -1  -3  377.41    7.02
   1  -1  -3  302.10    5.95
   1   1  -3  397.95    5.62
   1   1  -3  290.75    6.58
  -1  -1  -2  469.46    8.91
  -1  -1  -2  327.30    4.25
  -1   1  -2    4.55    1.22
  -1   1  -2  319.61    5.99
  -1  -1  -3  521.53    9.39
  -1  -1  -3  371.83    5.95
  -1   1  -3  350.17    6.80
  -1   1  -3  371.90    7.39
   1  -1   3  526.11    8.31
   1  -1   3  386.05    7.61
   1   1   3  549.39    9.53
   1   1   3  387.64    6.10
  -1  -1  -4  607.66   11.27
  -1  -1  -4  435.31    7.65
  -1   1  -4  603.67   10.13
  -1   1  -4  430.62    8.94
   1  -1   4  620.15   10.24
   1  -1   4  463.77    9.35
   1   1   4  620.82   11.34
   1   1   4  464.10    7.98
  -1  -1  -5    1.92    2.03
  -1  -1  -5    1.11    1.59
  -1   1  -5    2.07    1.88
  -1   1  -5    2.14    2.11
   1  -1   5    1.07    1.88
   1  -1   5    1.22    2.37
   1   1   5    3.10    2.25
   1   1   5    2.07    1.77
  -1  -1  -6    4.58    2.55
  -1  -1  -6   -0.52    1.77
  -1   1  -6    2.92    2.33
  -1   1  -6    4.25    2.37
   1  -1   6    3.10    2.33
   1  -1   6    4.55    2.51
   1   1   6    3.58    2.48
   1   1   6    2.88    2.22
  -1  -1  -7  108.87    6.76
  -1  -1  -7   86.51    5.25
  -1   1  -7  103.62    6.06
  -1   1  -7   73.65    5.36
   1  -1   7  119.32    6.47
   1  -1   7   80.60    5.69
   1   1   7  119.36    8.17
   1   1   7   87.21    5.43
  -1  -1  -8  118.92    7.54
  -1  -1  -8  102.32    6.06
  -1   1  -8  111.16    6.95
  -1   1  -8   87.99    6.13
   1  -1   8  142.64    8.98
   1  -1   8   97.67    6.61
   1   1   8  141.27    7.98
   1   1   8   98.04    6.21
  -1  -1  -9    3.07    3.47
  -1  -1  -9    1.48    2.73
  -1   1  -9    2.59    2.88
  -1   1  -9    2.22    3.10
   1  -1   9    2.88    3.21
   1  -1   9    8.76    3.81
   1   1   9    7.43    3.77
   1   1   9    2.11    2.73
  -1  -1 -10   92.31    7.69
  -1  -1 -10   60.38    5.80
  -1   1 -10  103.47    7.65
  -1   1 -10   72.50    6.54
   1  -1  10  102.03    7.61
   1  -1  10   75.27    6.87
   1   1  10   94.34    7.61
   1   1  10   76.53    6.65
  -1  -1 -11  520.38   16.56
  -1  -1 -11  342.45   12.31
  -1   1 -11  508.67   15.59
  -1   1 -11  330.18   12.90
   1  -1  11  540.41   16.00
   1  -1  11  413.99   14.45
   1   1  11  542.59   16.67
   1   1  11  393.22   13.38
  -1  -1 -12    1.52    4.21
  -1  -1 -12    1.66    2.99
  -1   1 -12   -3.70    3.44
  -1   1 -12    4.32    3.55
   1  -1  12    3.18    3.92
   1  -1  12    2.37    3.77
   1   1  12    3.73    3.99
   1   1  12    2.18    3.40
  -1  -1 -13   19.99    6.10
  -1  -1 -13   19.59    5.10
  -1   1 -13   17.77    5.76
  -1   1 -13   14.60    4.91
   1  -1  13   26.50    6.17
   1  -1  13   20.40    5.54
   1   1  13   18.85    5.73
   1   1  13   14.45    4.84
  -1  -1 -14  151.88   11.53
  -1  -1 -14  107.02    8.68
  -1   1 -14  147.67   11.05
  -1   1 -14  100.37    8.65
   1  -1  14  207.01   11.90
   1  -1  14  129.08   10.09
   1   1  14  170.24   12.38
   1   1  14  129.04   10.05
  -1  -1 -15    0.41    5.36
  -1  -1 -15   -3.44    3.47
  -1   1 -15   -2.81    4.43
  -1   1 -15    0.15    3.77
   1  -1  15    1.52    4.47
   1  -1  15    0.63    4.51
   1   1  15    1.88    4.77
   1   1  15   -7.72    3.88
  -1  -1 -16   20.95    7.02
  -1  -1 -16   17.74    5.65
  -1   1 -16   19.18    5.91
  -1   1 -16   27.86    6.28
   1  -1  16   27.90    7.02
   1  -1  16   26.31    7.10
   1   1  16   26.09    7.32
   1   1  16   20.80    6.73
  -1  -1 -17   86.99   10.68
  -1  -1 -17   52.36    8.57
  -1   1 -17   42.94    8.09
  -1   1 -17   59.94    9.28
   1  -1  17   69.14    9.90
   1  -1  17   43.31    9.02
   1   1  17   78.34   10.94
   1   1  17   50.55    8.98
  -1  -1 -18   28.05    8.28
  -1  -1 -18   17.00    5.95
  -1   1 -18    4.40    4.95
  -1   1 -18   17.92    6.32
   1  -1  18   27.53    7.95
   1  -1  18   23.39    7.46
   1   1  18   34.85    8.54
   1   1  18   29.27    7.46
  -1  -1 -19  109.94   10.98
  -1   1 -19   26.61    7.02
  -1   1 -19  129.63   11.57
   1  -1  19  176.93   14.26
   1  -1  19  133.77   13.16
   1   1  19  182.74   14.30
   1   1  19  124.31   11.71
  -1  -1 -20  206.42   15.63
  -1  -1 -20  246.81   15.11
  -1   1 -20  366.95   22.99
  -1   1 -20  242.56   15.22
   1  -1  20  405.53   19.99
   1  -1  20  296.37   20.66
   1   1  20  301.73   17.48
  -1  -1 -21   -7.91    4.36
  -1  -1 -21    0.63    5.17
  -1   1 -21   -6.36    4.06
   1  -1  21   14.78    8.13
  -1  -1 -22   -9.13    4.06
  -1   1 -22   -9.42    3.95
   1  -1  22   10.75    7.72
   1   1  22   12.75    7.69
  -1  -1 -23    5.62    5.36
  -1   1 -23  -11.71    4.88
   1  -1  23  147.08   15.52
   1   1  23  175.23   15.59
  -1  -1 -24    5.17    5.25
  -1   1 -24    7.65    7.39
   1  -1  24   19.51    8.91
   1   1  24    6.76    7.32
  -1  -1 -25   -5.69    4.88
  -1   1 -25   -0.18    7.17
   1  -1  25    0.07    7.24
   1   1  25   -0.55    6.91
  -1  -1 -26   12.53    6.58
  -1   1 -26    0.18    9.87
   1  -1  26    2.99    7.24
   1   1  26    4.36    7.46
  -1  -1 -27   -8.50    8.50
  -1   1 -27   -4.55   10.27
   1  -1  27   11.57    9.05
   1   1  27    3.88    8.79
  -1  -1 -28   11.16    9.16
  -1   1 -28   -6.21   10.72
   1  -1  28    3.92    8.72
   1   1  28   -2.07    8.79
  -1  -3  29    6.02   10.01
   1   3 -29  -32.85   12.60
  -1  -3  28    3.55    9.02
  -1   3  28    5.65    8.83
  -1  -3  27   28.05   10.49
  -1   3  27   10.79    8.83
   1  -3 -27   13.82    5.51
   1   3 -27   -6.06   11.09
  -1  -3  26   -0.15    7.46
  -1   3  26   11.27    7.76
   1  -3 -26   -5.17    4.29
   1   3 -26  -14.63    9.83
  -1  -3  25   -2.96    6.32
  -1   3  25    2.96    6.76
   1  -3 -25   -3.99    5.28
   1   3 -25    0.07    7.72
  -1  -3  24    8.46    9.35
  -1   3  24    5.28    6.21
   1  -3 -24   11.53    7.98
   1   3 -24    5.88    6.17
  -1  -3  23   53.29   12.75
  -1   3  23   48.67   11.01
   1  -3 -23   65.74   12.90
  -1  -3  22  291.12   19.47
  -1   3  22  265.07   17.48
   1  -3 -22  339.75   20.69
   1  -3 -22  267.32   16.07
   1   3 -22   -3.36    4.91
  -1  -3  21   33.15    9.64
  -1   3  21   39.06    8.72
   1  -3 -21   53.43   11.09
   1  -3 -21   36.25    7.98
   1   3 -21   -1.63    3.62
   1   3 -21   31.60    7.98
  -1  -3  20   16.44    7.91
  -1   3  20   19.25    7.39
   1  -3 -20   17.29    8.09
   1  -3 -20    7.02    5.91
   1   3 -20   -1.11    2.85
   1   3 -20   26.87    8.17
  -1  -3  19   -4.99    5.99
  -1   3  19    1.85    4.88
   1  -3 -19   -1.81    4.73
   1   3 -19   -2.70    3.95
   1   3 -19    3.18    5.21
   1   3 -19    6.28    5.76
  -1  -3  18    2.92    5.36
  -1  -3  18    0.96    5.58
  -1   3  18    4.95    4.95
   1  -3 -18    3.58    6.28
   1  -3 -18   -0.52    5.28
   1  -3 -18    2.92    4.55
   1   3 -18   -2.40    3.73
   1   3 -18    5.84    5.06
   1   3 -18    1.74    4.36
  -1  -3  17  119.58   10.38
  -1  -3  17   89.39   12.01
  -1   3  17  128.56   12.08
  -1   3  17   95.41    9.90
   1  -3 -17  102.14   11.49
   1  -3 -17  105.80   10.86
   1  -3 -17   82.26    9.13
   1   3 -17   68.81    8.57
   1   3 -17  111.60    9.94
   1   3 -17   83.59    9.87
  -1  -3  16   42.50    7.58
  -1  -3  16   29.93    7.72
  -1   3  16   42.16    8.20
  -1   3  16   26.72    6.65
   1  -3 -16   49.00    9.35
   1  -3 -16   44.53    8.54
   1  -3 -16   29.38    6.36
   1   3 -16   39.06    7.13
   1   3 -16   31.52   11.49
  -1  -3  15   21.40    5.69
  -1  -3  15    4.73    5.58
  -1   3  15   23.87    6.47
  -1   3  15   14.82    5.43
   1  -3 -15   29.90    7.83
   1  -3 -15   15.15    6.02
   1  -3 -15   10.01    4.66
   1   3 -15   17.59    5.28
   1   3 -15   14.12    5.76
  -1  -3  14  482.50   15.82
  -1  -3  14  341.41   15.96
  -1   3  14  459.30   17.85
  -1   3  14  324.30   13.93
   1  -3 -14  478.55   18.48
   1  -3 -14  422.86   17.04
   1  -3 -14  307.12   13.23
   1   3 -14  416.87   15.04
   1   3 -14  302.35   14.82
  -1  -3  13   92.01    7.69
  -1  -3  13   69.99    8.31
  -1   3  13   76.20    8.57
  -1   3  13   70.62    7.43
   1  -3 -13   73.76    8.87
   1  -3 -13   55.39    6.47
   1   3 -13   78.60    7.46
   1   3 -13   60.86    8.79
  -1  -3  12    2.00    3.44
  -1  -3  12    2.96    3.99
  -1   3  12   11.64    4.69
  -1   3  12    7.21    4.06
   1  -3 -12    7.39    4.62
   1  -3 -12    4.77    3.18
   1   3 -12    7.39    3.81
   1   3 -12    8.09    4.29
  -1  -3  11  279.96   10.53
  -1  -3  11  181.29   10.38
  -1   3  11  246.11   11.94
  -1   3  11  205.57    9.76
   1  -3 -11  282.25   12.68
   1  -3 -11  197.33    9.35
   1   3 -11  237.83    9.79
   1   3 -11  165.44    9.83
  -1  -3  10  144.75    8.68
  -1  -3  10   85.95    7.80
  -1   3  10  136.99    8.91
  -1   3  10  101.29    6.98
   1  -3 -10  133.77    8.91
   1  -3 -10   87.65    6.21
   1   3 -10  116.66    6.84
   1   3 -10   92.46    7.72
  -1  -3   9 3181.74   28.97
  -1  -3   9 2229.92   31.26
  -1   3   9 3201.47   36.18
  -1   3   9 2278.85   26.72
   1  -3  -9 3004.62   35.40
   1  -3  -9 2188.28   30.49
   1   3  -9 2865.67   27.64
   1   3  -9 2227.41   30.82
  -1  -3   8  751.04   13.23
  -1  -3   8  562.99   15.15
  -1   3   8  740.51   16.81
  -1   3   8  527.81   12.31
   1  -3  -8  736.63   16.96
   1  -3  -8  518.24   12.05
   1   3  -8  496.69   14.19
  -1  -3   7 3914.30   26.87
  -1  -3   7 2786.44   31.23
  -1   3   7 3878.42   35.70
  -1   3   7 2711.32   25.83
   1  -3  -7 4023.17   36.66
   1  -3  -7 2813.13   25.50
   1   3  -7 3539.26   25.65
   1   3  -7 2687.89   30.38
  -1  -3   6  278.85    6.73
  -1  -3   6  201.77    8.39
  -1   3   6  293.00    9.53
  -1   3   6  209.71    6.84
   1  -3  -6  287.68    9.53
   1  -3  -6  206.57    6.69
   1   3  -6  260.34    6.47
   1   3  -6  201.66    9.68
  -1  -3   5  354.53    6.39
  -1  -3   5  259.82    8.91
  -1   3   5  375.04   10.13
  -1   3   5  256.97    6.80
   1  -3  -5  373.71   10.13
   1  -3  -5  274.68    6.91
   1   3  -5  330.33    6.17
   1   3  -5  251.25    8.57
  -1  -3   4  463.58    5.76
  -1   3   4  462.95   10.31
  -1   3   4  340.60    6.91
   1  -3  -4  416.47    9.61
   1  -3  -4  352.39    6.95
   1   3  -4  438.01    5.62
   1   3  -4  330.25    8.98
  -1  -3   3  465.80    9.57
  -1   3   3  467.98    7.10
   1  -3  -3  689.18   11.34
   1  -3  -3  605.78   10.49
   1  -3  -3  424.23    6.76
   1  -3  -3  468.64    7.10
   1   3  -3  463.25    9.50
  -1  -3   2  168.10    5.14
  -1   3   2  234.77    5.99
  -1   3   2  167.36    6.10
   1  -3  -2  228.26    5.88
   1  -3  -2  155.35    3.77
   1   3  -2  177.78    5.28
  -1  -3  -2    0.18    1.29
  -1   3  -2    0.30    0.85
  -1   3  -2   -0.11    1.29
   1  -3   2    1.40    0.92
   1  -3   2   -0.22    1.07
   1   3   2    0.52    1.29
  -1  -3  -3  755.33   12.68
  -1  -3  -3  535.90    5.28
  -1   3  -3  419.76    7.10
  -1   3  -3  488.45    9.87
   1  -3   3    0.04    2.37
   1  -3   3  544.03   10.46
   1   3   3  739.77   12.42
   1   3   3  540.59    5.32
  -1  -3  -4  125.94    6.25
  -1  -3  -4   88.39    3.07
  -1   3  -4   -4.21    2.07
  -1   3  -4   86.29    4.91
   1  -3   4  103.54    4.21
   1  -3   4  100.59    6.28
   1   3   4  126.05    6.02
   1   3   4   97.63    3.29
  -1  -3  -5  408.74   11.20
  -1  -3  -5  281.88    6.13
  -1   3  -5    1.37    2.03
  -1   3  -5  282.81    8.94
   1  -3   5  407.08    8.57
   1  -3   5  309.30    9.61
   1   3   5  406.78   11.09
   1   3   5  284.06    6.25
  -1  -3  -6  303.54   10.46
  -1  -3  -6  202.06    6.02
  -1   3  -6   16.52    2.81
  -1   3  -6  191.68    9.42
   1  -3   6  300.51    8.20
   1  -3   6  221.87    8.79
   1   3   6  309.26   10.68
   1   3   6  215.29    6.36
  -1  -3  -7  354.46   11.83
  -1  -3  -7  239.72    7.24
  -1   3  -7   53.55    4.18
  -1   3  -7  251.36    9.76
   1  -3   7  368.98    9.90
   1  -3   7  275.05   10.13
   1   3   7  343.30   11.71
   1   3   7  255.02    7.58
  -1  -3  -8    3.51    3.25
  -1  -3  -8    3.95    2.33
  -1   3  -8   -2.29    1.66
  -1   3  -8    3.14    2.96
   1  -3   8    7.39    3.21
   1  -3   8    1.92    3.07
   1   3   8    4.43    3.51
   1   3   8    7.24    2.73
  -1  -3  -9  191.68   10.31
  -1  -3  -9  132.04    6.69
  -1   3  -9   56.54    5.06
  -1   3  -9  129.71    8.24
   1  -3   9  187.98   10.05
   1  -3   9  140.72    8.76
   1   3   9  193.67   10.27
   1   3   9  133.44    6.91
  -1  -3 -10   85.92    8.06
  -1  -3 -10   71.73    6.61
  -1   3 -10   36.44    5.28
  -1   3 -10   57.76    6.39
   1  -3  10  101.66    7.21
   1  -3  10   67.70    7.17
   1   3  10   83.63    7.95
   1   3  10   74.24    6.10
  -1  -3 -11 1284.14   26.72
  -1  -3 -11  841.25   17.55
  -1   3 -11  470.94   14.12
  -1   3 -11  839.21   20.80
   1  -3  11 1335.35   23.24
   1  -3  11 1002.40   23.10
   1   3  11 1271.28   26.09
   1   3  11  932.34   18.70
  -1  -3 -12  248.44   13.19
  -1  -3 -12  155.50    8.57
  -1   3 -12   73.80    6.87
  -1   3 -12  144.53    9.72
   1  -3  12  238.05   11.16
   1  -3  12  151.18   10.35
   1   3  12  247.26   13.08
   1   3  12  177.56    9.53
  -1  -3 -13   27.86    6.91
  -1  -3 -13   16.70    4.51
  -1   3 -13    1.70    3.44
  -1   3 -13   19.95    5.28
   1  -3  13   27.16    5.88
   1  -3  13   13.89    5.47
   1   3  13   23.54    6.50
   1   3  13   22.95    4.95
  -1  -3 -14  108.53   10.75
  -1  -3 -14   81.41    7.43
  -1   3 -14   15.48    4.80
  -1   3 -14   76.53    8.28
   1  -3  14  126.38    9.87
   1  -3  14   91.35    9.39
   1   3  14  123.20   11.05
   1   3  14   99.26    8.46
  -1  -3 -15  488.86   19.92
  -1  -3 -15  320.83   13.64
  -1   3 -15   69.25    8.68
  -1   3 -15  317.99   15.52
   1  -3  15  507.11   17.92
   1  -3  15  368.80   17.11
   1   3  15  513.58   19.88
   1   3  15  349.03   14.56
  -1  -3 -16   86.29   11.53
  -1  -3 -16   50.92    7.95
  -1   3 -16   -2.40    2.66
  -1   3 -16   66.66   10.13
   1  -3  16   75.46    9.42
   1  -3  16   51.44    9.42
   1   3  16   78.86   11.05
   1   3  16   59.61    8.50
  -1  -3 -17   99.89   11.97
  -1  -3 -17   66.48    7.83
  -1   3 -17   -1.96    3.40
  -1   3 -17   54.62    9.09
   1  -3  17   99.74   10.49
   1  -3  17   86.55   11.71
   1   3  17  104.02   11.53
   1   3  17   76.75    9.24
  -1  -3 -18   11.75    5.17
  -1   3 -18   -5.14    1.88
  -1   3 -18    4.73    5.91
   1  -3  18   -3.10    5.14
   1  -3  18    2.00    5.47
   1   3  18    2.66    6.50
   1   3  18    7.91    5.69
  -1  -3 -19  114.67   13.30
  -1  -3 -19   52.81    8.68
  -1   3 -19   -1.48    4.14
  -1   3 -19   65.44   10.75
   1  -3  19  103.29   14.49
   1  -3  19   70.36   11.68
   1   3  19   72.02   10.42
  -1  -3 -20   88.02   13.52
  -1  -3 -20   73.24   11.83
   1  -3  20   93.71   11.53
   1  -3  20   70.54   12.23
   1   3  20   74.20   10.68
  -1  -3 -21   97.48   14.41
  -1  -3 -21   86.25   10.72
   1  -3  21  105.69   12.38
   1  -3  21   86.29   13.38
   1   3  21   80.04   11.20
  -1  -3 -22   47.49   11.27
  -1  -3 -22   37.06    8.68
  -1   3 -22  -18.18    6.13
   1  -3  22   63.30   17.00
   1  -3  22   78.30   13.71
   1   3  22   44.90   11.64
  -1  -3 -23   96.89   13.78
  -1  -3 -23  171.83   24.91
  -1   3 -23  -11.71    7.98
   1  -3  23  180.67   17.81
   1   3  23  224.94   15.96
  -1  -3 -24   -0.18    4.84
  -1   3 -24   -1.52    9.24
   1  -3  24    6.10    7.80
   1   3  24   10.20    6.84
  -1  -3 -25   -5.17    3.29
  -1   3 -25  -19.18   10.24
   1  -3  25   -0.22    7.91
   1   3  25   -1.74    6.32
  -1  -3 -26    1.55    5.62
   1  -3  26   18.37    9.46
   1   3  26   15.96    8.72
  -1  -3 -27   21.43    8.02
   1  -3  27   30.34   10.35
   1   3  27   23.17   12.86
  -1  -3 -28   10.35    8.83
   1  -3  28    8.06    9.39
  -1  -5  29    3.36   10.94
  -1  -5  28   -2.62    8.50
   1  -5 -28   13.71    5.88
  -1  -5  27   51.00   13.16
  -1   5  27   63.82   11.27
   1  -5 -27   34.37    9.31
  -1  -5  26    4.06    8.76
  -1   5  26    2.88    6.91
   1  -5 -26   -8.20    7.06
  -1  -5  25    2.62    8.06
  -1   5  25    4.29    7.06
   1  -5 -25    5.25    8.06
  -1  -5  24    2.66    7.87
  -1   5  24   14.37    6.98
   1  -5 -24    3.84    9.16
   1   5 -24    0.92   11.83
  -1  -5  23   -5.10    8.17
  -1   5  23    0.48    9.90
   1  -5 -23   -4.25    6.91
   1  -5 -23  -14.34    4.84
   1   5 -23  -12.12    6.84
  -1  -5  22    1.96    7.98
  -1   5  22    9.64    6.73
   1  -5 -22   -6.58    8.17
   1  -5 -22    0.07    5.32
   1   5 -22  -17.22    6.25
   1   5 -22    4.43    6.50
  -1  -5  21   -3.18    6.58
  -1   5  21    3.99    5.95
   1  -5 -21   -7.50    6.06
   1  -5 -21   -6.43    4.51
   1   5 -21   -4.80    4.51
  -1  -5  20  111.53   15.00
  -1   5  20  100.11   11.34
   1  -5 -20  179.22   16.00
   1  -5 -20   94.64   10.20
   1   5 -20   -3.51    4.73
   1   5 -20  155.57   12.19
  -1  -5  19   11.38    7.54
  -1   5  19    8.13    6.36
   1  -5 -19   15.37    8.43
   1  -5 -19    6.28    5.28
   1   5 -19    1.66    4.88
   1   5 -19   16.78    6.43
  -1  -5  18  108.90    9.98
  -1  -5  18   89.61   13.23
  -1   5  18   85.51    9.72
   1  -5 -18  115.44   16.22
   1  -5 -18  114.70   11.86
   1  -5 -18   72.80    9.46
   1   5 -18   -6.06    2.14
   1   5 -18  102.25    9.42
   1   5 -18   79.75   11.09
  -1  -5  17  203.76   12.12
  -1  -5  17  148.22   13.64
  -1   5  17  136.58   10.79
   1  -5 -17  188.13   14.78
   1  -5 -17  154.50   13.16
   1  -5 -17  129.26    9.94
   1   5 -17    4.84    3.44
   1   5 -17  194.75   11.27
   1   5 -17  113.52   11.60
  -1  -5  16  442.89   15.89
  -1  -5  16  321.09   17.52
  -1   5  16  463.73   20.10
  -1   5  16  297.03   13.75
   1  -5 -16  433.47   20.10
   1  -5 -16  396.73   18.62
   1  -5 -16  286.09   13.38
   1   5 -16   16.63    4.40
   1   5 -16  294.30   16.37
  -1  -5  15  860.06   20.32
  -1  -5  15  592.59   21.80
  -1   5  15  852.22   25.46
  -1   5  15  606.33   18.29
   1  -5 -15  818.71   25.53
   1  -5 -15  759.80   23.98
   1  -5 -15  562.91   17.26
   1   5 -15   61.56    6.13
  -1  -5  14  147.26    9.31
  -1  -5  14  104.02   10.61
  -1   5  14  151.95   11.86
  -1   5  14  125.86    8.94
   1  -5 -14  136.32   11.31
   1  -5 -14  121.72   10.68
   1  -5 -14  105.32    8.02
   1   5 -14   11.97    3.92
   1   5 -14   80.41    9.39
  -1  -5  13 1296.96   22.47
  -1  -5  13  995.34   26.20
  -1   5  13 1298.33   29.01
  -1   5  13  938.73   20.44
   1  -5 -13 1269.83   29.05
   1  -5 -13 1198.07   27.72
   1  -5 -13  887.55   19.62
   1   5 -13  269.91   10.64
   1   5 -13  890.62   24.32
  -1  -5  12  144.49    7.83
  -1  -5  12  116.07    9.98
  -1   5  12  147.22   10.68
  -1   5  12   93.09    7.24
   1  -5 -12  142.16   10.38
   1  -5 -12  129.89   10.05
   1  -5 -12  100.33    7.24
   1   5 -12   39.69    5.25
   1   5 -12   83.81    8.61
  -1  -5  11 1024.80   18.07
  -1  -5  11  762.91   21.32
  -1   5  11 1040.94   24.17
  -1   5  11  734.23   16.44
   1  -5 -11 1023.43   24.24
   1  -5 -11  741.47   16.33
   1   5 -11  284.99    9.64
   1   5 -11  673.18   19.59
  -1  -5  10  184.03    7.69
  -1  -5  10  139.72    9.46
  -1   5  10  198.88   11.05
  -1   5  10  136.21    7.46
   1  -5 -10  186.80   10.98
   1   5 -10   48.63    4.29
   1   5 -10  122.87    9.02
  -1  -5   9  316.69    8.83
  -1  -5   9  227.19   11.46
  -1   5   9  318.10   12.90
  -1   5   9  225.71    8.54
   1  -5  -9  319.32   13.12
   1  -5  -9  223.05    8.39
   1   5  -9  202.62   10.38
  -1  -5   8 5013.45   30.04
  -1  -5   8 3543.77   39.43
  -1   5   8 4893.94   45.27
  -1   5   8 3443.07   29.05
   1  -5  -8 4960.42   46.08
   1  -5  -8 3558.40   29.34
   1   5  -8  462.07    9.39
   1   5  -8 3348.58   37.95
  -1  -5   7  922.03   11.64
  -1  -5   7  690.81   17.00
  -1   5   7  936.14   19.18
  -1   5   7  640.66   12.12
   1  -5  -7  962.16   19.66
   1  -5  -7  842.36   18.00
   1  -5  -7  668.23   12.01
   1   5  -7   14.71    2.48
   1   5  -7  644.88   16.04
  -1  -5   6  813.61    9.42
  -1  -5   6  588.56   14.86
  -1   5   6  804.85   16.78
  -1   5   6  575.44   10.38
   1  -5  -6  838.33   17.26
   1  -5  -6  766.45   16.37
   1  -5  -6  620.38   10.64
   1   5  -6   -4.77    1.70
   1   5  -6  578.88   14.45
  -1  -5   5  297.51    4.80
  -1  -5   5  197.55    8.57
  -1   5   5  298.07   11.49
  -1   5   5  192.56    5.76
   1  -5  -5  318.98   10.42
   1  -5  -5  276.60   11.05
   1  -5  -5  183.22    5.62
   1  -5  -5  218.21    6.06
   1   5  -5  153.54    3.73
  -1  -5   4   92.31    2.14
  -1  -5   4  186.47    7.61
  -1   5   4  263.52    8.72
   1  -5  -4  270.68    9.02
   1  -5  -4  231.81    8.13
   1  -5  -4  156.76    4.84
   1  -5  -4  182.85    5.21
   1   5  -4  239.31    3.33
   1   5  -4  177.97    7.35
  -1  -5   3    0.44    2.03
  -1   5   3    3.36    1.48
   1  -5  -3    3.29    2.18
   1  -5  -3    2.99    2.22
   1  -5  -3    0.26    1.29
   1   5  -3    2.66    0.78
   1   5  -3    3.14    2.25
  -1  -5   2   10.57    1.40
  -1  -5   2    6.32    2.14
  -1   5   2    8.13    2.22
  -1   5   2    8.72    1.81
   1  -5  -2    8.79    2.29
   1  -5  -2    7.43    1.74
   1   5  -2    8.13    1.26
   1   5  -2    5.03    2.37
  -1  -5   1  158.60    4.21
  -1  -5   1  146.19    3.99
  -1  -5   1  118.14    4.69
  -1   5   1  141.64    5.14
  -1   5   1   93.97    3.84
   1  -5  -1  141.35    5.21
   1  -5  -1   98.74    3.88
   1   5  -1  158.90    4.18
   1   5  -1   99.44    4.21
  -1  -5   0  197.37    5.47
  -1  -5   0  141.53    4.43
  -1   5   0  183.33    5.32
  -1   5   0  123.57    4.58
   1  -5   0  171.83    5.10
   1  -5   0  128.41    4.77
   1   5   0  201.21    5.43
   1   5   0  133.03    4.21
  -1  -5  -1   33.81    3.10
  -1  -5  -1   25.94    1.96
  -1   5  -1   37.66    2.66
  -1   5  -1   23.50    2.66
   1  -5   1   37.77    2.66
   1  -5   1   25.02    2.81
   1   5   1   37.77    3.14
   1   5   1   27.38    2.00
  -1  -5  -2   78.12    5.80
  -1  -5  -2   51.29    2.03
  -1   5  -2   72.91    3.29
  -1   5  -2   51.48    3.99
   1  -5   2   73.98    3.33
   1  -5   2   53.47    4.73
   1   5   2   82.41    4.77
  -1  -5  -3  548.50   12.01
  -1  -5  -3  336.72    4.18
  -1  -5  -3  393.30    4.47
  -1   5  -3  494.14    7.65
  -1   5  -3  358.26    9.61
   1  -5   3  531.47    7.91
   1  -5   3  386.64   10.05
   1   5   3  557.04   12.12
   1   5   3  349.58    5.28
  -1  -5  -4 1381.06   20.21
  -1  -5  -4  845.94    7.46
  -1  -5  -4 1012.45    8.17
  -1   5  -4 1220.58   12.68
  -1   5  -4  878.57   15.85
   1  -5   4   15.74    3.58
   1  -5   4  969.33   16.85
   1   5   4 1324.05   19.66
  -1  -5  -5  236.50    9.35
  -1  -5  -5  173.98    4.29
  -1   5  -5  231.03    6.39
  -1   5  -5  176.19    9.35
   1  -5   5   17.04    2.59
   1  -5   5  172.02    8.20
   1   5   5  248.66    9.50
   1   5   5  165.37    4.25
  -1  -5  -6   71.65    6.17
  -1  -5  -6   48.26    3.07
  -1   5  -6    5.14    3.47
  -1   5  -6   37.66    5.25
   1  -5   6   63.56    4.25
   1  -5   6   54.17    5.76
   1   5   6   59.42    6.06
   1   5   6   49.07    3.21
  -1  -5  -7  558.00   15.78
  -1  -5  -7  386.16    8.13
  -1   5  -7    5.32    4.06
  -1   5  -7  375.89   12.64
   1  -5   7  559.88   11.23
   1  -5   7  419.57   13.56
   1   5   7  589.63   16.04
   1   5   7  409.45    8.50
  -1  -5  -8  766.97   19.18
  -1  -5  -8  568.16   10.90
  -1   5  -8  518.35   15.22
   1  -5   8  827.76   14.56
   1  -5   8  558.37   16.04
   1   5   8  787.26   19.36
   1   5   8  538.71   10.75
  -1  -5  -9  201.99   10.90
  -1  -5  -9  139.94    6.32
  -1   5  -9   -8.02    2.77
  -1   5  -9  127.05    8.72
   1  -5   9  224.94    8.68
   1  -5   9  165.51    9.98
   1   5   9  194.82   10.98
   1   5   9  157.13    6.76
  -1  -5 -10   61.08    7.39
  -1  -5 -10   45.90    4.58
  -1   5 -10   -9.83    4.25
  -1   5 -10   39.21    6.21
   1  -5  10   60.46    5.84
   1  -5  10   39.91    6.50
   1   5  10   63.30    7.17
   1   5  10   46.15    4.84
  -1  -5 -11  162.93   11.20
  -1   5 -11  102.84    8.79
   1  -5  11  147.63    8.24
   1  -5  11  104.54    9.13
   1   5  11  151.55   10.64
   1   5  11  108.50    6.84
  -1  -5 -12  163.59   11.75
  -1  -5 -12  105.98    6.87
  -1   5 -12   -7.06    2.59
  -1   5 -12  115.59    9.42
   1  -5  12  174.90    9.35
   1  -5  12  119.95   10.01
   1   5  12  158.46   11.31
   1   5  12  123.57    7.61
  -1  -5 -13  258.12   14.74
  -1  -5 -13  168.40    8.76
  -1   5 -13  171.98   11.53
   1  -5  13  263.44   11.64
   1  -5  13  189.05   12.12
   1   5  13  239.31   13.49
   1   5  13  171.54    9.05
  -1  -5 -14  851.37   25.90
  -1  -5 -14  556.30   15.93
  -1   5 -14   -4.29    4.10
  -1   5 -14  586.23   20.47
   1  -5  14  913.64   21.29
   1  -5  14  631.91   21.65
   1   5  14  911.61   26.31
   1   5  14  626.55   17.18
  -1  -5 -15  507.41   21.29
  -1  -5 -15  328.22   13.08
  -1   5 -15   -0.63    4.77
   1  -5  15  546.88   17.55
   1  -5  15  402.35   18.55
   1   5  15  518.86   21.10
   1   5  15  397.10   14.63
  -1  -5 -16   -4.18    6.02
  -1  -5 -16    1.96    3.55
  -1   5 -16   -0.11    4.80
   1  -5  16   -3.03    4.43
   1  -5  16   -2.66    5.14
   1   5  16   -2.92    5.58
   1   5  16   -2.96    3.84
  -1  -5 -17   67.26    7.54
  -1   5 -17  -10.27    5.80
  -1   5 -17   88.61   10.31
   1  -5  17  114.19   10.24
   1  -5  17  109.79   12.23
   1   5  17  124.13   12.53
   1   5  17   78.23    8.76
  -1  -5 -18   52.29   11.12
  -1  -5 -18   39.54    7.35
  -1   5 -18  -11.05    5.54
  -1   5 -18   29.78    7.87
   1  -5  18   53.47    9.05
   1  -5  18   31.30    8.57
   1   5  18   44.31    8.02
  -1  -5 -19  380.73   21.43
  -1  -5 -19  220.72   12.97
  -1   5 -19  -14.08    6.13
   1  -5  19  362.22   17.29
   1  -5  19  281.77   18.33
   1   5  19  240.57   14.19
  -1  -5 -20  302.17   20.29
  -1  -5 -20  193.56   12.75
  -1   5 -20   -2.59    8.20
   1  -5  20  262.81   18.18
   1   5  20  225.01   13.86
  -1  -5 -21   40.28   11.20
  -1   5 -21  -15.26    8.31
  -1   5 -21   37.95    8.68
   1  -5  21   35.22    9.61
   1  -5  21   23.21    9.53
   1   5  21   35.77    8.57
  -1  -5 -22   40.09   11.46
  -1  -5 -22   15.22    6.17
   1  -5  22   24.68    9.39
   1  -5  22    5.43    8.35
   1   5  22   18.51    7.46
  -1  -5 -23  -10.24    6.84
  -1  -5 -23    0.78    5.43
   1  -5  23    3.14    8.79
   1   5  23   -2.66    5.80
  -1  -5 -24    5.88    8.06
  -1  -5 -24    1.81    5.99
  -1   5 -24   -8.06   11.20
   1  -5  24   12.27    9.28
   1   5  24   10.20    7.24
  -1  -5 -25   -3.29    4.99
   1  -5  25    3.88    8.35
   1   5  25    2.62    6.76
  -1  -5 -26   -1.55    4.25
   1  -5  26   -5.28    8.13
   1   5  26    7.95    6.58
  -1  -5 -27   18.29    5.99
  -1   5 -27  -20.07   14.82
   1  -5  27   54.91   13.34
  -1  -5 -28   20.47    7.61
   1  -5  28   -0.30    9.02
  -1  -7  29   22.65   12.60
   1  -7 -29   13.82    5.73
   1   7 -29   -6.39    8.61
  -1  -7  28    0.11    9.94
  -1  -7  27   12.49   10.38
   1  -7 -27   22.76   10.79
   1   7 -27  -18.85   10.01
  -1  -7  26   20.62   10.86
  -1   7  26   45.31    9.53
   1  -7 -26   78.12   15.37
  -1  -7  25    3.07    9.09
  -1   7  25    4.80    6.25
   1  -7 -25   -8.83    8.17
   1  -7 -25   -8.39    9.87
   1   7 -25  -19.77   10.68
  -1  -7  24   68.18   14.41
   1  -7 -24  101.55   16.48
   1  -7 -24   58.98   10.38
   1   7 -24   -3.10   12.53
  -1  -7  23   16.59    9.98
  -1   7  23   12.60    6.69
   1  -7 -23   15.11   10.20
   1  -7 -23    4.58    5.91
  -1  -7  22    0.33    7.58
  -1   7  22    1.52    5.58
   1  -7 -22    2.33    8.28
   1  -7 -22    5.10    5.47
  -1  -7  21  196.48   17.44
  -1   7  21  173.76   12.82
   1  -7 -21  280.66   20.29
   1  -7 -21  150.25   11.75
   1   7 -21  221.28   13.34
  -1  -7  20   -6.25    6.69
  -1   7  20   -4.03    4.84
   1  -7 -20    1.59    7.35
   1  -7 -20   -4.55    4.66
   1   7 -20  -16.04    7.13
   1   7 -20   -6.54    4.40
  -1  -7  19  202.84   16.70
  -1   7  19  206.46   13.19
   1  -7 -19  295.55   19.55
   1  -7 -19  165.03   11.68
   1   7 -19   -9.09    6.98
   1   7 -19  243.67   12.86
  -1  -7  18  273.86   13.04
  -1  -7  18  217.32   16.44
  -1   7  18  218.21   12.86
   1  -7 -18  282.21   18.48
   1  -7 -18  194.56   11.64
   1   7 -18  251.43   12.38
  -1  -7  17 1216.66   24.65
  -1  -7  17  948.52   30.30
  -1   7  17  875.13   22.50
   1  -7 -17 1224.27   34.66
   1  -7 -17 1113.93   31.56
   1  -7 -17  814.53   21.36
   1   7 -17 1104.06   23.24
   1   7 -17  779.76   27.23
  -1  -7  16  447.43   15.08
  -1  -7  16  317.80   18.14
  -1   7  16  299.43   13.45
   1  -7 -16  436.05   20.84
   1  -7 -16  366.62   18.66
   1  -7 -16  298.33   12.97
   1   7 -16  256.97   16.22
  -1  -7  15   26.27    5.58
  -1  -7  15   22.65    7.87
  -1   7  15   30.45    8.28
  -1   7  15   17.52    5.36
   1  -7 -15   42.83    9.31
   1  -7 -15   33.00    7.83
   1  -7 -15   18.03    4.99
   1   7 -15   22.87    7.50
  -1  -7  14   86.14    7.32
  -1  -7  14   64.23    9.87
  -1   7  14   97.85   13.56
  -1   7  14   73.94    7.21
   1  -7 -14  104.17   11.31
   1  -7 -14   96.93   13.27
   1  -7 -14   62.86    6.76
  -1  -7  13   53.55    5.88
  -1  -7  13   41.94    8.35
  -1   7  13   46.12    8.83
  -1   7  13   43.05    6.10
   1  -7 -13   75.90   10.64
   1  -7 -13   60.12    9.13
   1  -7 -13   34.59    5.65
   1   7 -13   33.78    7.28
  -1  -7  12  116.96    6.84
  -1  -7  12   94.53    9.79
  -1   7  12  112.56   10.31
  -1   7  12   84.33    6.73
   1  -7 -12  128.45   10.98
   1  -7 -12  117.25    9.98
   1  -7 -12   88.21    6.65
   1   7 -12   86.84    8.79
  -1  -7  11  252.58    8.57
  -1  -7  11  185.36   11.57
  -1   7  11  246.26   12.90
  -1   7  11  181.96    8.46
   1  -7 -11  239.31   13.30
   1  -7 -11  227.26   12.27
   1  -7 -11  175.79    9.39
   1   7 -11  157.87   10.90
  -1  -7  10  446.88   10.20
  -1  -7  10  324.42   14.52
  -1   7  10  436.20   16.30
  -1   7  10  331.51   10.31
   1  -7 -10  431.99   16.26
   1  -7 -10  393.70   15.37
   1  -7 -10  330.96   10.16
   1   7 -10  304.46   13.52
  -1  -7   9 2868.89   22.62
  -1  -7   9 2005.88   32.78
  -1   7   9 2822.25   38.10
  -1   7   9 1937.40   22.50
   1  -7  -9 2934.67   39.43
   1  -7  -9 2560.55   36.21
   1  -7  -9 2087.58   23.13
   1   7  -9 1846.05   31.15
  -1  -7   8  187.83    5.73
  -1  -7   8  129.26    8.91
  -1   7   8  190.13   10.31
  -1   7   8  130.63    7.32
   1  -7  -8  217.14   11.34
   1  -7  -8  177.49    9.83
   1  -7  -8  141.13    6.32
   1   7  -8  108.24    4.91
   1   7  -8  139.57    8.91
  -1  -7   7 1783.86   14.01
  -1  -7   7 1281.99   24.24
  -1   7   7 1768.01   27.72
   1  -7  -7 1805.70   28.34
   1  -7  -7 1633.27   26.61
   1  -7  -7 1078.67   14.82
   1  -7  -7 1307.01   16.19
   1   7  -7 1646.98   13.56
   1   7  -7 1216.29   23.32
  -1  -7   6  233.66    4.62
  -1  -7   6  175.94    9.02
  -1   7   6  204.94    9.53
   1  -7  -6  221.17   10.31
   1  -7  -6  196.67    9.28
   1  -7  -6  135.51    5.36
   1  -7  -6  172.09    5.91
   1   7  -6  207.42    4.36
   1   7  -6  151.14    8.39
  -1  -7   5  285.65   10.68
   1  -7  -5  414.36   12.79
   1  -7  -5  345.18   11.42
   1  -7  -5  239.13    6.50
   1  -7  -5  268.10    6.84
   1   7  -5  353.02    4.84
   1   7  -5  264.70   10.13
  -1  -7   4    0.81    0.96
  -1  -7   4    3.84    2.62
  -1   7   4   -1.03    1.33
   1  -7  -4    1.15    2.37
   1  -7  -4   -1.85    2.14
   1  -7  -4   -0.81    1.37
   1   7  -4    0.74    1.00
   1   7  -4   -1.92    2.14
  -1  -7   3  197.48    4.36
  -1  -7   3  153.80    7.13
  -1   7   3  219.43    8.35
  -1   7   3  127.79    4.80
   1  -7  -3  220.98    8.43
   1  -7  -3  192.16    7.95
   1  -7  -3  127.16    4.80
   1   7  -3  193.41    4.32
   1   7  -3  145.74    6.87
  -1  -7   2 2060.86   15.59
  -1  -7   2 1806.81   14.56
  -1  -7   2 1385.17   18.62
  -1   7   2 1840.80   21.65
  -1   7   2 1243.75   14.41
   1  -7  -2 1859.21   21.65
   1  -7  -2 1231.14   14.37
   1   7  -2 1897.49   14.97
   1   7  -2 1341.52   18.18
  -1  -7   1  221.31    6.17
  -1  -7   1  194.41    5.76
  -1  -7   1  140.94    5.95
  -1   7   1  130.00    5.32
   1  -7  -1  198.11    6.91
   1  -7  -1  136.84    5.43
   1   7  -1  140.87    5.95
  -1  -7   0  312.96    8.02
  -1  -7   0  275.08    7.46
  -1  -7   0  206.64    6.36
  -1   7   0  261.34    7.43
  -1   7   0  184.51    6.50
   1  -7   0  258.64    7.35
   1  -7   0  190.79    6.76
   1   7   0  305.38    7.87
   1   7   0  197.89    6.17
  -1  -7  -1  376.56    7.50
  -1   7  -1  526.99    9.57
  -1   7  -1  367.36    9.50
   1  -7   1  513.65    9.42
   1  -7   1  374.38    9.79
   1   7   1  572.96   11.57
   1   7   1  364.07    7.32
  -1  -7  -2 2631.13   26.38
  -1  -7  -2 1659.03   13.67
  -1   7  -2 2345.85   18.74
  -1   7  -2 1715.86   21.58
   1  -7   2 2342.60   18.66
   1  -7   2 1772.40   21.99
   1   7   2 2552.42   25.76
   1   7   2 1600.79   13.41
  -1  -7  -3  362.14   10.79
  -1  -7  -3  233.95    4.77
  -1   7  -3  335.39    7.06
  -1   7  -3  233.73    8.91
   1  -7   3  322.94    6.95
   1   7   3  368.06   10.98
   1   7   3  232.47    4.77
  -1  -7  -4   12.60    3.47
  -1  -7  -4    6.98    1.40
  -1   7  -4   12.01    2.18
  -1   7  -4   10.31    3.25
   1  -7   4   13.04    2.22
   1  -7   4    6.06    2.96
   1   7   4   14.12    3.55
   1   7   4    8.68    1.55
  -1  -7  -5  622.08   15.78
  -1  -7  -5  376.37    5.91
  -1  -7  -5  470.68    6.54
  -1   7  -5  567.35    9.46
  -1   7  -5  404.05   12.64
   1  -7   5   31.08    3.84
   1  -7   5  468.98   13.78
   1   7   5  611.69   15.45
  -1  -7  -6    2.92    3.03
  -1  -7  -6    0.59    1.29
  -1  -7  -6    2.37    1.44
  -1   7  -6    3.44    1.85
  -1   7  -6   -0.30    2.66
   1  -7   6   -1.88    1.74
   1  -7   6   -0.33    2.62
   1   7   6    0.59    2.81
  -1  -7  -7  706.77   18.70
  -1  -7  -7  404.35    7.69
  -1  -7  -7  494.62    8.43
  -1   7  -7  627.10   11.34
  -1   7  -7  473.97   14.82
   1  -7   7  664.94   11.68
   1  -7   7  530.69   16.11
   1   7   7  692.84   18.11
   1   7   7  459.89    8.24
  -1  -7  -8  169.25   10.35
  -1  -7  -8  121.24    5.03
  -1   7  -8  107.17    8.06
   1  -7   8  170.73    6.98
   1  -7   8  111.90    8.43
   1   7   8  163.48    9.90
   1   7   8  118.58    5.06
  -1  -7  -9  993.68   23.84
  -1  -7  -9  654.41   11.68
  -1   7  -9  387.38   10.98
  -1   7  -9  626.36   18.55
   1  -7   9 1015.19   16.33
   1  -7   9  712.50   19.88
   1   7   9  961.46   23.06
   1   7   9  638.59   11.75
  -1  -7 -10  267.95   13.82
  -1  -7 -10  185.84    7.13
  -1   7 -10  178.34   10.75
   1  -7  10  284.02    9.68
   1  -7  10  207.12   12.05
   1   7  10  267.28   13.23
   1   7  10  195.15    7.46
  -1  -7 -11  668.30   21.51
  -1  -7 -11  433.32   11.23
  -1   7 -11   23.84    6.13
  -1   7 -11  374.78   15.71
   1  -7  11  621.23   14.89
   1  -7  11  432.25   17.26
   1   7  11  638.48   20.69
   1   7  11  433.83   11.34
  -1  -7 -12   72.47    9.05
  -1   7 -12   -7.17    4.58
  -1   7 -12   37.10    6.98
   1  -7  12   59.53    6.36
   1  -7  12   70.10    9.83
   1   7  12   68.70    8.50
   1   7  12   49.55    5.25
  -1  -7 -13   91.31    9.98
  -1  -7 -13   62.19    5.62
  -1   7 -13  -12.45    4.66
  -1   7 -13   64.85    9.09
   1  -7  13  102.51    7.87
   1  -7  13   78.75    9.57
   1   7  13  106.72   10.75
   1   7  13   59.01    5.91
  -1  -7 -14    6.69    6.47
  -1  -7 -14    4.14    3.36
   1  -7  14   -2.70    3.84
   1  -7  14    2.73    5.54
   1   7  14    9.20    6.17
   1   7  14    8.61    4.14
  -1  -7 -15   33.18    9.13
  -1  -7 -15   22.99    5.28
  -1   7 -15   30.45    7.72
   1  -7  15   36.07    6.80
   1  -7  15   34.33    8.98
   1   7  15   37.21    9.02
   1   7  15   29.60    6.02
  -1  -7 -16   59.42   12.42
  -1  -7 -16   44.86    6.61
  -1   7 -16   39.80    8.79
   1  -7  16   67.18    8.46
   1  -7  16   42.31    9.90
   1   7  16   63.97   10.61
   1   7  16   44.79    7.06
  -1  -7 -17  462.07   22.50
  -1  -7 -17  301.21   12.97
  -1   7 -17  -15.71    6.39
  -1   7 -17  264.92   16.33
   1  -7  17  458.00   16.74
   1  -7  17  361.78   19.70
   1   7  17  317.58   13.82
  -1  -7 -18  337.05   20.29
  -1  -7 -18  228.85   11.90
  -1   7 -18   19.51   11.83
   1  -7  18  360.11   15.82
   1  -7  18  259.01   17.77
   1   7  18  246.41   12.90
  -1  -7 -19  360.63   21.62
  -1  -7 -19  205.24   11.97
   1  -7  19  339.09   16.07
   1  -7  19  260.86   18.29
   1   7  19  248.29   13.30
  -1  -7 -20   31.56   10.72
  -1  -7 -20   17.77    5.95
   1  -7  20   20.88    7.10
   1  -7  20   16.48    8.65
   1   7  20   13.16    6.10
  -1  -7 -21    1.00    7.21
  -1  -7 -21    4.91    4.73
  -1   7 -21   -4.36   10.16
  -1   7 -21   -1.74    5.21
   1  -7  21   -7.76    5.99
   1  -7  21    3.51    7.13
   1   7  21   -4.03    4.47
  -1  -7 -22   12.05   10.24
  -1  -7 -22   10.94    5.84
   1  -7  22   19.07    9.64
   1   7  22   15.41    6.54
  -1  -7 -23   28.75   11.05
  -1  -7 -23   16.04   10.42
  -1   7 -23  -25.61    9.72
   1  -7  23    6.32    9.24
   1   7  23   15.89    6.69
  -1  -7 -24   19.33   10.75
  -1  -7 -24   21.10    7.46
   1  -7  24   23.58   10.24
   1   7  24   20.10    7.98
  -1  -7 -25    7.32    7.39
  -1  -7 -25    3.55    5.99
  -1   7 -25  -21.29    9.68
   1  -7  25    8.20    9.35
   1   7  25   10.68    7.98
  -1  -7 -26   22.54   10.46
  -1   7 -26    8.87   10.05
   1  -7  26   40.98   12.45
  -1  -7 -27    0.00    5.54
  -1   7 -27  -16.59    7.72
   1  -7  27   -0.41    8.98
  -1   7 -28  -11.86    8.17
   1  -7  28   -6.43   10.94
  -1  -9  28   10.68   10.49
   1  -9 -28   -8.91    8.68
   1  -9 -28   -2.85    6.21
   1   9 -28   -1.70    6.43
   1  -9 -27   66.89   10.64
  -1  -9  26   12.08   10.83
   1  -9 -26    6.39   10.46
   1   9 -26    4.99    6.39
  -1  -9  25    1.70    9.16
  -1   9  25    3.03    6.32
   1  -9 -25   -2.22    9.98
   1  -9 -25    0.37    5.65
   1   9 -25   -1.92    5.76
  -1  -9  24    5.10    8.87
  -1   9  24    3.44    5.99
   1  -9 -24   -9.57    8.35
   1  -9 -24   14.82    6.58
   1   9 -24   -0.18    7.28
  -1  -9  23   12.34    9.57
  -1   9  23   18.70    7.32
   1  -9 -23   28.45   11.79
   1   9 -23   13.56    8.50
  -1  -9  22   -1.63    7.80
  -1   9  22    0.15    5.58
   1  -9 -22    2.29    8.68
   1  -9 -22    1.37    4.77
   1   9 -22   -6.28    7.43
   1   9 -22    2.14    5.03
  -1  -9  21   72.76   13.23
  -1   9  21   79.89    9.50
   1  -9 -21  131.00   16.15
   1  -9 -21   70.99    8.65
   1   9 -21   41.61   11.01
   1   9 -21   83.03    8.87
  -1  -9  20   26.75   10.31
  -1   9  20   42.64    7.83
   1  -9 -20   65.96   13.08
   1  -9 -20   34.26    7.17
   1   9 -20   19.88    9.64
   1   9 -20   38.69    6.91
  -1  -9  19  127.60   14.86
  -1   9  19  117.77   10.24
   1  -9 -19  207.49   18.07
   1  -9 -19  113.56    9.68
   1   9 -19   33.74   10.05
   1   9 -19  166.03   10.35
  -1  -9  18    3.10    7.21
  -1   9  18    0.00    4.43
   1  -9 -18   -3.81    7.02
   1  -9 -18   -3.40    3.33
   1   9 -18   -6.54    8.57
   1   9 -18   -1.63    3.66
  -1  -9  17  328.07   12.82
  -1  -9  17  227.89   16.26
  -1   9  17  213.92   11.68
   1  -9 -17  325.63   19.59
   1  -9 -17  208.71   11.16
   1   9 -17  269.06   11.49
  -1  -9  16   53.58    6.61
  -1  -9  16   40.76    9.09
  -1   9  16   49.85    7.10
   1  -9 -16   64.71   11.20
   1  -9 -16   56.13   10.20
   1  -9 -16   56.72    7.28
   1   9 -16   -4.73    6.54
   1   9 -16   35.33    7.87
  -1  -9  15  325.60   11.49
  -1  -9  15  260.93   17.04
  -1   9  15  243.38   11.16
   1  -9 -15  301.98   17.92
   1  -9 -15  262.30   16.19
   1  -9 -15  199.14   10.01
   1   9 -15   73.72    9.46
   1   9 -15  191.27   13.93
  -1  -9  14  227.23   15.04
  -1   9  14  207.31    9.90
   1  -9 -14  309.45   17.41
   1  -9 -14  255.87   15.34
   1  -9 -14  193.60    9.46
   1   9 -14   54.14    6.43
   1   9 -14  170.39   12.64
  -1  -9  13   56.80    5.62
  -1  -9  13   38.95    8.02
  -1   9  13   44.46    5.73
   1  -9 -13   55.91    9.31
   1  -9 -13   46.71    5.21
   1   9 -13   44.42    6.32
   1   9 -13   41.68    9.57
  -1  -9  12  117.70    6.36
  -1  -9  12   87.17    9.76
  -1   9  12  110.20   10.64
  -1   9  12   90.09    6.47
   1  -9 -12  125.20   11.09
   1  -9 -12  121.36   10.20
   1  -9 -12   91.87    6.32
   1   9 -12  100.77    6.32
   1   9 -12   82.41   10.53
  -1  -9  11  555.30   11.05
  -1  -9  11  414.91   17.37
  -1   9  11  536.60   19.22
  -1   9  11  383.50   11.16
   1  -9 -11  541.92   19.70
   1  -9 -11  486.46   18.51
   1  -9 -11  334.17   10.42
   1  -9 -11  426.19   11.90
   1   9 -11  496.03   11.27
   1   9 -11  349.62   15.67
  -1  -9  10  260.41    7.21
  -1  -9  10  176.79   11.86
  -1   9  10  222.61   12.45
   1  -9 -10  231.44   13.41
   1  -9 -10  199.73   11.68
   1  -9 -10  138.02    6.80
   1  -9 -10  171.98    7.46
   1   9 -10  209.90    6.84
   1   9 -10  151.69   10.38
  -1  -9   9  186.25    5.65
  -1  -9   9  142.71   10.13
  -1   9   9  167.95   11.01
   1  -9  -9  190.61   11.46
   1  -9  -9  174.09   10.86
   1  -9  -9  105.24    5.76
   1  -9  -9  137.91    6.50
   1   9  -9  163.08    5.28
   1   9  -9  112.30    8.87
  -1  -9   8  313.96    6.32
  -1  -9   8  192.93   11.09
  -1   9   8  303.06   13.16
   1  -9  -8  295.52   13.64
   1  -9  -8  257.20   12.23
   1  -9  -8  210.86    7.35
   1   9  -8  254.98    5.73
   1   9  -8  186.58   10.64
  -1  -9   7    5.99    1.63
  -1  -9   7    6.25    3.29
  -1   9   7    6.80    3.58
   1  -9  -7    2.62    3.47
   1  -9  -7    2.73    3.77
   1  -9  -7    3.03    2.00
   1  -9  -7    3.88    2.18
   1   9  -7    6.58    1.59
   1   9  -7    2.48    3.73
  -1  -9   6   -4.58    2.29
  -1  -9   6  101.51    7.72
   1  -9  -6  151.51    9.57
   1  -9  -6  129.67    8.35
   1  -9  -6   84.11    4.62
   1  -9  -6  105.87    5.03
   1   9  -6  129.37    3.66
   1   9  -6   91.35    7.43
  -1  -9   5 1970.33   13.49
  -1  -9   5 1486.35   25.02
  -1   9   5 1320.68   15.74
   1  -9  -5 2213.92   30.52
   1  -9  -5 1911.05   27.97
   1  -9  -5 1283.77   15.56
   1   9  -5 1911.68   13.19
   1   9  -5 1354.75   23.61
  -1  -9   4 2419.09   16.41
  -1  -9   4 1948.38   27.20
  -1   9   4 1670.30   17.77
   1  -9  -4 2801.08   32.67
   1  -9  -4 2409.81   29.93
   1  -9  -4 1667.01   17.81
   1   9  -4 2483.91   16.63
   1   9  -4 1819.96   26.09
  -1  -9   3  656.33    9.64
  -1  -9   3  537.78   13.75
  -1   9   3  455.45    9.72
   1  -9  -3  771.22   16.52
   1  -9  -3  673.40   15.26
   1  -9  -3  437.42    9.53
   1   9  -3  711.76   10.09
   1   9  -3  481.32   12.86
  -1  -9   2    4.99    2.00
  -1  -9   2    3.18    1.88
  -1  -9   2    3.62    2.77
  -1   9   2    6.58    2.73
  -1   9   2    4.14    2.00
   1  -9  -2    5.25    2.85
   1  -9  -2    2.70    2.55
   1  -9  -2    3.47    2.33
   1   9  -2    2.92    2.44
  -1  -9   1  347.40    8.79
  -1  -9   1  289.86    7.95
  -1  -9   1  215.62    8.09
  -1   9   1  309.30    9.68
  -1   9   1  197.85    7.21
   1  -9  -1  294.33    9.39
   1  -9  -1  201.95    7.21
   1   9  -1  207.90    7.83
  -1  -9   0  352.61    9.64
  -1  -9   0  326.85    9.13
  -1  -9   0  241.60    9.16
  -1   9   0  348.40    9.57
  -1   9   0  228.96    8.17
   1  -9   0  321.57    9.16
   1  -9   0  239.35    8.28
   1   9   0  230.29    7.58
  -1  -9  -1    6.25    3.03
  -1  -9  -1    4.69    2.44
  -1  -9  -1    2.85    1.96
  -1   9  -1    1.66    2.22
   1  -9   1    4.47    2.07
   1  -9   1    3.58    2.81
   1   9   1    3.21    2.51
   1   9   1    3.58    1.92
  -1  -9  -2  297.92   10.13
  -1  -9  -2  186.73    5.88
  -1   9  -2  263.77    7.54
  -1   9  -2  197.26    8.50
   1  -9   2  261.11    7.43
   1  -9   2  205.83    8.83
   1   9   2  189.42    5.95
  -1  -9  -3  162.45    8.28
  -1  -9  -3  107.50    4.21
  -1   9  -3  139.50    5.47
  -1   9  -3  100.14    6.58
   1  -9   3  137.87    5.40
   1  -9   3  102.07    6.76
   1   9   3  147.48    7.83
   1   9   3   98.74    4.14
  -1  -9  -4    3.44    2.99
  -1  -9  -4    0.67    1.22
  -1   9  -4    2.70    1.77
  -1   9  -4    1.74    2.59
   1  -9   4    1.26    1.77
   1  -9   4    2.59    3.25
   1   9   4    1.03    2.85
   1   9   4   -0.30    1.29
  -1  -9  -5  632.46   17.00
  -1  -9  -5  371.90    6.58
  -1   9  -5  547.50    9.79
  -1   9  -5  391.49   13.19
   1  -9   5  596.84   10.24
   1  -9   5  425.82   14.01
   1   9   5  627.18   16.63
   1   9   5  396.55    6.84
  -1  -9  -6  328.41   13.34
  -1  -9  -6  187.87    4.88
  -1  -9  -6  221.50    5.28
  -1   9  -6  280.29    7.39
  -1   9  -6  197.37   10.31
   1  -9   6   38.65    5.28
   1  -9   6  218.25   10.79
   1   9   6  315.58   12.82
  -1  -9  -7   24.43    5.43
  -1  -9  -7   16.74    2.33
  -1  -9  -7   20.10    2.55
  -1   9  -7   26.24    3.40
  -1   9  -7   11.38    4.55
   1  -9   7   -2.62    2.33
   1  -9   7   23.24    5.25
   1   9   7   26.27    5.47
  -1  -9  -8   59.42    8.46
  -1  -9  -8   35.92    2.99
  -1  -9  -8   42.20    3.25
  -1   9  -8   50.59    4.29
  -1   9  -8   42.16    6.80
   1  -9   8   52.92    4.43
   1  -9   8   48.45    7.76
   1   9   8   74.31    9.13
  -1  -9  -9    4.77    4.43
  -1  -9  -9    1.00    1.85
  -1  -9  -9    1.18    1.81
  -1   9  -9   -6.65    2.55
  -1   9  -9   -0.81    3.47
   1  -9   9    3.88    2.85
   1  -9   9   -0.41    3.81
   1   9   9    7.83    4.62
  -1  -9 -10   15.78    5.73
  -1  -9 -10   13.49    2.77
  -1  -9 -10   14.30    2.92
  -1   9 -10   18.11    3.47
  -1   9 -10    8.17    4.25
   1  -9  10   21.99    3.81
   1  -9  10   14.60    5.21
   1   9  10   22.39    6.06
  -1  -9 -11  108.79   10.86
  -1  -9 -11   58.98    4.62
  -1   9 -11   83.03    6.17
  -1   9 -11   62.23    8.94
   1  -9  11   99.96    6.39
   1  -9  11   68.47    8.43
   1   9  11   99.15    9.72
   1   9  11   59.72    4.80
  -1  -9 -12   -4.25    4.69
  -1  -9 -12   -0.07    2.40
  -1   9 -12    5.88    3.03
  -1   9 -12   -2.92    3.84
   1  -9  12    0.85    3.14
   1  -9  12    4.84    5.06
   1   9  12    0.96    4.32
   1   9  12    0.59    2.59
  -1  -9 -13   59.20   10.01
  -1   9 -13   58.61    6.73
  -1   9 -13   42.72    8.57
   1  -9  13   57.76    6.32
   1  -9  13   54.06    9.57
   1   9  13   67.96   10.94
   1   9  13   46.27    5.73
  -1  -9 -14  165.26   13.49
  -1  -9 -14   96.41    6.61
  -1   9 -14  119.06    9.13
  -1   9 -14   93.90   10.38
   1  -9  14  144.89    8.98
   1  -9  14  110.79   11.83
   1   9  14  148.70   12.49
   1   9  14  101.51    7.32
  -1  -9 -15  148.29   13.86
  -1  -9 -15   95.45    7.17
  -1   9 -15  115.44    9.61
  -1   9 -15   93.64   10.83
   1  -9  15  164.41    9.90
   1  -9  15  110.97   16.07
   1   9  15  151.92   14.30
   1   9  15   94.79    7.54
  -1  -9 -16   83.85   13.38
  -1  -9 -16   50.15    6.61
  -1   9 -16   69.73    9.83
  -1   9 -16   52.84   11.60
   1  -9  16   71.51    8.13
   1  -9  16   51.03   10.75
   1   9  16   50.77    6.95
  -1  -9 -17   -2.81    7.10
  -1  -9 -17   -2.03    3.07
  -1   9 -17    7.80    6.36
   1  -9  17    2.03    4.40
   1  -9  17   -2.55    5.17
   1   9  17   -2.96    3.66
  -1  -9 -18  255.31   19.29
  -1  -9 -18  143.82    9.24
  -1   9 -18  169.80   15.30
   1  -9  18  229.15   12.71
   1  -9  18  168.10   15.59
   1   9  18  151.88   10.01
  -1  -9 -19  971.58   34.22
  -1  -9 -19  571.34   17.52
  -1   9 -19  526.92   19.55
   1  -9  19  962.34   24.28
   1  -9  19  713.43   29.23
   1   9  19  609.29   18.55
  -1  -9 -20   28.53   10.98
  -1  -9 -20    8.76    4.88
  -1   9 -20   20.14    7.69
   1  -9  20   28.42    7.35
   1  -9  20   20.66    9.35
   1   9  20   15.71    5.91
  -1  -9 -21  185.88   18.66
  -1  -9 -21  112.26    9.76
  -1   9 -21  106.32   13.04
  -1   9 -21  157.53   11.75
   1  -9  21  185.06   13.60
   1  -9  21  155.06   16.26
   1   9  21  121.24   10.61
  -1  -9 -22   -1.70    8.50
  -1  -9 -22    4.91    4.99
  -1   9 -22    3.77    5.99
   1  -9  22    7.72    8.17
   1   9  22    3.66    5.10
  -1  -9 -23   93.97   16.41
  -1  -9 -23   49.89    7.50
  -1   9 -23   95.52   12.08
   1  -9  23   72.17   14.86
   1   9  23   72.65    9.61
  -1  -9 -24   -2.25    8.54
  -1  -9 -24    4.43    5.80
  -1   9 -24   -0.07    5.88
   1  -9  24   -4.77    8.17
   1   9  24    7.58    6.32
  -1  -9 -25   40.80   13.16
  -1   9 -25   29.23    7.72
   1  -9  25   40.50   12.42
  -1  -9 -26    5.06    9.68
  -1  -9 -26    3.03    5.06
   1  -9  26    0.67    8.79
  -1  -9 -27   20.77   10.38
  -1  -9 -27   18.88    6.95
  -1   9 -27   42.31    9.02
  -1  -9 -28   -3.95    4.69
  -1   9 -28    0.18    6.54
   1  -9  28   10.46   10.49
  -1 -11  28   -0.67    9.79
   1 -11 -28   12.05   12.38
   1 -11 -28    0.96    8.87
   1  11 -28    4.69    5.62
  -1 -11  27    9.94   11.27
   1 -11 -27    3.40   10.86
   1 -11 -27   -2.96    5.40
   1  11 -27    3.88    5.47
   1 -11 -26   19.81    6.95
   1  11 -26   31.63    7.06
  -1 -11  25   14.82   11.34
   1 -11 -25   -7.54    9.53
   1 -11 -25   -6.87    4.29
   1  11 -25   -0.22    4.95
   1  11 -25    5.91    5.65
  -1 -11  24    5.88   10.27
   1 -11 -24    0.55    9.79
   1 -11 -24    5.51    4.91
   1 -11 -24    1.15    5.28
   1  11 -24    5.10    5.03
   1  11 -24    5.36    5.28
  -1 -11  23   52.44   13.89
   1 -11 -23   72.87   14.89
   1 -11 -23   41.02    7.95
   1 -11 -23   33.92    7.24
   1  11 -23   71.17    8.43
   1  11 -23   65.19    8.13
  -1 -11  22   20.25   10.83
   1 -11 -22   56.76   13.23
   1 -11 -22   20.66    5.99
   1 -11 -22   23.28    6.36
   1  11 -22   35.55    6.69
   1  11 -22   34.22    6.76
  -1 -11  21  198.63   18.88
   1 -11 -21  240.64   20.55
   1 -11 -21  112.30    9.57
   1 -11 -21  122.28   10.13
   1  11 -21  161.41   10.64
   1  11 -21  207.35   11.16
  -1 -11  20   14.23    8.54
  -1  11  20   14.04    5.80
   1 -11 -20   33.89   11.23
   1 -11 -20   26.35    6.21
   1 -11 -20   25.53    6.39
   1  11 -20   32.33    5.88
   1  11 -20   33.18    5.80
  -1 -11  19   60.57   13.04
  -1  11  19   44.71    7.65
   1 -11 -19  103.91   15.71
   1 -11 -19   52.88    7.39
   1 -11 -19   61.27    8.13
   1  11 -19   69.69    7.06
   1  11 -19   86.69    7.72
  -1 -11  18   87.80   14.37
  -1  11  18   60.60    7.50
   1 -11 -18   90.39   14.45
   1 -11 -18   53.47    7.50
   1 -11 -18   57.46    6.76
   1  11 -18   72.24    8.24
   1  11 -18   85.62    7.21
  -1 -11  17    9.02    4.06
  -1 -11  17   11.60    7.61
   1 -11 -17   13.71    8.57
   1 -11 -17    2.22    3.73
   1 -11 -17    4.14    3.70
   1  11 -17   15.19    4.14
   1  11 -17    6.95    3.55
  -1 -11  16  637.74   16.04
  -1 -11  16  444.29   21.88
   1 -11 -16  601.53   25.20
   1 -11 -16  349.21   12.90
   1 -11 -16  415.65   13.78
   1  11 -16  515.76   13.56
  -1 -11  15   10.05    3.92
  -1 -11  15    7.13    6.54
   1 -11 -15    3.10    7.10
   1 -11 -15   12.56    6.02
   1 -11 -15    8.54    3.84
   1 -11 -15    6.87    3.88
   1  11 -15   10.49    3.21
   1  11 -15    1.26    4.80
  -1 -11  14    9.46    3.55
  -1 -11  14    8.94    7.87
   1 -11 -14    9.31    6.25
   1 -11 -14    8.43    5.84
   1 -11 -14    2.48    2.99
   1 -11 -14    5.17    3.29
   1  11 -14    5.25    2.85
   1  11 -14    3.40    4.32
  -1 -11  13   42.13    4.58
  -1 -11  13   21.69    6.76
   1 -11 -13   28.05    7.91
   1 -11 -13   32.96    7.80
   1 -11 -13   24.80    4.43
   1 -11 -13   27.97    4.88
   1  11 -13   29.93    7.21
  -1 -11  12  146.26    6.10
  -1 -11  12   88.61    9.98
   1 -11 -12  129.23   12.12
   1 -11 -12  104.76   11.97
   1 -11 -12   73.46    5.62
   1  11 -12  109.46    5.43
   1  11 -12   91.61    9.68
  -1 -11  11  103.84    4.95
  -1 -11  11   68.59    9.83
   1 -11 -11  101.73   12.19
   1 -11 -11   81.15    9.46
   1 -11 -11   54.06    4.91
   1 -11 -11   82.00    5.73
   1  11 -11   82.55    4.43
   1  11 -11   75.31    8.39
  -1 -11  10    8.06    2.22
  -1 -11  10    9.16    4.95
   1 -11 -10   13.16    6.28
   1 -11 -10   12.27    5.58
   1 -11 -10    7.54    2.77
   1 -11 -10   10.75    3.18
   1  11 -10    8.24    2.03
   1  11 -10    3.81    3.99
  -1 -11   9    4.36    1.63
  -1 -11   9    4.36    4.06
   1 -11  -9    2.03    4.36
   1 -11  -9    1.00    3.55
   1 -11  -9    1.44    2.07
   1 -11  -9    0.74    2.18
   1  11  -9    4.25    1.59
   1  11  -9    5.99    4.36
  -1 -11   8    4.58    1.70
  -1 -11   8    0.55    3.70
   1 -11  -8   -0.44    3.77
   1 -11  -8    2.00    3.66
   1 -11  -8    1.52    2.40
   1 -11  -8    0.59    2.18
   1  11  -8    2.66    1.52
   1  11  -8    6.10    3.95
  -1 -11   7   -3.66    2.77
  -1 -11   7    9.31    4.58
   1 -11  -7   15.15    4.99
   1 -11  -7   14.93    4.51
   1 -11  -7   12.38    3.03
   1  11  -7   12.97    1.88
   1  11  -7   10.16    3.84
  -1 -11   6   46.56    2.99
  -1 -11   6   40.65    6.54
  -1  11   6   33.07    3.70
   1 -11  -6   59.86    7.46
   1 -11  -6   47.97    6.69
   1  11  -6   47.49    2.96
   1  11  -6   38.28    6.21
  -1 -11   5   22.10    2.70
  -1 -11   5   17.11    4.84
  -1  11   5   23.61    3.44
   1 -11  -5   31.41    5.88
   1 -11  -5   25.02    4.88
   1  11  -5   23.91    2.73
   1  11  -5   15.30    4.18
  -1 -11   4  459.70    8.83
  -1 -11   4  331.73   12.45
  -1  11   4  317.39    8.91
   1 -11  -4  503.23   15.30
   1 -11  -4  426.81   13.89
   1 -11  -4  284.84    8.61
   1  11  -4  467.91    8.94
   1  11  -4  342.89   12.60
  -1 -11   3 1589.93   17.59
  -1 -11   3 1375.12   16.26
  -1 -11   3 1107.72   21.17
  -1  11   3  944.38   15.41
   1 -11  -3 1587.49   25.35
   1 -11  -3 1420.42   23.76
   1 -11  -3  973.28   15.63
   1  11  -3 1453.46   16.81
   1  11  -3  964.93   19.44
  -1 -11   2   74.02    4.88
  -1 -11   2   55.87    5.76
  -1  11   2   51.37    5.73
  -1  11   2   41.31    4.18
   1 -11  -2   65.04    6.32
   1 -11  -2   53.69    5.36
   1 -11  -2   39.10    4.10
   1  11  -2   45.53    5.73
  -1 -11   1 2429.73   25.20
  -1 -11   1 2085.95   23.13
  -1 -11   1 1553.12   22.36
  -1  11   1 2268.98   27.53
  -1  11   1 1485.35   20.80
   1 -11  -1 2144.49   26.42
   1 -11  -1 1593.58   21.69
   1  11  -1 1472.19   25.68
  -1 -11   0  137.54    7.32
  -1 -11   0  121.24    6.73
  -1 -11   0   90.94    5.88
  -1  11   0  111.90    6.61
  -1  11   0   81.33    6.65
   1 -11   0  121.87    6.73
   1 -11   0   90.13    6.02
   1  11   0   83.81    5.58
  -1 -11  -1  990.35   18.48
  -1 -11  -1  878.94   17.11
  -1 -11  -1  660.51   13.12
  -1  11  -1  930.08   16.07
  -1  11  -1  602.93   14.60
   1 -11   1  884.11   15.59
   1 -11   1  659.33   15.56
   1  11   1  625.33   12.71
  -1 -11  -2    5.17    3.25
  -1 -11  -2    6.28    3.07
  -1  11  -2    3.40    2.33
  -1  11  -2    2.29    2.59
   1 -11   2    4.69    2.55
   1 -11   2    5.10    3.07
   1  11   2    4.18    2.96
   1  11   2    6.61    2.40
  -1 -11  -3  300.36   11.71
  -1 -11  -3  246.85   10.42
  -1 -11  -3  182.40    6.32
  -1  11  -3  192.60    9.39
   1 -11   3  247.70    7.87
   1 -11   3  197.96    9.87
   1  11   3  279.74   11.16
   1  11   3  172.13    6.17
  -1 -11  -4 1221.35   23.69
  -1 -11  -4  756.33   11.38
  -1  11  -4 1055.54   15.11
  -1  11  -4  731.53   18.29
   1 -11   4 1085.51   15.08
   1 -11   4  791.40   19.22
   1  11   4 1182.00   23.13
   1  11   4  766.08   11.49
  -1 -11  -5  638.30   18.11
  -1 -11  -5  389.60    7.83
  -1  11  -5  521.23   10.35
  -1  11  -5  397.07   14.15
   1 -11   5  562.69   10.79
   1 -11   5  423.93   15.00
   1  11   5  618.01   17.74
   1  11   5  394.04    7.95
  -1 -11  -6   70.21    8.02
  -1 -11  -6   36.73    2.96
  -1 -11  -6   51.25    3.29
  -1  11  -6   67.33    4.40
  -1  11  -6   50.66    6.13
   1 -11   6   74.79    4.55
   1 -11   6   47.60    7.02
   1  11   6   68.03    7.32
   1  11   6   42.53    3.14
  -1 -11  -7   38.43    6.73
  -1 -11  -7   25.28    2.70
  -1 -11  -7   25.79    2.77
  -1  11  -7   32.22    3.58
  -1  11  -7   22.10    5.40
   1 -11   7    0.52    4.40
   1 -11   7   28.97    6.28
   1  11   7   43.64    7.21
  -1 -11  -8   54.69    8.50
  -1 -11  -8   22.02    2.70
  -1 -11  -8   32.41    3.03
  -1  11  -8   41.76    3.99
  -1  11  -8   31.15    6.50
   1 -11   8   30.97    6.28
   1  11   8   47.49    7.95
  -1 -11  -9   21.62    6.50
  -1 -11  -9   12.19    2.44
  -1 -11  -9   15.85    2.62
  -1  11  -9    8.72    4.77
   1 -11   9   20.07    3.51
   1 -11   9   11.34    5.51
   1  11   9   13.82    5.25
  -1 -11 -10  292.23   15.41
  -1 -11 -10  168.36    5.99
  -1 -11 -10  214.07    6.58
  -1  11 -10  261.04    8.54
  -1  11 -10  175.53   11.57
   1 -11  10  307.12    9.16
   1 -11  10  201.06   12.75
   1  11  10  285.32   14.86
  -1 -11 -11    3.88    5.10
  -1 -11 -11    5.47    2.33
  -1 -11 -11    2.33    2.11
  -1  11 -11    3.99    2.59
  -1  11 -11    1.03    3.92
   1 -11  11    3.58    2.92
   1 -11  11    2.62    4.47
  -1 -11 -12  102.07   12.79
  -1 -11 -12   52.55    4.36
  -1 -11 -12   57.50    4.47
  -1  11 -12   75.35    5.88
  -1  11 -12   56.35    8.72
   1 -11  12   97.59    6.65
   1 -11  12   57.98    9.39
   1  11  12   91.39   10.09
  -1 -11 -13  265.99   17.22
  -1 -11 -13  132.92    6.58
  -1 -11 -13  161.45    7.06
  -1  11 -13  215.22    9.05
  -1  11 -13  169.43   13.04
   1 -11  13  259.30   10.20
   1 -11  13  183.29   13.56
   1  11  13  264.40   16.00
  -1 -11 -14   41.02    9.94
  -1 -11 -14   35.48    8.87
  -1 -11 -14   21.10    3.84
  -1 -11 -14   25.28    4.40
  -1  11 -14   27.60    4.99
  -1  11 -14   17.74    6.50
   1 -11  14   39.61    5.76
   1  11  14   28.82    8.61
  -1 -11 -15    1.33    7.02
  -1 -11 -15    4.32    3.10
  -1 -11 -15   -0.70    2.92
  -1  11 -15   12.56    4.25
   1 -11  15    8.13    4.21
   1 -11  15    3.47    5.58
  -1 -11 -16   21.88    8.87
  -1 -11 -16   10.61    3.77
  -1 -11 -16   13.45    3.73
  -1  11 -16   22.65    5.21
   1 -11  16    9.28    4.77
   1 -11  16    7.39    7.39
  -1 -11 -17   64.45   12.34
  -1 -11 -17   40.09    5.88
  -1 -11 -17   50.48    6.32
  -1  11 -17   68.70    7.21
   1 -11  17   69.95    7.50
   1 -11  17   46.27   11.34
   1  11  17   48.00    6.50
  -1 -11 -18    0.52    7.32
  -1 -11 -18    4.51    3.81
  -1 -11 -18    4.95    3.58
  -1  11 -18    7.87    4.40
   1 -11  18    8.31    4.99
   1 -11  18    5.80    7.39
   1  11  18    1.81    4.06
  -1 -11 -19   17.11    8.57
  -1 -11 -19   11.71    4.55
  -1 -11 -19   13.52    4.32
  -1  11 -19   13.12    5.47
   1 -11  19   13.49    5.95
   1 -11  19    6.80    8.72
   1  11  19    8.79    4.58
  -1 -11 -20  154.80   17.41
  -1 -11 -20   76.24    7.58
  -1 -11 -20   99.37    8.28
  -1  11 -20  137.32   10.38
   1 -11  20  131.92   11.09
   1 -11  20   90.09   15.41
   1  11  20  113.67    9.24
  -1 -11 -21   27.72   11.31
  -1 -11 -21    8.72    4.29
  -1 -11 -21   16.00    4.62
  -1  11 -21   13.08    5.43
  -1  11 -21   13.27    5.54
   1 -11  21   19.51    6.54
   1 -11  21   11.94    9.57
  -1 -11 -22   -1.55    9.05
  -1 -11 -22    7.13    4.55
  -1 -11 -22    4.18    4.47
  -1  11 -22   10.16    5.69
   1 -11  22   11.12   10.05
  -1 -11 -23   67.55   14.63
  -1 -11 -23   38.62    6.84
  -1 -11 -23   32.04    6.91
  -1  11 -23   55.13    8.65
   1 -11  23   55.10   13.52
  -1 -11 -24   11.57   10.83
  -1 -11 -24    2.48    4.55
  -1 -11 -24    6.50    5.73
  -1  11 -24    9.87    5.69
  -1  11 -24    6.65    6.43
   1 -11  24   -9.61    9.05
  -1 -11 -25   31.34   13.67
  -1 -11 -25   24.94    6.28
  -1  11 -25   39.76    7.98
   1 -11  25   44.57   13.78
  -1 -11 -26   -4.03   10.31
  -1 -11 -26   -1.44    4.95
  -1  11 -26   -1.81    5.25
  -1 -11 -27    1.85   10.24
  -1 -11 -27    7.39    5.40
  -1  11 -27   20.62    6.73
   1 -11  27   27.57   12.93
  -1 -11 -28   -7.50    8.72
  -1  11 -28   -2.37    5.43
   1 -11  28   -5.95    9.09
  -1 -13  28    0.52   10.57
   1 -13 -28   -5.17   11.97
   1 -13 -28  -10.90    4.62
  -1 -13  27   28.45   12.01
   1 -13 -27   20.29   13.23
   1 -13 -27   10.16    5.54
   1  13 -27   20.77    5.40
  -1 -13  26   20.29   12.75
   1 -13 -26   31.78   13.75
   1 -13 -26   12.93    5.91
   1  13 -26   20.29    5.80
   1 -13 -25   17.15   12.16
   1 -13 -25    0.30    4.40
   1 -13 -25    1.88    7.83
   1  13 -25    8.79    4.77
   1  13 -25   22.28    4.84
  -1 -13  24    1.11    9.50
   1 -13 -24    1.33    9.90
   1 -13 -24   -3.36    4.10
   1 -13 -24   -2.40    4.40
   1  13 -24    4.43    4.40
   1  13 -24   -2.29    4.03
  -1 -13  23    5.21    9.76
   1 -13 -23   28.38   12.01
   1 -13 -23   12.31    5.17
   1 -13 -23    2.92    5.17
   1  13 -23   14.97    4.95
   1  13 -23   17.26    5.32
  -1 -13  22    3.51    8.61
   1 -13 -22   -1.11    9.57
   1 -13 -22    5.28    4.25
   1 -13 -22    4.40    4.69
   1  13 -22    5.21    3.66
   1  13 -22   11.20    4.32
  -1 -13  21    8.35    8.06
   1 -13 -21   14.12    9.35
   1 -13 -21    2.59    3.88
   1 -13 -21    4.95    4.58
   1  13 -21   12.23    4.51
   1  13 -21   18.33    4.66
  -1 -13  20    7.72    9.05
   1 -13 -20   14.93   10.53
   1 -13 -20   11.53    4.62
   1 -13 -20   12.38    4.55
   1  13 -20   20.29    4.58
   1  13 -20   24.43    4.80
  -1 -13  19   83.63   14.86
   1 -13 -19  109.09   16.19
   1 -13 -19   63.45    7.13
   1 -13 -19   69.51    7.54
   1  13 -19   97.93    7.13
   1  13 -19  102.03    7.02
  -1 -13  18    9.83    8.87
   1 -13 -18    9.39    9.20
   1 -13 -18    6.65    3.73
   1 -13 -18    0.59    3.44
   1  13 -18   10.75    3.92
  -1 -13  17   11.97    7.72
   1 -13 -17   29.08   10.57
   1 -13 -17   17.48    4.62
   1 -13 -17   17.70    4.80
   1  13 -17   22.84    4.32
   1  13 -17   30.93    4.69
  -1 -13  16  285.10    9.39
  -1 -13  16  188.09   15.71
   1 -13 -16  282.21   19.51
   1 -13 -16  151.44    8.54
   1 -13 -16  197.00    9.24
   1  13 -16  248.07    8.76
   1  13 -16  257.90    8.72
  -1 -13  15  285.50    8.91
  -1 -13  15  231.51   17.22
   1 -13 -15  292.34   19.25
   1 -13 -15  148.07    8.20
   1 -13 -15  192.53    9.39
  -1 -13  14   59.42    4.88
  -1 -13  14   40.24    9.98
   1 -13 -14   73.17   12.16
   1 -13 -14   34.37    5.03
   1 -13 -14   51.22    6.13
   1  13 -14   53.18    4.66
  -1 -13  13  633.75   10.98
   1 -13 -13  541.74   22.02
   1 -13 -13  380.95   11.42
   1  13 -13  518.46    9.87
   1  13 -13  373.27   18.55
  -1 -13  12    0.07    2.07
  -1 -13  12   -0.85    4.77
   1 -13 -12   -1.74    5.62
   1 -13 -12    1.70    4.29
   1 -13 -12    3.03    2.59
   1 -13 -12    1.59    2.62
   1  13 -12   -1.07    1.66
   1  13 -12   -2.62    4.32
  -1 -13  11    2.07    1.81
  -1 -13  11   -2.88    4.88
   1 -13 -11    0.00    5.06
   1 -13 -11   -0.48    3.47
   1 -13 -11   -0.85    2.18
   1 -13 -11    0.63    2.44
   1  13 -11   -0.33    1.63
   1  13 -11   -4.95    3.18
  -1 -13  10  804.74    9.98
  -1 -13  10  562.73   21.03
   1 -13 -10  781.31   24.65
   1 -13 -10  727.76   23.24
   1 -13 -10  425.45   10.98
   1 -13 -10  578.21   12.56
   1  13 -10  666.53    9.02
   1  13 -10  504.64   19.66
  -1 -13   9   29.93    2.99
  -1 -13   9   30.15    7.72
   1 -13  -9   29.53    7.17
   1 -13  -9   31.96    7.13
   1 -13  -9   20.25    3.58
   1 -13  -9   21.69    3.81
   1  13  -9   22.58    2.59
   1  13  -9   19.84    5.84
  -1 -13   8  269.47   14.08
   1 -13  -8  384.28   16.67
   1 -13  -8  336.09   15.45
   1 -13  -8  227.71    7.91
   1 -13  -8  281.88    8.79
   1  13  -8  324.12    6.47
   1  13  -8  254.68   13.19
  -1 -13   7  747.75   10.35
  -1 -13   7  573.70   19.22
  -1  13   7  482.72   11.27
   1 -13  -7  770.04   22.47
   1 -13  -7  659.55   20.18
   1 -13  -7  450.87   10.94
   1  13  -7  674.44    9.72
   1  13  -7  498.73   17.63
  -1 -13   6  175.27    5.73
  -1 -13   6  142.09   10.27
  -1  13   6  114.96    6.02
   1 -13  -6  201.25   11.79
   1 -13  -6  166.51   10.46
   1 -13  -6   97.71    5.62
   1  13  -6  183.22    5.80
   1  13  -6  115.11    8.76
  -1 -13   5 1425.45   16.30
  -1 -13   5 1112.93   24.68
  -1  13   5  967.96   16.11
   1 -13  -5 1573.00   29.45
   1 -13  -5 1364.66   26.79
   1 -13  -5  910.65   15.74
   1  13  -5 1442.19   16.41
   1  13  -5 1010.42   22.99
  -1 -13   4 2229.30   21.80
  -1 -13   4 1782.31   29.78
  -1  13   4 1534.24   20.73
   1 -13  -4 2563.87   35.81
   1 -13  -4 2149.29   32.22
   1 -13  -4 1564.98   21.06
   1  13  -4 2276.45   26.24
   1  13  -4 1620.82   27.90
  -1 -13   3  229.74    8.17
  -1 -13   3  197.37    7.43
  -1 -13   3  149.85    8.98
  -1  13   3  152.66    7.46
   1 -13  -3  255.68   11.86
   1 -13  -3  221.09   10.57
   1 -13  -3  159.31    7.50
   1  13  -3  205.09    7.69
   1  13  -3  142.05    8.83
  -1 -13   2  319.61    9.98
  -1 -13   2  273.49    9.24
  -1 -13   2  203.98    9.98
  -1  13   2  303.50   11.79
  -1  13   2  179.82    8.20
   1 -13  -2  316.17   12.12
   1 -13  -2  293.82   11.64
   1 -13  -2  198.37    8.50
   1  13  -2  193.16    9.50
  -1 -13   1 1648.39   22.95
  -1 -13   1 1105.91   20.66
  -1  13   1 1483.24   24.09
  -1  13   1 1003.03   18.74
   1 -13  -1 1588.08   24.91
   1 -13  -1 1419.50   23.39
   1 -13  -1 1042.24   19.25
   1  13  -1 1022.06   19.55
  -1 -13   0   17.26    4.25
  -1 -13   0   17.26    4.06
  -1 -13   0   10.57    3.40
  -1  13   0   16.96    4.14
  -1  13   0    6.84    3.07
   1 -13   0   12.08    3.47
   1 -13   0    6.65    3.29
   1  13   0    9.68    3.29
  -1 -13  -1  197.63    9.68
  -1 -13  -1  175.71    8.76
  -1 -13  -1  129.56    7.06
  -1  13  -1  192.05    8.54
  -1  13  -1  142.97    8.28
   1 -13   1  182.85    8.39
   1 -13   1  134.92    8.09
   1  13   1  141.13    8.50
  -1 -13  -2 3457.59   38.51
  -1 -13  -2 3017.77   35.44
  -1 -13  -2 2234.36   24.87
  -1  13  -2 3082.48   30.34
  -1  13  -2 2122.46   30.34
   1 -13   2 2995.31   29.67
   1 -13   2 2309.56   32.08
   1  13   2 2226.08   24.72
  -1 -13  -3 4112.60   43.75
  -1 -13  -3 3574.63   40.24
  -1 -13  -3 2558.33   25.20
  -1  13  -3 3536.60   31.08
  -1  13  -3 2515.54   34.18
   1 -13   3 3543.96   30.89
   1 -13   3 2732.83   36.21
   1  13   3 3899.71   42.02
   1  13   3 2461.44   24.57
  -1 -13  -4   66.26    8.24
  -1 -13  -4   53.29    6.43
  -1  13  -4   72.87    5.25
  -1  13  -4   51.96    7.21
   1 -13   4   64.52    4.95
   1 -13   4   44.23    6.80
   1  13   4   64.67    6.87
   1  13   4   37.32    3.77
  -1 -13  -5    7.02    4.32
  -1 -13  -5    9.05    4.40
  -1 -13  -5    4.51    2.07
  -1  13  -5   13.08    3.03
  -1  13  -5    4.84    3.73
   1 -13   5    8.61    2.77
   1 -13   5    7.69    4.36
   1  13   5    7.10    4.21
   1  13   5    4.43    2.14
  -1 -13  -6  214.92   12.49
  -1 -13  -6  197.66   11.34
  -1 -13  -6  127.16    5.21
  -1  13  -6  130.00    9.35
   1 -13   6  189.35    7.06
   1 -13   6  139.65    9.98
   1  13   6  219.32   11.97
   1  13   6  139.28    5.51
  -1 -13  -7   13.41    5.40
  -1 -13  -7    8.68    4.32
  -1 -13  -7    4.77    2.03
  -1 -13  -7   10.24    2.37
  -1  13  -7    5.32    3.95
   1 -13   7   -6.69    3.44
   1 -13   7   11.23    4.77
   1  13   7   14.60    4.95
  -1 -13  -8  361.18   16.52
  -1 -13  -8  325.34   15.45
  -1 -13  -8  214.88    6.25
  -1 -13  -8  270.28    6.91
  -1  13  -8  230.15   12.97
   1 -13   8  278.44   14.45
   1  13   8  352.06   16.07
  -1 -13  -9   39.17    8.31
  -1 -13  -9   38.10    7.72
  -1 -13  -9   26.16    2.96
  -1 -13  -9   29.90    3.14
  -1  13  -9   36.84    7.54
   1 -13   9   11.42    3.40
   1 -13   9   37.10    7.95
   1  13   9   47.37    8.28
  -1 -13 -10  146.34   12.82
  -1 -13 -10   89.06    4.47
  -1 -13 -10  109.42    4.91
  -1  13 -10  134.51    6.36
   1 -13  10  147.93    6.76
   1 -13  10  106.80   10.31
  -1 -13 -11  711.73   25.20
  -1 -13 -11  606.11   22.32
  -1 -13 -11  390.12    8.79
  -1 -13 -11  472.38    9.64
  -1  13 -11  578.80   12.42
  -1  13 -11  411.18   18.62
   1 -13  11  659.40   13.19
   1 -13  11  447.62   19.66
   1  13  11  655.15   23.39
  -1 -13 -12   16.30    7.06
  -1 -13 -12   26.38    7.21
  -1 -13 -12   17.07    3.07
  -1 -13 -12   23.87    3.33
  -1  13 -12   20.95    3.73
  -1  13 -12   16.70    6.91
   1 -13  12   29.86    4.43
   1 -13  12   16.07    6.95
   1  13  12   20.25    7.65
  -1 -13 -13  478.95   21.99
  -1 -13 -13  273.31   12.56
  -1 -13 -13  319.43    8.91
  -1  13 -13  411.88   11.46
  -1  13 -13  293.34   16.63
   1 -13  13  483.72   12.60
   1 -13  13  344.37   21.84
   1  13  13  451.76   21.21
  -1 -13 -14   20.55    8.24
  -1 -13 -14   22.02    3.66
  -1 -13 -14   19.73    3.70
  -1  13 -14   24.57    4.66
   1 -13  14   11.94    7.83
  -1 -13 -15   46.52   10.72
  -1 -13 -15   31.52    4.36
  -1 -13 -15   36.10    4.84
  -1  13 -15   46.34    5.80
   1 -13  15   51.85    6.28
   1 -13  15   37.77    9.90
  -1 -13 -16   64.59   12.16
  -1 -13 -16   40.28    4.84
  -1  13 -16   55.80    6.17
   1 -13  16   65.26    6.91
   1 -13  16   42.42   10.16
  -1 -13 -17   17.33    8.72
  -1 -13 -17   12.45    3.70
  -1 -13 -17    9.90    3.51
  -1  13 -17    6.84    4.10
   1 -13  17   11.75    4.55
   1 -13  17    5.84    7.72
  -1 -13 -18   -5.80    7.58
  -1 -13 -18    2.22    3.07
  -1 -13 -18    1.48    2.92
  -1  13 -18    2.22    3.55
   1 -13  18    1.37    3.84
   1 -13  18   -1.81    6.21
  -1 -13 -19   68.73   14.37
  -1 -13 -19   45.79    6.02
  -1 -13 -19   49.22    5.76
  -1  13 -19   57.43    7.13
   1 -13  19   79.30    8.46
   1 -13  19   48.78   11.64
  -1 -13 -20   88.06   16.04
  -1 -13 -20   51.77    6.21
  -1 -13 -20   52.99    6.13
  -1  13 -20   55.58    7.65
  -1  13 -20   77.79    7.87
   1 -13  20   89.43    8.87
   1 -13  20   59.68   13.67
  -1 -13 -21  126.64   18.07
  -1 -13 -21   51.96    6.87
  -1 -13 -21   49.26    6.87
  -1  13 -21   89.72    8.83
  -1  13 -21   72.80    8.43
   1 -13  21   59.90   13.56
  -1 -13 -22   96.08   17.70
  -1 -13 -22   49.52    6.69
  -1 -13 -22   49.92    7.13
  -1  13 -22   63.71    8.28
  -1  13 -22   83.59    8.76
   1 -13  22   71.28   14.56
  -1 -13 -23   12.12   11.68
  -1 -13 -23    4.06    4.21
  -1 -13 -23    9.94    4.80
  -1  13 -23   18.11    5.62
  -1  13 -23   14.30    5.43
   1 -13  23   10.46   10.46
  -1 -13 -24   -5.88    9.39
  -1 -13 -24    7.61    4.51
  -1 -13 -24    8.17    4.80
  -1  13 -24   11.49    5.03
  -1  13 -24   12.86    5.80
   1 -13  24    5.28    9.87
  -1 -13 -25    7.54   10.83
  -1 -13 -25    1.92    4.03
  -1  13 -25    4.99    5.36
  -1 -13 -26   -1.40   11.42
  -1 -13 -26    0.52    4.40
  -1  13 -26    6.06    5.17
   1 -13  26    2.88   11.20
  -1 -13 -27   13.78   12.90
  -1 -13 -27    6.73    5.32
  -1  13 -27   19.92    6.28
   1 -13  27   14.45   12.53
  -1 -15  27    4.06   11.71
   1 -15 -27   -2.40   10.94
   1 -15 -27    4.88    4.36
  -1 -15  26    2.11   10.98
   1 -15 -26   12.45   12.27
   1 -15 -26    4.84    4.66
  -1 -15  25    6.17   10.75
   1 -15 -25   -5.54    9.05
   1 -15 -25    1.70    3.73
   1 -15 -24   74.54   19.10
   1 -15 -24   47.41    7.10
   1 -15 -24   64.41    7.83
  -1 -15  23    5.88   10.09
   1 -15 -23   11.57   10.61
   1 -15 -23   -1.66    4.36
   1 -15 -23   -1.15    4.25
   1  15 -23    0.52    3.21
   1  15 -23    8.13    3.84
  -1 -15  22   -1.15    7.61
   1 -15 -22    1.15    8.54
   1 -15 -22    2.85    4.25
   1 -15 -22   -5.17    3.84
   1  15 -22    2.59    3.21
   1  15 -22    4.80    3.21
  -1 -15  21    9.31    9.24
   1 -15 -21   12.45   10.57
   1 -15 -21    6.54    4.14
   1 -15 -21    0.33    4.21
   1  15 -21   10.83    3.40
   1  15 -21   16.15    3.70
  -1 -15  20   10.01    7.83
   1 -15 -20   10.83   10.72
   1 -15 -20   17.59    4.99
   1 -15 -20    9.68    4.14
   1  15 -20   16.30    4.84
   1  15 -20   15.82    3.44
  -1 -15  19   16.07    9.09
   1 -15 -19    9.64    8.91
   1 -15 -19    0.70    3.55
   1 -15 -19    2.22    3.51
   1  15 -19    3.88    2.96
  -1 -15  18   14.56    9.05
   1 -15 -18   19.55   10.64
   1 -15 -18   11.53    3.99
   1 -15 -18   12.27    4.51
   1  15 -18   16.37    3.33
  -1 -15  17   65.33   13.71
   1 -15 -17  104.47   16.22
   1 -15 -17   54.43    6.65
   1 -15 -17   63.04    6.32
   1  15 -17   77.31    5.10
   1  15 -17   82.37    4.88
  -1 -15  16   -0.78    7.21
   1 -15 -16   20.25    9.20
   1 -15 -16   11.94    3.77
   1 -15 -16   14.12    3.92
   1  15 -16   14.63    2.81
   1  15 -16   18.81    3.03
  -1 -15  15  276.89    7.13
  -1 -15  15  215.73   16.37
   1 -15 -15  280.29   19.92
   1 -15 -15  150.70    8.02
   1 -15 -15  197.04    8.98
   1  15 -15  227.71    6.36
  -1 -15  14    1.77    2.22
  -1 -15  14   -2.14    5.03
   1 -15 -14    4.55    6.69
   1 -15 -14    1.15    2.59
   1 -15 -14   -1.96    3.73
   1  15 -14    1.96    1.96
  -1 -15  13   52.99    3.58
  -1 -15  13   33.41    9.09
   1 -15 -13   54.36   11.49
   1 -15 -13   31.52    4.55
   1  15 -13   43.24    3.14
  -1 -15  12  148.89   16.07
   1 -15 -12  184.99   17.37
   1 -15 -12  174.09   13.52
   1 -15 -12  113.37    6.47
   1 -15 -12  139.57    7.28
   1  15 -12  163.63    4.55
   1  15 -12  120.14   11.60
  -1 -15  11  831.90    9.68
  -1 -15  11  550.76   22.50
   1 -15 -11  882.27   28.49
   1 -15 -11  696.76   24.46
   1 -15 -11  466.28   11.86
   1 -15 -11  614.39   13.41
   1  15 -11  662.21    8.46
   1  15 -11  499.61   20.88
  -1 -15  10  245.11    5.80
  -1 -15  10  168.32   12.86
   1 -15 -10  233.14   15.04
   1 -15 -10  204.72   13.60
   1 -15 -10  146.00    7.02
   1 -15 -10  176.49    7.65
   1  15 -10  193.64    5.14
   1  15 -10  147.44   11.68
  -1 -15   9   20.18    5.06
  -1 -15   9 1345.52   32.37
   1 -15  -9 1896.23   38.21
   1 -15  -9 1088.73   17.52
   1 -15  -9 1366.10   19.51
   1  15  -9 1622.93   14.56
  -1 -15   8  801.08   11.57
  -1 -15   8  589.82   21.03
  -1  15   8  486.27   11.97
   1 -15  -8  836.00   25.35
   1 -15  -8  696.65   22.39
   1 -15  -8  476.55   11.79
   1 -15  -8  576.77   12.93
   1  15  -8  740.11   10.75
   1  15  -8  493.63   18.88
  -1 -15   7  541.44   10.20
  -1 -15   7  438.90   18.07
  -1  15   7  354.50   10.53
   1 -15  -7  610.69   21.29
   1 -15  -7  537.56   19.33
   1 -15  -7  356.60   10.46
   1  15  -7  531.10   10.01
   1  15  -7  385.98   16.48
  -1 -15   6  681.20   12.12
  -1 -15   6  537.60   18.92
  -1  15   6  451.20   12.05
   1 -15  -6  751.45   22.58
   1 -15  -6  633.12   20.29
   1 -15  -6  438.38   11.75
   1  15  -6  680.54   12.08
   1  15  -6  478.95   17.44
  -1 -15   5   35.62    4.21
  -1 -15   5   34.51    4.25
  -1 -15   5   25.72    6.25
   1 -15  -5   38.10    6.76
   1 -15  -5   40.28    7.02
   1 -15  -5   22.10    3.99
   1  15  -5   34.22    4.14
   1  15  -5   27.97    6.06
  -1 -15   4  267.40    9.09
  -1 -15   4  247.66    8.57
  -1 -15   4  199.14   11.53
  -1  15   4  162.71    7.98
   1 -15  -4  232.84   12.27
   1 -15  -4  224.83   11.79
   1 -15  -4  153.69    7.76
   1  15  -4  224.75    8.35
   1  15  -4  150.14    9.57
  -1 -15   3    5.84    3.10
  -1 -15   3   10.05    3.25
  -1 -15   3    5.65    3.95
  -1  15   3    2.55    3.07
   1 -15  -3   11.49    4.80
   1 -15  -3    9.50    3.92
   1 -15  -3    4.95    2.96
   1  15  -3    4.14    3.44
  -1 -15   2  283.77   10.35
  -1 -15   2  224.09    9.09
  -1 -15   2  175.49   10.05
  -1  15   2  156.61    8.46
   1 -15  -2  267.77   12.31
   1 -15  -2  248.96   11.60
   1 -15  -2  150.59    8.24
   1  15  -2  172.83    9.42
  -1 -15   1  186.47    9.20
  -1 -15   1  158.79    8.39
  -1 -15   1  121.80    8.24
  -1  15   1  188.61   10.09
  -1  15   1  111.30    7.43
   1 -15  -1  180.22   10.01
   1 -15  -1  186.95    9.57
   1 -15  -1  136.95    8.28
   1  15  -1  115.70    7.61
  -1 -15   0   25.94    5.14
  -1 -15   0   28.34    5.14
  -1 -15   0   17.52    4.21
  -1  15   0   25.53    5.10
  -1  15   0   18.88    4.51
   1 -15   0   22.43    4.55
   1 -15   0   16.26    4.47
   1  15   0   23.43    4.80
  -1 -15  -1   12.53    4.55
  -1 -15  -1    6.25    3.29
  -1 -15  -1    3.55    2.92
  -1  15  -1   11.05    3.66
  -1  15  -1    6.95    3.33
   1 -15   1    8.54    3.55
   1 -15   1    3.21    3.21
   1  15   1    6.10    3.25
  -1 -15  -2   -1.88    3.44
  -1 -15  -2    4.03    3.36
  -1 -15  -2    1.22    2.51
  -1  15  -2    4.40    2.99
  -1  15  -2    3.92    3.66
   1 -15   2    1.77    2.73
   1 -15   2    1.88    3.66
   1  15   2    2.44    2.55
  -1 -15  -3  287.72   13.30
  -1 -15  -3  226.23   11.64
  -1 -15  -3  158.49    7.46
  -1  15  -3  231.07    9.24
  -1  15  -3  155.76    9.90
   1 -15   3  227.08   10.68
   1 -15   3  175.97   10.75
   1  15   3  158.27    7.58
  -1 -15  -4    8.31    4.73
  -1 -15  -4   11.09    4.91
  -1 -15  -4    9.64    2.99
  -1  15  -4   11.16    3.36
  -1  15  -4    5.84    3.92
   1 -15   4    8.54    3.07
   1 -15   4   14.30    5.32
   1  15   4    8.06    2.81
  -1 -15  -5  292.71   14.15
  -1 -15  -5  247.03   12.79
  -1 -15  -5  182.59    7.24
  -1  15  -5  268.65    9.28
  -1  15  -5  174.38   10.94
   1 -15   5  271.65    9.20
   1 -15   5  201.29   12.01
   1  15   5  256.90   12.90
   1  15   5  170.80    7.02
  -1 -15  -6  448.06   18.00
  -1 -15  -6  385.39   16.26
  -1  15  -6  376.70   10.27
  -1  15  -6  262.67   13.41
   1 -15   6  359.41   10.16
   1 -15   6  277.67   14.19
   1  15   6  440.15   17.37
   1  15   6  288.39    8.39
  -1 -15  -7    9.68    5.99
  -1 -15  -7    4.62    4.77
  -1 -15  -7    5.65    2.11
  -1  15  -7    2.88    2.59
  -1  15  -7    4.80    4.40
   1 -15   7    2.70    2.73
   1 -15   7    3.21    4.43
   1  15   7    8.61    5.06
   1  15   7    5.54    2.25
  -1 -15  -8  536.01   20.95
  -1 -15  -8  461.44   18.55
  -1 -15  -8  316.65    8.06
  -1 -15  -8  378.15    8.76
  -1  15  -8  458.70   10.98
  -1  15  -8  322.01   15.56
   1 -15   8  396.03   11.64
   1 -15   8  384.17   17.66
   1  15   8  510.88   19.62
  -1 -15  -9  211.85   14.26
  -1 -15  -9  173.16   12.93
  -1 -15  -9  122.43    5.17
  -1 -15  -9  151.03    5.76
  -1  15  -9  181.44    7.58
  -1  15  -9  152.66   11.64
   1 -15   9    2.85    5.80
   1 -15   9  166.51   12.86
   1  15   9  199.81   14.04
  -1 -15 -10  275.67   16.59
  -1 -15 -10  230.22   15.15
  -1 -15 -10  163.11    5.80
  -1 -15 -10  203.50    6.50
  -1  15 -10  253.32    8.91
  -1  15 -10  180.85   13.30
   1 -15  10   22.14    3.77
   1 -15  10  196.11   14.52
   1  15  10  262.22   16.37
  -1 -15 -11 1226.82   39.69
  -1 -15 -11 1080.15   30.63
  -1 -15 -11  738.81   11.53
  -1 -15 -11  916.41   12.86
  -1  15 -11 1110.49   16.56
  -1  15 -11  750.79   25.39
   1 -15  11 1290.93   17.89
   1 -15  11  880.79   28.20
   1  15  11 1193.08   32.22
  -1 -15 -12  495.03   22.76
  -1 -15 -12  471.27   25.09
  -1 -15 -12  293.41    7.69
  -1 -15 -12  338.27    8.24
  -1  15 -12  394.66   10.49
  -1  15 -12  288.42   16.78
   1 -15  12  505.23   11.94
   1 -15  12  314.29   18.22
   1  15  12  517.68   26.42
  -1 -15 -13   79.23   12.79
  -1 -15 -13   43.24    3.95
  -1 -15 -13   47.23    4.03
  -1  15 -13   51.66    5.14
   1 -15  13   71.99    5.84
   1 -15  13   42.94    9.53
  -1 -15 -14  488.30   23.69
  -1 -15 -14  322.60    8.57
  -1  15 -14  370.13   10.72
   1 -15  14  483.06   12.27
   1 -15  14  364.92   20.77
  -1 -15 -15    6.76    7.46
  -1 -15 -15    6.47    2.73
  -1  15 -15    4.80    3.36
   1 -15  15    0.33    6.06
  -1 -15 -16  142.90   15.59
  -1 -15 -16   93.09    5.47
  -1 -15 -16  100.85    5.91
  -1  15 -16  120.10    7.28
   1 -15  16  158.16   12.49
   1 -15  16  123.61   14.78
  -1 -15 -17    2.96    7.50
  -1 -15 -17    2.66    2.77
  -1 -15 -17    8.54    2.92
  -1  15 -17   13.56    4.03
   1 -15  17    9.68    4.18
   1 -15  17    3.21    7.32
  -1 -15 -18    9.05    8.72
  -1 -15 -18    3.66    2.92
  -1 -15 -18    5.69    3.21
  -1  15 -18    9.61    3.88
   1 -15  18   10.20    4.18
   1 -15  18    8.72    7.98
  -1 -15 -19    9.02    8.98
  -1 -15 -19    5.47    3.10
  -1  15 -19    8.91    4.21
   1 -15  19   13.82    4.91
   1 -15  19   10.35    8.83
  -1 -15 -20   14.89    9.87
  -1 -15 -20   10.86    3.55
  -1  15 -20    9.61    4.47
  -1  15 -20    6.43    3.84
   1 -15  20   12.68    4.84
   1 -15  20   11.97    9.24
  -1 -15 -21   36.10   12.27
  -1 -15 -21   25.20    4.69
  -1 -15 -21   25.28    7.50
  -1  15 -21   35.48    5.80
  -1  15 -21   38.95    5.84
   1 -15  21   38.47   12.68
  -1 -15 -22    4.73    9.46
  -1 -15 -22    1.40    3.36
  -1 -15 -22   -4.80    3.73
  -1  15 -22    2.70    4.10
  -1  15 -22    1.70    4.10
   1 -15  22   -5.32    9.02
  -1 -15 -23   75.79   16.70
  -1 -15 -23   38.28    5.51
  -1 -15 -23   40.69    6.73
  -1  15 -23   49.89    6.87
  -1  15 -23   72.39    8.02
   1 -15  23   57.06   14.08
  -1 -15 -24   32.08   13.52
  -1 -15 -24   11.31    3.84
  -1  15 -24   35.36    5.84
  -1  15 -24   26.57    5.47
  -1 -15 -25   20.80   12.27
  -1 -15 -25    4.06    3.47
  -1  15 -25   -0.26    4.43
   1 -15  25    1.48   10.31
  -1 -15 -26   27.46   13.60
  -1  15 -26   25.05    5.65
   1 -15  26   22.02   13.71
  -1 -15 -27  115.74   20.51
   1 -15  27   74.98   17.07
  -1 -17  27   -4.91   11.49
   1 -17 -27   -2.55   11.09
  -1 -17  26   49.00   14.37
   1 -17 -26   51.66   15.82
   1 -17 -26   16.85    6.50
  -1 -17  25   -1.96   10.49
   1 -17 -25    4.95   11.57
   1 -17 -25    3.29    4.03
  -1 -17  24    1.40    9.64
   1 -17 -24   10.38   11.38
   1 -17 -24    1.96    3.70
   1 -17 -24   -3.62    3.18
   1 -17 -23   -9.50   14.30
   1 -17 -23    0.48    3.40
   1 -17 -23   -4.58    3.47
  -1 -17  22    0.44    8.72
   1 -17 -22   -6.02    9.72
   1 -17 -22    7.24    3.58
   1 -17 -22    3.66    3.73
  -1 -17  21   -8.09    6.80
   1 -17 -21   -5.21    8.61
   1 -17 -21    1.22    3.03
   1 -17 -21    2.14    3.33
  -1 -17  20   -2.11    6.95
   1 -17 -20   -6.36    9.76
   1 -17 -20    3.29    3.47
   1 -17 -20    3.51    3.47
  -1 -17  19   61.16   13.86
   1 -17 -19  114.74   18.40
   1 -17 -19   53.92    5.99
   1 -17 -19   63.26    6.25
  -1 -17  18   -6.21    7.24
   1 -17 -18   14.23    8.94
   1 -17 -18   -0.70    2.77
   1 -17 -18   -0.74    2.99
  -1 -17  17  155.72   16.81
   1 -17 -17  221.35   18.92
   1 -17 -17  115.63    7.24
   1 -17 -17  131.63    7.58
  -1 -17  16   -2.62    6.50
   1 -17 -16    2.62    8.06
   1 -17 -16    2.92    3.10
   1 -17 -16    8.79    3.44
  -1 -17  15  114.93   13.52
   1 -17 -15  130.30   16.07
   1 -17 -15   85.88    6.21
  -1 -17  14   85.44   13.52
   1 -17 -14   99.55   14.01
   1 -17 -14   60.27    5.69
  -1 -17  13  116.55   12.90
   1 -17 -13  215.29   16.78
   1 -17 -13   99.48    6.36
   1 -17 -13  132.92    9.42
  -1 -17  12  200.18   15.63
   1 -17 -12  307.23   19.62
   1 -17 -12  192.71    8.13
   1 -17 -12  228.78    9.42
  -1 -17  11 1385.68   36.07
   1 -17 -11 2054.99   43.68
   1 -17 -11 1688.52   38.73
   1 -17 -11 1162.56   18.70
   1 -17 -11 1469.64   21.43
   1  17 -11 1130.78   31.78
  -1 -17  10   -0.30    1.88
  -1 -17  10   80.56   12.27
   1 -17 -10   96.04   13.27
   1 -17 -10   88.47   12.27
   1 -17 -10   56.43    5.28
   1 -17 -10   74.79    5.99
   1  17 -10   82.92    4.06
   1  17 -10   93.01   12.31
  -1 -17   9  272.46    7.95
  -1 -17   9  694.10   24.35
   1 -17  -9  979.75   28.97
   1 -17  -9  868.45   26.68
   1 -17  -9  581.65   13.60
   1 -17  -9  670.56   17.26
   1  17  -9  879.01   12.08
   1  17  -9  629.91   22.62
  -1 -17   8   33.41    3.92
  -1 -17   8   20.69    6.43
   1 -17  -8   29.53    7.80
   1 -17  -8   32.78    7.50
   1 -17  -8   19.33    3.84
   1  17  -8   32.45    3.77
   1  17  -8   14.19    5.17
  -1 -17   7   53.92    4.66
  -1 -17   7   51.18    8.43
  -1  17   7   38.10    5.17
   1 -17  -7   70.03   10.13
   1 -17  -7   46.78    8.02
   1 -17  -7   39.80    5.32
   1  17  -7   46.82    7.83
  -1 -17   6    2.29    2.77
  -1 -17   6    0.26    2.44
  -1 -17   6   -0.11    4.14
  -1  17   6   -0.74    2.40
   1 -17  -6   -1.33    3.47
   1 -17  -6    0.52    3.77
   1 -17  -6   -0.11    2.29
   1  17  -6    2.66    2.48
   1  17  -6    2.03    3.73
  -1 -17   5  800.75   15.59
  -1 -17   5  682.53   14.34
  -1 -17   5  544.44   19.33
  -1  17   5  509.70   13.93
   1 -17  -5  847.38   24.02
   1 -17  -5  708.44   21.62
   1 -17  -5  468.68   14.15
   1  17  -5  519.38   18.66
  -1 -17   4   14.67    3.84
  -1 -17   4    9.79    3.92
  -1 -17   4   17.96    5.69
  -1  17   4    8.28    3.47
   1 -17  -4   10.31    5.58
   1 -17  -4   15.56    5.17
   1 -17  -4    8.91    3.51
   1  17  -4    6.58    4.36
  -1 -17   3   28.75    4.95
  -1 -17   3   20.44    4.47
  -1 -17   3   16.41    5.03
  -1  17   3   14.30    4.03
   1 -17  -3   37.06    7.43
   1 -17  -3   20.47    5.28
   1 -17  -3   20.88    4.55
   1  17  -3   18.37    5.14
  -1 -17   2   49.52    5.88
  -1 -17   2   40.35    5.62
  -1 -17   2   34.77    6.17
  -1  17   2   29.56    5.36
   1 -17  -2   50.52    7.32
   1 -17  -2   41.31    6.65
   1 -17  -2   33.00    5.62
   1  17  -2   38.91    6.73
  -1 -17   1    7.32    4.06
  -1 -17   1    5.06    3.51
  -1 -17   1   -0.33    3.29
  -1  17   1    2.00    3.47
  -1  17   1    2.73    3.29
   1 -17  -1    5.17    4.32
   1 -17  -1    1.07    3.58
   1 -17  -1    4.32    3.44
   1  17  -1    0.37    3.21
  -1 -17   0  222.76   11.16
  -1 -17   0  214.40   10.68
  -1 -17   0  156.94    9.42
  -1  17   0  226.12   11.12
  -1  17   0  141.83    9.20
   1 -17   0  239.05   11.60
   1 -17   0  196.48   10.38
   1 -17   0  147.08    9.24
   1  17   0  142.68    8.76
  -1 -17  -1  238.24   12.05
  -1 -17  -1  200.07   10.90
  -1 -17  -1  158.38    8.87
  -1  17  -1  202.91   10.38
  -1  17  -1  131.70    9.20
   1 -17   1  195.37    9.94
   1 -17   1  134.62    9.20
   1  17   1  136.47    8.28
  -1 -17  -2  161.04   10.38
  -1 -17  -2  162.15    9.98
  -1 -17  -2  131.48    7.95
  -1  17  -2  141.46    8.72
  -1  17  -2  108.38    8.91
   1 -17   2  135.47    8.31
   1 -17   2  120.84    9.61
   1  17   2   98.52    7.02
  -1 -17  -3  735.45   21.17
  -1 -17  -3  625.77   19.22
  -1 -17  -3  470.16   13.41
  -1  17  -3  638.15   16.00
  -1  17  -3  444.96   16.44
   1 -17   3  635.75   15.78
   1 -17   3  472.41   17.26
   1  17   3  446.95   12.97
  -1 -17  -4  641.00   20.55
  -1 -17  -4  544.33   18.62
  -1 -17  -4  415.43   12.05
  -1  17  -4  526.85   14.04
  -1  17  -4  371.72   15.59
   1 -17   4  548.32   14.23
   1 -17   4  408.48   17.04
   1  17   4  380.21   11.42
  -1 -17  -5  874.39   24.61
  -1 -17  -5  783.38   22.87
  -1 -17  -5  536.68   13.04
  -1  17  -5  781.01   16.30
  -1  17  -5  540.00   19.44
   1 -17   5  781.49   16.44
   1 -17   5  599.42   20.62
   1  17   5  528.77   13.12
  -1 -17  -6  139.35   11.34
  -1 -17  -6  127.49   10.38
  -1 -17  -6   86.88    5.62
  -1  17  -6  125.72    7.02
  -1  17  -6   91.16    9.02
   1 -17   6  125.97    8.20
   1 -17   6   93.05    9.64
   1  17   6   89.32    5.73
  -1 -17  -7   15.67    6.28
  -1 -17  -7   13.19    5.54
  -1 -17  -7   11.20    2.88
  -1  17  -7   11.16    3.29
  -1  17  -7    3.81    4.58
   1 -17   7    6.28    3.33
   1 -17   7    7.43    4.95
   1  17   7    9.98    2.85
  -1 -17  -8   39.17    8.24
  -1 -17  -8   48.26    8.50
  -1 -17  -8   25.68    5.54
  -1  17  -8   36.25    4.47
  -1  17  -8   23.28    6.39
   1 -17   8   42.94    4.73
   1 -17   8   35.73    7.87
   1  17   8   31.26    3.99
  -1 -17  -9 1036.40   30.19
  -1 -17  -9  892.91   27.31
  -1 -17  -9  634.90   13.19
  -1 -17  -9  744.32   12.68
  -1  17  -9  901.59   15.41
  -1  17  -9  606.37   22.50
   1 -17   9  337.68   10.90
   1 -17   9  726.88   25.20
  -1 -17 -10  209.82   14.97
  -1 -17 -10  121.50    5.40
  -1 -17 -10  158.12    6.21
  -1  17 -10  171.24    7.39
  -1  17 -10  112.52   11.01
   1 -17  10  -10.53    4.58
  -1 -17 -11 2320.57   47.34
  -1 -17 -11 1307.71   15.48
  -1 -17 -11 1638.04   17.33
  -1  17 -11 1905.25   21.69
   1 -17  11  856.51   14.89
   1 -17  11 1632.39   39.39
  -1 -17 -12  123.46   14.74
  -1 -17 -12   63.93    4.25
  -1 -17 -12   78.38    4.66
  -1  17 -12   87.40    6.02
   1 -17  12  113.93    6.69
   1 -17  12   68.92   12.05
  -1 -17 -13   96.30   14.78
  -1 -17 -13   41.24    3.51
  -1 -17 -13   52.18    3.84
  -1  17 -13   64.00    5.32
   1 -17  13   74.61    5.80
   1 -17  13   58.53   11.75
  -1 -17 -14   -0.48    6.91
  -1 -17 -14    3.84    2.11
  -1 -17 -14    5.88    2.18
  -1  17 -14    9.57    3.25
   1 -17  14   14.63    3.62
   1 -17  14    4.36    6.32
  -1 -17 -15   18.77    8.94
  -1 -17 -15   15.56    2.66
  -1 -17 -15   14.78    2.85
  -1  17 -15   21.25    3.88
   1 -17  15   22.54    3.84
   1 -17  15   15.71    8.13
  -1 -17 -16    6.95    8.17
  -1 -17 -16    3.92    2.03
  -1 -17 -16    4.29    2.11
  -1  17 -16    4.21    3.03
   1 -17  16    8.79    3.44
   1 -17  16    6.10    7.10
  -1 -17 -17  133.48   16.19
  -1 -17 -17   53.40    3.99
  -1 -17 -17   63.78    4.06
  -1  17 -17   93.86    6.25
   1 -17  17  112.67    6.84
   1 -17  17   93.57   16.00
  -1 -17 -18   33.04   11.46
  -1 -17 -18   21.80    3.51
  -1 -17 -18   22.02    3.18
  -1  17 -18   22.73    4.32
   1 -17  18   27.01    7.61
   1 -17  18   30.78    9.57
  -1 -17 -19    8.35    9.09
  -1 -17 -19    2.59    3.18
  -1 -17 -19    2.70    2.29
  -1  17 -19    6.91    3.36
   1 -17  19    1.85    8.24
  -1 -17 -20   53.92   14.04
  -1  17 -20   30.49    4.66
   1 -17  20   25.50   11.49
  -1 -17 -21   -3.58    8.91
  -1  17 -21    1.81    3.21
   1 -17  21    6.80    8.83
  -1 -17 -22   35.48   12.38
  -1  17 -22   34.07    4.84
   1 -17  22   17.33   11.46
  -1 -17 -23    0.92    9.61
  -1  17 -23    6.73    3.33
  -1 -17 -24   15.26   11.16
   1 -17  24   17.77   12.68
  -1 -17 -25   23.58   14.67
   1 -17  25   25.24   12.82
  -1 -17 -26   34.70   15.22
   1 -17  26   27.60   14.30
  -1 -17 -27   30.01   14.97
   1 -17  27   33.85   14.89
  -1 -19  27   21.17   12.34
   1 -19 -27   40.50   14.89
  -1 -19  26   41.87   15.08
   1 -19 -26   38.47   15.11
  -1 -19  25   96.01   19.62
   1 -19 -25  219.61   25.02
  -1 -19  24   20.29   13.23
   1 -19 -24   15.00   12.79
  -1 -19  23   16.59   11.60
   1 -19 -23    7.06   10.42
   1 -19 -23    3.03    3.07
   1 -19 -22    4.73    3.14
   1 -19 -22    3.70    5.21
  -1 -19  21   -2.88    8.57
   1 -19 -21    7.91   11.46
   1 -19 -21    6.84    3.03
  -1 -19  20    2.22    8.87
   1 -19 -20   -0.48   10.57
   1 -19 -20    0.04    2.62
  -1 -19  19   90.24   15.85
   1 -19 -19  160.53   21.32
   1 -19 -19   72.95    5.80
  -1 -19  18   87.54   14.71
   1 -19 -18   83.81   15.59
   1 -19 -18   62.16    5.54
  -1 -19  17  211.89   18.66
   1 -19 -17  250.80   20.40
   1 -19 -17  156.57    7.65
  -1 -19  16   33.22   10.49
   1 -19 -16   31.56   10.94
   1 -19 -16   21.29    4.43
  -1 -19  15    5.58    7.58
   1 -19 -15    1.88    8.24
   1 -19 -15    4.58    2.73
  -1 -19  14    5.40    6.73
   1 -19 -14    1.52    7.98
   1 -19 -14    9.13    3.25
  -1 -19  13   12.82    7.87
   1 -19 -13   23.72    9.53
   1 -19 -13    6.84    3.29
  -1 -19  12  548.98   24.83
   1 -19 -12  789.70   29.67
   1 -19 -12  438.60   12.05
  -1 -19  11 2506.67   17.55
  -1 -19  11 1809.13   42.76
   1 -19 -11 2621.85   51.00
   1 -19 -11 1495.81   21.88
  -1 -19  10  163.67    5.88
  -1 -19  10  110.05   12.68
   1 -19 -10  151.44   14.78
   1 -19 -10  174.49   20.10
   1 -19 -10   99.37    6.54
   1 -19 -10  115.44    7.21
  -1 -19   9   29.12    3.84
  -1 -19   9   32.70    3.99
  -1  19   9   21.84    4.43
   1 -19  -9   26.09    7.28
   1 -19  -9   15.30    3.84
   1  19  -9   21.65    6.76
  -1 -19   8   99.85    6.17
  -1 -19   8   93.83    5.80
  -1 -19   8   88.91   12.16
  -1  19   8   64.34    5.91
   1 -19  -8  107.72   11.71
   1 -19  -8   86.25   10.05
   1 -19  -8   65.41    5.95
   1  19  -8   76.20   10.98
  -1 -19   7 1103.69   17.74
  -1 -19   7  989.54   16.70
  -1 -19   7  765.16   25.17
  -1  19   7  707.62   16.52
   1 -19  -7 1152.95   31.15
   1 -19  -7 1016.85   28.57
   1 -19  -7  691.44   16.44
   1  19  -7  656.81   22.80
  -1 -19   6  206.72    8.98
  -1 -19   6  150.59   12.01
  -1  19   6  113.85    7.39
   1 -19  -6  195.00   13.67
   1 -19  -6  180.81   15.19
   1 -19  -6  114.56    7.54
   1  19  -6  139.20   13.08
  -1 -19   5  519.86   13.97
  -1 -19   5  440.52   12.71
  -1 -19   5  319.61   15.93
  -1  19   5  333.76   12.23
   1 -19  -5  510.07   20.25
   1 -19  -5  450.94   18.29
   1 -19  -5  336.13   12.38
   1  19  -5  309.82   15.22
  -1 -19   4  793.61   17.77
  -1 -19   4  684.12   16.30
  -1 -19   4  519.27   19.14
  -1  19   4  451.61   14.45
   1 -19  -4  784.41   23.61
   1 -19  -4  669.60   21.58
   1 -19  -4  477.29   15.00
   1  19  -4  481.54   18.07
  -1 -19   3  219.36   10.57
  -1 -19   3  175.71    9.31
  -1 -19   3  143.19   10.90
  -1  19   3  122.98    8.50
   1 -19  -3  206.94   12.90
   1 -19  -3  176.60   11.64
   1 -19  -3  108.68    8.39
   1  19  -3  133.96   10.24
  -1 -19   2  211.08   10.90
  -1 -19   2  186.80    9.98
  -1 -19   2  137.17   10.27
  -1  19   2  127.30    8.65
   1 -19  -2  223.75   12.49
   1 -19  -2  191.01   11.34
   1 -19  -2  135.51    9.13
   1  19  -2  124.90    9.16
  -1 -19   1   22.39    5.43
  -1 -19   1   15.00    4.51
  -1 -19   1   14.19    4.55
  -1  19   1   18.96    4.84
   1 -19  -1   25.68    6.21
   1 -19  -1   18.40    5.36
   1 -19  -1   14.93    4.69
   1  19  -1   19.70    5.14
  -1 -19   0   57.06    8.02
  -1 -19   0   63.63    8.06
  -1 -19   0   56.72    7.72
  -1  19   0   50.89    7.54
  -1  19   0   40.61    7.10
   1 -19   0   58.31    8.09
   1 -19   0   48.30    7.17
   1 -19   0   50.63    7.65
   1  19   0   38.17    6.10
  -1 -19  -1  263.11   13.23
  -1 -19  -1  212.22   11.42
  -1 -19  -1  176.19   10.05
  -1  19  -1  214.15   11.27
  -1  19  -1  146.11    9.79
   1 -19   1  263.63   12.34
   1 -19   1  219.58   11.16
   1 -19   1  175.79   11.20
   1  19   1  167.03    9.57
  -1 -19  -2  435.83   17.07
  -1 -19  -2  350.28   15.19
  -1 -19  -2  276.26   11.86
  -1  19  -2  368.57   13.71
  -1  19  -2  269.35   13.56
   1 -19   2  359.67   13.34
   1 -19   2  278.19   13.82
   1  19   2  240.38   10.94
  -1 -19  -3 1304.02   29.49
  -1 -19  -3 1058.02   25.90
  -1 -19  -3  807.14   18.59
  -1  19  -3 1068.07   21.88
  -1  19  -3  693.84   21.32
   1 -19   3 1009.76   21.10
   1 -19   3  769.15   22.91
   1  19   3  715.97   17.44
  -1 -19  -4    4.32    5.43
  -1 -19  -4    6.10    4.73
  -1 -19  -4    7.80    3.40
  -1  19  -4   -3.21    3.03
  -1  19  -4    0.41    3.77
   1 -19   4    6.36    3.70
   1 -19   4    0.67    4.43
   1  19   4    4.25    3.03
  -1 -19  -5 1869.29   37.14
  -1 -19  -5 1623.15   34.07
  -1 -19  -5 1141.57   20.32
  -1  19  -5 1622.48   24.91
  -1  19  -5 1132.15   28.53
   1 -19   5 1657.74   25.02
   1 -19   5 1302.50   31.26
   1  19   5 1093.49   19.84
  -1 -19  -6  475.44   20.03
  -1 -19  -6  308.89   10.49
  -1  19  -6  395.11   12.38
  -1  19  -6  286.43   15.85
   1 -19   6  410.81   12.53
   1 -19   6  302.46   16.67
   1  19   6  273.23   10.01
  -1 -19  -7  244.78   16.04
  -1 -19  -7  205.20   13.86
  -1 -19  -7  149.51    7.35
  -1  19  -7  222.35    9.28
  -1  19  -7  177.30   12.68
   1 -19   7  227.23    9.35
   1 -19   7  187.87   13.71
   1  19   7  164.70    8.57
  -1 -19  -8  196.45   15.15
  -1 -19  -8  134.84   12.38
  -1 -19  -8  103.25    6.10
  -1  19  -8  148.70    7.76
  -1  19  -8   97.48   10.61
   1 -19   8  162.15   10.61
   1 -19   8  120.88   11.68
   1  19   8  107.28    6.25
  -1 -19  -9  141.42   13.30
  -1 -19  -9  133.29   12.12
  -1 -19  -9   85.21    5.36
  -1 -19  -9   89.98    5.62
  -1  19  -9  123.31    6.80
  -1  19  -9   82.92    9.94
   1 -19   9  128.93    7.17
   1 -19   9   86.10   12.45
  -1 -19 -10  523.78   23.50
  -1 -19 -10  377.89    9.61
  -1  19 -10  459.92   11.64
   1 -19  10   14.12    9.05
   1 -19  10  374.97   20.03
  -1 -19 -11 3241.68   57.24
  -1 -19 -11 1999.93   20.10
  -1 -19 -11 2399.10   21.73
  -1  19 -11 2868.63   26.72
   1 -19  11   50.07    6.76
   1 -19  11 2447.14   49.67
  -1 -19 -12   30.04   10.68
  -1 -19 -12   14.56    2.81
  -1 -19 -12   22.39    3.21
  -1  19 -12   28.27    4.51
   1 -19  12   25.02    4.21
   1 -19  12   15.59    7.87
  -1 -19 -13  175.38   17.55
  -1 -19 -13  104.69    4.51
  -1 -19 -13  130.67    5.06
   1 -19  13  192.38    7.43
   1 -19  13  146.23   15.22
  -1 -19 -14   23.24    9.68
   1 -19  14   26.38    3.95
   1 -19  14   12.49    8.02
  -1 -19 -15   17.48    9.09
   1 -19  15   16.41    3.55
   1 -19  15    5.17    8.31
  -1 -19 -16  110.12   16.22
   1 -19  16  125.42    6.10
   1 -19  16  107.76   16.48
  -1 -19 -17  187.50   19.59
  -1  19 -17  147.04    8.54
   1 -19  17  185.91    6.84
   1 -19  17  109.31   16.26
  -1 -19 -18    4.58   10.57
  -1  19 -18    5.21    2.77
   1 -19  18    4.55    2.85
   1 -19  18    0.78    8.98
  -1 -19 -19   52.44   14.56
   1 -19  19   36.88   13.27
  -1 -19 -20    0.92   10.90
   1 -19  20   -1.33    7.65
  -1 -19 -21   41.09   14.67
   1 -19  21   33.30   13.08
  -1 -19 -22    4.32   11.31
   1 -19  22    1.48   13.82
  -1 -19 -23    5.43   12.05
   1 -19  23   -5.03    8.28
  -1 -19 -24  -10.75   11.38
   1 -19  24    5.99   11.12
  -1 -19 -25  124.94   21.69
   1 -19  25   96.93   19.44
  -1 -19 -26   65.85   17.37
   1 -19  26   64.11   17.37
  -1 -21  26    3.58    9.64
   1 -21 -26   13.23   13.08
  -1 -21  25  250.73   24.54
   1 -21 -25  306.90   27.79
  -1 -21  24   51.88   14.89
   1 -21 -24   85.62   18.03
  -1 -21  23   46.52   15.41
   1 -21 -23   66.89   17.11
  -1 -21  22    3.51   10.75
   1 -21 -22    2.88   11.09
  -1 -21  20   84.00   17.63
   1 -21 -20   90.24   17.59
  -1 -21  19   -7.46    9.24
   1 -21 -19   -6.76   10.01
   1 -21 -19    6.43    2.88
  -1 -21  18   35.88   12.42
   1 -21 -18   41.17   13.60
   1 -21 -18   29.82    5.03
   1 -21 -18   26.57    4.06
  -1 -21  17  278.59   22.06
   1 -21 -17  376.89   25.65
   1 -21 -17  181.00    7.65
   1 -21 -17  226.78    8.43
  -1 -21  16  100.96   16.30
   1 -21 -16  155.91   17.41
   1 -21 -16   82.48    5.95
   1 -21 -16   98.07    6.39
  -1 -21  15  297.33   20.80
   1 -21 -15  442.37   25.35
   1 -21 -15  233.10    8.91
   1 -21 -15  271.46   11.57
  -1 -21  14    7.87    8.24
   1 -21 -14   18.48    9.46
   1 -21 -14    6.06    3.07
  -1 -21  13   22.28    8.91
   1 -21 -13   36.44   10.49
   1 -21 -13   24.24    4.32
  -1 -21  12  340.53   20.73
   1 -21 -12  429.66   23.47
   1 -21 -12  252.02    9.90
   1 -21 -12  332.80   11.42
  -1 -21  11  149.22    5.69
  -1 -21  11   -7.76    3.29
  -1 -21  11  115.37   12.90
   1 -21 -11  151.07   14.86
   1 -21 -11   88.39    6.65
   1 -21 -11  113.52    7.43
  -1 -21  10   75.53    5.58
  -1 -21  10   61.20    6.43
  -1 -21  10   42.31    9.64
   1 -21 -10   78.38   12.45
   1 -21 -10   50.11    5.43
   1 -21 -10   61.68    6.21
  -1 -21   9  134.36    6.73
  -1 -21   9  117.18    6.61
  -1 -21   9  101.18   11.68
  -1  21   9   82.41    6.73
   1 -21  -9  128.89   13.38
   1 -21  -9   76.20    6.43
  -1 -21   8 1089.54   18.11
  -1 -21   8  976.20   16.92
  -1 -21   8  734.67   26.72
  -1  21   8  679.87   16.78
   1 -21  -8 1078.34   32.81
   1 -21  -8  899.30   28.53
   1 -21  -8  644.62   16.41
   1  21  -8  650.09   24.50
  -1 -21   7   56.24    6.21
  -1 -21   7   50.18    6.25
  -1 -21   7   36.03    8.54
  -1  21   7   28.64    5.14
   1 -21  -7   52.95   10.83
   1 -21  -7   45.31    8.98
   1 -21  -7   36.29    5.91
   1  21  -7   32.45    8.02
  -1 -21   6   90.24    7.13
  -1 -21   6   87.51    6.87
  -1 -21   6   63.19   10.53
  -1  21   6   60.83    7.46
   1 -21  -6  105.35   13.34
   1 -21  -6   76.60    9.50
   1 -21  -6   53.88    6.61
   1  21  -6   58.57    9.39
  -1 -21   5  314.44   12.08
  -1 -21   5  262.44   10.90
  -1 -21   5  227.93   14.97
  -1  21   5  181.70   10.01
   1 -21  -5  316.03   16.89
   1 -21  -5  266.80   15.63
   1 -21  -5  175.60    9.76
   1  21  -5  178.15   12.97
  -1 -21   4    2.62    3.73
  -1 -21   4    0.04    3.14
  -1 -21   4    1.40    4.95
  -1  21   4    2.18    3.55
   1 -21  -4    5.47    5.06
   1 -21  -4   -0.37    4.91
   1 -21  -4    3.25    3.44
   1  21  -4   -2.92    4.47
  -1 -21   3  879.61   21.03
  -1 -21   3  747.35   19.07
  -1 -21   3  567.42   20.69
  -1  21   3  511.33   16.70
   1 -21  -3  868.41   25.17
   1 -21  -3  785.30   23.61
   1 -21  -3  559.92   17.52
   1  21  -3  490.15   18.51
  -1 -21   2 1042.35   23.69
  -1 -21   2  910.39   21.69
  -1 -21   2  700.23   21.99
  -1  21   2  620.93   18.66
   1 -21  -2 1062.19   27.23
   1 -21  -2  888.29   24.28
   1 -21  -2  654.15   19.47
   1  21  -2  628.69   20.47
  -1 -21   1    3.62    4.29
  -1 -21   1   -4.51    2.77
  -1 -21   1    1.00    4.10
  -1  21   1    0.07    2.88
   1 -21  -1   -3.44    4.40
   1 -21  -1   -4.62    3.10
   1 -21  -1    0.00    3.70
   1  21  -1   -3.36    2.96
  -1 -21   0   77.01    8.83
  -1 -21   0   76.16    8.13
  -1 -21   0   57.24    8.09
  -1  21   0   44.75    7.46
   1 -21   0   83.22    9.05
   1 -21   0   65.59    7.80
   1 -21   0   44.60    7.35
   1  21   0   66.15    8.65
  -1 -21  -1  110.34   10.24
  -1 -21  -1  101.10    9.31
  -1 -21  -1   73.80    8.09
  -1  21  -1  103.10    8.94
  -1  21  -1   59.24    7.39
   1 -21   1  106.02    9.24
   1 -21   1   91.94    8.39
   1 -21   1   88.91    9.28
   1  21   1   60.20    6.91
  -1 -21  -2 1514.73   32.04
  -1 -21  -2 1396.99   30.30
  -1 -21  -2 1039.91   23.39
  -1  21  -2 1414.80   27.60
  -1  21  -2  942.35   25.39
   1 -21   2 1594.77   29.23
   1 -21   2 1340.71   26.57
   1 -21   2 1012.34   26.90
   1  21   2  945.38   22.10
  -1 -21  -3  541.37   20.73
  -1 -21  -3  458.56   18.33
  -1 -21  -3  349.99   13.60
  -1  21  -3  482.91   16.19
  -1  21  -3  341.30   16.44
   1 -21   3  457.41   15.63
   1 -21   3  348.43   16.70
   1  21   3  320.02   12.86
  -1 -21  -4 1193.27   30.34
  -1 -21  -4 1027.94   28.12
  -1 -21  -4  775.06   19.03
  -1  21  -4 1009.53   22.02
   1 -21   4  959.39   21.29
   1 -21   4  753.11   24.83
   1  21   4  740.55   18.33
  -1 -21  -5   92.98   11.57
  -1 -21  -5   71.80   10.01
  -1 -21  -5   53.95    6.25
  -1  21  -5   94.93    7.72
  -1  21  -5   71.32   10.68
   1 -21   5   83.96    7.35
   1 -21   5   64.26   10.09
   1  21   5   50.81    5.69
  -1 -21  -6  354.27   18.40
  -1 -21  -6  279.11   15.78
  -1 -21  -6  213.22    9.72
  -1  21  -6  277.37   11.20
  -1  21  -6  188.50   13.23
   1 -21   6  277.56   11.05
   1 -21   6  232.18   15.52
   1  21   6  214.55    9.61
  -1 -21  -7  338.20   21.88
  -1 -21  -7  283.32   16.81
  -1 -21  -7  230.48    9.53
  -1  21  -7  315.99   11.49
  -1  21  -7  183.40   13.34
   1 -21   7  309.71   11.38
   1  21   7  215.99    9.31
  -1 -21  -8  210.01   16.37
  -1 -21  -8  152.91   14.71
  -1 -21  -8  133.07    7.17
  -1  21  -8  183.81    8.87
  -1  21  -8  146.71   14.45
   1 -21   8  199.48    9.24
   1 -21   8  135.77   13.52
   1  21   8  140.79    8.61
  -1 -21  -9   -2.18    5.95
  -1 -21  -9   -1.77    2.37
  -1  21  -9   -0.63    2.55
   1 -21   9   -9.02    3.70
   1 -21   9    0.37    5.62
   1  21   9    2.51    2.55
  -1 -21 -10  177.78   16.33
  -1 -21 -10   96.37    5.76
  -1 -21 -10  105.91    6.17
  -1  21 -10  142.49    7.58
   1 -21  10   96.82    9.53
   1 -21  10  104.87   12.27
  -1 -21 -11   31.60   10.64
  -1 -21 -11   21.17    4.03
  -1  21 -11   20.88    4.18
   1 -21  11   -4.55    5.62
   1 -21  11   22.02    8.61
  -1 -21 -12    3.73    7.80
  -1 -21 -12    7.32    2.48
  -1 -21 -12    6.69    2.55
  -1  21 -12    5.21    2.96
   1 -21  12    0.52    6.54
  -1 -21 -13   28.86   10.13
  -1 -21 -13   17.22    2.44
  -1 -21 -13   19.59    2.92
   1 -21  13   33.00    4.21
   1 -21  13   19.10    9.05
  -1 -21 -14  204.65   19.36
  -1  21 -14  166.33    6.36
   1 -21  14  210.23    7.13
   1 -21  14  171.58   17.07
  -1 -21 -15   12.64    8.65
  -1  21 -15   28.53    3.29
   1 -21  15   34.07    3.88
   1 -21  15   17.33   10.27
  -1 -21 -16   29.12   11.16
   1 -21  16   27.01   10.01
  -1 -21 -17  117.70   17.85
   1 -21  17  118.55   17.37
  -1 -21 -18    1.92   10.20
   1 -21  18  -11.90    7.91
  -1 -21 -19   59.20   16.00
   1 -21  19   58.16   15.59
  -1 -21 -20   30.19   13.12
   1 -21  20   23.47   11.83
  -1 -21 -21  257.20   24.35
   1 -21  21  152.25   23.84
  -1 -21 -22   44.16   14.04
   1 -21  22   50.26   15.00
  -1 -21 -23   22.25   12.82
   1 -21  23   27.64   13.34
  -1 -21 -24  113.60   20.03
   1 -21  24   95.34   18.81
  -1 -21 -25   47.60   16.15
   1 -21  25   27.16   14.41
  -1 -21 -26   88.39   19.25
   1 -21  26   66.48   17.77
   1 -23 -26    1.70   13.04
  -1 -23  25    2.03   10.42
   1 -23 -25    0.26   10.79
  -1 -23  24   -3.92   11.09
   1 -23 -24    2.62   10.98
  -1 -23  23   -2.55   10.49
   1 -23 -23   -3.62   10.64
  -1 -23  22   15.52   10.98
   1 -23 -22   -3.55   10.86
  -1 -23  21   11.75   11.38
   1 -23 -21   -5.25    9.35
  -1 -23  19   68.07   15.93
   1 -23 -19   95.86   17.37
  -1 -23  18    1.63    7.91
   1 -23 -18    0.92    9.20
   1 -23 -18    0.00    2.92
  -1 -23  17    5.73    8.17
   1 -23 -17   -4.25    7.54
   1 -23 -17   -0.78    2.44
  -1 -23  16   22.80    9.53
   1 -23 -16   46.15   12.56
   1 -23 -16   29.53    4.58
  -1 -23  15   53.95   12.53
   1 -23 -15   81.89   14.74
   1 -23 -15   55.10    5.40
   1 -23 -15   58.02    6.73
  -1 -23  14   87.40   14.15
   1 -23 -14  121.58   16.85
   1 -23 -14   67.44    5.76
  -1 -23  13   65.81   14.12
   1 -23 -13  106.35   16.00
   1 -23 -13   64.52    5.84
   1 -23 -13   81.04    6.36
  -1 -23  12   15.08    8.79
   1 -23 -12   18.44    9.16
   1 -23 -12   15.56    3.99
   1 -23 -12   14.86    4.06
  -1 -23  11   53.69    4.55
  -1 -23  11  -13.19    7.91
  -1 -23  11   41.91   10.24
   1 -23 -11   71.06   13.45
   1 -23 -11   31.15    5.51
   1 -23 -11   38.88    5.95
  -1 -23  10    9.68    3.47
  -1 -23  10    9.42    3.18
  -1 -23  10    2.96    5.54
  -1  23  10    3.51    3.36
   1 -23 -10    8.94    8.65
   1 -23 -10    9.57    3.70
  -1 -23   9  141.83    7.69
  -1 -23   9  140.76    7.54
  -1 -23   9  109.68   12.71
  -1  23   9   87.32    7.28
   1 -23  -9  162.85   15.82
   1 -23  -9   85.66    7.13
  -1 -23   8  656.29   15.52
  -1 -23   8  566.90   14.23
  -1 -23   8  466.06   22.58
  -1  23   8  412.11   14.12
   1 -23  -8  714.27   27.86
   1 -23  -8  407.34   14.19
  -1 -23   7   40.13    5.99
  -1 -23   7   41.68    5.80
  -1 -23   7   28.49    8.31
  -1  23   7   19.29    4.66
   1 -23  -7   32.52    8.83
   1 -23  -7   24.61    5.69
   1  23  -7   27.31    8.35
  -1 -23   6  656.04   17.22
  -1 -23   6  577.44   15.89
  -1  23   6  407.60   14.74
   1 -23  -6  553.12   22.39
   1 -23  -6  416.98   15.04
   1  23  -6  384.72   18.81
  -1 -23   5  175.86   10.24
  -1 -23   5  169.99    9.87
  -1 -23   5  142.97   12.34
  -1  23   5   97.85    8.54
   1 -23  -5  146.19   13.30
   1 -23  -5  119.69   12.34
   1 -23  -5   84.85    8.17
   1  23  -5   96.78   10.90
  -1 -23   4   32.22    6.36
  -1 -23   4   21.69    5.54
  -1 -23   4   20.07    7.24
  -1  23   4    6.21    4.32
   1 -23  -4   18.59    6.76
   1 -23  -4   20.99    6.87
   1 -23  -4   15.11    5.36
   1  23  -4   15.56    6.39
  -1 -23   3    6.47    5.03
  -1 -23   3    4.36    4.47
  -1 -23   3    9.35    5.51
  -1  23   3    6.13    3.95
   1 -23  -3    7.46    6.06
   1 -23  -3    7.21    4.66
  -1 -23   2   84.92    9.46
  -1 -23   2   70.17    7.98
  -1 -23   2   67.70    9.87
  -1  23   2   52.36    7.72
   1 -23  -2  103.03   11.01
   1 -23  -2   80.00    9.46
   1 -23  -2   71.76    8.35
   1  23  -2   56.50    8.68
  -1 -23   1  162.67   11.46
  -1 -23   1  125.72    9.90
  -1 -23   1  119.21   10.49
  -1  23   1   98.15    9.20
   1 -23  -1  176.49   12.71
   1 -23  -1  149.18   11.38
   1 -23  -1  102.77    9.57
   1  23  -1   93.49    9.20
  -1 -23   0    4.47    5.21
  -1 -23   0    2.37    4.14
  -1 -23   0    0.26    4.14
  -1  23   0    1.03    3.66
   1 -23   0    0.70    4.77
   1 -23   0   -1.33    4.06
   1 -23   0    3.77    4.58
   1  23   0   -0.11    3.70
  -1 -23  -1  404.16   17.81
  -1 -23  -1  365.58   16.22
  -1 -23  -1  263.18   13.64
  -1  23  -1  247.70   14.08
   1 -23   1  411.77   17.18
   1 -23   1  328.74   14.82
   1 -23   1  284.14   15.22
   1  23   1  222.09   12.19
  -1 -23  -2  779.61   24.68
  -1 -23  -2  677.32   22.50
  -1 -23  -2  520.08   17.81
   1 -23   2  799.75   22.21
   1 -23   2  659.81   20.14
   1 -23   2  515.39   20.55
   1  23   2  485.64   16.96
  -1 -23  -3  151.58   12.45
  -1 -23  -3  136.65   13.86
  -1 -23  -3  105.47    8.79
  -1  23  -3  147.04   10.75
  -1  23  -3  100.44   10.57
   1 -23   3  157.42   10.75
   1 -23   3  132.55   10.13
   1 -23   3  114.45   11.01
   1  23   3  103.65    8.24
  -1 -23  -4   88.84   10.68
  -1 -23  -4   86.18   11.46
  -1 -23  -4   57.39    7.02
  -1  23  -4   78.16    8.31
  -1  23  -4   61.75    9.87
   1 -23   4   99.22    8.94
   1 -23   4   80.34    8.20
   1 -23   4   72.84   11.09
   1  23   4   60.90    6.98
  -1 -23  -5   21.73    8.35
  -1 -23  -5   23.10    7.32
  -1 -23  -5   23.39    5.28
  -1  23  -5   17.70    5.25
  -1  23  -5    4.14    4.51
   1 -23   5   19.62    5.17
   1 -23   5   16.30    7.65
   1  23   5   18.03    4.99
  -1 -23  -6   11.79    7.13
  -1 -23  -6   13.38    6.39
  -1 -23  -6   18.88    4.80
  -1  23  -6   26.68    5.47
  -1  23  -6   22.73    6.54
   1 -23   6   30.04    5.47
   1 -23   6   19.07    7.39
   1  23   6   12.71    4.47
  -1 -23  -7  127.16   13.12
  -1 -23  -7   72.21    6.47
  -1  23  -7   91.83    7.65
   1 -23   7   95.08    7.69
   1 -23   7   72.91   11.42
   1  23   7   67.85    6.47
  -1 -23  -8  198.14   16.22
  -1 -23  -8  125.35    7.61
  -1  23  -8  190.27    9.61
   1 -23   8  170.28    9.20
   1 -23   8  150.07   13.89
   1  23   8  125.75    7.65
  -1 -23  -9   12.97    7.65
  -1 -23  -9    5.47    3.03
  -1  23  -9    5.69    3.73
   1 -23   9   13.16    4.25
   1 -23   9    4.95    6.47
   1  23   9    5.21    3.18
  -1 -23 -10   40.57   10.75
  -1 -23 -10   27.46    4.55
  -1 -23 -10   33.92    5.54
  -1  23 -10   38.65    5.54
   1 -23  10   40.98    5.80
   1 -23  10   41.39   11.27
  -1 -23 -11   12.86    8.06
  -1 -23 -11    5.03    2.92
  -1 -23 -11    4.66    3.03
  -1  23 -11    4.55    3.29
   1 -23  11   -2.33   13.12
   1 -23  11    6.32    7.61
  -1 -23 -12  213.52   18.44
  -1 -23 -12  162.26    6.61
  -1  23 -12  170.84    7.50
   1 -23  12   28.08    4.14
   1 -23  12  155.87   15.63
  -1 -23 -13   36.07   11.64
  -1 -23 -13   24.13    3.07
  -1 -23 -13   26.53    3.33
   1 -23  13   44.46    5.25
   1 -23  13   24.43    9.39
  -1 -23 -14  115.74   16.78
  -1  23 -14  105.61    4.99
   1 -23  14  119.99    5.58
   1 -23  14   66.22   13.16
  -1 -23 -15   13.08   10.27
   1 -23  15   -1.88    6.54
  -1 -23 -16   26.46   12.05
   1 -23  16   10.13    8.02
  -1 -23 -17   -5.06    7.80
   1 -23  17   -4.18    7.43
  -1 -23 -18   48.70   13.89
   1 -23  18   25.68   12.34
  -1 -23 -19   17.00   12.60
   1 -23  19   15.48   11.53
  -1 -23 -20   14.52   12.34
   1 -23  20    4.95    9.68
  -1 -23 -21    8.54   11.01
   1 -23  21   -3.25    8.28
  -1 -23 -22   -9.53   10.53
   1 -23  22  -10.01    8.94
  -1 -23 -23    3.36   11.34
   1 -23  23   -5.73   10.42
  -1 -23 -24    0.04   12.90
   1 -23  24  -10.13   11.71
  -1 -23 -25    5.99   14.04
   1 -23  25    4.21   11.01
  -1 -25  25  135.43   22.50
   1 -25 -25  141.86   23.87
  -1 -25  24   -1.03   10.72
   1 -25 -24   -7.72   11.05
  -1 -25  23   29.42   15.22
   1 -25 -23   77.86   19.51
  -1 -25  22    5.17   11.20
   1 -25 -22    0.33   12.75
  -1 -25  21   61.49   16.11
   1 -25 -21   84.40   18.99
  -1 -25  20   27.53   12.23
   1 -25 -20   62.93   16.59
  -1 -25  19   12.05    8.94
   1 -25 -19   -4.40   10.49
  -1 -25  18   79.97   15.37
   1 -25 -18  114.48   18.92
  -1 -25  17   68.55   14.52
   1 -25 -17  118.25   18.81
   1 -25 -17   68.55    4.36
  -1 -25  16   32.19   12.56
   1 -25 -16   48.56   13.67
   1 -25 -16   44.75    5.95
   1 -25 -16   50.66    4.84
  -1 -25  15  114.37   17.44
   1 -25 -15  130.85   18.44
   1 -25 -15   95.41    6.43
   1 -25 -15   97.00    9.61
  -1 -25  14   -3.47    6.50
   1 -25 -14    1.92    9.39
   1 -25 -14    2.18    2.96
   1 -25 -14    0.30    3.29
  -1 -25  13   15.08    8.79
   1 -25 -13   14.23   10.20
   1 -25 -13    9.42    3.88
   1 -25 -13   19.36    4.66
  -1 -25  12  143.27    5.28
  -1 -25  12  114.04   17.55
   1 -25 -12  136.28   16.37
   1 -25 -12   82.85    6.91
   1 -25 -12   94.08    7.13
  -1 -25  11  103.65    8.20
  -1 -25  11  199.70   17.37
   1 -25 -11  320.28   21.32
   1 -25 -11  177.08    9.53
   1 -25 -11  217.88   10.68
  -1 -25  10   82.70    6.47
  -1 -25  10   63.60    5.95
  -1 -25  10   63.41   12.42
  -1  25  10   51.99    6.36
   1 -25 -10  101.29   15.26
   1 -25 -10   53.80    6.98
  -1 -25   9   12.75    4.55
  -1 -25   9   17.04    4.25
  -1 -25   9   22.69    9.68
  -1  25   9   12.49    4.66
   1 -25  -9   24.17   10.38
   1 -25  -9   14.01    4.55
  -1 -25   8   62.56    7.24
  -1 -25   8   49.48    6.17
  -1 -25   8   24.06    8.46
  -1  25   8   29.86    6.02
   1 -25  -8   53.51   11.71
   1 -25  -8   32.78    6.13
  -1 -25   7   73.65    8.02
  -1 -25   7   62.67    7.46
  -1 -25   7   57.68   11.49
  -1  25   7   44.34    6.95
   1 -25  -7   65.04   11.83
   1 -25  -7   37.99    6.76
  -1 -25   6   62.45    7.69
  -1 -25   6   48.04    6.61
  -1 -25   6   40.50    9.68
  -1  25   6   40.80    7.06
   1 -25  -6   39.39   11.20
   1 -25  -6   42.90    7.24
  -1 -25   5 1020.47   23.47
  -1 -25   5  838.55   21.03
  -1 -25   5  755.70   27.16
  -1  25   5  586.79   18.96
   1 -25  -5  977.94   30.93
   1 -25  -5  806.29   27.27
   1 -25  -5  612.39   19.59
   1  25  -5  562.54   22.62
  -1 -25   4  146.82   10.94
  -1 -25   4  127.53    9.79
  -1 -25   4  111.12   11.86
  -1  25   4   81.26    8.83
   1 -25  -4  123.94   13.30
   1 -25  -4  117.59   11.42
   1 -25  -4   83.77    8.68
   1  25  -4   84.44   10.49
  -1 -25   3  490.11   18.22
  -1 -25   3  421.46   16.48
  -1 -25   3  339.16   18.26
  -1  25   3  323.53   15.08
   1 -25  -3  542.33   22.50
   1 -25  -3  424.85   19.47
   1 -25  -3  321.64   15.56
   1  25  -3  288.02   15.93
  -1 -25   2  433.80   18.07
  -1 -25   2  348.95   16.04
  -1 -25   2  309.63   16.44
  -1  25   2  275.67   14.23
   1 -25  -2  468.24   20.66
   1 -25  -2  406.53   18.77
   1 -25  -2  295.78   15.15
   1  25  -2  253.76   14.67
  -1 -25   1  346.40   16.63
  -1 -25   1  314.36   15.22
  -1 -25   1  242.60   14.74
  -1  25   1  213.33   13.12
   1 -25  -1  372.68   18.14
   1 -25  -1  310.08   18.92
   1 -25  -1  252.50   14.60
   1  25  -1  227.45   16.33
  -1 -25   0   66.44    9.72
  -1 -25   0   66.92    9.61
  -1 -25   0   47.89    8.79
  -1  25   0   49.07   10.24
   1 -25   0   59.64    9.68
   1 -25   0   64.96    9.61
   1 -25   0   43.38    8.50
   1  25   0   51.85    8.54
  -1 -25  -1  187.17   14.01
  -1 -25  -1  160.60   14.52
  -1 -25  -1  123.20   10.75
  -1  25  -1  115.74   10.98
   1 -25   1  212.48   14.34
   1 -25   1  183.10   12.12
   1 -25   1  135.47   12.12
   1  25   1  121.10    9.94
  -1 -25  -2 2014.93   40.57
  -1 -25  -2 1731.20   36.95
  -1 -25  -2 1340.79   29.53
  -1  25  -2 1201.54   31.30
   1 -25   2 2053.69   36.84
   1 -25   2 1672.44   32.74
   1 -25   2 1387.35   34.29
   1  25   2 1209.01   27.64
  -1 -25  -3  991.09   29.75
  -1 -25  -3  827.06   26.61
  -1 -25  -3  597.39   19.44
  -1  25  -3  544.84   22.14
   1 -25   3  950.37   24.76
   1 -25   3  784.67   22.25
   1 -25   3  616.13   24.06
   1  25   3  586.56   19.03
  -1 -25  -4  689.48   30.75
  -1 -25  -4  583.42   23.24
  -1 -25  -4  458.30   16.74
  -1  25  -4  376.67   18.66
   1 -25   4  645.36   20.10
   1 -25   4  562.40   18.59
   1 -25   4  427.04   20.80
   1  25   4  408.15   15.63
  -1 -25  -5   -3.95    4.40
  -1 -25  -5    0.96    3.62
  -1  25  -5    2.44    4.21
   1 -25   5   -6.10    4.06
   1 -25   5   -0.11    3.92
   1 -25   5   -1.70    5.62
   1  25   5    2.92    3.47
  -1 -25  -6  311.92   19.07
  -1 -25  -6  203.02   10.86
  -1  25  -6  288.09   13.04
   1 -25   6  314.62   13.71
   1 -25   6  269.06   12.53
   1 -25   6  202.84   15.63
   1  25   6  184.21   10.46
  -1 -25  -7  320.94   19.55
  -1 -25  -7  193.56   10.35
  -1  25  -7  266.77   12.31
   1 -25   7  313.88   13.34
   1 -25   7  285.13   12.49
   1 -25   7  206.13   16.04
   1  25   7  200.03   10.35
  -1 -25  -8   29.27   10.20
  -1 -25  -8   26.05    5.21
  -1  25  -8   21.77    5.65
   1 -25   8   33.00    6.10
   1 -25   8   23.47    5.58
   1 -25   8   15.96    8.17
   1  25   8   16.74    4.62
  -1 -25  -9  488.90   24.76
  -1 -25  -9  311.59   11.64
  -1  25  -9  424.15   13.71
   1 -25   9  491.93   14.89
   1 -25   9  419.79   13.75
   1 -25   9  312.22   20.07
   1  25   9  307.19   11.46
  -1 -25 -10   13.75    8.46
  -1 -25 -10    6.61    3.55
  -1  25 -10   11.38    4.25
   1 -25  10   11.20    4.32
   1 -25  10   16.41    8.39
   1  25  10    5.95    3.36
  -1 -25 -11   66.78   14.30
  -1 -25 -11   38.54    4.77
  -1 -25 -11   52.07    8.43
  -1  25 -11   69.44    6.32
   1 -25  11   49.41   11.20
   1 -25  11   45.86   11.60
  -1 -25 -12   45.60   11.86
  -1 -25 -12   35.70    4.55
  -1 -25 -12   39.76    4.62
   1 -25  12   52.36    5.95
   1 -25  12   39.61   10.68
  -1 -25 -13  171.50   19.40
  -1 -25 -13  105.83    5.17
  -1 -25 -13  122.35    5.32
   1 -25  13  111.90    5.80
   1 -25  13  103.54   15.93
  -1 -25 -14  180.92   18.85
   1 -25  14   98.15   16.22
  -1 -25 -15   49.52   14.41
   1 -25  15   41.39   12.56
  -1 -25 -16   50.33   14.08
   1 -25  16   20.88    9.98
  -1 -25 -17   36.25   13.01
   1 -25  17   31.67   11.64
  -1 -25 -18   62.64   25.61
   1 -25  18   26.57   12.08
  -1 -25 -19    4.29    9.28
   1 -25  19    0.11    9.42
  -1 -25 -20   -1.18   10.24
   1 -25  20    4.88   10.64
  -1 -25 -21   94.79   20.44
   1 -25  21   67.96   16.44
  -1 -25 -22   21.10   14.01
   1 -25  22   -1.44   10.31
  -1 -25 -23   17.07   13.45
   1 -25  23   17.81   13.75
  -1 -25 -24   15.78   13.82
   1 -25  24   35.11   15.37
  -1 -27  24  128.97   22.54
   1 -27 -24  136.65   23.65
  -1 -27  23   51.11   16.78
   1 -27 -23   62.53   17.48
  -1 -27  22   13.34   12.12
   1 -27 -22   -3.95   11.16
  -1 -27  21    3.55   10.42
   1 -27 -21    7.98   12.38
  -1 -27  20   47.63   15.22
   1 -27 -20   57.91   16.78
  -1 -27  19   12.34   11.94
   1 -27 -19   10.42   12.08
  -1 -27  18   67.33   15.22
   1 -27 -18   78.97   16.92
  -1 -27  17   -5.76    7.50
   1 -27 -17  -10.13    8.35
  -1 -27  16    9.35    9.76
   1 -27 -16    3.29   10.83
   1 -27 -16    3.62    3.03
  -1 -27  15  277.74   23.43
   1 -27 -15  395.62   28.01
   1 -27 -15  189.17    8.31
  -1 -27  14  101.22   16.30
   1 -27 -14  130.78   18.40
   1 -27 -14   81.56    6.80
   1 -27 -14  105.80    7.32
  -1 -27  13   25.94   11.49
   1 -27 -13   14.63    9.68
   1 -27 -13   13.01    4.47
   1 -27 -13   15.15    4.43
  -1 -27  12  440.63    9.68
  -1 -27  12   24.35    5.91
  -1 -27  12  345.22   22.95
   1 -27 -12  444.29   26.90
   1 -27 -12  259.27   11.31
   1 -27 -12  306.34   12.12
  -1 -27  11  671.70   14.12
  -1 -27  11  607.48   13.82
  -1 -27  11  503.20   26.35
  -1  27  11  385.09   14.01
   1 -27 -11  630.65   29.75
   1 -27 -11  405.71   14.34
   1 -27 -11  450.20   15.00
  -1 -27  10    3.88    3.70
  -1 -27  10   -1.48    7.06
  -1  27  10    0.96    3.66
   1 -27 -10    3.70    9.50
   1 -27 -10    3.18    4.14
  -1 -27   9   -1.11    3.73
  -1 -27   9    2.96    3.58
  -1 -27   9    4.14    6.84
  -1  27   9    1.26    3.88
   1 -27  -9    9.13    8.46
   1 -27  -9    3.14    3.99
  -1 -27   8   41.13    6.84
  -1 -27   8   36.73    6.06
  -1 -27   8   34.96   10.46
  -1  27   8   35.33    6.73
   1 -27  -8   32.70   11.23
   1 -27  -8   27.42    6.17
  -1 -27   7  101.84    9.20
  -1 -27   7   89.24    8.31
  -1 -27   7  102.66   14.78
  -1  27   7   58.72    8.31
   1 -27  -7   88.47   13.49
   1 -27  -7   62.16    8.79
  -1 -27   6   66.74    8.68
  -1 -27   6   48.74    7.61
  -1 -27   6   37.54    9.64
  -1  27   6   25.68    6.25
   1 -27  -6   43.68   11.09
   1 -27  -6   24.83    6.21
  -1 -27   5   21.95    6.36
  -1 -27   5   20.84    5.80
  -1 -27   5    7.76    7.32
  -1  27   5   15.45    6.06
   1 -27  -5   32.70    9.64
   1 -27  -5   21.32    6.36
  -1 -27   4  731.13   22.02
  -1 -27   4  621.12   20.14
  -1 -27   4  523.52   23.32
  -1  27   4  415.25   17.11
   1 -27  -4  733.86   27.75
   1 -27  -4  466.80   18.51
  -1 -27   3   16.44    6.47
  -1 -27   3   17.96    5.95
  -1 -27   3   12.93    6.50
  -1  27   3   14.04    6.17
   1 -27  -3   15.00    8.02
   1 -27  -3   17.11    7.06
   1 -27  -3    4.03    4.91
   1  27  -3    3.47    4.77
  -1 -27   2  206.09   14.08
  -1 -27   2  166.70   12.23
  -1 -27   2  151.95   12.71
   1 -27  -2  210.23   14.97
   1 -27  -2  184.92   14.19
   1 -27  -2  119.29   11.31
   1  27  -2  151.32   12.60
  -1 -27   1  296.03   16.56
  -1 -27   1  268.62   14.97
  -1 -27   1  217.10   14.37
  -1  27   1  189.65   13.19
   1 -27  -1  324.64   17.92
   1 -27  -1  257.42   15.26
   1 -27  -1  217.51   14.49
   1  27  -1  197.44   13.67
  -1 -27   0   -3.70    5.03
  -1 -27   0   -4.99    4.21
  -1 -27   0   -3.40    4.62
  -1  27   0   -4.25    4.03
   1 -27   0    2.37    5.36
   1 -27   0   -5.10    4.21
   1 -27   0    1.66    5.43
   1  27   0   -0.04    4.32
  -1 -27  -1  377.70   19.10
  -1 -27  -1  329.81   17.33
  -1 -27  -1  258.86   14.89
  -1  27  -1  254.65   15.22
   1 -27   1  431.21   18.99
   1 -27   1  373.42   17.66
   1 -27   1  254.28   16.19
   1  27   1  246.59   14.52
  -1 -27  -2   97.04   13.19
  -1 -27  -2   88.28   12.23
  -1 -27  -2   56.28    9.02
  -1  27  -2   87.40   12.23
   1 -27   2   83.11   10.90
   1 -27   2   87.51   10.16
   1 -27   2   68.36   12.56
   1  27   2   54.28    8.68
  -1 -27  -3  224.20   16.59
  -1 -27  -3  167.03   13.45
  -1 -27  -3  155.09   11.86
   1 -27   3  232.03   14.26
   1 -27   3  176.93   12.23
   1 -27   3  146.56   13.89
   1  27   3  150.03   11.12
  -1 -27  -4  143.23   14.04
  -1 -27  -4   95.75    9.39
   1 -27   4  162.41   12.12
   1 -27   4  124.68   10.68
   1 -27   4   94.38   13.27
   1  27   4   84.92    9.05
  -1 -27  -5  416.95   21.80
  -1 -27  -5  235.73   12.86
   1 -27   5  407.08   17.15
   1 -27   5  356.97   15.48
   1 -27   5  254.87   17.37
   1  27   5  240.49   12.68
  -1 -27  -6  322.38   20.07
  -1 -27  -6  190.98   11.42
   1 -27   6  339.38   15.22
   1 -27   6  257.64   13.23
   1 -27   6  219.13   17.41
   1  27   6  198.55   11.38
  -1 -27  -7   -1.03    7.10
  -1 -27  -7   -3.18    3.44
   1 -27   7    1.00    4.62
   1 -27   7   -0.74    4.29
   1 -27   7    2.96    7.46
   1  27   7    0.67    3.66
  -1 -27  -8   12.49    9.13
  -1 -27  -8    7.76    4.47
   1 -27   8   12.64    5.51
   1 -27   8    9.68    4.62
   1 -27   8    5.47    7.32
   1  27   8   10.68    4.47
  -1 -27  -9   -1.26    8.35
  -1 -27  -9   -1.40    2.92
   1 -27   9   -2.11    4.14
   1 -27   9    1.00    3.36
   1 -27   9    1.37    6.17
   1  27   9   -3.29    3.33
  -1 -27 -10   55.84   12.49
  -1 -27 -10   36.99    5.88
   1 -27  10   65.26    7.61
   1 -27  10   39.84    7.10
   1 -27  10   34.03   10.64
   1  27  10   39.21    5.84
  -1 -27 -11  371.57   23.95
  -1 -27 -11  263.52   10.35
  -1 -27 -11  278.33   10.53
   1 -27  11  417.39   13.30
   1 -27  11  350.65   13.30
   1 -27  11  303.09   22.25
  -1 -27 -12   40.50   13.12
  -1 -27 -12   35.99    4.88
  -1 -27 -12   43.24    5.36
   1 -27  12   58.98    6.43
   1 -27  12   24.76   11.31
  -1 -27 -13   98.26   16.89
  -1 -27 -13   77.34    5.14
   1 -27  13   92.27    8.28
   1 -27  13   63.26   14.19
  -1 -27 -14   79.38   15.04
   1 -27  14   60.53   14.08
  -1 -27 -15   32.08   12.71
   1 -27  15   21.10    9.76
  -1 -27 -16   53.88   14.08
   1 -27  16   42.09   12.12
  -1 -27 -18  254.24   25.65
   1 -27  18  168.32   20.14
  -1 -27 -19    8.39   11.31
   1 -27  19   -0.92    8.79
  -1 -27 -20   80.23   19.81
   1 -27  20   39.21   13.67
  -1 -27 -21   78.27   18.48
   1 -27  21   45.93   14.78
  -1 -27 -22   41.20   15.30
   1 -27  22   28.20   12.75
  -1 -27 -23    4.88   13.86
   1 -27  23   12.16   11.53
  -1 -27 -24   11.12   14.97
   1 -27  24   17.33   11.79
  -1 -29  23    8.43   13.01
   1 -29 -23    9.61   12.71
  -1 -29  22   -3.21   11.83
   1 -29 -22    3.44   12.42
  -1 -29  21   23.32   12.71
   1 -29 -21   58.90   18.00
  -1 -29  20   10.83   10.35
   1 -29 -20   15.30   13.49
  -1 -29  19   70.69   17.81
   1 -29 -19  133.40   21.80
  -1 -29  18  102.73   19.44
   1 -29 -18  100.77   19.03
  -1 -29  17  104.54   17.96
   1 -29 -17  175.79   24.09
   1 -29 -16   87.62    5.51
  -1 -29  15   22.99   10.09
   1 -29 -15   34.33   13.16
   1 -29 -15   19.73    4.25
  -1 -29  14  224.23   20.92
   1 -29 -14  316.36   25.53
   1 -29 -14  173.20    9.24
   1 -29 -14  218.76    9.98
  -1 -29  13   57.72   13.38
   1 -29 -13   69.95   14.60
   1 -29 -13   48.56    6.69
   1 -29 -13   61.08    7.58
  -1 -29  12   -7.17    8.54
  -1 -29  12   26.16   10.64
   1 -29 -12   54.54   14.19
   1 -29 -12   45.67    6.95
   1 -29 -12   44.42    6.91
  -1 -29  11    4.32    3.95
  -1 -29  11    1.26    7.69
  -1  29  11    5.69    4.69
   1 -29 -11    0.89    8.72
   1 -29 -11    3.40    4.10
  -1 -29  10  270.17   11.60
  -1 -29  10  234.29   10.49
  -1 -29  10  180.00   18.26
  -1  29  10  184.92   11.05
   1 -29 -10  340.49   23.61
   1 -29 -10  174.13   11.01
  -1 -29   9  246.22   11.97
  -1 -29   9  209.08   10.68
  -1 -29   9  168.88   16.81
  -1  29   9  156.50   10.68
   1 -29  -9  285.17   22.10
   1 -29  -9  160.78   10.72
  -1 -29   8   39.98    7.13
  -1 -29   8   51.48    7.24
  -1 -29   8   35.96   10.31
  -1  29   8   33.70    6.76
   1 -29  -8   50.15   12.23
   1 -29  -8   34.74    7.17
  -1 -29   7  345.59   15.15
  -1 -29   7  312.89   13.86
  -1 -29   7  257.46   19.22
  -1  29   7  204.72   12.71
   1 -29  -7  362.96   23.02
   1 -29  -7  215.73   13.12
  -1 -29   6  163.19   11.94
  -1 -29   6  133.66   10.68
  -1 -29   6   99.04   15.15
  -1  29   6   89.46    9.46
   1 -29  -6  183.92   17.41
   1 -29  -6   79.60    9.09
  -1 -29   5    1.07    5.69
  -1 -29   5   -3.62    4.40
  -1 -29   5   -0.30    5.80
  -1  29   5   -3.44    4.84
   1 -29  -5   -8.50    5.10
   1 -29  -5    2.18    5.10
  -1 -29   4   -4.29    4.62
  -1 -29   4    3.88    4.55
  -1 -29   4    2.40    5.80
   1 -29  -4    1.07    5.69
   1 -29  -4    0.15    5.03
  -1 -29   3   61.53    9.61
  -1 -29   3   44.82    8.68
  -1 -29   3   38.51    9.42
  -1  29   3   35.55    8.02
   1 -29  -3   58.05   10.98
   1 -29  -3   48.45    9.46
  -1 -29   2   64.30   10.53
  -1 -29   2   48.67   10.16
  -1  29   2   53.55    9.53
   1 -29  -2   75.13   11.49
   1 -29  -2   60.16   10.42
  -1 -29   1  424.82   19.88
  -1 -29   1  338.61   17.74
  -1  29   1  259.71   15.67
   1 -29  -1  357.60   18.70
   1 -29  -1  288.02   16.89
   1  29  -1  241.57   15.48
  -1 -29   0    3.73    6.13
  -1 -29   0   -0.37    5.43
  -1 -29   0    5.28    5.76
  -1  29   0    6.43    5.25
   1 -29   0   13.93    7.39
   1 -29   0    8.79    6.47
   1 -29   0    2.88    6.17
   1  29   0    5.40    5.47
  -1 -29  -1  327.56   17.89
  -1 -29  -1  243.86   15.63
   1 -29   1  394.26   19.44
   1 -29   1  320.28   17.22
   1 -29   1  281.14   17.85
   1  29   1  224.83   14.37
  -1 -29  -2  177.60   15.48
  -1 -29  -2  105.72   10.57
   1 -29   2  162.04   13.97
   1 -29   2  126.12   12.23
   1 -29   2  102.47   13.93
   1  29   2   91.31   10.53
  -1 -29  -3    9.90    7.13
  -1 -29  -3    6.21    5.21
   1 -29   3   13.19    6.02
   1 -29   3   10.79    5.80
   1 -29   3    6.13    6.32
   1  29   3    8.46    5.88
  -1 -29  -4    5.54    6.95
  -1 -29  -4   -0.52    4.18
   1 -29   4    5.10    5.65
   1 -29   4    0.85    4.88
   1 -29   4   -2.40    6.06
   1  29   4    1.29    4.03
  -1 -29  -5  179.93   16.81
  -1 -29  -5  108.87   10.09
   1 -29   5  172.76   12.71
   1 -29   5  137.76   11.23
   1 -29   5  128.49   14.01
   1  29   5  104.65    9.79
  -1 -29  -6  164.30   16.74
  -1 -29  -6   96.52    9.16
   1 -29   6  125.94   11.12
   1 -29   6  114.11   10.31
   1 -29   6   86.80   14.08
   1  29   6   82.30    8.98
  -1 -29  -7   14.26   10.01
  -1 -29  -7    7.58    5.17
   1 -29   7   18.37    6.32
   1 -29   7   33.59    6.76
   1 -29   7   20.21    8.94
   1  29   7   12.97    4.99
  -1 -29  -8   -0.15    7.72
  -1 -29  -8   -1.18    3.73
   1 -29   8   -0.52    4.62
   1 -29   8   -1.15    4.32
   1 -29   8   -2.48    7.54
   1  29   8   -2.88    3.55
  -1 -29  -9  276.71   21.95
  -1 -29  -9  167.07   10.16
   1 -29   9  305.90   13.78
   1 -29   9  251.51   12.38
   1 -29   9  189.50   17.70
   1  29   9  171.69   10.16
  -1 -29 -10  356.16   24.28
  -1 -29 -10  233.21   10.94
   1 -29  10  371.05   14.23
   1 -29  10  337.98   13.27
   1 -29  10  275.82   20.99
   1  29  10  210.38   10.57
  -1 -29 -11   15.67   10.09
  -1 -29 -11    5.25    3.92
  -1 -29 -11    3.10    3.66
   1 -29  11   -4.43    4.29
   1 -29  11    2.88    8.02
  -1 -29 -12    1.59    8.68
  -1 -29 -12    5.58    3.62
   1 -29  12    7.50    4.32
   1 -29  12    2.14    8.17
  -1 -29 -13   -0.22    8.79
  -1 -29 -13    2.70    4.69
  -1 -29 -13    1.11    2.55
   1 -29  13   -1.03    3.40
   1 -29  13    2.03    8.09
  -1 -29 -14   30.26   13.67
   1 -29  14    9.61    8.87
  -1 -29 -15   13.41   11.05
   1 -29  15   15.78   10.83
  -1 -29 -16   10.57   11.34
   1 -29  16    3.88   10.24
  -1 -29 -17   45.49   15.11
   1 -29  17   27.97   11.12
  -1 -29 -18  207.97   24.94
   1 -29  18  124.02   19.95
  -1 -29 -19  191.49   23.24
   1 -29  19  120.54   19.88
  -1 -29 -20    6.87   13.56
   1 -29  20   -6.17    7.83
  -1 -29 -21   30.60   14.60
   1 -29  21   47.04   15.78
  -1 -29 -22   15.45   14.89
   1 -29  22   -3.99   12.27
  -1 -29 -23    0.11   15.37
   1 -29  23   -8.98   10.42
  -1 -31  22   14.63   12.75
   1 -31 -22   10.53   13.34
  -1 -31  21    2.07   10.79
   1 -31 -21    5.14   13.49
  -1 -31  20    1.63    9.76
   1 -31 -20    0.52   11.09
  -1 -31  19   70.51   18.29
   1 -31 -19   65.63   16.89
  -1 -31  18  236.72   23.54
   1 -31 -18  345.04   29.82
  -1 -31  17   97.30   18.37
   1 -31 -17  123.91   20.18
  -1 -31  16   55.36   14.71
   1 -31 -16   90.91   18.77
   1 -31 -16   56.65    4.73
  -1 -31  15   15.67   11.31
   1 -31 -15   30.45   14.82
   1 -31 -15    6.02    3.58
  -1 -31  14    7.72    9.61
   1 -31 -14   12.31   10.86
   1 -31 -14    4.95    3.81
   1 -31 -14    2.77    4.03
  -1 -31  13    4.95    9.05
   1 -31 -13    0.04    9.31
   1 -31 -13    2.73    4.43
   1 -31 -13    0.59    4.29
  -1 -31  12   57.09    6.02
  -1 -31  12   19.14   10.16
  -1 -31  12   30.26   11.57
   1 -31 -12   66.66   14.52
   1 -31 -12   39.02    7.02
   1 -31 -12   42.98    7.28
  -1 -31  11  325.38   11.90
  -1 -31  11  268.98   11.27
  -1 -31  11  227.63   21.06
  -1  31  11  194.19   11.83
   1 -31 -11  382.25   26.38
   1 -31 -11  196.41   11.60
  -1 -31  10   29.75    6.25
  -1 -31  10   27.05    5.91
  -1 -31  10   26.64   10.53
  -1  31  10   14.19    5.88
   1 -31 -10   36.40   11.90
   1 -31 -10   23.28    5.73
  -1 -31   9   23.76    6.10
  -1 -31   9    7.06    4.62
  -1 -31   9    6.13    7.13
  -1  31   9    2.44    4.47
   1 -31  -9   12.16    9.02
   1 -31  -9    6.73    4.88
  -1 -31   8    4.29    5.40
  -1 -31   8    5.10    4.99
  -1 -31   8    4.21    7.50
  -1  31   8    1.52    4.32
   1 -31  -8   -2.25    8.65
   1 -31  -8    5.40    4.84
  -1 -31   7    7.61    5.88
  -1 -31   7    3.36    4.91
  -1 -31   7   -2.51    6.95
  -1  31   7    1.26    4.91
   1 -31  -7   -6.02    7.80
   1 -31  -7    1.29    4.88
  -1 -31   6   21.32    7.17
  -1 -31   6    8.65    6.02
  -1 -31   6   15.04    8.09
   1 -31  -6   10.05    9.16
   1 -31  -6   11.49    6.06
  -1 -31   5    5.84    6.36
  -1 -31   5    8.76    5.36
  -1 -31   5   -2.03    6.25
  -1  31   5   -0.78    4.69
   1 -31  -5    2.88    8.28
   1 -31  -5    4.47    5.10
  -1 -31   4   80.00   10.86
  -1 -31   4   68.73   11.53
  -1 -31   4   49.37   10.75
  -1  31   4   55.32    9.90
   1 -31  -4   74.09   13.08
   1 -31  -4   48.22    9.39
  -1 -31   3  103.88   11.64
  -1 -31   3   95.97   10.72
  -1 -31   3   71.73   12.12
  -1  31   3   72.10   10.49
   1 -31  -3  123.24   16.15
   1 -31  -3   75.05   11.34
  -1 -31   2  481.50   21.80
  -1 -31   2  413.10   19.84
  -1 -31   2  336.65   19.88
  -1  31   2  273.83   16.41
   1 -31  -2  536.12   24.98
   1 -31  -2  313.70   20.92
  -1 -31   1   56.02   12.68
  -1 -31   1   47.00    9.72
  -1 -31   1   42.27   10.09
   1 -31  -1   53.14   11.27
   1 -31  -1   28.64    8.94
  -1 -31   0   70.99   11.90
  -1 -31   0   48.45    9.64
  -1 -31   0   44.94   10.05
   1 -31   0   72.54   12.23
   1 -31   0   45.45   11.16
   1 -31   0   31.85    8.98
   1  31   0   34.92    9.61
  -1 -31  -1   59.64   11.68
   1 -31   1   39.69    8.87
   1 -31   1   38.47    9.83
   1  31   1   29.60    8.06
  -1 -31  -2  577.81   25.76
  -1 -31  -2  405.45   19.44
   1 -31   2  584.90   23.69
   1 -31   2  538.01   22.17
   1 -31   2  416.06   22.32
   1  31   2  336.65   17.44
  -1 -31  -3    4.55    7.06
  -1 -31  -3    0.30    5.25
   1 -31   3    3.40    6.43
   1 -31   3    0.59    4.99
   1 -31   3    0.04    7.17
   1  31   3    4.51    4.80
  -1 -31  -4   79.30   13.45
  -1 -31  -4   40.65    8.46
   1 -31   4   79.75   11.46
   1 -31   4   60.71   11.86
   1 -31   4   52.62   11.94
   1  31   4   63.26   11.31
  -1 -31  -5   -5.10    7.02
  -1 -31  -5   -4.29    4.14
   1 -31   5   -0.07    5.62
   1 -31   5   -0.81    5.03
   1 -31   5   -4.55    5.84
   1  31   5    3.14    4.99
  -1 -31  -6  165.63   16.70
  -1 -31  -6  107.76   10.68
   1 -31   6  164.70   12.97
   1 -31   6  141.98   11.57
   1 -31   6  107.39   15.78
   1  31   6  106.94    9.76
  -1 -31  -7   29.12   10.09
  -1 -31  -7   19.81    5.95
   1 -31   7   27.94    7.13
   1 -31   7   19.73    6.25
   1 -31   7   29.16   10.75
   1  31   7   12.45    5.25
  -1 -31  -8   -5.95    6.80
  -1 -31  -8    2.03    4.73
   1 -31   8   -2.44    5.06
   1 -31   8    1.63    4.73
   1 -31   8   -3.44    5.91
   1  31   8    4.58    4.32
  -1 -31  -9   -6.02    8.50
  -1 -31  -9    6.65    4.66
   1 -31   9    9.05    5.58
   1 -31   9    6.95    5.43
   1 -31   9    2.77    8.46
   1  31   9    5.54    4.88
  -1 -31 -10   15.41   10.83
  -1 -31 -10   15.19    5.47
   1 -31  10   27.20    6.65
   1 -31  10   26.02    6.36
   1 -31  10   13.23    9.42
   1  31  10   12.71    5.03
  -1 -31 -11  532.35   29.53
  -1 -31 -11  303.20   12.34
  -1 -31 -11  313.18   12.42
   1 -31  11  497.51   15.71
   1 -31  11  428.66   15.00
   1 -31  11  326.23   24.28
   1  31  11  282.29   11.94
  -1 -31 -12   30.19   12.34
  -1 -31 -12   27.83    5.36
  -1 -31 -12   18.92    4.80
   1 -31  12   43.12    6.36
   1 -31  12  -24.32    9.87
   1 -31  12   20.77   10.68
  -1 -31 -13    4.21    9.90
  -1 -31 -13   -0.67    2.70
  -1 -31 -13   -0.96    3.29
   1 -31  13   -2.40    3.51
   1 -31  13   27.12    6.87
   1 -31  13    1.74    9.16
  -1 -31 -14   36.84   15.48
   1 -31  14   15.59   13.12
  -1 -31 -15  133.29   21.69
   1 -31  15   72.95   15.52
  -1 -31 -16    3.58   10.46
   1 -31  16   -1.77    9.24
  -1 -31 -17   68.07   17.04
   1 -31  17   31.11   13.82
  -1 -31 -18   27.20   15.15
   1 -31  18    9.72   11.05
  -1 -31 -19  108.98   21.03
   1 -31  19   67.59   16.22
  -1 -31 -20    2.22   11.71
   1 -31  20    9.53   10.20
  -1 -31 -21   16.11   14.04
   1 -31  21   23.98   13.64
  -1 -31 -22  129.45   22.62
   1 -31  22   82.48   19.03
  -1 -33  21   -2.25   11.49
   1 -33 -21   36.03   15.41
  -1 -33  20   -0.22   10.31
   1 -33 -20    7.80   13.12
  -1 -33  19   -5.54   11.01
   1 -33 -19   -9.02   10.05
  -1 -33  18    4.25    9.87
   1 -33 -18   10.75   13.30
  -1 -33  17   13.04   12.68
   1 -33 -17   -8.79    9.64
  -1 -33  16  249.40   23.84
   1 -33 -16  411.70   31.67
  -1 -33  15  219.47   22.25
   1 -33 -15  328.33   27.09
   1 -33 -15  185.43    8.94
   1 -33 -15  219.84   11.12
  -1 -33  14    9.31   10.83
   1 -33 -14   11.16   12.19
   1 -33 -14    7.10    4.43
   1 -33 -14   10.94    4.62
  -1 -33  13   64.45   17.00
   1 -33 -13   96.63   28.08
   1 -33 -13   67.22    8.06
   1 -33 -13   63.34    7.91
  -1 -33  12   17.07    4.51
  -1 -33  12   25.39   11.20
  -1  33  12   11.68    5.40
   1 -33 -12    0.81    9.53
   1 -33 -12    7.61    5.21
   1 -33 -12   12.71    5.06
  -1 -33  11    4.29    4.47
  -1 -33  11    7.65    4.36
  -1 -33  11   17.04    9.24
  -1  33  11   -0.30    4.88
   1 -33 -11    3.73    8.06
   1 -33 -11    5.17    4.66
  -1 -33  10  286.76   13.34
  -1 -33  10  257.90   12.56
  -1 -33  10  179.74   19.55
  -1  33  10  168.21   12.34
   1 -33 -10  295.37   23.39
   1 -33 -10  175.01   12.16
  -1 -33   9  374.75   15.74
  -1 -33   9  318.35   14.49
  -1 -33   9  253.06   21.88
  -1  33   9  220.06   13.86
   1 -33  -9  416.95   27.35
   1 -33  -9  235.69   13.78
  -1 -33   8   14.01    6.28
  -1 -33   8   13.12    6.39
  -1 -33   8    6.28    8.87
   1 -33  -8   10.86   10.83
   1 -33  -8   12.16    5.99
  -1 -33   7  321.16   16.41
  -1 -33   7  287.35   15.00
  -1 -33   7  239.42   20.21
  -1  33   7  196.15   13.52
   1 -33  -7  330.11   23.54
   1 -33  -7  211.45   14.08
  -1 -33   6   10.24    6.43
  -1 -33   6   19.29    7.02
  -1 -33   6   17.41    9.68
  -1  33   6    8.46    6.21
   1 -33  -6   22.36   11.05
   1 -33  -6   12.23    6.65
  -1 -33   5  192.49   14.63
  -1 -33   5  143.86   14.19
  -1 -33   5  124.68   17.15
  -1  33   5  106.24   11.27
   1 -33  -5  218.43   18.77
   1 -33  -5  123.65   11.71
  -1 -33   4   28.01    8.46
  -1 -33   4   17.04    7.06
  -1 -33   4   19.55    8.65
  -1  33   4   11.05    5.99
   1 -33  -4   18.14    8.98
   1 -33  -4   10.90    7.43
  -1 -33   3  110.08   13.12
  -1 -33   3  107.42   11.83
  -1 -33   3   95.67   14.56
   1 -33  -3  131.55   17.29
   1 -33  -3   71.91   11.68
  -1 -33   2    2.18    6.87
  -1 -33   2    4.47    5.95
  -1 -33   2    3.95    7.10
   1 -33  -2    4.18    7.61
   1 -33  -2    0.67    6.25
  -1 -33   1   86.91   12.93
  -1 -33   1   49.48   10.86
   1 -33  -1   68.66   12.90
   1 -33  -1   31.71    9.39
  -1 -33   0   48.45   11.46
  -1 -33   0   27.46    8.87
   1 -33   0   48.45   11.05
   1 -33   0   36.95   10.16
  -1 -33  -1  257.49   18.85
  -1 -33  -1  156.28   14.08
   1 -33   1  250.21   18.11
   1 -33   1  153.21   15.04
  -1 -33  -2    2.92    7.69
  -1 -33  -2   -1.07    5.95
   1 -33   2    4.18    6.87
   1 -33   2   -0.55    5.36
   1 -33   2    8.83    7.35
   1  33   2    1.66    6.13
  -1 -33  -3  122.57   16.70
   1 -33   3  131.19   16.85
   1 -33   3   94.01   11.42
   1 -33   3   77.23   13.30
   1  33   3   52.29    9.64
  -1 -33  -4   -0.30    7.98
  -1 -33  -4    4.14    5.43
   1 -33   4   -3.66    7.02
   1 -33   4   -5.40    5.65
   1 -33   4    4.55    6.80
   1  33   4   11.27    5.65
  -1 -33  -5  115.11   17.04
  -1 -33  -5   70.54   10.61
   1 -33   5  100.44   13.08
   1 -33   5   94.90   11.23
   1 -33   5   91.09   14.67
   1  33   5   85.40   11.34
  -1 -33  -6   10.49    9.24
  -1 -33  -6   14.37    6.69
   1 -33   6    4.06    6.28
   1 -33   6    9.83    9.02
  -1 -33  -7   12.60   10.13
  -1 -33  -7    9.83    5.69
   1 -33   7   14.04    6.91
   1 -33   7   13.38    6.84
   1 -33   7    6.84    8.91
   1  33   7    8.54    5.25
  -1 -33  -8   14.97   10.79
  -1 -33  -8    3.92    4.88
   1 -33   8   17.77    6.80
   1 -33   8   11.49    6.25
   1 -33   8    3.73    7.95
   1  33   8   11.46    5.84
  -1 -33  -9  170.10   18.70
  -1 -33  -9  125.90   10.20
   1 -33   9  225.56   13.38
   1 -33   9  192.27   12.82
   1 -33   9  161.52   17.81
   1  33   9  135.14   10.57
  -1 -33 -10  200.73   20.07
  -1 -33 -10  118.58    9.57
   1 -33  10  183.95   11.94
   1 -33  10  159.12   10.90
   1 -33  10  146.89   20.51
   1  33  10  107.42    9.16
  -1 -33 -11    8.35    9.79
  -1 -33 -11   10.13    4.51
   1 -33  11   10.27    4.99
   1 -33  11    1.70    4.84
   1 -33  11    4.51    8.43
   1  33  11    1.29    4.21
  -1 -33 -12    2.18   10.05
  -1 -33 -12    1.52    3.44
  -1 -33 -12    5.17    3.92
   1 -33  12    5.40    4.69
   1 -33  12   -1.70    8.46
  -1 -33 -13   59.86   16.96
  -1 -33 -13   37.88    5.21
   1 -33  13   48.52   15.78
  -1 -33 -14   10.05   10.86
   1 -33  14    6.54   10.31
  -1 -33 -15  130.34   21.36
   1 -33  15   97.56   18.33
  -1 -33 -16   10.53   13.71
   1 -33  16   24.68   12.64
  -1 -33 -17   19.95   12.86
   1 -33  17    8.79   10.31
  -1 -33 -18   -6.87   10.72
   1 -33  18  -12.90   10.05
  -1 -33 -19    1.66   12.82
   1 -33  19   15.74   12.82
  -1 -33 -20   44.46   16.48
   1 -33  20   19.47   13.08
  -1 -33 -21  126.05   24.83
   1 -33  21  105.47   20.99
  -1 -35  20    1.96   10.46
   1 -35 -20   14.04   13.67
  -1 -35  19   -0.81   10.64
   1 -35 -19   -1.63   12.34
  -1 -35  18   13.19   11.57
   1 -35 -18    7.21   11.20
  -1 -35  17   21.06   13.71
   1 -35 -17   28.01   14.01
  -1 -35  16   17.63   11.86
   1 -35 -16   27.90   14.97
  -1 -35  15   -4.58   10.20
   1 -35 -15  -10.83    9.09
   1 -35 -15    0.18    3.66
   1 -35 -15    3.25    3.99
  -1 -35  14   11.38    9.94
   1 -35 -14    8.28   11.12
   1 -35 -14   11.23    5.10
   1 -35 -14    2.99    4.69
  -1 -35  13   -5.91    7.83
   1 -35 -13   11.97   11.20
   1 -35 -13   -0.70    4.03
  -1 -35  12    3.70    9.16
  -1  35  12   -1.74    5.36
   1 -35 -12   21.10   13.01
   1 -35 -12   -0.04    5.14
   1 -35 -12    1.00    5.17
  -1 -35  11   62.38    7.87
  -1 -35  11   60.86    7.58
  -1 -35  11   49.89   13.23
  -1  35  11   34.26    7.50
   1 -35 -11   60.68   15.67
   1 -35 -11   27.97    7.24
  -1 -35  10    5.95    5.06
  -1 -35  10    6.47    5.10
  -1 -35  10   -0.92    7.98
  -1  35  10   -2.03    5.69
   1 -35 -10   -6.58   10.38
   1 -35 -10   -1.22    5.06
  -1 -35   9   26.24    6.80
  -1 -35   9   22.39    6.58
  -1 -35   9   22.25   10.68
  -1  35   9   12.38    6.43
   1 -35  -9   17.26   12.42
   1 -35  -9   19.22    7.28
  -1 -35   8  242.27   14.93
  -1 -35   8  182.00   12.93
  -1 -35   8  162.74   17.33
  -1  35   8  127.56   12.01
   1 -35  -8  246.30   23.06
   1 -35  -8  141.57   12.31
  -1 -35   7   27.90    7.80
  -1 -35   7   10.72    6.39
  -1 -35   7   19.73    9.64
  -1  35   7   16.78    7.21
   1 -35  -7   21.54   11.60
   1 -35  -7   17.07    7.32
  -1 -35   6  100.18   11.90
  -1 -35   6   74.61   11.01
  -1 -35   6   62.78   14.60
  -1  35   6   54.99   10.13
   1 -35  -6   58.83   13.67
   1 -35  -6   42.09    9.72
  -1 -35   5   68.77   11.31
  -1 -35   5   60.53   10.24
  -1 -35   5   58.31   13.34
   1 -35  -5   53.73   13.75
   1 -35  -5   39.58    9.72
  -1 -35   4   18.51    9.09
   1 -35  -4    2.37    9.83
   1 -35  -4    9.42    7.10
  -1 -35   3   16.56    8.35
  -1 -35   3   24.94   10.24
   1 -35  -3   -1.85    9.24
   1 -35  -3   14.78    7.69
  -1 -35   2  220.80   17.85
  -1 -35   2  133.70   15.63
   1 -35  -2  258.49   20.80
   1 -35  -2  196.45   16.74
  -1 -35   1  606.63   26.46
  -1 -35   1  395.14   22.39
   1 -35  -1  659.21   28.82
   1 -35  -1  414.21   22.58
  -1 -35   0    1.33    8.24
  -1 -35   0    4.06    7.54
   1 -35   0    1.77    7.28
   1 -35   0    8.72    8.87
  -1 -35  -1  922.73   33.22
  -1 -35  -1  621.71   26.13
   1 -35   1  882.78   31.30
   1 -35   1  561.29   27.01
  -1 -35  -2  432.73   25.05
  -1 -35  -2  324.82   19.47
   1 -35   2  490.34   23.95
   1 -35   2  309.52   21.10
  -1 -35  -3   21.99   10.86
  -1 -35  -3   26.57    8.50
   1 -35   3   31.74    9.39
   1 -35   3   25.39   10.24
  -1 -35  -4   50.70   12.60
  -1 -35  -4   49.07   10.53
   1 -35   4   54.69   10.98
   1 -35   4   33.18   11.23
   1  35   4   49.04    9.35
  -1 -35  -5   14.71   11.12
  -1 -35  -5   19.07    8.17
   1 -35   5   14.74    7.98
   1 -35   5   24.72    7.98
   1 -35   5   15.71   10.09
   1  35   5   13.56    7.06
  -1 -35  -6  119.03   18.11
  -1 -35  -6   87.91   10.98
   1 -35   6  141.16   13.56
   1 -35   6  102.25   12.05
   1 -35   6   58.24   13.75
   1  35   6   80.37   11.12
  -1 -35  -7  139.87   19.62
  -1 -35  -7   82.15   11.20
   1 -35   7  158.38   13.45
   1 -35   7  107.53   13.27
   1 -35   7  103.36   17.29
   1  35   7   69.14   10.01
  -1 -35  -8   -9.64    7.65
  -1 -35  -8    1.81    5.17
   1 -35   8   -2.22    5.58
   1 -35   8    3.58    5.73
   1 -35   8    6.58    9.39
   1  35   8   -2.14    4.99
  -1 -35  -9    8.61   11.27
  -1 -35  -9   -0.26    4.18
   1 -35   9    6.39    6.06
   1 -35   9   11.97    5.80
   1 -35   9   -1.29    7.91
   1  35   9    4.80    5.36
  -1 -35 -10   -5.58   10.68
  -1 -35 -10   -0.81    4.77
   1 -35  10   -2.44    5.36
   1 -35  10   12.49    5.84
   1 -35  10    4.10    8.13
   1  35  10    0.89    4.91
  -1 -35 -11   17.85   13.19
  -1 -35 -11   16.89    5.65
   1 -35  11   26.50    6.73
   1 -35  11   22.80    6.06
   1  35  11   14.45    5.40
  -1 -35 -12   14.34   11.16
  -1 -35 -12   -2.55    3.95
  -1 -35 -12    8.83    5.06
   1 -35  12   13.34   10.38
  -1 -35 -13   17.26   12.60
  -1 -35 -13   23.21    4.84
  -1 -35 -13   19.47    6.84
   1 -35  13   21.21   11.57
  -1 -35 -14   -4.77    7.95
   1 -35  14   -2.07    9.79
  -1 -35 -15   45.86   15.22
   1 -35  15   26.64   12.64
  -1 -35 -16    8.43   14.12
   1 -35  16   15.26   12.12
  -1 -35 -17   41.65   15.96
   1 -35  17   -0.44   10.61
  -1 -35 -18  -15.30    8.57
   1 -35  18    4.84   11.97
  -1 -35 -19   10.64   12.23
   1 -35  19    5.36   11.20
  -1 -35 -20  -11.34   12.08
   1 -35  20    2.29   12.49
  -1 -37  19   24.91   12.53
   1 -37 -19   30.56   16.07
  -1 -37  18    3.21   12.34
   1 -37 -18   38.91   16.78
  -1 -37  17    8.68   11.64
   1 -37 -17   19.62   12.79
  -1 -37  16   10.57   12.16
   1 -37 -16   -0.04   12.19
  -1 -37  15    0.89   10.61
   1 -37 -15   15.15   13.49
   1 -37 -15    2.07    3.95
  -1 -37  14   74.24   17.85
   1 -37 -14   92.24   20.25
   1 -37 -14   62.01    7.54
   1 -37 -14   68.22    7.32
  -1 -37  13   11.83   12.49
   1 -37 -13   -1.22   11.09
   1 -37 -13    5.88    4.88
   1 -37 -13    5.58    5.06
  -1 -37  12   27.05   13.01
  -1  37  12   22.02    7.06
   1 -37 -12   47.41   15.48
   1 -37 -12   33.89    7.24
   1 -37 -12   26.46    6.87
  -1 -37  11  134.55   20.99
   1 -37 -11  194.08   23.10
   1 -37 -11  117.14   10.94
  -1 -37  10   14.74    6.73
  -1 -37  10   18.74    6.13
  -1  37  10   -1.00    5.80
   1 -37 -10   10.98    6.28
  -1 -37   9   90.35   10.68
  -1 -37   9   70.14    9.39
  -1 -37   9   38.32   12.68
  -1  37   9   62.34   10.53
   1 -37  -9   95.82   18.33
   1 -37  -9   57.80    9.61
  -1 -37   8   56.69    9.57
  -1 -37   8   59.09   14.74
  -1 -37   8   28.90   12.19
  -1  37   8   21.62    7.72
   1 -37  -8   42.79   14.49
  -1 -37   7   14.30    7.61
  -1 -37   7   10.13    6.58
  -1 -37   7   13.86   10.09
   1 -37  -7    8.57    9.13
   1 -37  -7    9.90    6.73
  -1 -37   6    4.36    6.91
  -1 -37   6    2.73    6.76
  -1 -37   6    2.14    9.05
   1 -37  -6   15.37   10.75
   1 -37  -6    7.95    6.50
  -1 -37   5  227.89   16.92
  -1 -37   5  212.48   15.74
  -1 -37   5  189.46   18.62
   1 -37  -5  260.74   22.21
   1 -37  -5  127.01   13.30
  -1 -37   4   -2.11    7.32
  -1 -37   4    0.22    7.35
   1 -37  -4   13.97   10.53
   1 -37  -4   -8.94    6.13
  -1 -37   3   56.95   11.42
  -1 -37   3   27.53    9.72
   1 -37  -3   34.51   11.68
   1 -37  -3   32.52    9.42
  -1 -37   2   89.65   14.37
  -1 -37   2   49.74   11.75
   1 -37  -2   79.82   14.45
   1 -37  -2   48.26   11.20
  -1 -37   1   44.53   11.75
  -1 -37   1   15.22    9.31
   1 -37  -1   31.11   10.98
   1 -37  -1   32.41    9.72
  -1 -37   0   21.43   10.64
  -1 -37   0    4.88    6.76
   1 -37   0   12.45    9.76
   1 -37   0    6.84    7.87
  -1 -37  -1    9.98    9.87
  -1 -37  -1    8.09    7.65
   1 -37   1    9.42    8.54
   1 -37   1    3.73    6.98
  -1 -37  -2  155.24   17.37
  -1 -37  -2  105.54   14.67
   1 -37   2  152.95   16.22
   1 -37   2   99.33   15.93
  -1 -37  -3   64.78   14.23
  -1 -37  -3   32.85    9.87
   1 -37   3   76.68   12.97
   1 -37   3   62.60   13.60
  -1 -37  -4   -8.91    7.95
  -1 -37  -4   -0.41    6.36
   1 -37   4   -3.66    7.17
   1 -37   4   -0.15    6.32
  -1 -37  -5   93.71   16.37
  -1 -37  -5   74.50   12.19
   1 -37   5  107.72   14.04
   1 -37   5   52.55   13.16
  -1 -37  -6   -4.14    8.57
  -1 -37  -6    1.74    5.69
   1 -37   6   -2.85    5.36
   1 -37   6   -2.77    8.39
   1  37   6   -5.69    5.65
  -1 -37  -7    5.03    9.57
  -1 -37  -7    3.47    5.69
   1 -37   7    7.43    6.47
   1 -37   7    3.33    6.47
   1 -37   7    3.81    9.09
   1  37   7    8.72    6.69
  -1 -37  -8    1.66   10.20
  -1 -37  -8    9.05    6.32
   1 -37   8   15.89    7.43
   1 -37   8    3.51    6.10
   1 -37   8    8.43    9.83
   1  37   8   -1.63    5.62
  -1 -37  -9  171.28   21.36
  -1 -37  -9  106.20   10.79
   1 -37   9  179.78   13.34
   1 -37   9  143.68   12.53
   1 -37   9  107.65   21.84
   1  37   9  114.96   18.96
  -1 -37 -10    7.91   10.61
  -1 -37 -10    1.63    4.69
   1 -37  10    4.25    6.21
   1 -37  10    8.13    5.28
   1 -37  10   -8.57    7.61
   1  37  10   -6.06    4.91
  -1 -37 -11  105.87   20.36
  -1 -37 -11   61.75    8.39
   1 -37  11   59.05   14.67
   1  37  11   63.45   11.12
  -1 -37 -12   -3.99   10.90
  -1 -37 -12    4.95    4.58
  -1 -37 -12    2.07    4.95
   1 -37  12    5.03    9.94
  -1 -37 -13    5.91   11.38
  -1 -37 -13   -3.62    3.88
  -1 -37 -13    7.91    4.10
   1 -37  13   -2.22    9.28
  -1 -37 -14  234.36   26.68
   1 -37  14  115.04   21.17
  -1 -37 -15   -3.10   10.90
   1 -37  15   -9.28    9.28
  -1 -37 -16    1.03   12.34
   1 -37  16    0.96   11.79
  -1 -37 -17   -7.54   12.79
   1 -37  17  -11.09    8.61
  -1 -37 -18   41.54   17.18
   1 -37  18   23.47   13.19
  -1 -39  17   42.46   14.67
   1 -39 -17   45.53   17.63
  -1 -39  16   53.03   16.22
   1 -39 -16   62.34   17.55
  -1 -39  15   19.73   12.12
   1 -39 -15   32.48   13.71
   1 -39 -15   11.75    4.36
  -1 -39  14    7.87   12.31
   1 -39 -14   -4.10   10.49
   1 -39 -14    4.69    4.62
  -1 -39  13   -1.55   10.72
   1 -39 -13    8.28   11.53
   1 -39 -13   -3.66    4.25
  -1 -39  12    4.73   11.01
   1 -39 -12   -1.85   10.68
   1 -39 -12   13.01    5.84
  -1 -39  11   -1.03    8.98
  -1  39  11   -9.72    6.32
   1 -39 -11   -1.33    9.87
   1 -39 -11   -6.32    4.69
  -1 -39  10   16.15   11.16
  -1  39  10  -12.53    6.28
   1 -39 -10   15.04   13.08
   1 -39 -10    4.77    6.73
  -1 -39   9  104.47   11.79
  -1 -39   9  101.44   12.16
  -1 -39   9   76.16   16.11
  -1  39   9   62.86   12.82
   1 -39  -9  100.59   19.25
   1 -39  -9   52.22    9.94
  -1 -39   8   17.55    8.17
  -1 -39   8   19.03    7.87
   1 -39  -8    7.43    6.84
  -1 -39   7    5.76   10.64
  -1 -39   7   -6.95    6.06
  -1 -39   7   -3.99    7.80
   1 -39  -7    2.44   10.72
   1 -39  -7    0.63    6.36
  -1 -39   6   -4.80    6.80
  -1 -39   6   -6.98    6.87
   1 -39  -6    0.67    9.31
   1 -39  -6   -5.28    5.69
  -1 -39   5   -3.92    6.73
  -1 -39   5    4.95    8.09
   1 -39  -5   -9.28    9.02
   1 -39  -5    1.37    6.61
  -1 -39   4   48.30   11.53
  -1 -39   4   39.17   11.53
   1 -39  -4   57.17   14.37
   1 -39  -4   32.48    9.13
  -1 -39   3    0.85    7.58
  -1 -39   3   -1.29    7.80
   1 -39  -3   -2.73    8.09
   1 -39  -3    3.21    7.02
  -1 -39   2   62.64   12.79
  -1 -39   2   51.81   12.38
   1 -39  -2   59.68   14.04
   1 -39  -2   50.00   11.83
  -1 -39   1  165.85   17.66
  -1 -39   1  121.43   17.22
   1 -39  -1  193.56   19.18
   1 -39  -1  131.92   16.00
  -1 -39   0   10.64    9.79
  -1 -39   0    3.51    6.91
   1 -39   0   11.83    9.68
   1 -39   0    0.15    7.80
  -1 -39  -1  201.58   19.51
  -1 -39  -1  119.18   14.86
   1 -39   1  211.23   19.92
   1 -39   1  149.22   16.81
  -1 -39  -2  111.82   17.00
  -1 -39  -2   82.11   13.75
   1 -39   2  126.09   15.56
   1 -39   2   89.17   15.26
  -1 -39  -3    4.18    9.50
  -1 -39  -3   11.12    8.39
   1 -39   3   23.84    9.83
   1 -39   3    7.61    7.28
  -1 -39  -4  290.16   23.87
  -1 -39  -4  172.43   15.52
   1 -39   4  289.68   19.84
   1 -39   4  194.60   19.95
  -1 -39  -5   46.49   13.64
  -1 -39  -5   41.98    9.68
   1 -39   5   37.91    9.90
   1 -39   5   27.46   11.23
  -1 -39  -6   17.48   10.72
  -1 -39  -6    1.22    6.36
   1 -39   6   12.42    8.13
   1 -39   6   10.61    9.05
  -1 -39  -7   -0.85    9.98
  -1 -39  -7    3.25    6.25
   1 -39   7   10.13    7.43
   1 -39   7   11.97    7.17
   1 -39   7   12.75   10.86
  -1 -39  -8   27.01    9.72
   1 -39   8   30.41    9.02
   1 -39   8   26.98    8.39
   1 -39   8   35.77   14.49
   1  39   8   10.90    7.17
  -1 -39  -9   57.46   14.82
  -1 -39  -9   43.61    8.79
   1 -39   9   71.28   10.90
   1 -39   9   56.98    9.79
   1 -39   9   52.95   15.26
   1  39   9   28.12    8.02
  -1 -39 -10    1.44   12.27
  -1 -39 -10    1.22    4.77
   1 -39  10  -14.97    8.61
  -1 -39 -11   29.86   14.19
  -1 -39 -11   27.49    6.87
   1 -39  11   35.51   14.60
  -1 -39 -12   87.65   18.03
  -1 -39 -12   81.74    8.43
   1 -39  12   82.00   18.22
  -1 -39 -13   -0.63   10.53
  -1 -39 -13   -4.88    3.84
   1 -39  13    1.22   10.64
  -1 -39 -14   34.40   15.89
   1 -39  14   38.32   13.12
  -1 -39 -15   -7.24   11.83
   1 -39  15   -1.03    9.87
  -1 -39 -16    1.15   13.56
   1 -39  16    1.37   12.79
  -1 -39 -17   11.60   13.86
   1 -39  17   -6.73    9.79
  -1 -41  16   33.48   12.79
   1 -41 -16   58.20   17.77
  -1 -41  15   40.02   15.19
   1 -41 -15   52.77   17.81
  -1 -41  14    4.06   10.53
   1 -41 -14  -13.67   12.19
   1 -41 -14   -1.15    4.62
  -1 -41  13  108.53   20.29
   1 -41 -13  184.32   26.53
   1 -41 -13  101.18   10.01
  -1 -41  12    4.91   12.01
   1 -41 -12  -11.27   10.35
   1 -41 -12   -2.51    5.03
  -1 -41  11   14.78   13.75
   1 -41 -11   19.66   12.56
   1 -41 -11    7.98    7.43
  -1 -41  10  159.05   23.35
   1 -41 -10  284.73   28.49
   1 -41 -10  173.05   13.97
  -1 -41   9   44.94   14.52
   1 -41  -9   70.95   16.48
   1 -41  -9   58.02   10.61
  -1 -41   8  305.31   20.84
  -1 -41   8  209.08   23.10
   1 -41  -8  337.09   28.60
   1 -41  -8  229.92   17.22
  -1 -41   7  265.88   18.29
  -1 -41   7  187.02   20.29
   1 -41  -7  277.52   25.94
   1 -41  -7  148.15   15.15
  -1 -41   6    4.29    8.31
   1 -41  -6   10.53   18.81
   1 -41  -6    7.10    7.17
  -1 -41   5    1.55    7.83
  -1 -41   5    6.21    9.05
   1 -41  -5    6.91   10.61
   1 -41  -5   16.19    8.83
  -1 -41   4   48.00   11.60
  -1 -41   4   31.00   10.79
   1 -41  -4   43.01   13.71
   1 -41  -4   42.09   11.27
  -1 -41   3   30.86   11.01
  -1 -41   3   25.09   10.31
   1 -41  -3   36.03   12.64
   1 -41  -3   14.19    8.79
  -1 -41   2   12.01    9.53
  -1 -41   2    9.39    9.20
   1 -41  -2    5.32   10.16
   1 -41  -2    4.18    7.21
  -1 -41   1   60.42   14.01
  -1 -41   1   24.35    9.79
   1 -41  -1   57.87   14.45
   1 -41  -1   54.99   13.38
  -1 -41   0   11.71    9.94
  -1 -41   0   11.79    9.50
   1 -41   0   23.50   10.53
   1 -41   0   25.65   10.13
  -1 -41  -1   39.87   12.56
  -1 -41  -1   18.77    9.09
   1 -41   1   26.50   11.53
   1 -41   1   20.80   10.75
  -1 -41  -2   58.35   14.67
  -1 -41  -2   45.49   11.20
   1 -41   2   62.16   13.16
   1 -41   2   46.56   13.16
  -1 -41  -3   31.71   12.93
  -1 -41  -3   25.28    9.76
   1 -41   3   39.73   11.90
   1 -41   3   14.60   10.01
  -1 -41  -4   36.55   13.23
  -1 -41  -4   29.90    9.94
   1 -41   4   28.60   10.98
   1 -41   4   30.89   10.83
  -1 -41  -5   30.56   13.19
  -1 -41  -5   18.59    8.87
   1 -41   5   12.12    9.16
   1 -41   5   35.00   14.30
  -1 -41  -6    2.14    7.28
   1 -41   6   -7.65    7.98
   1 -41   6    2.00    9.83
  -1 -41  -7    7.43   12.82
  -1 -41  -7   10.01    7.58
   1 -41   7   14.41    9.09
   1 -41   7    3.62   10.09
  -1 -41  -8  141.38   22.21
  -1 -41  -8   85.77   12.01
   1 -41   8  163.19   15.26
   1 -41   8  102.03   19.88
  -1 -41  -9  123.13   20.62
   1 -41   9   99.52   20.03
   1  41   9   65.04   12.16
  -1 -41 -10  224.68   26.38
  -1 -41 -10  149.88   12.45
   1 -41  10  169.84   24.68
  -1 -41 -11    2.44   10.98
  -1 -41 -11   -6.17    4.73
   1 -41  11    1.00   10.72
  -1 -41 -12   26.20   15.37
  -1 -41 -12   19.55    6.06
   1 -41  12   14.52   11.97
  -1 -41 -13   27.46   14.93
  -1 -41 -13    7.58    4.69
   1 -41  13    6.32   11.31
  -1 -41 -14  161.86   24.39
   1 -41  14  146.59   24.17
  -1 -41 -15   86.91   19.51
   1 -41  15   83.74   19.92
  -1 -43  14   -8.54   10.75
   1 -43 -14    2.99   12.12
  -1 -43  13   19.33   13.56
   1 -43 -13   19.95   13.82
   1 -43 -13    1.85    6.02
  -1 -43  12   -3.99    9.35
   1 -43 -12   -2.77   11.38
   1 -43 -12   -6.58    5.84
  -1 -43  11    3.95   10.86
   1 -43 -11   -0.85   12.90
   1 -43 -11   -3.33    6.10
  -1 -43  10   10.57   12.01
   1 -43 -10    5.62   13.75
   1 -43 -10   -3.29    6.69
  -1 -43   9   28.12   12.23
   1 -43  -9   33.96   14.67
   1 -43  -9   22.28    8.65
  -1 -43   8   32.08   14.12
   1 -43  -8   28.34   14.71
   1 -43  -8   23.76    8.87
  -1 -43   7   16.26    9.61
  -1 -43   7    8.17   10.09
   1 -43  -7    6.58   12.23
   1 -43  -7   10.49    7.28
  -1 -43   6    7.54    9.13
  -1 -43   6   22.36   11.79
   1 -43  -6   19.25   13.04
   1 -43  -6   15.37    8.24
  -1 -43   5   29.19   10.24
  -1 -43   5   11.60   10.79
   1 -43  -5   21.36   12.56
   1 -43  -5    7.61    8.31
  -1 -43   4   55.43   13.23
   1 -43  -4   64.67   23.39
   1 -43  -4   27.60   10.57
  -1 -43   3   12.01   10.13
  -1 -43   3   13.75    9.35
   1 -43  -3   17.85   11.60
   1 -43  -3   11.49    9.16
  -1 -43   2    8.17    9.87
  -1 -43   2   13.60    9.76
   1 -43  -2   19.44   11.53
   1 -43  -2   -4.29    7.46
  -1 -43   1  123.09   17.52
  -1 -43   1   69.77   14.41
   1 -43  -1  114.78   17.74
   1 -43  -1   58.79   12.93
  -1 -43   0   27.94   12.49
  -1 -43   0   11.12    9.28
   1 -43   0   23.24   12.19
   1 -43   0   16.52   10.01
  -1 -43  -1  231.22   21.77
  -1 -43  -1  161.71   17.37
   1 -43   1  237.13   21.54
   1 -43   1  146.08   18.18
  -1 -43  -2   17.26   11.46
  -1 -43  -2    1.63    8.35
   1 -43   2   13.38    9.98
   1 -43   2    9.02    8.83
  -1 -43  -3   44.27   13.89
  -1 -43  -3   17.55    9.05
   1 -43   3   36.40   11.86
  -1 -43  -4   42.98   11.27
   1 -43   4   43.05   12.60
   1 -43   4   35.48   11.71
  -1 -43  -5   -4.62   10.83
  -1 -43  -5    4.73    6.87
   1 -43   5   -9.98    7.65
   1 -43   5    2.07    9.61
  -1 -43  -6    1.59   11.97
  -1 -43  -6    5.03    7.32
   1 -43   6   -2.18    8.09
   1 -43   6   -1.15    9.72
  -1 -43  -7   15.82   13.30
  -1 -43  -7    6.50    7.28
   1 -43   7    4.88    8.02
   1 -43   7   -2.40    9.94
  -1 -43  -8   25.42   14.52
  -1 -43  -8   12.71    7.58
   1 -43   8   17.85   11.57
  -1 -43  -9    3.07   11.46
  -1 -43  -9  -12.01    5.62
   1 -43   9   12.75   11.60
  -1 -43 -10    4.03   13.16
  -1 -43 -10   -2.14    7.87
   1 -43  10    5.69   11.97
  -1 -43 -11   -6.98    9.76
  -1 -43 -11    3.10    5.69
   1 -43  11    6.61   10.72
  -1 -43 -12   27.12   15.59
  -1 -43 -12   16.81    6.10
   1 -43  12   17.00   12.86
  -1 -43 -13   33.55   15.71
   1 -43  13   35.62   14.45
  -1 -45  11    5.84   11.20
   1 -45 -11   16.15   15.08
   1 -45 -11   17.00    6.80
  -1 -45  10   62.75   17.04
   1 -45 -10   82.37   18.14
   1 -45 -10   49.00   10.16
  -1 -45   9   31.41   13.56
   1 -45  -9   25.79   14.89
   1 -45  -9   39.98   10.13
  -1 -45   8   -6.76    9.76
   1 -45  -8    3.95   12.38
   1 -45  -8   -6.06    6.47
  -1 -45   7   13.23   11.71
   1 -45  -7   -5.99   10.09
   1 -45  -7   -5.80    6.54
  -1 -45   6   11.83   10.79
  -1 -45   6   18.07   12.49
   1 -45  -6   10.64   12.05
   1 -45  -6   17.66    9.50
  -1 -45   5   39.06   11.83
  -1 -45   5   46.71   14.04
   1 -45  -5   42.02   14.67
   1 -45  -5   29.19   10.35
  -1 -45   4    8.94    9.79
  -1 -45   4   -2.33    8.06
   1 -45  -4   16.26   13.41
   1 -45  -4   16.41    9.31
  -1 -45   3    4.47    8.98
  -1 -45   3   12.64   10.53
   1 -45  -3    2.18   11.20
   1 -45  -3    2.44    7.80
  -1 -45   2   22.47   11.42
   1 -45  -2    7.54    9.35
  -1 -45   1   73.94   15.19
  -1 -45   1   68.77   15.30
   1 -45  -1   82.41   16.15
   1 -45  -1   59.90   14.56
  -1 -45   0    3.77    9.76
  -1 -45   0   -0.18    8.46
   1 -45   0   -0.81    9.20
   1 -45   0   10.98   10.53
  -1 -45  -1   12.71   11.20
  -1 -45  -1   10.24    9.31
   1 -45   1   16.78   11.60
  -1 -45  -2    6.32    7.72
   1 -45   2   31.37   12.12
   1 -45   2    6.28    9.46
  -1 -45  -3   12.75   11.71
  -1 -45  -3    5.91    8.13
   1 -45   3    5.73    9.46
   1 -45   3   13.23   10.53
  -1 -45  -4   23.43   14.26
  -1 -45  -4   18.81    9.42
   1 -45   4    3.73    8.91
   1 -45   4   13.56   11.01
  -1 -45  -5  -12.45   10.38
  -1 -45  -5    1.85    7.54
   1 -45   5  -10.31    8.83
   1 -45   5    0.70    9.35
  -1 -45  -6    2.22   12.08
  -1 -45  -6   -5.73    6.91
   1 -45   6    3.21    8.31
   1 -45   6    5.88   10.31
  -1 -45  -7  -12.27    9.39
  -1 -45  -7    5.84    7.87
   1 -45   7   -1.44   10.75
  -1 -45  -8   -1.63   11.94
  -1 -45  -8   -7.72    6.13
   1 -45   8    2.48   11.16
  -1 -45  -9  129.56   21.58
  -1 -45  -9   76.64   11.49
   1 -45   9   84.00   18.99
  -1 -45 -10   39.98   16.22
  -1 -45 -10   28.82    7.95
   1 -45  10   34.48   15.45
  -1 -45 -11   79.75   18.48
  -1 -45 -11   48.93    8.87
   1 -45  11   42.61   15.78
  -1 -47   8   26.83   13.60
   1 -47  -8   64.34   17.89
   1 -47  -8   49.41   11.31
  -1 -47   7   17.44   11.97
   1 -47  -7    3.81   13.41
   1 -47  -7   -0.52    7.21
  -1 -47   6   44.94   15.71
   1 -47  -6   78.67   18.92
   1 -47  -6   33.78   10.16
  -1 -47   5   17.85   17.37
  -1 -47   5   10.64   10.61
   1 -47  -5   20.73   14.15
   1 -47  -5    8.20    8.76
  -1 -47   4    0.48    9.57
  -1 -47   4   -6.98    9.20
   1 -47  -4   -7.02   10.72
   1 -47  -4   10.35    8.98
  -1 -47   3    3.40    9.98
  -1 -47   3  -16.41    7.61
   1 -47  -3   -5.43    9.79
   1 -47  -3    9.02    9.05
  -1 -47   2   29.82   12.08
  -1 -47   2   16.26   10.72
   1 -47  -2   13.52   13.38
   1 -47  -2   14.12   11.94
  -1 -47   1   95.78   17.15
  -1 -47   1   73.17   16.22
   1 -47  -1  114.67   19.22
   1 -47  -1   79.38   15.82
  -1 -47   0    2.14   11.64
   1 -47   0    3.51    9.46
  -1 -47  -1  287.20   25.65
  -1 -47  -1  210.82   21.36
   1 -47   1  320.09   25.02
   1 -47   1  180.81   21.10
  -1 -47  -2   67.48   17.66
  -1 -47  -2   45.64   13.19
   1 -47   2  100.59   17.37
   1 -47   2   67.07   15.56
  -1 -47  -3   -0.85   11.12
  -1 -47  -3   -5.47    7.39
   1 -47   3    9.13   10.46
   1 -47   3   -0.81   10.53
  -1 -47  -4   -3.40   11.68
  -1 -47  -4    9.68    8.76
   1 -47   4    1.74    9.83
   1 -47   4   -1.40   10.24
  -1 -47  -5   37.95   16.00
  -1 -47  -5   16.48    9.20
   1 -47   5   29.23   11.71
   1 -47   5   20.25   11.86
  -1 -47  -6   -2.99   12.90
  -1 -47  -6   -5.88    6.54
   1 -47   6   -4.91    8.79
  -1 -47  -7   -4.77   12.31
  -1 -47  -7    4.03    6.73
   1 -47   7    1.44   10.75
  -1 -47  -8   -8.54   11.68
  -1 -47  -8   -2.59    6.58
   1 -47   8   -3.40   11.42
  -1 -49   2   -6.65    9.13
   1 -49  -2  -11.23    8.50
  -1 -49   1   37.14   13.93
  -1 -49   1   34.92   13.34
   1 -49  -1   29.60   14.01
   1 -49  -1    9.57   10.75
  -1 -49   0    2.99   11.68
  -1 -49   0    0.18    9.50
   1 -49   0  -15.71   10.38
   1 -49   0   -3.07    9.94
  -1 -49  -1   -9.53    9.72
  -1 -49  -1   -9.28    8.35
   1 -49   1    7.13   11.23
   1 -49   1    1.55   10.09
  -2   0  29    8.24    9.50
   2   0 -29   48.63    9.09
  -2   0  28    1.70    8.28
  -2   0  27   26.13    9.87
   2   0 -27   18.74    6.69
  -2   0  26  139.72   16.33
   2   0 -26   11.90    5.28
  -2   0  25   -8.02    6.21
   2   0 -25    1.85    3.88
  -2   0  24  -10.27    6.61
   2   0 -24   -0.96    3.95
  -2   0  23  329.85   20.66
   2   0 -23  273.64   17.74
  -2   0  22  396.70   21.80
   2   0 -22  455.34   21.80
  -2   0  21  387.90   20.32
   2   0 -21  462.18   25.28
  -2   0  20  101.77   15.08
   2   0 -20  125.27   11.97
   2   0 -20  110.38   11.20
   2   0 -20   87.32   10.46
  -2   0  19   98.92   12.90
   2   0 -19  100.33   11.38
   2   0 -19   88.36   11.60
  -2   0  18   15.59    6.95
   2   0 -18   29.64    7.43
   2   0 -18   29.12    7.28
   2   0 -18   18.26    6.65
  -2   0  17   97.00   10.38
   2   0 -17  130.89   11.16
   2   0 -17  118.81    9.94
   2   0 -17   98.19    9.98
  -2   0  16   82.70   10.75
   2   0 -16  119.40   10.98
   2   0 -16   96.78    9.20
   2   0 -16   85.40    9.13
  -2   0  15  711.73   20.69
  -2   0  15  525.29   19.14
   2   0 -15  682.61   20.66
   2   0 -15  651.42   19.59
   2   0 -15  498.21   18.22
  -2   0  14  573.48   17.96
  -2   0  14  381.51   15.78
   2   0 -14  555.93   18.07
   2   0 -14  506.15   16.92
   2   0 -14  378.96   15.63
  -2   0  13 1316.62   25.50
  -2   0  13  937.03   23.06
   2   0 -13 1287.87   25.39
   2   0 -13 1203.24   24.28
   2   0 -13  838.00   21.54
  -2   0  12   82.18    7.35
  -2   0  12   58.76    7.80
   2   0 -12   74.35    7.54
   2   0 -12   66.44    7.02
   2   0 -12   55.02    6.43
  -2   0  11   47.56    5.76
  -2   0  11   39.91    6.43
   2   0 -11   49.78    5.99
   2   0 -11   47.37    5.88
   2   0 -11   41.09    6.10
  -2   0  10  773.88   17.00
  -2   0  10  566.94   15.85
   2   0 -10  787.63   17.26
   2   0 -10  710.54   16.15
   2   0 -10  533.87   15.19
  -2   0   9   27.60    5.17
  -2   0   9   19.40    4.51
   2   0  -9   24.83    4.47
   2   0  -9   25.50    5.10
   2   0  -9   31.48    4.91
  -2   0   8 1204.65   18.55
  -2   0   8  875.58   17.44
   2   0  -8 1223.53   18.77
   2   0  -8 1103.99   17.66
   2   0  -8  861.46   17.07
  -2   0   7   58.31    4.69
  -2   0   7   43.90    4.77
   2   0  -7   55.62    4.73
   2   0  -7   51.51    4.32
   2   0  -7   45.93    4.58
  -2   0   6   42.57    4.18
   2   0  -6   57.68    4.32
   2   0  -6   53.43    4.10
   2   0  -6   39.80    3.92
   2   0  -5  416.28    8.68
   2   0  -5  388.94    8.31
   2   0  -5  297.11    8.24
  -2   0   4 1533.72   14.41
  -2   0   4 1153.28   14.56
   2   0  -4 1659.95   15.00
   2   0  -4 1486.38   14.12
   2   0  -4 1179.08   14.67
  -2   0   3   39.84    2.44
  -2   0   3   31.34    2.70
   2   0  -3   41.65    2.37
   2   0  -3   33.22    2.59
  -2   0  -2   20.84    2.14
  -2   0  -2  200.69    4.43
   2   0   2  240.83    5.95
   2   0   2  210.27    4.62
  -2   0  -3    0.33    1.63
  -2   0  -3    4.51    1.63
   2   0   3    4.84    1.88
   2   0   3    3.44    1.52
  -2   0  -4 2370.42   26.79
  -2   0  -4 1663.17   16.30
   2   0   4 2527.73   23.06
   2   0   4 1806.10   17.04
  -2   0  -5   19.95    3.44
  -2   0  -5   19.95    3.03
   2   0   5   19.07    3.44
   2   0   5   13.60    2.73
  -2   0  -6  552.09   12.97
  -2   0  -6  371.60    9.53
   2   0   6  576.77   13.16
   2   0   6  409.26   10.27
  -2   0  -7   97.59    6.54
  -2   0  -7   57.91    4.88
   2   0   7   87.95    6.25
   2   0   7   61.08    5.10
  -2   0  -8    9.64    3.58
   2   0   8    9.90    3.62
   2   0   8    6.95    3.14
  -2   0  -9    5.88    3.40
  -2   0  -9    5.40    3.18
   2   0   9    7.91    3.66
   2   0   9    5.06    3.33
  -2   0 -10   39.13    5.95
  -2   0 -10   25.61    4.73
   2   0  10   40.46    6.36
   2   0  10   31.00    5.36
  -2   0 -11  246.48   12.01
  -2   0 -11  167.51    9.09
   2   0  11  288.50   12.56
   2   0  11  199.70   10.09
  -2   0 -12   -0.18    3.62
  -2   0 -12    0.63    3.29
   2   0  12   -1.37    3.47
   2   0  12   -0.85    3.18
  -2   0 -13  202.25   12.23
  -2   0 -13  168.95   10.05
   2   0  13  260.56   13.27
   2   0  13  179.59   10.90
  -2   0 -14 1407.60   30.15
  -2   0 -14 1008.54   23.87
   2   0  14 1702.93   32.70
   2   0  14 1224.12   26.72
  -2   0 -15   -3.07    4.25
  -2   0 -15    0.33    3.51
   2   0  15    3.84    5.06
   2   0  15   -1.44    4.21
  -2   0 -16  438.60   18.62
  -2   0 -16  459.22   17.63
   2   0  16  808.40   24.72
   2   0  16  546.62   19.92
  -2   0 -17   67.33    9.98
  -2   0 -17   97.00    9.46
   2   0  17  171.54   13.41
   2   0  17  122.76   11.05
  -2   0 -18   -1.00    4.32
   2   0  18    0.59    6.06
   2   0  18   -1.26    5.54
  -2   0 -19  153.91   12.34
   2   0  19  235.39   16.00
   2   0  19  178.71   13.97
  -2   0 -20   -2.96    4.18
  -2   0 -20   20.69    6.91
   2   0  20   21.40    8.35
  -2   0 -21   -8.54    4.03
  -2   0 -21   38.17    8.61
   2   0  21   33.07    9.28
  -2   0 -22    0.74    5.03
   2   0  22  203.61   16.04
  -2   0 -23   -4.80    5.84
   2   0  23  187.69   16.48
  -2   0 -24   -6.06    7.98
   2   0  24   49.30   10.79
  -2   0 -25   -2.92    8.54
   2   0  25   21.54    9.57
  -2   0 -26  -26.16    8.83
   2   0  26   37.40   10.61
  -2   0 -27    8.02   11.42
   2   0  27   12.19    9.13
  -2   0 -28   -0.70   12.71
  -2  -2  29   36.58   12.38
  -2   2  29   40.72   11.12
   2  -2 -29  107.20    9.57
   2   2 -29    8.72   11.49
  -2  -2  28    3.47    8.98
  -2   2  28   -6.32    7.61
   2  -2 -28    8.87    4.69
   2   2 -28   -4.55    9.31
  -2  -2  27    2.14    7.65
  -2   2  27    6.50    7.28
   2  -2 -27    5.69    4.14
   2   2 -27   14.15    8.94
  -2  -2  26   40.50   10.90
  -2   2  26   24.83    9.50
   2  -2 -26   10.27    6.06
   2   2 -26    1.48    7.10
  -2  -2  25   -1.33    6.28
  -2   2  25    0.63    6.80
   2  -2 -25    6.50    7.28
   2   2 -25    2.59    4.73
  -2  -2  24   10.90    8.76
  -2   2  24    3.77    7.28
   2  -2 -24   -0.44    6.95
   2   2 -24    1.40    3.88
  -2  -2  23   -8.54    6.36
  -2   2  23   -3.81    6.32
   2  -2 -23  -10.38    5.28
   2   2 -23   -5.51    3.14
  -2  -2  22    1.96    7.58
  -2   2  22    4.29    7.02
   2  -2 -22   -4.88    7.83
   2   2 -22   -1.88    4.29
  -2  -2  21   14.15    8.09
  -2   2  21   18.48    9.13
   2  -2 -21    9.31    8.06
   2  -2 -21    9.79    7.46
   2   2 -21   -0.33    4.95
   2   2 -21   19.07    6.76
  -2  -2  20   -7.06    5.14
  -2   2  20   -7.28    5.03
   2  -2 -20    1.52    5.40
   2   2 -20   -3.44    4.62
   2   2 -20   -3.44    5.25
  -2  -2  19   24.43   11.71
  -2   2  19   41.57    8.94
   2  -2 -19   47.67    9.79
   2  -2 -19   28.79    7.98
   2  -2 -19   24.83    7.17
   2   2 -19   43.20    8.39
   2   2 -19   41.98    7.98
   2   2 -19   24.50    7.35
  -2  -2  18   68.66   10.90
  -2   2  18   58.02    9.61
   2  -2 -18   94.97   11.64
   2  -2 -18   76.60   10.83
   2  -2 -18   52.14    8.76
   2   2 -18   79.78    9.39
   2   2 -18   87.65    9.53
   2   2 -18   59.68   10.01
  -2  -2  17  195.34   14.01
  -2   2  17  182.14   12.45
   2  -2 -17  258.45   15.52
   2  -2 -17  244.37   14.23
   2  -2 -17  145.97   11.05
   2   2 -17  229.44   13.23
   2   2 -17  210.52   12.45
   2   2 -17  180.33   12.82
  -2  -2  16   36.18    7.95
  -2   2  16   30.08    7.13
   2  -2 -16   40.94    8.61
   2  -2 -16   53.21    8.57
   2  -2 -16   31.19    6.87
   2   2 -16   51.70    7.91
   2   2 -16   48.04    7.46
   2   2 -16   35.99    7.61
  -2  -2  15  155.50   10.42
  -2  -2  15  100.33   10.16
  -2   2  15   92.68    8.94
   2  -2 -15  148.52   11.71
   2  -2 -15  135.14   10.68
   2  -2 -15  103.17    9.02
   2   2 -15  139.24   10.05
   2   2 -15  130.56    9.53
   2   2 -15   95.34    9.61
  -2  -2  14 1816.53   29.45
  -2  -2  14 1344.67   29.71
  -2   2  14 1799.86   32.48
  -2   2  14 1316.54   27.35
   2  -2 -14 1797.57   32.78
   2  -2 -14 1590.44   30.45
   2  -2 -14 1202.32   25.61
   2   2 -14 1745.43   29.12
   2   2 -14 1630.54   27.83
   2   2 -14 1272.01   28.38
  -2  -2  13  898.86   20.03
  -2  -2  13  652.90   20.21
  -2   2  13  920.88   22.47
  -2   2  13  629.69   18.51
   2  -2 -13  924.61   22.91
   2  -2 -13  788.22   20.99
   2  -2 -13  609.62   17.70
   2   2 -13  834.97   19.44
   2   2 -13  811.06   18.88
   2   2 -13  587.89   18.88
  -2  -2  12   71.69    6.91
  -2  -2  12   57.13    8.09
  -2   2  12   73.02    7.46
  -2   2  12   50.11    6.91
   2  -2 -12   68.51    7.54
   2  -2 -12   62.71    6.91
   2  -2 -12   51.96    6.91
   2   2 -12   51.66    6.06
   2   2 -12   62.89    6.21
   2   2 -12   49.00    7.39
  -2  -2  11    2.99    3.29
  -2  -2  11    3.44    4.06
  -2   2  11    6.69    3.73
  -2   2  11    2.70    3.33
   2  -2 -11    5.47    4.14
   2  -2 -11    6.17    3.81
   2  -2 -11    1.77    3.14
   2   2 -11    4.95    3.44
   2   2 -11    5.99    4.03
  -2  -2  10   67.22    7.02
  -2   2  10   88.17    7.10
  -2   2  10   64.00    6.39
   2  -2 -10   94.97    7.39
   2  -2 -10   79.15    6.73
   2  -2 -10   64.23    5.95
   2   2 -10   86.77    6.25
   2   2 -10   56.17    6.39
  -2  -2   9  559.33   12.60
  -2  -2   9  425.04   13.75
  -2   2   9  590.59   15.15
  -2   2   9  386.50   12.08
   2  -2  -9  584.68   15.22
   2  -2  -9  519.71   14.19
   2  -2  -9  402.50   12.01
   2   2  -9  575.03   12.86
   2   2  -9  395.18   13.23
  -2  -2   8  514.25   11.20
  -2  -2   8  378.37   12.45
  -2   2   8  482.21   13.01
  -2   2   8  328.92   10.42
   2  -2  -8  505.08   13.45
   2  -2  -8  452.09   12.56
   2  -2  -8  329.33   10.53
   2   2  -8  541.74   13.23
   2   2  -8  359.89   11.94
  -2  -2   7   73.43    4.55
  -2  -2   7   46.64    5.28
  -2   2   7   63.49    5.25
  -2   2   7   53.84    4.66
   2  -2  -7   65.33    5.36
   2  -2  -7   69.07    5.32
   2  -2  -7   51.88    4.47
   2   2  -7   69.77    4.47
   2   2  -7   67.48    4.25
   2   2  -7   43.09    4.99
  -2  -2   6  203.21    5.99
  -2  -2   6  153.39    7.50
  -2   2   6  158.72    7.76
   2  -2  -6  231.48    8.17
   2  -2  -6  189.79    7.24
   2  -2  -6  159.05    6.54
   2   2  -6  206.05    5.99
   2   2  -6  185.69    5.65
   2   2  -6  155.50    7.39
  -2  -2   5    6.43    2.70
  -2   2   5    7.76    2.25
   2  -2  -5    8.43    2.48
   2  -2  -5    8.61    2.48
   2   2  -5    8.76    1.85
   2   2  -5    6.43    1.63
   2   2  -5    6.21    2.51
  -2  -2   4   39.39    3.77
  -2   2   4   50.22    3.84
  -2   2   4   34.29    3.33
   2  -2  -4   52.81    3.92
   2  -2  -4   49.78    3.51
   2  -2  -4   40.39    3.25
   2   2  -4   51.81    2.55
   2   2  -4   46.86    2.37
   2   2  -4   34.15    3.51
  -2  -2   3  260.63    4.51
  -2  -2   3  201.58    6.17
  -2   2   3  245.45    6.32
  -2   2   3  195.93    5.36
   2  -2  -3  248.88    6.39
   2  -2  -3  195.82    5.28
   2   2  -3  255.31    3.70
   2   2  -3  201.77    6.13
  -2  -2   2  263.18    7.13
   2  -2  -2  225.34    5.21
   2  -2  -2  249.44    6.13
   2   2  -2  313.14    3.88
  -2   2  -1   57.98    3.51
  -2  -2  -2  344.19    7.87
  -2  -2  -2  209.79    2.99
  -2   2  -2  277.11    6.21
  -2   2  -2  221.50    5.91
   2  -2   2    9.39    2.77
   2  -2   2  229.07    6.06
   2   2   2  344.22    7.76
  -2  -2  -3 2836.92   24.98
  -2  -2  -3 1919.63   11.68
  -2   2  -3   27.97    3.77
  -2   2  -3 1881.38   18.37
   2  -2   3   36.81    3.25
   2  -2   3 1985.85   18.92
   2   2   3 2987.73   24.87
   2   2   3 2067.22   12.16
  -2  -2  -4 1739.03   20.92
  -2  -2  -4 1175.94   11.27
  -2   2  -4    8.09    3.14
  -2   2  -4 1150.22   15.71
   2  -2   4 1596.98   17.26
   2  -2   4 1218.32   19.40
   2   2   4 1771.37   20.88
   2   2   4 1268.58   11.71
  -2  -2  -5    2.48    2.77
  -2  -2  -5    3.51    1.63
  -2   2  -5    3.77    2.40
   2  -2   5    4.69    2.37
   2  -2   5    3.14    2.37
   2   2   5    3.95    2.48
   2   2   5    4.88    1.88
  -2  -2  -6   49.41    4.99
  -2  -2  -6   37.62    3.25
  -2   2  -6    4.95    2.11
  -2   2  -6   38.14    4.29
   2  -2   6   47.82    4.51
   2  -2   6   38.36    4.43
   2   2   6   59.16    5.58
   2   2   6   40.72    3.51
  -2  -2  -7  455.86   13.45
  -2  -2  -7  314.29    8.65
  -2   2  -7   86.66    5.54
  -2   2  -7  313.62   10.68
   2  -2   7  494.84   12.34
   2  -2   7  338.49   10.98
   2   2   7  482.02   13.71
  -2  -2  -8    1.55    2.92
  -2  -2  -8    2.62    2.33
  -2   2  -8   -1.03    2.00
  -2   2  -8    2.44    2.73
   2  -2   8    1.66    2.85
   2  -2   8   -4.55    2.55
   2   2   8    0.96    3.47
   2   2   8   -0.85    2.25
  -2  -2  -9   37.77    6.21
  -2  -2  -9   37.10    4.84
  -2   2  -9   16.67    4.03
  -2   2  -9   36.69    5.58
   2  -2   9   49.63    6.17
   2  -2   9   46.19    6.25
   2   2   9   40.13    6.02
   2   2   9   39.69    5.17
  -2  -2 -10   43.90    6.95
  -2  -2 -10   36.18    5.14
  -2   2 -10   26.57    5.03
  -2   2 -10   26.16    5.32
   2  -2  10   51.73    6.61
   2  -2  10   25.98    5.17
   2   2  10   47.19    7.02
   2   2  10   33.89    5.21
  -2  -2 -11  359.41   14.82
  -2  -2 -11  215.92    9.53
  -2   2 -11  122.50    8.28
  -2   2 -11  237.17   11.38
   2  -2  11  369.09   13.49
   2  -2  11  277.71   12.38
   2   2  11  366.62   14.74
   2   2  11  276.75   10.98
  -2  -2 -12    5.91    4.91
  -2  -2 -12    6.61    3.25
  -2   2 -12   -1.92    2.85
  -2   2 -12    3.44    3.44
   2  -2  12    9.05    4.47
   2  -2  12    1.74    3.88
   2   2  12    8.46    4.58
   2   2  12    1.11    3.55
  -2  -2 -13    6.28    5.25
  -2  -2 -13    3.36    3.40
  -2   2 -13   -3.62    2.40
  -2   2 -13    1.92    3.84
   2  -2  13    5.73    4.51
   2  -2  13    7.10    4.73
   2   2  13    0.44    4.99
   2   2  13   -2.37    3.36
  -2  -2 -14  311.04   15.82
  -2  -2 -14  208.38   10.90
  -2   2 -14   52.66    7.76
  -2   2 -14  186.43   11.53
   2  -2  14  318.58   14.41
   2  -2  14  231.62   13.19
   2   2  14  316.43   15.59
   2   2  14  242.75   12.27
  -2  -2 -15   36.58    8.09
  -2  -2 -15   23.35    5.95
  -2   2 -15   -0.85    3.73
  -2   2 -15   27.01    6.76
   2  -2  15   51.92    8.46
   2  -2  15   32.67    7.69
   2   2  15   31.34    7.46
   2   2  15   23.84    6.47
  -2  -2 -16  131.07   12.38
  -2  -2 -16   87.99    8.65
  -2   2 -16    1.33    3.51
  -2   2 -16   74.31    9.94
   2  -2  16  132.15   11.46
   2  -2  16   98.30   10.42
   2   2  16  140.98   12.75
   2   2  16   97.04    9.61
  -2  -2 -17   -0.81    5.36
  -2  -2 -17    6.73    4.29
  -2   2 -17    0.26    3.92
   2  -2  17    9.90    6.61
   2  -2  17    6.98    6.06
   2   2  17    5.73    6.32
   2   2  17   -3.40    4.73
  -2  -2 -18   83.44    8.98
  -2   2 -18   -2.22    3.14
  -2   2 -18   71.69   10.68
   2  -2  18  122.35   12.53
   2  -2  18   97.63   11.64
   2   2  18  123.02   12.45
   2   2  18  104.10   10.53
  -2  -2 -19   33.48    9.20
  -2  -2 -19   27.86    7.43
  -2   2 -19   -5.84    3.25
  -2   2 -19   22.95    7.28
   2  -2  19   71.99   10.90
   2  -2  19   40.39    9.46
   2   2  19   47.78    9.24
  -2  -2 -20   25.61    8.65
  -2  -2 -20   29.30    7.61
  -2   2 -20   32.96    9.28
   2  -2  20   47.97   10.01
   2  -2  20   50.55   10.24
   2   2  20   47.08    9.53
  -2  -2 -21   -5.36    4.88
  -2  -2 -21    8.79    6.06
  -2   2 -21  -13.93    5.80
   2  -2  21    9.28    6.87
   2   2  21   16.85    7.65
  -2  -2 -22   32.59    8.79
  -2  -2 -22  196.11   14.04
  -2   2 -22  -18.07    7.10
   2  -2  22  247.29   18.37
   2   2  22  237.65   19.03
  -2  -2 -23    3.03    3.88
  -2   2 -23   -7.28    7.83
   2  -2  23   90.68   14.19
   2   2  23   89.65   12.42
  -2  -2 -24    5.54    5.17
  -2   2 -24   -0.48   10.01
   2  -2  24    5.62    8.06
   2   2  24   -7.98    6.21
  -2  -2 -25    5.80    6.65
  -2   2 -25  -15.30    9.83
   2  -2  25   -0.85    7.72
   2   2  25    6.73    7.28
  -2  -2 -26   -7.35    7.10
   2  -2  26    0.63    7.72
   2   2  26   -1.11    8.06
  -2  -2 -27  -11.60    8.79
  -2   2 -27  -21.43   11.49
   2   2  27   14.86   16.92
  -2  -2 -28   13.12   11.90
   2  -2  28   40.80   12.38
  -2  -4  29    5.21   10.27
  -2  -4  28    2.59    9.09
  -2   4  28    4.69    8.06
   2  -4 -28    4.77    5.21
  -2  -4  27    5.28    9.79
  -2   4  27    9.28    8.17
   2  -4 -27   -3.03    6.36
   2   4 -27    2.44   11.23
  -2  -4  26   44.60   11.64
  -2   4  26   41.50   10.57
   2  -4 -26   23.35    9.57
   2   4 -26   -3.58    8.94
  -2  -4  25    3.99    8.68
  -2   4  25   -0.74    6.25
   2  -4 -25  -10.53    6.91
   2   4 -25  -11.94    8.50
  -2  -4  24   18.37   10.09
  -2   4  24   19.03    7.65
   2  -4 -24   28.27    9.94
  -2  -4  23  155.06   16.30
  -2   4  23  176.23   15.56
   2  -4 -23  263.22   19.47
  -2  -4  22   43.72   11.83
   2  -4 -22   41.20   11.05
   2  -4 -22   22.73    7.80
   2   4 -22   -1.52    3.77
   2   4 -22   39.80    8.87
  -2  -4  21   82.04   13.67
  -2   4  21   81.63   11.79
   2  -4 -21  112.23   14.89
   2  -4 -21   82.55   11.05
   2   4 -21   -4.10    2.96
   2   4 -21   87.54   10.53
  -2  -4  20   39.24   10.09
  -2   4  20   55.39    9.98
   2  -4 -20   57.06   11.38
   2  -4 -20   44.64    9.13
   2   4 -20   -2.88    3.07
   2   4 -20   56.80    9.02
  -2  -4  19  149.59   14.26
  -2   4  19  132.63   11.83
   2  -4 -19  198.22   17.81
   2  -4 -19  140.90   11.38
   2   4 -19   35.14    7.06
   2   4 -19  177.12   12.12
  -2   4  18   -2.55    4.32
   2  -4 -18   -6.84    5.40
   2  -4 -18    4.69    5.47
   2  -4 -18   -0.67    4.47
   2   4 -18   -7.24    2.85
   2   4 -18    3.25    4.36
   2   4 -18   -2.55    4.43
  -2  -4  17  248.33   15.89
  -2   4  17  280.03   14.49
   2  -4 -17  373.90   18.55
   2  -4 -17  341.75   17.26
   2  -4 -17  276.56   14.12
   2   4 -17  208.09   11.71
   2   4 -17  334.95   14.08
   2   4 -17  241.12   15.34
  -2  -4  16  254.24   15.52
  -2   4  16  251.51   13.45
   2  -4 -16  356.01   17.55
   2  -4 -16  302.54   15.85
   2  -4 -16  205.13   11.79
   2   4 -16  251.84   12.38
   2   4 -16  293.56   12.90
   2   4 -16  193.64   13.64
  -2  -4  15   15.45    5.17
  -2  -4  15   14.26    6.39
  -2   4  15   11.09    5.32
   2  -4 -15   21.03    7.10
   2  -4 -15   17.22    6.36
   2  -4 -15   21.65    5.54
   2   4 -15   17.81    5.14
   2   4 -15   15.89    4.47
   2   4 -15   12.27    5.47
  -2  -4  14  917.96   19.92
  -2  -4  14  682.05   22.39
  -2   4  14  645.80   18.81
   2  -4 -14  952.92   25.53
   2  -4 -14  850.19   23.61
   2  -4 -14  638.52   18.29
   2   4 -14  835.93   19.25
   2   4 -14  814.46   18.74
   2   4 -14  633.38   21.14
  -2  -4  13 1922.06   27.09
  -2  -4  13 1400.58   30.38
  -2   4  13 1903.00   33.55
  -2   4  13 1322.68   25.28
   2  -4 -13 1833.67   33.55
   2  -4 -13 1658.40   31.37
   2  -4 -13 1327.93   24.83
   2   4 -13 1740.25   25.94
   2   4 -13 1704.41   25.39
   2   4 -13 1263.88   28.31
  -2  -4  12   19.25    4.40
  -2  -4  12   10.38    4.80
  -2   4  12   11.75    4.91
  -2   4  12    9.68    4.03
   2  -4 -12   12.27    5.58
   2  -4 -12   22.99    5.76
   2  -4 -12   14.78    4.29
   2   4 -12   15.11    4.10
   2   4 -12   14.12    4.58
  -2  -4  11  123.02    7.02
  -2  -4  11  101.70    8.98
  -2   4  11  125.31    9.31
  -2   4  11   90.65    6.91
   2  -4 -11  118.29    9.16
   2  -4 -11  111.30    8.35
   2  -4 -11   89.32    6.87
   2   4 -11  123.94    6.98
   2   4 -11   87.03    8.24
  -2  -4  10  166.22    7.17
  -2  -4  10  111.60    8.46
  -2   4  10  147.04    9.42
  -2   4  10  108.20    7.17
   2  -4 -10  145.93    9.46
   2  -4 -10  126.68    8.31
   2  -4 -10  107.17    6.80
   2   4 -10  136.43    6.69
   2   4 -10   98.37    7.80
  -2  -4   9   55.80    4.62
  -2  -4   9   42.94    6.73
  -2   4   9   49.48    6.61
  -2   4   9   34.37    5.06
   2  -4  -9   54.21    6.36
   2  -4  -9   54.69    6.91
   2   4  -9   44.64    6.61
  -2  -4   8 2479.25   21.06
  -2  -4   8 1783.45   27.46
  -2   4   8 1788.99   22.43
   2  -4  -8 2574.89   31.85
   2  -4  -8 2307.27   29.75
   2  -4  -8 1819.41   22.47
   2   4  -8 2281.96   20.29
   2   4  -8 1778.35   27.16
  -2  -4   7  484.94    8.50
  -2  -4   7  370.57   12.23
  -2   4   7  369.13    9.90
   2  -4  -7  522.12   13.93
   2  -4  -7  477.51   13.16
   2  -4  -7  391.86   10.05
   2   4  -7  458.22    8.28
   2   4  -7  319.76   11.20
  -2  -4   6   82.33    3.40
  -2  -4   6   57.83    5.51
  -2   4   6   61.23    4.47
   2  -4  -6   86.88    6.17
   2  -4  -6   59.50    4.10
   2   4  -6   76.94    3.29
   2   4  -6   73.06    3.18
   2   4  -6   57.80    5.21
  -2  -4   5  859.91   16.11
  -2   4   5  807.73   12.34
   2  -4  -5 1204.39   18.40
   2  -4  -5 1073.13   17.22
   2  -4  -5  847.60   12.56
   2   4  -5 1070.51    8.20
   2   4  -5 1065.30    8.13
   2   4  -5  793.28   15.30
  -2  -4   4  222.20    7.91
  -2   4   4  308.23    9.05
   2  -4  -4  297.81    8.87
   2  -4  -4  275.19    8.46
   2  -4  -4  194.26    5.88
   2  -4  -4  219.13    6.25
   2   4  -4  197.07    7.39
  -2  -4   3    0.78    2.44
  -2   4   3   -0.48    1.70
  -2   4   3    1.70    1.55
   2  -4  -3    4.18    2.18
   2  -4  -3    2.62    1.59
   2   4  -3    2.11    2.22
  -2  -4   2  316.21    4.29
  -2  -4   2  223.27    6.54
  -2   4   2  298.58    7.50
  -2   4   2  203.28    5.47
   2  -4  -2  279.37    7.21
   2  -4  -2  197.26    5.40
   2   4  -2  308.19    4.14
   2   4  -2  232.96    6.61
  -2  -4   1  169.51    4.10
  -2  -4   1  120.47    4.29
  -2   4   1  150.92    5.03
  -2   4   1   99.77    3.99
   2  -4  -1  155.69    5.10
   2  -4  -1  100.62    3.95
   2   4  -1  162.71    4.03
   2   4  -1  113.30    4.14
  -2  -4   0  744.47    9.94
  -2  -4   0  507.74    7.02
  -2   4   0  671.26    9.68
  -2   4   0  456.97    8.43
   2  -4   0  677.80    9.68
   2  -4   0  461.99    8.54
   2   4   0  714.90    9.68
   2   4   0  511.88    7.06
  -2  -4  -1  160.93    5.51
  -2  -4  -1  112.52    2.66
  -2   4  -1  147.81    4.62
  -2   4  -1  100.81    4.47
   2  -4   1  152.40    4.69
   2  -4   1   95.82    4.43
   2   4   1  157.50    5.43
  -2  -4  -2 1646.24   19.14
  -2   4  -2 1549.46   14.56
  -2   4  -2 1059.75   14.71
   2  -4   2 1547.87   14.49
   2  -4   2 1125.83   15.26
   2   4   2 1638.11   18.48
  -2  -4  -3  941.58   15.48
  -2   4  -3  860.43   11.49
  -2   4  -3  591.85   11.86
   2  -4   3  450.09    8.57
   2  -4   3  639.30   12.71
   2   4   3  944.42   15.48
  -2  -4  -4   10.35    3.10
  -2  -4  -4    6.21    1.07
  -2   4  -4   14.15    2.55
  -2   4  -4    6.58    2.59
   2  -4   4    4.88    2.48
   2   4   4    5.32    2.48
   2   4   4    6.65    1.18
  -2  -4  -5   28.42    4.80
  -2  -4  -5   16.37    1.88
  -2   4  -5    2.59    3.33
  -2   4  -5   16.81    3.84
   2  -4   5    3.99    2.03
   2  -4   5   17.26    3.73
   2   4   5   28.27    4.66
   2   4   5   18.77    2.18
  -2  -4  -6   69.47    6.36
  -2  -4  -6   42.87    2.99
  -2   4  -6   -5.47    3.25
  -2   4  -6   37.66    4.43
   2  -4   6   57.72    4.66
   2  -4   6   42.35    4.84
   2   4   6   68.03    5.91
   2   4   6   46.64    3.21
  -2  -4  -7  194.30    9.90
  -2  -4  -7  139.06    5.28
  -2   4  -7   -7.06    2.40
  -2   4  -7  113.60    7.32
   2  -4   7  199.59    7.91
   2  -4   7  131.15    7.98
   2   4   7  196.52    9.79
   2   4   7  143.31    5.43
  -2  -4  -8   85.58    7.83
  -2  -4  -8   61.27    4.25
  -2   4  -8   -8.31    2.92
  -2   4  -8   65.74    6.06
   2  -4   8  110.68    6.80
   2  -4   8   66.85    6.28
   2   4   8   93.64    7.87
   2   4   8   74.02    5.51
  -2  -4  -9  178.82   10.68
  -2  -4  -9  103.40    5.58
  -2   4  -9   92.83    7.43
   2  -4   9  161.60    8.24
   2  -4   9  118.69    8.20
   2   4   9  160.38    9.68
   2   4   9  116.81    6.17
  -2  -4 -10  243.78   12.27
  -2  -4 -10  174.16    7.69
  -2   4 -10   -2.33    5.21
  -2   4 -10  151.99    9.50
   2  -4  10  259.64   10.61
   2  -4  10  209.12   11.23
   2   4  10  265.14   12.90
   2   4  10  190.98    8.17
  -2  -4 -11  396.33   16.19
  -2  -4 -11  246.89    9.50
  -2   4 -11   -5.32    2.92
  -2   4 -11  250.84   12.19
   2  -4  11  414.21   13.71
   2  -4  11  313.74   13.89
   2   4  11  408.26   16.15
   2   4  11  285.10   10.31
  -2  -4 -12  224.64   13.41
  -2  -4 -12  160.82    8.28
  -2   4 -12   -2.44    3.18
  -2   4 -12  160.53   10.42
   2  -4  12  247.66   11.46
   2  -4  12  192.20   11.71
   2   4  12  237.39   13.04
   2   4  12  185.14    9.16
  -2  -4 -13  245.63   14.41
  -2  -4 -13  164.59    8.83
  -2   4 -13  168.91   11.16
   2  -4  13  276.41   12.75
   2  -4  13  220.32   12.90
   2   4  13  257.94   14.41
   2   4  13  190.98    9.72
  -2  -4 -14  465.10   19.70
  -2  -4 -14  293.26   12.05
  -2   4 -14   -5.95    3.33
  -2   4 -14  295.89   15.08
   2  -4  14  493.48   17.04
   2  -4  14  360.78   16.81
   2   4  14  507.82   20.21
   2   4  14  364.84   13.75
  -2  -4 -15  159.75   13.71
  -2  -4 -15  112.45    8.68
  -2   4 -15    0.52    4.80
  -2   4 -15  109.16   10.35
   2  -4  15  185.32   12.05
   2  -4  15  134.92   11.83
   2   4  15  187.80   14.04
   2   4  15  127.05    9.68
  -2  -4 -16   17.70    7.54
  -2  -4 -16    5.80    4.03
  -2   4 -16    9.98    5.58
   2  -4  16   19.25    6.25
   2  -4  16    9.16    6.36
   2   4  16   10.01    6.73
   2   4  16   15.26    5.17
  -2  -4 -17    9.79    4.84
  -2   4 -17   -5.76    4.91
  -2   4 -17    5.25    5.10
   2  -4  17    8.50    5.47
   2  -4  17    3.40    5.84
   2   4  17    9.90    6.43
   2   4  17    2.07    4.55
  -2  -4 -18   11.97    7.87
  -2  -4 -18    5.88    4.51
  -2   4 -18    2.29    6.76
  -2   4 -18    8.09    5.73
   2  -4  18   13.23    6.36
   2   4  18   10.79    5.88
  -2  -4 -19  499.02   23.50
  -2  -4 -19  333.47   15.59
   2  -4  19  545.88   21.77
   2  -4  19  405.05   20.69
   2   4  19  427.63   17.92
  -2  -4 -20   24.17    9.50
  -2  -4 -20   33.78    7.28
  -2   4 -20  -17.63    7.95
   2  -4  20   41.50    9.13
   2  -4  20   23.13    8.83
   2   4  20   30.45    7.35
  -2  -4 -21   -1.44    6.73
  -2  -4 -21    1.44    5.69
  -2   4 -21  -17.63   10.46
   2  -4  21   -7.83    6.95
   2  -4  21    3.58    6.91
   2   4  21   -8.06    4.40
  -2  -4 -22    7.10    7.28
  -2  -4 -22    7.58    5.84
  -2   4 -22  -21.77    8.54
   2  -4  22   26.98    9.72
   2   4  22   20.07    7.46
  -2  -4 -23   79.19   13.38
  -2  -4 -23  195.71   14.15
   2  -4  23  254.35   19.25
   2   4  23  256.35   24.91
  -2  -4 -24    3.40    5.54
  -2  -4 -24   10.90    7.35
  -2   4 -24  -28.08   10.94
   2  -4  24   22.14    9.98
   2   4  24   19.84    7.76
  -2  -4 -25   -2.22    4.66
   2  -4  25   45.75   11.34
   2   4  25   36.95   10.13
  -2  -4 -26   -2.40    4.66
   2  -4  26   21.84    9.98
   2   4  26   10.72    7.46
  -2  -4 -27   74.05   13.89
  -2   4 -27  -35.66   13.60
   2  -4  27   -9.35    7.72
  -2  -4 -28   17.37   13.16
   2  -4  28    8.39    9.76
  -2  -6  29   87.84   16.56
   2   6 -29    7.21   14.63
  -2  -6  28   -6.61   10.24
   2  -6 -28    1.66    7.39
  -2  -6  27    9.98    8.91
  -2   6  27    2.92    7.35
   2  -6 -27    0.04    8.06
   2   6 -27  -37.06   12.42
  -2  -6  26    6.25    9.09
  -2   6  26   30.01    9.28
   2  -6 -26   24.35   11.27
   2   6 -26  -36.07   12.56
  -2  -6  25   36.66   11.57
  -2   6  25   31.60    8.79
   2  -6 -25   34.96   12.53
  -2  -6  24    3.40    8.57
  -2   6  24   -2.48    6.10
   2  -6 -24   -9.61    7.32
  -2  -6  23    6.02    8.76
   2  -6 -23   15.11   10.24
   2  -6 -23    1.33    5.84
   2   6 -23  -19.92    7.58
  -2  -6  22    2.85    6.87
  -2   6  22   -1.15    5.17
   2  -6 -22   -3.36    8.06
   2  -6 -22    1.59    6.17
   2   6 -22  -12.16    6.61
   2   6 -22    2.00    5.32
  -2  -6  21   16.89    8.02
  -2   6  21   13.45    6.76
   2  -6 -21   16.04    9.09
   2  -6 -21   20.55    7.17
   2   6 -21   -5.91    5.54
   2   6 -21   16.74    6.47
  -2  -6  20    7.24    7.69
  -2   6  20   13.38    6.47
   2  -6 -20   22.99    9.20
   2  -6 -20    7.61    5.73
   2   6 -20  -10.75    4.18
   2   6 -20   18.26    5.99
  -2  -6  19   25.61    8.28
  -2   6  19   18.26    6.69
   2  -6 -19   42.13   10.05
   2  -6 -19   26.98    6.80
   2   6 -19    3.03    5.51
   2   6 -19   31.15    6.73
  -2  -6  18  305.27   18.70
  -2   6  18  281.03   14.89
   2  -6 -18  384.61   20.21
   2  -6 -18  359.85   18.62
   2  -6 -18  266.99   13.75
   2   6 -18   -6.69    2.51
   2   6 -18  360.00   14.30
  -2   6  17   75.79    9.72
   2  -6 -17   77.64   11.64
   2  -6 -17   86.43   11.57
   2  -6 -17   54.06    8.13
   2   6 -17   -4.32    2.48
   2   6 -17   77.71    8.17
   2   6 -17   52.07    9.64
  -2  -6  16  973.25   29.34
  -2   6  16  864.20   22.32
   2  -6 -16 1227.78   32.08
   2  -6 -16 1151.10   30.56
   2  -6 -16  860.57   22.06
   2   6 -16   31.63    5.65
   2   6 -16 1123.20   22.47
   2   6 -16  744.72   25.39
  -2  -6  15 1151.66   21.80
  -2  -6  15  839.25   26.46
  -2   6  15  757.55   20.29
   2  -6 -15 1156.72   30.19
   2  -6 -15  970.51   31.82
   2  -6 -15  758.80   19.95
   2   6 -15   42.72    5.21
   2   6 -15  967.11   19.88
   2   6 -15  731.46   24.28
  -2  -6  14 1972.43   26.83
  -2  -6  14 1450.65   33.26
  -2   6  14 1367.80   25.72
   2  -6 -14 2040.35   38.28
   2  -6 -14 1750.05   34.81
   2  -6 -14 1350.28   25.20
   2   6 -14  174.72    8.54
   2   6 -14 1750.60   25.17
   2   6 -14 1294.41   30.60
  -2  -6  13  351.72   12.60
  -2  -6  13  277.45   15.00
  -2   6  13  223.20   10.79
   2  -6 -13  331.77   15.96
   2  -6 -13  297.18   14.71
   2  -6 -13  237.50   10.83
   2   6 -13   45.42    5.40
   2   6 -13  216.10   12.71
  -2  -6  12   73.43    5.80
  -2  -6  12   57.24    8.57
  -2   6  12   52.66    6.10
   2  -6 -12   75.05    9.53
   2  -6 -12   62.30    7.76
   2  -6 -12   50.18    5.84
   2   6 -12    9.35    2.85
   2   6 -12   53.43    8.17
  -2  -6  11   41.61    4.47
  -2  -6  11   32.93    6.69
  -2   6  11   28.27    4.88
   2  -6 -11   39.24    6.87
   2  -6 -11   41.61    7.06
   2  -6 -11   36.99    5.47
   2   6 -11    4.73    2.29
   2   6 -11   32.78    6.39
  -2  -6  10 1043.57   14.89
  -2  -6  10  770.48   21.17
  -2   6  10  725.55   15.71
   2  -6 -10 1046.38   23.76
   2  -6 -10  943.79   22.32
   2  -6 -10  768.71   16.37
   2   6 -10  137.10    5.76
   2   6 -10  687.93   19.47
  -2  -6   9 2698.13   21.29
  -2  -6   9 1930.79   31.67
  -2   6   9 1940.91   24.02
   2  -6  -9 2826.32   37.21
   2  -6  -9 2397.18   33.81
   2  -6  -9 1951.22   23.87
   2   6  -9  172.43    5.65
   2   6  -9 1865.08   30.60
  -2  -6   8 2460.18   17.85
  -2  -6   8 1773.03   28.97
  -2   6   8 1713.91   21.36
   2  -6  -8 2500.79   33.55
   2  -6  -8 2317.73   31.85
   2  -6  -8 1802.30   21.73
   2   6  -8   36.21    3.58
   2   6  -8 1624.96   27.23
  -2  -6   7 2672.15   15.52
  -2  -6   7 1962.53   28.90
  -2   6   7 1803.37   21.17
   2  -6  -7 2724.44   33.30
   2  -6  -7 2416.87   31.04
   2  -6  -7 1947.08   21.29
   2   6  -7    4.21    2.22
   2   6  -7 1782.97   27.23
  -2  -6   6  392.34    4.55
  -2  -6   6  301.17   11.23
   2  -6  -6  427.52   12.90
   2  -6  -6  363.25   11.90
   2  -6  -6  256.53    7.80
   2  -6  -6  292.75    8.09
   2   6  -6  373.45    4.40
   2   6  -6  271.24   10.49
  -2  -6   5   50.74    5.25
   2  -6  -5   64.85    5.47
   2  -6  -5   57.68    5.10
   2  -6  -5   36.29    3.36
   2  -6  -5   41.46    3.55
   2   6  -5   47.15    4.95
  -2  -6   4  328.81   10.27
  -2   6   4  411.81   11.34
  -2   6   4  294.48    7.46
   2  -6  -4  452.35   11.83
   2  -6  -4  401.46   11.05
   2  -6  -4  273.20    7.21
   2   6  -4  322.60   10.24
  -2  -6   3   59.75    2.22
  -2  -6   3   58.05    2.11
  -2  -6   3   46.15    4.32
  -2   6   3   54.77    4.58
  -2   6   3   38.91    3.36
   2  -6  -3   43.97    4.18
   2  -6  -3   39.28    3.29
   2   6  -3   49.55    4.62
  -2  -6   2  163.26    4.29
  -2   6   2  150.62    6.61
  -2   6   2  106.94    4.73
   2  -6  -2  151.73    6.32
   2  -6  -2   94.79    4.51
   2   6  -2  165.33    4.29
   2   6  -2  122.65    5.62
  -2  -6   1   21.69    2.55
  -2  -6   1   19.33    2.96
  -2   6   1   17.66    2.85
  -2   6   1   12.19    2.48
   2  -6  -1   20.32    2.99
   2  -6  -1   11.01    2.29
   2   6  -1   21.10    2.62
   2   6  -1   13.08    2.55
  -2  -6   0  593.33   10.46
  -2  -6   0  410.96    7.83
  -2   6   0  534.13   10.13
  -2   6   0  357.23    8.72
   2  -6   0  536.64   10.09
   2  -6   0  367.95    8.94
   2   6   0  590.07   10.35
   2   6   0  415.73    7.83
  -2  -6  -1 2803.04   29.19
  -2  -6  -1 2180.22   15.04
  -2   6  -1 2778.57   21.62
  -2   6  -1 1893.02   20.80
   2  -6   1 2801.60   21.58
   2  -6   1 1983.85   25.31
   2   6   1 3032.11   25.39
   2   6   1 2096.60   14.71
  -2  -6  -2    0.74    2.03
  -2  -6  -2    0.37    0.92
  -2   6  -2    1.66    1.66
  -2   6  -2    1.52    2.00
   2  -6   2    2.03    1.70
   2  -6   2    1.03    2.07
   2   6   2    0.04    2.33
   2   6   2    0.78    0.92
  -2  -6  -3  607.48   13.64
  -2   6  -3  566.05    9.79
  -2   6  -3  404.35   11.01
   2  -6   3  558.74    9.76
   2  -6   3  426.78   11.49
   2   6   3  592.81   13.34
  -2  -6  -4  571.26   14.15
  -2   6  -4  496.51    9.57
  -2   6  -4  358.86   11.27
   2  -6   4  476.44    9.57
   2  -6   4  384.35   11.60
   2   6   4  581.61   14.12
  -2  -6  -5   39.10    5.76
  -2  -6  -5   21.47    1.52
  -2  -6  -5   25.87    1.59
  -2   6  -5   29.45    3.40
  -2   6  -5   23.95    4.55
   2  -6   5   -3.44    3.55
   2  -6   5   23.21    4.36
   2   6   5   36.40    5.17
  -2  -6  -6  955.95   20.25
  -2  -6  -6  642.47    7.72
  -2   6  -6  583.98   15.34
   2  -6   6   40.24    3.95
   2  -6   6  638.11   16.26
   2   6   6  956.39   20.03
   2   6   6  671.30    7.98
  -2  -6  -7   15.34    4.95
  -2  -6  -7   10.24    2.00
  -2   6  -7   19.44    3.55
  -2   6  -7    5.40    3.66
   2  -6   7   11.05    3.10
   2  -6   7    5.73    3.99
   2   6   7   12.90    4.51
   2   6   7    7.17    2.00
  -2  -6  -8  110.23    8.65
  -2  -6  -8   65.67    3.92
  -2   6  -8   48.30    6.91
  -2   6  -8   66.52    6.58
   2  -6   8  109.60    6.54
   2  -6   8   77.38    7.21
   2   6   8  101.10    8.65
   2   6   8   70.66    4.21
  -2  -6  -9  367.13   15.22
  -2  -6  -9  228.89    7.17
  -2   6  -9   26.09    6.10
  -2   6  -9  218.73   11.05
   2  -6   9  240.75   12.08
   2   6   9  342.41   14.45
   2   6   9  243.78    7.54
  -2  -6 -10  286.50   13.89
  -2  -6 -10  202.62    7.46
  -2   6 -10  167.10   10.46
   2  -6  10  284.95   10.61
   2  -6  10  192.75   11.12
   2   6  10  298.62   14.19
   2   6  10  211.89    7.72
  -2  -6 -11  230.52   13.49
  -2  -6 -11  133.92    6.73
  -2   6 -11   -7.50    4.80
  -2   6 -11  145.71   10.24
   2  -6  11  236.95   10.38
   2  -6  11  169.62   10.94
   2   6  11  237.06   13.34
   2   6  11  165.55    7.50
  -2  -6 -12  300.73   15.74
  -2  -6 -12  201.77   11.31
  -2   6 -12   -7.72    4.69
  -2   6 -12  182.37   11.38
   2  -6  12  303.57   12.01
   2  -6  12  214.55   13.01
   2   6  12  322.20   15.71
   2   6  12  212.78    9.05
  -2  -6 -13  962.34   27.01
  -2  -6 -13  611.84   14.97
  -2   6 -13  575.99   20.18
   2  -6  13  991.76   21.69
   2  -6  13  764.94   23.58
   2   6  13  944.02   26.31
   2   6  13  677.84   16.04
  -2  -6 -14  814.20   26.24
  -2  -6 -14  491.59   14.30
  -2   6 -14   -5.95    5.54
  -2   6 -14  484.35   19.29
   2  -6  14  822.92   20.66
   2  -6  14  616.98   22.21
   2   6  14  791.91   25.61
   2   6  14  581.98   15.89
  -2  -6 -15  311.81   18.07
  -2  -6 -15  201.10   10.09
  -2   6 -15  -12.16    5.40
  -2   6 -15  180.81   13.01
   2  -6  15  332.21   14.56
   2  -6  15  242.08   15.08
   2   6  15  319.80   17.66
   2   6  15  232.11   11.12
  -2  -6 -16    4.84    4.03
  -2   6 -16  -16.19    5.54
  -2   6 -16    4.29    5.54
   2  -6  16   13.12    5.43
   2  -6  16   14.49    6.13
   2   6  16   13.82    7.72
   2   6  16    6.25    4.36
  -2  -6 -17  151.88   13.93
  -2  -6 -17  104.14    8.43
  -2   6 -17   89.76   10.42
   2  -6  17  183.40   12.34
   2   6  17  136.32   10.16
  -2  -6 -18  318.72   19.77
  -2  -6 -18  191.86   11.31
  -2   6 -18   46.82   13.56
   2  -6  18  296.22   15.34
   2  -6  18  245.45   17.63
   2   6  18  223.98   12.53
  -2  -6 -19    3.73    7.35
  -2  -6 -19    2.77    4.47
   2  -6  19    8.43    6.02
   2  -6  19    7.32    6.76
   2   6  19    5.91    4.99
  -2  -6 -20   97.26   15.22
  -2  -6 -20   57.57    8.87
   2  -6  20   94.16   13.52
   2  -6  20   82.37   13.27
   2   6  20   68.40    9.64
  -2  -6 -21   42.16   11.71
  -2  -6 -21   35.14    6.91
  -2   6 -21  -21.25   10.38
   2  -6  21   51.99   10.38
   2  -6  21   19.33    9.20
   2   6  21   24.83    6.87
  -2  -6 -22  240.46   19.62
  -2  -6 -22  169.65   13.71
   2  -6  22  299.32   17.92
   2  -6  22  249.77   19.33
   2   6  22  214.07   13.93
  -2  -6 -23   -4.14    6.80
  -2  -6 -23   11.49    6.54
  -2   6 -23  -19.22   11.16
   2  -6  23   -5.62    8.02
   2  -6  23    4.55    9.05
   2   6  23    5.54    6.58
  -2  -6 -24   -6.95    5.73
  -2  -6 -24   -2.88    5.25
  -2   6 -24  -24.20   12.31
   2  -6  24    1.96    8.57
   2   6  24    6.02    6.21
  -2  -6 -25   -6.73    4.36
  -2  -6 -25    9.57    6.10
   2  -6  25   -1.33    7.02
  -2  -6 -26   -2.18    4.40
   2  -6  26    1.52    8.65
  -2  -6 -27    5.43    5.76
  -2   6 -27  -12.49   10.38
   2  -6  27   16.19   10.98
  -2  -6 -28   39.76    9.24
  -2   6 -28   67.11   13.86
  -2  -8  29    7.69   10.31
   2  -8 -29   26.16    9.94
   2  -8 -29    6.06    7.39
  -2  -8  28   49.33   14.15
   2  -8 -28   26.83    7.83
   2   8 -28   56.54   16.11
  -2  -8  27   12.01   10.68
   2  -8 -27   -2.11   10.13
   2   8 -27  -15.08    6.65
  -2  -8  26   42.57   13.19
  -2   8  26   40.98    9.72
   2  -8 -26   44.75   13.01
   2   8 -26    0.41    9.46
  -2  -8  25   58.61   14.74
  -2   8  25   49.30   10.05
   2  -8 -25   69.62   14.97
   2  -8 -25   36.14    9.94
   2   8 -25   -2.37   10.75
   2   8 -25   55.84   10.31
  -2  -8  24   11.64    9.57
  -2   8  24    7.83    6.76
   2  -8 -24   17.63   10.20
   2  -8 -24    7.76    6.84
   2   8 -24  -15.85   10.90
  -2  -8  23   83.26   14.71
  -2   8  23   79.78   11.12
   2  -8 -23  103.29   16.56
   2  -8 -23   45.64    8.83
  -2  -8  22  156.72   16.63
  -2   8  22  137.21   12.23
   2  -8 -22  205.09   18.92
   2  -8 -22  109.23   12.12
   2   8 -22  147.67   11.09
  -2  -8  21   25.09    9.87
  -2   8  21   28.12    6.98
   2  -8 -21   29.30   10.38
   2  -8 -21   20.80    6.87
   2   8 -21   33.41    7.02
  -2  -8  20  209.30   17.22
  -2   8  20  180.11   12.60
   2  -8 -20  314.84   20.62
   2  -8 -20  162.12   12.05
   2   8 -20  235.73   12.16
  -2  -8  19   10.38    7.10
  -2   8  19   15.96    6.58
   2  -8 -19   28.16   10.13
   2  -8 -19   16.85    6.43
   2   8 -19   28.90    5.76
  -2  -8  18    4.99    6.28
  -2   8  18    3.92    5.17
   2  -8 -18    9.35    7.98
   2  -8 -18    7.98    4.55
   2   8 -18    5.69    4.14
  -2  -8  17   22.69    7.87
  -2   8  17   24.39    6.47
   2  -8 -17   32.37    8.65
   2  -8 -17   32.89    8.76
   2  -8 -17   23.80    5.80
   2   8 -17   30.12    5.80
  -2  -8  16   36.58    9.94
  -2   8  16   27.35    6.32
   2  -8 -16   65.22   10.49
   2  -8 -16   56.10   10.31
   2  -8 -16   38.21    6.91
   2   8 -16   56.21    6.36
   2   8 -16   38.03    8.91
  -2  -8  15   71.76   10.64
  -2   8  15   63.15    7.50
   2  -8 -15   87.65   10.64
   2  -8 -15  103.43   11.23
   2  -8 -15   56.28    6.54
   2   8 -15   -8.39    4.99
   2   8 -15  102.51    7.06
   2   8 -15   84.88   12.01
  -2  -8  14  136.17   11.79
  -2   8  14  110.34    8.20
   2  -8 -14  174.13   13.45
   2  -8 -14  123.54    8.46
   2   8 -14  163.15    9.13
   2   8 -14  108.46   10.86
  -2  -8  13  601.53   13.16
  -2  -8  13  416.10   18.22
  -2   8  13  395.92   13.27
   2  -8 -13  582.24   21.47
   2  -8 -13  514.25   19.70
   2  -8 -13  418.54   13.45
   2   8 -13  381.95   17.00
  -2  -8  12  474.56   10.90
  -2  -8  12  363.84   16.63
  -2   8  12  332.36   11.71
   2  -8 -12  464.73   18.59
   2  -8 -12  432.21   17.41
   2  -8 -12  341.45   11.68
   2   8 -12   -3.99    4.25
   2   8 -12  307.71   15.30
  -2  -8  11    1.96    2.29
  -2  -8  11    1.33    4.03
  -2   8  11    3.73    2.99
   2  -8 -11   -0.04    4.69
   2  -8 -11    2.14    4.14
   2  -8 -11    4.29    2.88
   2   8 -11   -3.51    3.36
   2   8 -11    1.70    3.81
  -2  -8  10   46.04    3.81
  -2  -8  10   50.37    7.87
  -2   8  10   38.06    5.14
   2  -8 -10   49.26    8.17
   2  -8 -10   47.63    7.50
   2  -8 -10   31.71    4.62
   2   8 -10   34.81    6.98
  -2  -8   9  327.22    6.58
  -2  -8   9  245.96   12.49
   2  -8  -9  341.71   14.63
   2  -8  -9  299.55   13.30
   2  -8  -9  185.10    7.72
   2  -8  -9  232.22    8.57
   2   8  -9  298.14    6.21
   2   8  -9  231.99   12.01
  -2  -8   8  782.82    8.06
  -2  -8   8  549.94   17.22
   2  -8  -8  812.68   20.58
   2  -8  -8  721.67   19.18
   2  -8  -8  480.62   11.42
   2  -8  -8  583.68   12.45
   2   8  -8  691.11    7.58
   2   8  -8  502.86   16.22
  -2  -8   7  653.34   17.89
   2  -8  -7  983.11   21.58
   2  -8  -7  858.91   19.99
   2  -8  -7  543.14   11.53
   2  -8  -7  687.96   12.90
   2   8  -7  627.43   17.26
  -2  -8   6   91.98    7.21
   2  -8  -6  117.81    7.95
   2  -8  -6  103.17    7.61
   2  -8  -6   87.62    4.99
   2   8  -6   80.34    6.65
  -2  -8   5  266.92   10.86
  -2   8   5  238.13    7.43
   2  -8  -5  379.77   12.56
   2  -8  -5  340.08   11.83
   2  -8  -5  231.59    7.46
   2   8  -5  256.64   10.31
  -2  -8   4  218.99    4.21
  -2  -8   4  196.85    3.99
  -2  -8   4  147.41    7.72
  -2   8   4  207.09    9.05
  -2   8   4  128.97    5.62
   2  -8  -4  232.96    9.57
   2  -8  -4  199.07    8.76
   2  -8  -4  135.25    5.69
   2   8  -4  141.24    7.50
  -2  -8   3   33.48    2.62
  -2  -8   3   29.45    2.44
  -2  -8   3   29.53    4.58
  -2   8   3   32.93    4.66
  -2   8   3   24.06    3.33
   2  -8  -3   19.81    3.14
   2   8  -3   25.02    4.69
  -2  -8   2  356.75    7.50
  -2  -8   2  325.41    7.13
  -2  -8   2  259.04    8.83
  -2   8   2  334.76   10.13
  -2   8   2  210.27    7.13
   2  -8  -2  316.43    9.76
   2   8  -2  249.36    8.46
  -2  -8   1   28.42    3.40
  -2  -8   1   24.35    4.25
  -2   8   1   31.60    4.18
  -2   8   1   23.24    3.55
   2  -8  -1   25.46    3.77
   2  -8  -1   23.91    3.66
   2   8  -1   25.02    3.14
   2   8  -1   24.20    3.66
  -2  -8   0  349.06    8.50
  -2   8   0  462.84   10.90
  -2   8   0  317.17    9.39
   2  -8   0  459.44   10.53
   2  -8   0  328.48    9.61
   2   8   0  496.66   10.75
   2   8   0  332.32    8.20
  -2  -8  -1 1113.30   17.26
  -2  -8  -1  779.68   11.16
  -2   8  -1 1059.49   17.89
  -2   8  -1  696.50   14.15
   2  -8   1  997.82   14.60
   2  -8   1  728.65   14.60
   2   8   1 1119.54   17.22
   2   8   1  714.39   10.64
  -2  -8  -2   10.86    3.18
  -2  -8  -2    8.72    1.85
  -2   8  -2    9.31    2.44
   2  -8   2    6.47    2.14
   2  -8   2    5.84    2.85
   2   8   2    6.98    2.85
   2   8   2    9.13    1.88
  -2  -8  -3   17.66    4.06
  -2  -8  -3   11.38    1.63
  -2   8  -3   12.53    2.66
  -2   8  -3    9.83    3.29
   2  -8   3   11.12    2.48
   2  -8   3    7.13    2.99
   2   8   3   13.93    3.55
   2   8   3   11.34    1.66
  -2  -8  -4 1925.02   27.35
  -2  -8  -4 1179.37    8.46
  -2   8  -4 1650.64   17.89
  -2   8  -4 1138.17   20.80
   2  -8   4 1690.11   18.00
   2  -8   4 1283.21   22.25
   2   8   4 1841.51   26.53
   2   8   4 1134.73    8.43
  -2  -8  -5   95.52    7.43
  -2  -8  -5   57.43    1.96
  -2  -8  -5   73.54    2.18
  -2   8  -5   92.46    4.95
  -2   8  -5   73.54    6.32
   2  -8   5  101.70    5.62
   2  -8   5   82.41    6.73
   2   8   5   95.93    7.61
  -2  -8  -6  556.15   16.56
  -2  -8  -6  315.62    4.69
  -2  -8  -6  375.93    5.10
  -2   8  -6  502.90   12.53
  -2   8  -6  340.45   12.90
   2  -8   6    3.40    4.14
   2  -8   6  390.78   13.82
   2   8   6  515.39   15.74
  -2  -8  -7    9.13    4.80
  -2  -8  -7    5.25    1.52
  -2  -8  -7    6.13    1.55
  -2   8  -7    7.39    2.77
  -2   8  -7    3.47    3.33
   2  -8   7   -2.59    2.14
   2  -8   7    8.54    4.29
   2   8   7    8.43    3.81
  -2  -8  -8   84.88    8.28
  -2  -8  -8   50.40    3.14
  -2  -8  -8   61.82    3.29
  -2   8  -8   83.03    5.58
  -2   8  -8   58.76    6.95
   2  -8   8   69.14    5.28
   2  -8   8   68.59    7.35
   2   8   8   76.38    7.87
  -2  -8  -9  331.25   14.86
  -2  -8  -9  229.78    6.39
  -2   8  -9  266.55    9.90
  -2   8  -9  197.44   11.34
   2  -8   9  342.71   10.64
   2  -8   9  238.42   12.56
   2   8   9  324.16   14.41
   2   8   9  232.62    6.50
  -2  -8 -10  545.62   19.36
  -2  -8 -10  346.88    8.57
  -2   8 -10  455.16   12.60
  -2   8 -10  305.72   14.08
   2  -8  10  570.12   16.37
   2  -8  10  375.19   15.74
   2   8  10  526.77   19.03
   2   8  10  363.70    8.87
  -2  -8 -11  733.60   23.32
  -2  -8 -11  452.61   10.49
  -2   8 -11  534.83   14.71
  -2   8 -11  427.52   17.07
   2  -8  11  728.17   16.33
   2  -8  11  540.37   19.59
   2   8  11  748.72   23.10
   2   8  11  491.85   11.31
  -2  -8 -12  128.30   12.08
  -2  -8 -12   77.45    5.47
  -2   8 -12   75.13    7.72
  -2   8 -12   74.57    8.43
   2  -8  12  125.97    8.28
   2  -8  12   94.08   10.01
   2   8  12  110.60   10.31
   2   8  12   86.06    5.88
  -2  -8 -13  931.19   27.60
  -2   8 -13  325.45   13.45
  -2   8 -13  534.31   24.09
   2  -8  13  973.84   20.51
   2  -8  13  690.81   23.50
   2   8  13  978.64   27.79
   2   8  13  644.03   14.56
  -2  -8 -14  728.83   25.50
  -2  -8 -14  417.13   12.23
  -2   8 -14  186.73   12.38
  -2   8 -14  394.89   18.07
   2  -8  14  684.45   18.11
   2  -8  14  488.93   20.73
   2   8  14  659.47   23.80
   2   8  14  490.96   13.64
  -2  -8 -15  339.75   22.47
  -2  -8 -15  224.42    9.83
  -2   8 -15  110.34   13.45
  -2   8 -15  213.26   14.23
   2  -8  15  366.54   14.63
   2  -8  15  306.49   17.63
   2   8  15  357.34   19.14
   2   8  15  248.73   10.72
  -2  -8 -16  556.96   24.54
  -2  -8 -16  340.75   12.49
  -2   8 -16   85.33   10.31
  -2   8 -16  324.67   17.55
   2  -8  16  585.64   18.44
   2  -8  16  398.36   20.66
   2   8  16  376.59   13.41
  -2  -8 -17    7.69    7.87
  -2  -8 -17    6.50    3.95
  -2   8 -17  -15.59    6.39
   2  -8  17    5.51    5.32
   2  -8  17    7.61    7.32
   2   8  17    4.84    4.47
  -2  -8 -18  122.46   15.15
  -2  -8 -18   71.28    7.35
   2  -8  18  115.18   10.42
   2  -8  18   97.78   14.19
  -2  -8 -19  204.83   18.26
  -2  -8 -19  125.01    9.42
  -2   8 -19   83.37   13.56
   2  -8  19  212.30   13.89
   2  -8  19  182.59   16.81
   2   8  19  146.34   10.42
  -2  -8 -20  334.54   22.28
  -2  -8 -20  190.38   11.49
  -2   8 -20  163.74   17.89
   2  -8  20  329.44   16.85
   2  -8  20  250.51   18.48
   2   8  20  238.17   12.86
  -2  -8 -21   30.97   11.31
  -2  -8 -21    7.24    5.10
  -2   8 -21   -1.40    9.50
   2  -8  21   19.51    9.05
   2   8  21   18.11    6.58
  -2  -8 -22    8.43    9.87
  -2  -8 -22   11.23    5.40
  -2   8 -22   10.53    8.28
   2  -8  22   10.27    7.69
   2  -8  22    4.73    8.98
   2   8  22   16.85    6.13
  -2  -8 -23   37.80   11.90
  -2  -8 -23   16.78    6.32
  -2   8 -23   13.71    9.35
   2  -8  23   34.15    9.83
   2  -8  23   25.02   10.49
   2   8  23   26.50    6.95
  -2  -8 -24   90.57   15.89
  -2  -8 -24   90.13   12.34
  -2   8 -24   70.54   18.33
   2  -8  24   83.96   15.37
   2   8  24  100.62   10.83
  -2  -8 -25    9.50    8.76
  -2   8 -25    9.13    8.50
   2  -8  25   13.08   10.20
  -2  -8 -26   11.49    8.09
  -2   8 -26   14.89    7.72
   2  -8  26   27.23   11.86
  -2  -8 -27    2.73    4.80
  -2   8 -27   10.90    6.50
   2  -8  27   -0.78    9.46
  -2  -8 -28   18.85    5.95
  -2   8 -28   15.85    8.46
   2  -8  28   23.98   11.46
  -2 -10  28   91.79   17.59
   2 -10 -28   87.17   17.41
   2 -10 -28   51.14   10.09
   2  10 -28   91.24   10.57
  -2 -10  27    5.76   10.38
   2 -10 -27   -7.32    5.40
   2  10 -27   -2.66    5.14
  -2 -10  26   80.23   16.59
   2 -10 -26   85.03   16.48
   2  10 -26   77.12    9.13
  -2 -10  25   37.95   12.53
  -2  10  25   32.48    8.65
   2 -10 -25   46.38   13.60
   2 -10 -25   28.31    7.35
   2 -10 -25   28.60    7.54
   2  10 -25   41.57    7.43
   2  10 -25   45.71    7.65
  -2 -10  24    0.89    9.72
  -2  10  24   -2.85    5.54
   2 -10 -24    0.41    9.05
   2 -10 -24    4.69    5.40
   2 -10 -24   -3.47    5.21
   2  10 -24   -2.62    5.03
   2  10 -24    2.73    4.99
  -2 -10  23   12.56    8.72
  -2  10  23   18.55    7.21
   2 -10 -23   14.15   10.64
   2 -10 -23    9.53    5.54
   2  10 -23   21.88    6.61
   2  10 -23   20.77    5.76
  -2 -10  22   93.71   14.93
  -2  10  22  107.46   11.05
   2 -10 -22  150.25   17.48
   2 -10 -22   74.61    9.24
   2 -10 -22   85.47    9.79
   2  10 -22  110.27   10.79
   2  10 -22  128.23    9.68
  -2 -10  21   19.70    9.68
  -2  10  21   25.76    7.10
   2 -10 -21   31.30   11.31
   2 -10 -21   15.22    6.17
   2  10 -21   20.36    6.65
   2  10 -21   30.08    6.28
  -2 -10  20   72.95   13.67
  -2  10  20   88.91    9.61
   2 -10 -20   96.74   14.89
   2 -10 -20   79.12    9.09
   2  10 -20   91.50   10.64
   2  10 -20  101.88    8.31
  -2 -10  19  296.88   20.18
  -2  10  19  259.41   13.78
   2 -10 -19  402.05   23.13
   2 -10 -19  266.14   13.34
   2  10 -19  242.90   12.23
   2  10 -19  342.89   12.68
  -2 -10  18    1.55    7.21
  -2  10  18    1.96    4.66
   2 -10 -18   -0.07    7.65
   2 -10 -18   -1.70    3.81
   2  10 -18    3.95    5.69
   2  10 -18    6.10    3.84
  -2 -10  17   10.90    7.43
  -2  10  17    2.51    4.43
   2 -10 -17   10.01    7.91
   2 -10 -17   12.16    4.91
   2  10 -17    8.65    5.25
   2  10 -17    9.57    3.73
  -2 -10  16  567.57   24.46
  -2  10  16  537.08   16.70
   2 -10 -16  852.89   28.82
   2 -10 -16  788.55   31.74
   2 -10 -16  454.31   15.30
   2 -10 -16  561.66   16.74
   2  10 -16  510.29   13.67
  -2 -10  15  337.94   21.54
  -2  10  15  295.96   12.23
   2 -10 -15  462.88   24.91
   2 -10 -15  385.28   18.99
   2 -10 -15  269.95   11.64
   2 -10 -15  330.07   12.71
   2  10 -15  334.50   10.68
   2  10 -15  385.17   10.94
   2  10 -15  269.47   16.44
  -2 -10  14   13.30    6.91
  -2  10  14   12.79    4.29
   2 -10 -14   14.26    6.76
   2 -10 -14   17.04    7.06
   2 -10 -14   13.71    4.18
   2 -10 -14   11.90    4.21
   2  10 -14   18.74    3.51
   2  10 -14   18.85    3.51
   2  10 -14   11.31    5.36
  -2 -10  13   49.37    4.47
  -2 -10  13   32.56    8.28
   2 -10 -13   49.67    9.13
   2 -10 -13   42.20    7.95
   2 -10 -13   28.97    5.10
   2 -10 -13   38.32    5.51
   2  10 -13   51.66    4.77
   2  10 -13   43.16    3.99
   2  10 -13   46.04    8.72
  -2 -10  12   38.65    3.88
  -2 -10  12   24.61    7.06
   2 -10 -12   22.95    7.69
   2 -10 -12   30.01    7.02
   2 -10 -12   21.29    4.32
   2 -10 -12   30.45    4.84
   2  10 -12   32.89    3.40
   2  10 -12   18.26    6.58
  -2 -10  11  120.39    4.77
  -2 -10  11   89.24    9.83
   2 -10 -11  116.26   10.42
   2 -10 -11  115.37    9.68
   2 -10 -11   71.76    5.73
   2 -10 -11   81.22    6.21
   2  10 -11  107.09    4.43
   2  10 -11   75.27    8.68
  -2 -10  10  169.21    4.55
  -2 -10  10  116.66   10.46
   2 -10 -10  210.45   13.12
   2 -10 -10  151.88   10.83
   2 -10 -10   94.45    6.17
   2 -10 -10  133.48    7.13
   2  10 -10  143.97    4.21
   2  10 -10  106.57    9.53
  -2 -10   9   55.54    8.31
   2 -10  -9   70.06    8.13
   2 -10  -9   60.64    7.17
   2 -10  -9   39.80    4.84
   2 -10  -9   48.48    4.77
   2  10  -9   41.61    7.06
  -2 -10   8   86.03    8.24
   2 -10  -8  130.74    9.72
   2 -10  -8   96.60    8.65
   2 -10  -8   66.59    5.06
[truncated: 4,589,323 more chars]
