# Supplementary material for: Biomimetic Hierarchical Construction of Anti‐Tumor Polyoxopalladates for Cancer Therapy
Source: Angew Chem Int Ed Engl. 2025 Apr 14;64(23):e202505564. doi: 10.1002/anie.202505564 (PMC12124443; doi:10.1002/anie.202505564)
Supplement: Supplementary file 2 — Supplementary Information [file ANIE-64-e202505564-s001.zip › SrPd4.cif]

data_1_a
_audit_creation_date               2024-08-05
_audit_creation_method
;
Olex2 1.5-ac6-020
(compiled 2024.02.14 svn.r2f8d729c for Rigaku Oxford Diffraction, GUI svn.r6966)
;
_shelx_SHELXL_version_number       '2019/3'
_audit_contact_author_address      ?
_audit_contact_author_email        ?
_audit_contact_author_name         ''
_audit_contact_author_phone        ?
_publ_contact_author_id_orcid      ?
_publ_section_references
;
Dolomanov, O.V., Bourhis, L.J., Gildea, R.J, Howard, J.A.K. & Puschmann, H.
 (2009), J. Appl. Cryst. 42, 339-341.

Sheldrick, G.M. (2015). Acta Cryst. C71, 3-8.
;
_chemical_name_common              ?
_chemical_name_systematic          ?
_chemical_formula_moiety          
 'C85.5 H69.667 As12 K6 O73 Pd24 Sr2, As H2 O4, 0.5(H2 O)'
_chemical_formula_sum              'C85.50 H72.67 As13 K6 O77.50 Pd24 Sr2'
_chemical_formula_weight           6278.00
_chemical_melting_point            ?
loop_
  _atom_type_symbol
  _atom_type_description
  _atom_type_scat_dispersion_real
  _atom_type_scat_dispersion_imag
  _atom_type_scat_source
 'C' 'C' 0.0033 0.0016 'International Tables Vol C Tables 4.2.6.8 and 6.1.1.4'
 'H' 'H' 0.0000 0.0000 'International Tables Vol C Tables 4.2.6.8 and 6.1.1.4'
 'As' 'As' 0.0499 2.0058 'International Tables Vol C Tables 4.2.6.8 and 6.1.1.4'
 'K' 'K' 0.2009 0.2494 'International Tables Vol C Tables 4.2.6.8 and 6.1.1.4'
 'O' 'O' 0.0106 0.0060 'International Tables Vol C Tables 4.2.6.8 and 6.1.1.4'
 'Pd' 'Pd' -0.9988 1.0072
 'International Tables Vol C Tables 4.2.6.8 and 6.1.1.4'
 'Sr' 'Sr' -1.5307 3.2498
 'International Tables Vol C Tables 4.2.6.8 and 6.1.1.4'

_shelx_space_group_comment
;
The symmetry employed for this shelxl refinement is uniquely defined
by the following loop, which should always be used as a source of
symmetry information in preference to the above space-group names.
They are only intended as comments.
;
_space_group_crystal_system        'triclinic'
_space_group_IT_number             2
_space_group_name_H-M_alt          'P -1'
_space_group_name_Hall             '-P 1'
loop_
  _space_group_symop_operation_xyz
 'x, y, z'
 '-x, -y, -z'

_cell_length_a                     16.4290(15)
_cell_length_b                     21.4604(18)
_cell_length_c                     32.193(3)
_cell_angle_alpha                  102.607(3)
_cell_angle_beta                   101.219(3)
_cell_angle_gamma                  106.307(3)
_cell_volume                       10226.7(15)
_cell_formula_units_Z              2
_cell_measurement_reflns_used      9108
_cell_measurement_temperature      150.15
_cell_measurement_theta_max        28.34
_cell_measurement_theta_min        2.50
_shelx_estimated_absorpt_T_max     0.530
_shelx_estimated_absorpt_T_min     0.444
_exptl_absorpt_coefficient_mu      4.846
_exptl_absorpt_correction_T_max    0.7566
_exptl_absorpt_correction_T_min    0.5646
_exptl_absorpt_correction_type     multi-scan
_exptl_absorpt_process_details     ?
_exptl_absorpt_special_details     ?
_exptl_crystal_colour              red
_exptl_crystal_colour_primary      red
_exptl_crystal_density_diffrn      2.042
_exptl_crystal_density_meas        ?
_exptl_crystal_density_method      ?
_exptl_crystal_description         block
_exptl_crystal_F_000               5869
_exptl_crystal_preparation         ?
_exptl_crystal_size_max            0.2
_exptl_crystal_size_mid            0.17
_exptl_crystal_size_min            0.15
_exptl_transmission_factor_max     ?
_exptl_transmission_factor_min     ?
_diffrn_reflns_av_R_equivalents    0.1591
_diffrn_reflns_av_unetI/netI       0.0897
_diffrn_reflns_Laue_measured_fraction_full  0.999
_diffrn_reflns_Laue_measured_fraction_max  0.999
_diffrn_reflns_limit_h_max         19
_diffrn_reflns_limit_h_min         -19
_diffrn_reflns_limit_k_max         25
_diffrn_reflns_limit_k_min         -25
_diffrn_reflns_limit_l_max         38
_diffrn_reflns_limit_l_min         -38
_diffrn_reflns_number              178246
_diffrn_reflns_point_group_measured_fraction_full  0.999
_diffrn_reflns_point_group_measured_fraction_max  0.999
_diffrn_reflns_theta_full          25.000
_diffrn_reflns_theta_max           25.000
_diffrn_reflns_theta_min           2.147
_diffrn_ambient_temperature        150.15
_diffrn_detector_area_resol_mean   ?
_diffrn_measured_fraction_theta_full  0.999
_diffrn_measured_fraction_theta_max  0.999
_diffrn_measurement_device_type    'Bruker APEX-II CCD'
_diffrn_measurement_method         '\f and \w scans'
_diffrn_radiation_type             MoK\a
_diffrn_radiation_wavelength       0.71073
_diffrn_source                     ?
_diffrn_source_current             1.4
_diffrn_source_power               0.07
_diffrn_source_voltage             50.0
_diffrn_standards_number           0
_reflns_Friedel_coverage           0.000
_reflns_Friedel_fraction_full      .
_reflns_Friedel_fraction_max       .
_reflns_number_gt                  22740
_reflns_number_total               36012
_reflns_special_details
;
 Reflections were merged by SHELXL according to the crystal
 class for the calculation of statistics and refinement.
 
 Structure factors included contributions from the .fab file.
 
 _reflns_Friedel_fraction is defined as the number of unique
 Friedel pairs measured divided by the number that would be
 possible theoretically, ignoring centric projections and
 systematic absences.
;
_reflns_threshold_expression       'I > 2\s(I)'
_computing_cell_refinement         'SAINT V8.38A (Bruker, 2018)'
_computing_data_collection         ?
_computing_data_reduction          'SAINT V8.38A (Bruker, 2018)'
_computing_molecular_graphics      'Olex2 1.5-ac6-020 (Dolomanov et al., 2009)'
_computing_publication_material    'Olex2 1.5-ac6-020 (Dolomanov et al., 2009)'
_computing_structure_refinement    'SHELXL 2019/3 (Sheldrick, 2015)'
_computing_structure_solution      'SHELXT 2014/5 (Sheldrick, 2014)'
_refine_diff_density_max           2.439
_refine_diff_density_min           -1.729
_refine_diff_density_rms           0.209
_refine_ls_extinction_coef         .
_refine_ls_extinction_method       none
_refine_ls_goodness_of_fit_ref     1.030
_refine_ls_hydrogen_treatment      constr
_refine_ls_matrix_type             full
_refine_ls_number_parameters       2149
_refine_ls_number_reflns           36012
_refine_ls_number_restraints       5688
_refine_ls_R_factor_all            0.1106
_refine_ls_R_factor_gt             0.0721
_refine_ls_restrained_S_all        0.973
_refine_ls_shift/su_max            0.002
_refine_ls_shift/su_mean           0.000
_refine_ls_structure_factor_coef   Fsqd
_refine_ls_weighting_details      
 'w=1/[\s^2^(Fo^2^)+(0.0963P)^2^+134.2685P] where P=(Fo^2^+2Fc^2^)/3'
_refine_ls_weighting_scheme        calc
_refine_ls_wR_factor_gt            0.1933
_refine_ls_wR_factor_ref           0.2290
_refine_special_details            ?
_olex2_refinement_description
;
1. Fixed Uiso
 At 1.2 times of:
  All C(H) groups, All C(H,H) groups
 At 1.5 times of:
  All O(H) groups, All O(H,H) groups
2. Restrained distances
 C33-C32 \\sim C33A-C32A
 with sigma of 0.02
 C33-C34 \\sim C33A-C34A
 with sigma of 0.02
 C32-C31 \\sim C32A-C31A
 with sigma of 0.02
 C31-C36 \\sim C31A-C36A
 with sigma of 0.02
 C31-As6 \\sim C31A-As6
 with sigma of 0.02
 C31-As30 \\sim C31A-As30
 with sigma of 0.02
 C36-C35 \\sim C36A-C35A
 with sigma of 0.02
 C35-C34 \\sim C35A-C34A
 with sigma of 0.02
 C33-C31 \\sim C33A-C31A
 with sigma of 0.04
 C33-C35 \\sim C33A-C35A
 with sigma of 0.04
 C32-C36 \\sim C32A-C36A
 with sigma of 0.04
 C32-C34 \\sim C32A-C34A
 with sigma of 0.04
 C32-As6 \\sim C32A-As6
 with sigma of 0.04
 C32-As30 \\sim C32A-As30
 with sigma of 0.04
 C31-C35 \\sim C31A-C35A
 with sigma of 0.04
 C36-C34 \\sim C36A-C34A
 with sigma of 0.04
 C36-As6 \\sim C36A-As6
 with sigma of 0.04
 C36-As30 \\sim C36A-As30
 with sigma of 0.04
 C49-C50 \\sim C49A-C50A
 with sigma of 0.02
 C49-C54 \\sim C49A-C54A
 with sigma of 0.02
 C49-As9 \\sim C49A-As9
 with sigma of 0.02
 C50-C51 \\sim C50A-C51A
 with sigma of 0.02
 C51-C52 \\sim C51A-C52A
 with sigma of 0.02
 C52-C53 \\sim C52A-C53A
 with sigma of 0.02
 C53-C54 \\sim C53A-C54A
 with sigma of 0.02
 C49-C51 \\sim C49A-C51A
 with sigma of 0.04
 C49-C53 \\sim C49A-C53A
 with sigma of 0.04
 C50-C52 \\sim C50A-C52A
 with sigma of 0.04
 C50-C54 \\sim C50A-C54A
 with sigma of 0.04
 C50-As9 \\sim C50A-As9
 with sigma of 0.04
 C51-C53 \\sim C51A-C53A
 with sigma of 0.04
 C52-C54 \\sim C52A-C54A
 with sigma of 0.04
 C54-As9 \\sim C54A-As9
 with sigma of 0.04
 C13-C14 \\sim C13A-C14A
 with sigma of 0.02
 C13-C18 \\sim C13A-C18A
 with sigma of 0.02
 C13-As3 \\sim C13A-As3
 with sigma of 0.02
 C13-As14 \\sim C13A-As14
 with sigma of 0.02
 C14-C15 \\sim C14A-C15A
 with sigma of 0.02
 C15-C16 \\sim C15A-C16A
 with sigma of 0.02
 C16-C17 \\sim C16A-C17A
 with sigma of 0.02
 C17-C18 \\sim C17A-C18A
 with sigma of 0.02
 C13-C15 \\sim C13A-C15A
 with sigma of 0.04
 C13-C17 \\sim C13A-C17A
 with sigma of 0.04
 C14-C16 \\sim C14A-C16A
 with sigma of 0.04
 C14-C18 \\sim C14A-C18A
 with sigma of 0.04
 C14-As3 \\sim C14A-As3
 with sigma of 0.04
 C14-As14 \\sim C14A-As14
 with sigma of 0.04
 C15-C17 \\sim C15A-C17A
 with sigma of 0.04
 C16-C18 \\sim C16A-C18A
 with sigma of 0.04
 C18-As3 \\sim C18A-As3
 with sigma of 0.04
 C18-As14 \\sim C18A-As14
 with sigma of 0.04
 C19-C20 \\sim C19A-C20A
 with sigma of 0.02
 C19-C24 \\sim C19A-C24A
 with sigma of 0.02
 C20-C21 \\sim C20A-C21A
 with sigma of 0.02
 C21-C22 \\sim C21A-C22A
 with sigma of 0.02
 C22-C23 \\sim C22A-C23A
 with sigma of 0.02
 C23-C24 \\sim C23A-C24A
 with sigma of 0.02
 C19-C21 \\sim C19A-C21A
 with sigma of 0.04
 C19-C23 \\sim C19A-C23A
 with sigma of 0.04
 C19-O51 \\sim C19A-O51
 with sigma of 0.04
 C19-O52 \\sim C19A-O52
 with sigma of 0.04
 C19-O53 \\sim C19A-O53
 with sigma of 0.04
 C19-Pd6 \\sim C19A-Pd6
 with sigma of 0.04
 C19-Pd11 \\sim C19A-Pd11
 with sigma of 0.04
 C20-C22 \\sim C20A-C22A
 with sigma of 0.04
 C20-C24 \\sim C20A-C24A
 with sigma of 0.04
 C21-C23 \\sim C21A-C23A
 with sigma of 0.04
 C22-C24 \\sim C22A-C24A
 with sigma of 0.04
3. Rigid bond restraints
 O51, O53, O52, C19, C20, C21, C22, C23, C24, C19A, C20A, C21A, C22A, C23A, C24A
 with sigma for 1-2 distances of 0.001 and sigma for 1-3 distances of 0.002
4. Uiso/Uaniso restraints and constraints
C1A \\sim C2A \\sim O1 \\sim O2 \\sim O3 \\sim O4 \\sim O5 \\sim O6 \\sim O7
\\sim O8 \\sim O9 \\sim O10 \\sim O11 \\sim O12 \\sim O13 \\sim O14 \\sim O15
\\sim O16 \\sim O17 \\sim O18 \\sim O19 \\sim O20 \\sim O21 \\sim O22 \\sim O23
\\sim O24 \\sim O25 \\sim O26 \\sim O27 \\sim O28 \\sim O29 \\sim O30 \\sim O31
\\sim O32 \\sim O33 \\sim O34 \\sim O35 \\sim O36 \\sim O37 \\sim O38 \\sim O39
\\sim O40 \\sim O41 \\sim O42 \\sim O43 \\sim O44 \\sim O45 \\sim O46 \\sim O47
\\sim O48 \\sim O49 \\sim O50 \\sim O51 \\sim O52 \\sim O53 \\sim O54 \\sim O55
\\sim O56 \\sim O57 \\sim O58 \\sim O59 \\sim O60 \\sim O61 \\sim O62 \\sim O63
\\sim O64 \\sim O65 \\sim O66 \\sim O1A \\sim O2A \\sim O1W \\sim O67 \\sim O68
\\sim O69 \\sim O70 \\sim O71 \\sim O72 \\sim O73 \\sim O74 \\sim O75 \\sim O76
\\sim O77 \\sim O78 \\sim O79 \\sim O82 \\sim O80 \\sim O81 \\sim O83 \\sim O84
\\sim O87: within 5A with sigma of 0.01 and sigma for terminal atoms of 0.02
within 5A
C1 \\sim C2 \\sim C3 \\sim C4 \\sim C5 \\sim C6 \\sim C7 \\sim C8 \\sim C9
\\sim C10 \\sim C11 \\sim C12 \\sim C13 \\sim C14 \\sim C15 \\sim C16 \\sim C17
\\sim C18 \\sim C19 \\sim C20 \\sim C21 \\sim C22 \\sim C23 \\sim C24 \\sim C25
\\sim C26 \\sim C27 \\sim C28 \\sim C29 \\sim C30 \\sim C33 \\sim C32 \\sim C31
\\sim C36 \\sim C35 \\sim C34 \\sim C37 \\sim C42 \\sim C41 \\sim C40 \\sim C39
\\sim C38 \\sim C43 \\sim C44 \\sim C45 \\sim C46 \\sim C47 \\sim C48 \\sim C49
\\sim C50 \\sim C51 \\sim C52 \\sim C53 \\sim C54 \\sim C55 \\sim C56 \\sim C57
\\sim C58 \\sim C59 \\sim C60 \\sim C61 \\sim C66A \\sim C65A \\sim C64A \\sim
C63A \\sim C62A \\sim C67 \\sim C68 \\sim C69 \\sim C70 \\sim C71 \\sim C72
\\sim C73 \\sim C74 \\sim C75 \\sim C76 \\sim C77 \\sim C78 \\sim C79 \\sim C80
\\sim C81 \\sim C82 \\sim C83 \\sim C84 \\sim C33A \\sim C32A \\sim C31A \\sim
C36A \\sim C35A \\sim C34A \\sim C49A \\sim C50A \\sim C51A \\sim C52A \\sim
C53A \\sim C54A \\sim C17A \\sim C18A \\sim C13A \\sim C14A \\sim C15A \\sim
C16A \\sim C19A \\sim C20A \\sim C21A \\sim C22A \\sim C23A \\sim C24A: within
5A with sigma of 0.01 and sigma for terminal atoms of 0.02 within 5A
Uanis(C33) \\sim Ueq, Uanis(C32) \\sim Ueq, Uanis(C31) \\sim Ueq, Uanis(C36)
\\sim Ueq, Uanis(C35) \\sim Ueq, Uanis(C34) \\sim Ueq, Uanis(C33A) \\sim Ueq,
Uanis(C32A) \\sim Ueq, Uanis(C31A) \\sim Ueq, Uanis(C36A) \\sim Ueq,
Uanis(C35A) \\sim Ueq, Uanis(C34A) \\sim Ueq: with sigma of 0.005 and sigma for
terminal atoms of 0.01
Uanis(C13) \\sim Ueq, Uanis(C14) \\sim Ueq, Uanis(C15) \\sim Ueq, Uanis(C16)
\\sim Ueq, Uanis(C17) \\sim Ueq, Uanis(C18) \\sim Ueq, Uanis(C13A) \\sim Ueq,
Uanis(C14A) \\sim Ueq, Uanis(C15A) \\sim Ueq, Uanis(C16A) \\sim Ueq,
Uanis(C17A) \\sim Ueq, Uanis(C18A) \\sim Ueq: with sigma of 0.005 and sigma for
terminal atoms of 0.01
Uanis(C19) \\sim Ueq, Uanis(C20) \\sim Ueq, Uanis(C21) \\sim Ueq, Uanis(C22)
\\sim Ueq, Uanis(C23) \\sim Ueq, Uanis(C24) \\sim Ueq, Uanis(C19A) \\sim Ueq,
Uanis(C20A) \\sim Ueq, Uanis(C21A) \\sim Ueq, Uanis(C22A) \\sim Ueq,
Uanis(C23A) \\sim Ueq, Uanis(C24A) \\sim Ueq: with sigma of 0.005 and sigma for
terminal atoms of 0.01
5. Others
 Fixed Sof: C8(0.5) H8(0.5) C13(0.5) C14(0.5) H14(0.5) C15(0.5) H15(0.5)
 C16(0.5) H16(0.5) C17(0.5) H17(0.5) C18(0.5) H18(0.5) As3(0.6) C19(0.5)
 C20(0.5) H20(0.5) C21(0.5) H21(0.5) C22(0.5) H22(0.5) C23(0.5) H23(0.5)
 C24(0.5) H24(0.5) C33(0.5) H33(0.5) C32(0.5) H32(0.5) C31(0.5) C36(0.5)
 H36(0.5) C35(0.5) H35(0.5) C34(0.5) H34(0.5) As6(0.5) C49(0.5) C50(0.5)
 H50(0.5) C51(0.5) H51(0.5) C52(0.5) H52(0.5) C53(0.5) H53(0.5) C54(0.5)
 H54(0.5) H83B(0.5) K11(0.5) Pd1(0.5) Pd2(0.5) Pd5(0.5) Pd6(0.5) Pd7(0.5)
 Pd9(0.5) Pd10(0.5) Pd11(0.5) Pd12(0.5) K4(0.5) K5(0.25) K6(0.5) K7(0.5)
 K8(0.5) K9(0.5) Pd25(0.5) Pd26(0.5) As14(0.4) O67(0.5) As30(0.5) C33A(0.5)
 H33A(0.5) C32A(0.5) H32A(0.5) C31A(0.5) C36A(0.5) H36A(0.5) C35A(0.5)
 H35A(0.5) C34A(0.5) H34A(0.5) O68(0.5) H68A(0.5) H68B(0.5) C49A(0.5) C50A(0.5)
 H50A(0.5) C51A(0.5) H51A(0.5) C52A(0.5) H52A(0.5) C53A(0.5) H53A(0.5)
 C54A(0.5) H54A(0.5) O69(0.5) O70(0.5) O71(0.333333) H71A(0.333333)
 H71B(0.333333) O72(0.5) O73(0.5) K10(0.25) O74(0.5) O75(0.5) O76(0.5) O77(0.5)
 O78(0.5) O79(0.5) O82(0.333333) O80(0.333333) O81(0.25) Pd27(0.5) C17A(0.5)
 H17A(0.5) C18A(0.5) H18A(0.5) C13A(0.5) C14A(0.5) H14A(0.5) C15A(0.5)
 H15A(0.5) C16A(0.5) H16A(0.5) O83(0.5) Pd28(0.5) Pd29(0.5) Pd30(0.5) O84(0.5)
 Pd31(0.5) Pd32(0.5) O87(0.25) Pd33(0.5) C19A(0.5) C20A(0.5) H20A(0.5)
 C21A(0.5) H21A(0.5) C22A(0.5) H22A(0.5) C23A(0.5) H23A(0.5) C24A(0.5)
 H24A(0.5) As15(0.5) As4(0.5) K16(0.5)
6.a Riding coordinates:
 O68(H68A,H68B), O71(H71A,H71B)
6.b Secondary CH2 refined with riding coordinates:
 C74(H74A,H74B), C75(H75A,H75B), C78(H78A,H78B), C79(H79A,H79B), C82(H82A,
 H82B), C83(H83A,H83B)
6.c Aromatic/amide H refined with riding coordinates:
 C2(H2), C3(H3), C4(H4), C5(H5), C6(H6), C8(H8), C9(H9), C10(H10), C11(H11),
 C12(H12), C14(H14), C15(H15), C16(H16), C17(H17), C18(H18), C20(H20), C21(H21),
  C22(H22), C23(H23), C24(H24), C26(H26), C27(H27), C28(H28), C29(H29),
 C30(H30), C33(H33), C32(H32), C36(H36), C35(H35), C34(H34), C42(H42), C41(H41),
  C40(H40), C39(H39), C38(H38), C44(H44), C45(H45), C46(H46), C47(H47),
 C48(H48), C50(H50), C51(H51), C52(H52), C53(H53), C54(H54), C56(H56), C57(H57),
  C58(H58), C59(H59), C60(H60), C66A(H66A), C65A(H65A), C64A(H64A), C63A(H63A),
 C62A(H62A), C68(H68), C69(H69), C70(H70), C71(H71), C72(H72), C33A(H33A),
 C32A(H32A), C36A(H36A), C35A(H35A), C34A(H34A), C50A(H50A), C51A(H51A),
 C52A(H52A), C53A(H53A), C54A(H54A), C17A(H17A), C18A(H18A), C14A(H14A),
 C15A(H15A), C16A(H16A), C20A(H20A), C21A(H21A), C22A(H22A), C23A(H23A),
 C24A(H24A)
6.d Fitted hexagon refined as free rotating group:
 C1(C2,C3,C4,C5,C6), C7(C8,C9,C10,C11,C12), C13(C14,C15,C16,C17,C18), C19(C20,
 C21,C22,C23,C24), C25(C26,C27,C28,C29,C30), C33(C32,C31,C36,C35,C34), C37(C42,
 C41,C40,C39,C38), C43(C44,C45,C46,C47,C48), C49(C50,C51,C52,C53,C54), C55(C56,
 C57,C58,C59,C60), C61(C66A,C65A,C64A,C63A,C62A), C67(C68,C69,C70,C71,C72),
 C33A(C32A,C31A,C36A,C35A,C34A), C49A(C50A,C51A,C52A,C53A,C54A), C17A(C18A,C13A,
 C14A,C15A,C16A), C19A(C20A,C21A,C22A,C23A,C24A)

;
_atom_sites_solution_hydrogens     mixed
_atom_sites_solution_primary       ?
_atom_sites_solution_secondary     ?
loop_
  _atom_site_label
  _atom_site_type_symbol
  _atom_site_fract_x
  _atom_site_fract_y
  _atom_site_fract_z
  _atom_site_U_iso_or_equiv
  _atom_site_adp_type
  _atom_site_occupancy
  _atom_site_site_symmetry_order
  _atom_site_calc_flag
  _atom_site_refinement_flags_posn
  _atom_site_refinement_flags_adp
  _atom_site_refinement_flags_occupancy
  _atom_site_disorder_assembly
  _atom_site_disorder_group
 As12 As 0.77342(10) 0.28287(7) 0.08143(5) 0.0505(4) Uani 1 1 d . . . . .
 As13 As 0.54692(13) 0.48154(7) 0.24651(5) 0.0603(4) Uani 1 1 d . . . . .
 C1 C 0.5259(14) 0.7967(10) 0.4425(7) 0.151(6) Uani 1 1 d G U . . .
 C2 C 0.5145(15) 0.8498(9) 0.4267(6) 0.159(6) Uani 1 1 d G U . . .
 H2 H 0.546332 0.864711 0.406938 0.191 Uiso 1 1 calc R U . . .
 C3 C 0.4564(15) 0.8813(8) 0.4397(6) 0.161(6) Uani 1 1 d G U . . .
 H3 H 0.448642 0.917576 0.428877 0.193 Uiso 1 1 calc R U . . .
 C4 C 0.4098(13) 0.8595(10) 0.4685(7) 0.161(6) Uani 1 1 d G U . . .
 H4 H 0.370177 0.880966 0.477446 0.194 Uiso 1 1 calc R U . . .
 C5 C 0.4213(14) 0.8064(10) 0.4844(6) 0.162(6) Uani 1 1 d G U . . .
 H5 H 0.389399 0.791490 0.504075 0.194 Uiso 1 1 calc R U . . .
 C6 C 0.4793(15) 0.7749(8) 0.4713(6) 0.160(6) Uani 1 1 d G U . . .
 H6 H 0.487088 0.738624 0.482137 0.192 Uiso 1 1 calc R U . . .
 As1 As 0.6008(2) 0.75301(9) 0.42249(6) 0.1042(9) Uani 1 1 d . . . . .
 C7 C 0.7441(13) 0.8991(8) 0.2625(6) 0.119(5) Uani 1 1 d G U . . .
 C8 C 0.7863(13) 0.9187(9) 0.2316(6) 0.119(5) Uani 0.5 1 d G U P . .
 H8 H 0.828756 0.899614 0.223831 0.143 Uiso 0.5 1 calc R U P . .
 C9 C 0.7663(13) 0.9663(9) 0.2121(5) 0.128(5) Uani 1 1 d G U . . .
 H9 H 0.795135 0.979734 0.191028 0.153 Uiso 1 1 calc R U . . .
 C10 C 0.7041(12) 0.9943(7) 0.2235(5) 0.125(5) Uani 1 1 d G U . . .
 H10 H 0.690485 1.026845 0.210197 0.150 Uiso 1 1 calc R U . . .
 C11 C 0.6619(11) 0.9747(8) 0.2544(6) 0.129(5) Uani 1 1 d G U . . .
 H11 H 0.619457 0.993838 0.262168 0.155 Uiso 1 1 calc R U . . .
 C12 C 0.6819(12) 0.9271(8) 0.2739(5) 0.126(5) Uani 1 1 d G U . . .
 H12 H 0.653077 0.913718 0.294971 0.151 Uiso 1 1 calc R U . . .
 As2 As 0.76476(17) 0.83202(8) 0.28689(5) 0.0866(7) Uani 1 1 d . . . . .
 C13 C 1.2432(17) 0.9294(13) 0.4099(10) 0.100(4) Uani 0.5 1 d DG U P A 1
 C14 C 1.289(2) 0.9410(14) 0.3789(8) 0.101(4) Uani 0.5 1 d DG U P A 1
 H14 H 1.269788 0.909741 0.350107 0.121 Uiso 0.5 1 calc R U P A 1
 C15 C 1.3638(19) 0.9983(16) 0.3899(9) 0.101(4) Uani 0.5 1 d DG U P A 1
 H15 H 1.395224 1.006217 0.368647 0.121 Uiso 0.5 1 calc R U P A 1
 C16 C 1.3922(16) 1.0440(13) 0.4320(10) 0.100(4) Uani 0.5 1 d DG U P A 1
 H16 H 1.443169 1.083148 0.439500 0.121 Uiso 0.5 1 calc R U P A 1
 C17 C 1.346(2) 1.0324(14) 0.4630(8) 0.100(4) Uani 0.5 1 d DG U P A 1
 H17 H 1.365678 1.063604 0.491813 0.120 Uiso 0.5 1 calc R U P A 1
 C18 C 1.2717(19) 0.9751(15) 0.4520(9) 0.099(4) Uani 0.5 1 d DG U P A 1
 H18 H 1.240241 0.967129 0.473272 0.119 Uiso 0.5 1 calc R U P A 1
 As3 As 1.1325(3) 0.8570(2) 0.39509(16) 0.0586(11) Uani 0.6 1 d . . P A 1
 C19 C 1.011(2) 0.8398(16) 0.5919(8) 0.147(5) Uani 0.5 1 d DG U P A 1
 C20 C 1.081(2) 0.9005(18) 0.6040(11) 0.147(5) Uani 0.5 1 d DG U P A 1
 H20 H 1.113673 0.911036 0.583590 0.176 Uiso 0.5 1 calc R U P A 1
 C21 C 1.103(2) 0.9456(14) 0.6459(13) 0.148(5) Uani 0.5 1 d DG U P A 1
 H21 H 1.151345 0.987024 0.654187 0.177 Uiso 0.5 1 calc R U P A 1
 C22 C 1.056(3) 0.9301(18) 0.6757(9) 0.147(5) Uani 0.5 1 d DG U P A 1
 H22 H 1.071083 0.960971 0.704409 0.177 Uiso 0.5 1 calc R U P A 1
 C23 C 0.986(3) 0.870(2) 0.6636(11) 0.147(5) Uani 0.5 1 d DG U P A 1
 H23 H 0.953148 0.858929 0.684035 0.177 Uiso 0.5 1 calc R U P A 1
 C24 C 0.963(2) 0.8244(15) 0.6217(12) 0.147(5) Uani 0.5 1 d DG U P A 1
 H24 H 0.915475 0.782939 0.613439 0.176 Uiso 0.5 1 calc R U P A 1
 C25 C 1.1733(12) 0.6037(10) 0.2366(7) 0.142(5) Uani 1 1 d G U . . .
 C26 C 1.2119(13) 0.6593(9) 0.2228(7) 0.147(5) Uani 1 1 d G U . . .
 H26 H 1.192081 0.697153 0.227251 0.177 Uiso 1 1 calc R U . . .
 C27 C 1.2794(13) 0.6594(9) 0.2027(7) 0.149(5) Uani 1 1 d G U . . .
 H27 H 1.305781 0.697382 0.193300 0.178 Uiso 1 1 calc R U . . .
 C28 C 1.3084(12) 0.6040(10) 0.1962(7) 0.148(5) Uani 1 1 d G U . . .
 H28 H 1.354568 0.604112 0.182458 0.177 Uiso 1 1 calc R U . . .
 C29 C 1.2698(14) 0.5485(9) 0.2100(7) 0.151(5) Uani 1 1 d G U . . .
 H29 H 1.289656 0.510612 0.205566 0.181 Uiso 1 1 calc R U . . .
 C30 C 1.2023(13) 0.5483(9) 0.2301(7) 0.149(5) Uani 1 1 d G U . . .
 H30 H 1.175954 0.510382 0.239516 0.178 Uiso 1 1 calc R U . . .
 As5 As 1.08422(13) 0.60651(10) 0.26575(6) 0.0786(6) Uani 1 1 d . . . . .
 C33 C 0.9290(16) 0.3759(13) 0.5676(9) 0.081(4) Uani 0.5 1 d DG U P A 1
 H33 H 0.971937 0.354393 0.572166 0.097 Uiso 0.5 1 calc R U P A 1
 C32 C 0.9287(16) 0.4127(14) 0.5370(8) 0.080(4) Uani 0.5 1 d DG U P A 1
 H32 H 0.971423 0.416445 0.520755 0.096 Uiso 0.5 1 calc R U P A 1
 C31 C 0.8660(18) 0.4441(13) 0.5303(8) 0.080(4) Uani 0.5 1 d DG U P A 1
 C36 C 0.8035(16) 0.4387(13) 0.5541(8) 0.081(4) Uani 0.5 1 d DG U P A 1
 H36 H 0.760577 0.460137 0.549494 0.098 Uiso 0.5 1 calc R U P A 1
 C35 C 0.8038(16) 0.4018(13) 0.5846(8) 0.082(4) Uani 0.5 1 d DG U P A 1
 H35 H 0.761090 0.398085 0.600905 0.098 Uiso 0.5 1 calc R U P A 1
 C34 C 0.8666(18) 0.3704(13) 0.5914(8) 0.081(4) Uani 0.5 1 d DG U P A 1
 H34 H 0.866769 0.345213 0.612242 0.097 Uiso 0.5 1 calc R U P A 1
 As6 As 0.8602(4) 0.4892(4) 0.4866(2) 0.0616(16) Uani 0.5 1 d . . P A 1
 C37 C 0.2052(8) 0.3103(7) -0.0084(4) 0.084(3) Uani 1 1 d G U . . .
 C42 C 0.1569(9) 0.2587(6) -0.0472(4) 0.092(3) Uani 1 1 d G U . . .
 H42 H 0.159955 0.214376 -0.050464 0.110 Uiso 1 1 calc R U . . .
 C41 C 0.1043(8) 0.2719(6) -0.0812(3) 0.097(4) Uani 1 1 d G U . . .
 H41 H 0.071270 0.236616 -0.107701 0.117 Uiso 1 1 calc R U . . .
 C40 C 0.0999(8) 0.3367(7) -0.0764(4) 0.093(3) Uani 1 1 d G U . . .
 H40 H 0.063856 0.345756 -0.099664 0.112 Uiso 1 1 calc R U . . .
 C39 C 0.1481(9) 0.3883(6) -0.0377(4) 0.097(4) Uani 1 1 d G U . . .
 H39 H 0.145126 0.432657 -0.034390 0.116 Uiso 1 1 calc R U . . .
 C38 C 0.2008(8) 0.3751(6) -0.0037(3) 0.094(4) Uani 1 1 d G U . . .
 H38 H 0.233813 0.410419 0.022847 0.113 Uiso 1 1 calc R U . . .
 As7 As 0.27698(11) 0.29187(8) 0.03762(5) 0.0572(4) Uani 1 1 d . . . . .
 C43 C 0.0500(7) 0.1759(9) 0.1894(6) 0.117(4) Uani 1 1 d G U . . .
 C44 C -0.0123(10) 0.1928(9) 0.1624(6) 0.124(5) Uani 1 1 d G U . . .
 H44 H 0.004300 0.216898 0.142191 0.149 Uiso 1 1 calc R U . . .
 C45 C -0.0988(9) 0.1745(9) 0.1651(6) 0.128(5) Uani 1 1 d G U . . .
 H45 H -0.141387 0.186101 0.146702 0.154 Uiso 1 1 calc R U . . .
 C46 C -0.1231(7) 0.1393(9) 0.1947(6) 0.126(5) Uani 1 1 d G U . . .
 H46 H -0.182217 0.126783 0.196541 0.151 Uiso 1 1 calc R U . . .
 C47 C -0.0608(10) 0.1223(9) 0.2216(6) 0.127(5) Uani 1 1 d G U . . .
 H47 H -0.077360 0.098262 0.241869 0.152 Uiso 1 1 calc R U . . .
 C48 C 0.0258(9) 0.1406(9) 0.2190(6) 0.127(5) Uani 1 1 d G U . . .
 H48 H 0.068328 0.129058 0.237358 0.153 Uiso 1 1 calc R U . . .
 As8 As 0.16508(12) 0.19433(10) 0.18292(6) 0.0697(5) Uani 1 1 d . . . . .
 C49 C 0.2496(17) -0.1150(9) 0.1385(10) 0.116(5) Uani 0.5 1 d DG U P B 1
 C50 C 0.1737(18) -0.1281(11) 0.1529(10) 0.116(5) Uani 0.5 1 d DG U P B 1
 H50 H 0.153207 -0.092061 0.163466 0.139 Uiso 0.5 1 calc R U P B 1
 C51 C 0.1279(17) -0.1938(13) 0.1519(10) 0.117(5) Uani 0.5 1 d DG U P B 1
 H51 H 0.076048 -0.202723 0.161767 0.140 Uiso 0.5 1 calc R U P B 1
 C52 C 0.158(2) -0.2465(9) 0.1365(10) 0.118(5) Uani 0.5 1 d DG U P B 1
 H52 H 0.126581 -0.291443 0.135814 0.142 Uiso 0.5 1 calc R U P B 1
 C53 C 0.234(2) -0.2335(10) 0.1221(10) 0.117(5) Uani 0.5 1 d DG U P B 1
 H53 H 0.254273 -0.269502 0.111559 0.141 Uiso 0.5 1 calc R U P B 1
 C54 C 0.2796(17) -0.1677(12) 0.1231(10) 0.117(5) Uani 0.5 1 d DG U P B 1
 H54 H 0.331433 -0.158840 0.113258 0.140 Uiso 0.5 1 calc R U P B 1
 As9 As 0.31697(11) -0.02546(7) 0.14511(5) 0.0564(4) Uani 1 1 d D . . . .
 C55 C 0.3950(7) 0.0114(5) -0.0598(2) 0.066(3) Uani 1 1 d G U . . .
 C56 C 0.3359(7) -0.0545(5) -0.0726(3) 0.072(3) Uani 1 1 d G U . . .
 H56 H 0.303691 -0.069876 -0.053148 0.086 Uiso 1 1 calc R U . . .
 C57 C 0.3238(7) -0.0980(4) -0.1140(3) 0.076(3) Uani 1 1 d G U . . .
 H57 H 0.283408 -0.142996 -0.122755 0.091 Uiso 1 1 calc R U . . .
 C58 C 0.3709(7) -0.0755(5) -0.1425(3) 0.070(3) Uani 1 1 d G U . . .
 H58 H 0.362686 -0.105165 -0.170717 0.084 Uiso 1 1 calc R U . . .
 C59 C 0.4301(7) -0.0096(5) -0.1296(3) 0.073(3) Uani 1 1 d G U . . .
 H59 H 0.462248 0.005786 -0.149073 0.087 Uiso 1 1 calc R U . . .
 C60 C 0.4421(7) 0.0339(4) -0.0883(3) 0.071(3) Uani 1 1 d G U . . .
 H60 H 0.482531 0.078907 -0.079466 0.085 Uiso 1 1 calc R U . . .
 As10 As 0.42201(10) 0.06949(7) -0.00105(4) 0.0508(4) Uani 1 1 d . . . . .
 C61 C 0.6265(18) 0.0990(15) 0.3564(8) 0.212(8) Uani 1 1 d G U . . .
 C66A C 0.5668(16) 0.0871(16) 0.3814(9) 0.224(8) Uani 1 1 d G U . . .
 H66A H 0.514831 0.098563 0.375132 0.268 Uiso 1 1 calc R U . . .
 C65A C 0.5831(17) 0.0585(15) 0.4156(8) 0.224(8) Uani 1 1 d G U . . .
 H65A H 0.542246 0.050374 0.432662 0.268 Uiso 1 1 calc R U . . .
 C64A C 0.6591(18) 0.0417(15) 0.4248(7) 0.218(8) Uani 1 1 d G U . . .
 H64A H 0.670229 0.022142 0.448111 0.261 Uiso 1 1 calc R U . . .
 C63A C 0.7188(15) 0.0536(15) 0.3998(9) 0.224(8) Uani 1 1 d G U . . .
 H63A H 0.770799 0.042099 0.406029 0.269 Uiso 1 1 calc R U . . .
 C62A C 0.7026(17) 0.0822(16) 0.3656(8) 0.223(8) Uani 1 1 d G U . . .
 H62A H 0.743386 0.090288 0.348498 0.267 Uiso 1 1 calc R U . . .
 As11 As 0.59760(12) 0.13470(8) 0.30903(5) 0.0593(4) Uani 1 1 d . . . . .
 C67 C 0.8661(12) 0.2949(16) 0.0543(7) 0.199(8) Uani 1 1 d G U . . .
 C68 C 0.8544(11) 0.3039(16) 0.0123(7) 0.207(8) Uani 1 1 d G U . . .
 H68 H 0.799744 0.305843 -0.002639 0.248 Uiso 1 1 calc R U . . .
 C69 C 0.9228(14) 0.3100(16) -0.0078(6) 0.207(8) Uani 1 1 d G U . . .
 H69 H 0.914760 0.316138 -0.036455 0.248 Uiso 1 1 calc R U . . .
 C70 C 1.0028(12) 0.3071(16) 0.0141(7) 0.205(8) Uani 1 1 d G U . . .
 H70 H 1.049467 0.311292 0.000358 0.246 Uiso 1 1 calc R U . . .
 C71 C 1.0145(11) 0.2981(16) 0.0560(7) 0.208(8) Uani 1 1 d G U . . .
 H71 H 1.069158 0.296151 0.070988 0.250 Uiso 1 1 calc R U . . .
 C72 C 0.9461(14) 0.2920(16) 0.0761(6) 0.205(8) Uani 1 1 d G U . . .
 H72 H 0.954141 0.285856 0.104805 0.246 Uiso 1 1 calc R U . . .
 C73 C 0.6117(11) 0.4787(7) 0.1082(4) 0.052(3) Uani 1 1 d . U . . .
 C74 C 0.6386(11) 0.5487(7) 0.1020(4) 0.059(3) Uani 1 1 d . U . . .
 H74A H 0.621975 0.544411 0.069981 0.070 Uiso 1 1 calc R U . . .
 H74B H 0.605320 0.574826 0.116276 0.070 Uiso 1 1 calc R U . . .
 C75 C 0.7348(10) 0.5873(7) 0.1207(4) 0.055(3) Uani 1 1 d . U . . .
 H75A H 0.748557 0.629930 0.112198 0.066 Uiso 1 1 calc R U . . .
 H75B H 0.768129 0.560195 0.107624 0.066 Uiso 1 1 calc R U . . .
 C76 C 0.7650(11) 0.6044(7) 0.1701(4) 0.052(3) Uani 1 1 d . U . . .
 C77 C 0.4244(15) 0.3221(8) 0.3345(6) 0.078(4) Uani 1 1 d . U . . .
 C78 C 0.4125(14) 0.3527(8) 0.3797(6) 0.080(4) Uani 1 1 d . U . . .
 H78A H 0.354344 0.325844 0.381719 0.096 Uiso 1 1 calc R U . . .
 H78B H 0.458376 0.349223 0.403214 0.096 Uiso 1 1 calc R U . . .
 C79 C 0.4184(14) 0.4269(8) 0.3879(6) 0.083(4) Uani 1 1 d . U . . .
 H79A H 0.375376 0.430851 0.363315 0.099 Uiso 1 1 calc R U . . .
 H79B H 0.402029 0.441586 0.415533 0.099 Uiso 1 1 calc R U . . .
 C80 C 0.5093(16) 0.4737(9) 0.3918(6) 0.081(4) Uani 1 1 d . U . . .
 C81 C 0.8743(11) 0.2896(8) 0.2574(5) 0.065(3) Uani 1 1 d . U . . .
 C82 C 0.9680(11) 0.3091(9) 0.2833(5) 0.072(3) Uani 1 1 d . U . . .
 H82A H 1.005816 0.342552 0.272103 0.087 Uiso 1 1 calc R U . . .
 H82B H 0.986331 0.268527 0.278738 0.087 Uiso 1 1 calc R U . . .
 C83 C 0.9818(11) 0.3389(8) 0.3316(5) 0.070(3) Uani 1 1 d . U . . .
 H83A H 1.043939 0.347913 0.347345 0.083 Uiso 1 1 calc R U . C 2
 H83B H 0.943958 0.305379 0.342736 0.083 Uiso 0.5 1 calc R U P C 2
 C84 C 0.9616(11) 0.4033(8) 0.3423(6) 0.069(3) Uani 1 1 d . U . . .
C1A C 0.5464(10) 0.5725(7) 0.2694(4) 0.103(3) Uani 1 1 d . U . . .
 C2A C 0.4304(9) 0.4307(6) 0.2049(4) 0.095(3) Uani 1 1 d . U . . .
 K1 K 0.8696(4) 0.4762(2) 0.14919(19) 0.1119(18) Uani 1 1 d . . . . .
 K2 K 0.6604(3) 0.11257(18) -0.02506(13) 0.0795(12) Uani 1 1 d . . . . .
 K11 K 0.9186(9) 0.3507(8) 0.4413(5) 0.082(4) Uani 0.5 1 d . . P A 1
 O1 O 0.3986(7) 0.0219(5) 0.0330(3) 0.062(2) Uani 1 1 d . U . . .
 O2 O 0.3599(7) 0.1198(5) -0.0023(3) 0.0645(19) Uani 1 1 d . U . . .
 O3 O 0.2933(7) 0.2192(5) 0.0157(3) 0.068(2) Uani 1 1 d . U . . .
 O4 O 0.3713(7) 0.3587(5) 0.0560(3) 0.065(2) Uani 1 1 d . U . . .
 O5 O 0.2299(7) 0.2851(6) 0.0795(4) 0.068(2) Uani 1 1 d . U . . .
 O6 O 0.3511(7) -0.0215(5) 0.0995(3) 0.060(2) Uani 1 1 d . U . . .
 O7 O 0.4031(7) -0.0028(5) 0.1904(3) 0.067(2) Uani 1 1 d . U . . .
 O8 O 0.2505(7) 0.0205(5) 0.1527(4) 0.068(2) Uani 1 1 d . U . . .
 O9 O 0.5266(7) 0.0719(5) 0.2665(3) 0.065(2) Uani 1 1 d . U . . .
 O10 O 0.6923(8) 0.1699(5) 0.2977(3) 0.071(2) Uani 1 1 d . U . . .
 O11 O 0.5524(8) 0.1936(5) 0.3266(3) 0.0670(18) Uani 1 1 d . U . . .
 O12 O 0.2324(8) 0.2426(6) 0.2339(4) 0.074(2) Uani 1 1 d . U . . .
 O13 O 0.1819(7) 0.1208(5) 0.1680(4) 0.070(2) Uani 1 1 d . U . . .
 O14 O 0.1740(8) 0.2367(6) 0.1440(4) 0.074(2) Uani 1 1 d . U . . .
 O15 O 0.7443(7) 0.3531(5) 0.0883(3) 0.0591(17) Uani 1 1 d . U . . .
 O16 O 0.6884(7) 0.2144(5) 0.0488(3) 0.0590(19) Uani 1 1 d . U . . .
 O17 O 0.8149(7) 0.2726(5) 0.1300(3) 0.062(2) Uani 1 1 d . U . . .
 O18 O 0.4218(7) 0.1195(5) 0.1589(3) 0.0554(16) Uani 1 1 d . U . . .
 O19 O 0.4705(7) 0.1649(5) 0.0902(3) 0.0537(16) Uani 1 1 d . U . . .
 O20 O 0.4000(7) 0.2676(5) 0.1091(3) 0.0550(15) Uani 1 1 d . U . . .
 O21 O 0.3503(7) 0.2248(5) 0.1759(3) 0.0603(16) Uani 1 1 d . U . . .
 O22 O 0.4922(7) 0.3058(5) 0.2466(3) 0.0579(16) Uani 1 1 d . U . . .
 O23 O 0.5525(7) 0.1948(5) 0.2366(3) 0.0591(16) Uani 1 1 d . U . . .
 O24 O 0.6742(7) 0.2891(5) 0.2178(3) 0.0569(15) Uani 1 1 d . U . . .
 O25 O 0.5635(7) 0.3626(4) 0.1570(3) 0.0506(15) Uani 1 1 d . U . . .
 O26 O 0.6349(7) 0.2645(5) 0.1287(3) 0.0527(15) Uani 1 1 d . U . . .
 O27 O 0.6701(7) 0.4521(5) 0.1154(3) 0.0595(18) Uani 1 1 d . U . . .
 O28 O 0.5306(7) 0.4520(5) 0.1039(3) 0.0598(18) Uani 1 1 d . U . . .
 O29 O 0.3735(8) 0.3246(5) 0.3013(4) 0.0677(19) Uani 1 1 d . U . . .
 O30 O 0.4877(8) 0.2977(5) 0.3371(3) 0.0682(18) Uani 1 1 d . U . . .
 O31 O 0.8173(8) 0.2635(6) 0.2755(4) 0.0742(19) Uani 1 1 d . U . . .
 O32 O 0.8584(7) 0.3002(5) 0.2206(3) 0.0639(19) Uani 1 1 d . U . . .
 O33 O 0.9768(9) 0.4387(6) 0.3161(4) 0.080(2) Uani 1 1 d . U . . .
 O34 O 0.9270(9) 0.4162(5) 0.3733(4) 0.0784(19) Uani 1 1 d . U . . .
 O35 O 0.8944(9) 0.4621(6) 0.4527(4) 0.083(2) Uani 1 1 d . U . . .
 O36 O 0.7295(9) 0.4696(6) 0.4593(4) 0.0804(19) Uani 1 1 d . U . . .
 O37 O 0.8880(10) 0.5730(6) 0.5133(4) 0.092(3) Uani 1 1 d . U . . .
 O38 O 0.5741(9) 0.4547(5) 0.3995(3) 0.0754(19) Uani 1 1 d . U . . .
 O39 O 0.5108(9) 0.5328(5) 0.3866(3) 0.0766(19) Uani 1 1 d . U . . .
 O40 O 0.7303(8) 0.6406(5) 0.1920(3) 0.0652(18) Uani 1 1 d . U . . .
 O41 O 0.8214(8) 0.5820(5) 0.1867(3) 0.0641(18) Uani 1 1 d . U . . .
 O42 O 1.0674(9) 0.5415(6) 0.2888(4) 0.083(2) Uani 1 1 d . U . . .
 O43 O 0.9909(8) 0.5983(5) 0.2291(3) 0.077(2) Uani 1 1 d . U . . .
 O44 O 1.1235(9) 0.6822(6) 0.3029(4) 0.090(3) Uani 1 1 d . U . . .
 O45 O 0.6051(10) 0.7662(6) 0.3732(4) 0.085(2) Uani 1 1 d . U . . .
 O46 O 0.7017(10) 0.7874(6) 0.4599(4) 0.090(2) Uani 1 1 d . U . . .
 O47 O 0.5545(9) 0.6671(5) 0.4167(4) 0.083(2) Uani 1 1 d . U . . .
 O48 O 0.7596(8) 0.7682(5) 0.2446(3) 0.071(2) Uani 1 1 d . U . . .
 O49 O 0.8701(10) 0.8636(5) 0.3227(4) 0.090(2) Uani 1 1 d . U . . .
 O50 O 0.6858(9) 0.8061(5) 0.3112(4) 0.084(2) Uani 1 1 d . U . . .
 O51 O 1.0334(10) 0.8082(6) 0.5063(4) 0.094(2) Uani 1 1 d D U . . .
 O52 O 0.9383(10) 0.7078(6) 0.5345(4) 0.095(3) Uani 1 1 d D U . . .
 O53 O 0.8630(10) 0.8020(6) 0.5104(4) 0.092(2) Uani 1 1 d D U . . .
 O54 O 1.1416(10) 0.7986(6) 0.3593(4) 0.095(2) Uani 1 1 d . U . . .
 O55 O 1.0353(11) 0.8758(6) 0.3730(4) 0.099(2) Uani 1 1 d . U . . .
 O56 O 1.1092(10) 0.8397(6) 0.4428(4) 0.093(2) Uani 1 1 d . U . . .
 O57 O 0.7937(9) 0.7219(5) 0.3228(3) 0.0776(17) Uani 1 1 d . U . . .
 O58 O 0.7199(9) 0.6849(5) 0.3865(3) 0.0772(17) Uani 1 1 d . U . . .
 O59 O 0.8830(9) 0.6996(5) 0.4382(3) 0.0821(18) Uani 1 1 d . U . . .
 O60 O 0.9615(9) 0.7339(5) 0.3734(3) 0.0831(18) Uani 1 1 d . U . . .
 O61 O 0.7707(8) 0.5950(5) 0.2701(3) 0.0651(17) Uani 1 1 d . U . . .
 O62 O 0.9458(8) 0.6165(5) 0.3136(3) 0.0741(17) Uani 1 1 d . U . . .
 O63 O 0.6732(8) 0.5460(5) 0.3579(3) 0.0703(17) Uani 1 1 d . U . . .
 O64 O 0.8282(9) 0.5601(5) 0.4175(3) 0.0765(17) Uani 1 1 d . U . . .
 O65 O 0.8560(8) 0.5124(5) 0.3387(3) 0.0720(16) Uani 1 1 d . U . . .
 O66 O 0.5289(7) 0.1167(5) 0.0120(3) 0.063(2) Uani 1 1 d . U . . .
 O1A O 0.6259(8) 0.4828(5) 0.2211(3) 0.066(2) Uani 1 1 d . U . . .
 O2A O 0.5612(8) 0.4463(5) 0.2879(3) 0.072(2) Uani 1 1 d . U . . .
 Pd1 Pd 0.7752(8) 0.6819(9) 0.2584(6) 0.0431(19) Uani 0.5 1 d . . P A 1
 Pd2 Pd 0.6811(3) 0.7408(3) 0.3468(2) 0.0568(13) Uani 0.5 1 d . . P A 1
 Pd3 Pd 0.61778(12) 0.60962(6) 0.38740(4) 0.0803(5) Uani 1 1 d . . . . .
 Pd4 Pd 0.88259(9) 0.59973(5) 0.25144(3) 0.0565(3) Uani 1 1 d . . . . .
 Pd5 Pd 0.9280(3) 0.7965(3) 0.34681(19) 0.0473(10) Uani 0.5 1 d . . P A 1
 Pd6 Pd 0.8106(3) 0.7422(3) 0.4483(2) 0.0509(12) Uani 0.5 1 d . . P A 1
 Pd7 Pd 0.6864(3) 0.5089(3) 0.4079(2) 0.0446(11) Uani 0.5 1 d . . P A 1
 Pd8 Pd 0.87904(11) 0.48966(6) 0.39605(4) 0.0775(5) Uani 1 1 d . . . . .
 Pd9 Pd 0.9707(7) 0.5251(4) 0.3133(3) 0.0459(14) Uani 0.5 1 d . . P A 1
 Pd10 Pd 1.0524(4) 0.7040(3) 0.3369(2) 0.0456(11) Uani 0.5 1 d . . P A 1
 Pd11 Pd 0.9769(3) 0.7692(4) 0.4406(2) 0.0573(14) Uani 0.5 1 d . . P A 1
 Pd12 Pd 0.8627(3) 0.6342(3) 0.47437(18) 0.0570(12) Uani 0.5 1 d . . P A 1
 Pd13 Pd 0.36229(9) 0.27307(6) 0.23809(4) 0.0558(3) Uani 1 1 d . . . . .
 Pd14 Pd 0.29050(8) 0.25372(6) 0.12783(4) 0.0550(3) Uani 1 1 d . . . . .
 Pd15 Pd 0.46515(7) 0.35818(5) 0.10611(3) 0.0458(3) Uani 1 1 d . . . . .
 Pd16 Pd 0.52024(9) 0.24688(5) 0.28519(3) 0.0541(3) Uani 1 1 d . . . . .
 Pd17 Pd 0.30480(8) 0.12309(6) 0.16427(4) 0.0529(3) Uani 1 1 d . . . . .
 Pd18 Pd 0.38295(7) 0.19351(5) 0.05472(3) 0.0486(3) Uani 1 1 d . . . . .
 Pd19 Pd 0.65087(7) 0.35596(5) 0.12126(3) 0.0429(2) Uani 1 1 d . . . . .
 Pd20 Pd 0.68280(8) 0.22709(5) 0.25496(3) 0.0516(3) Uani 1 1 d . . . . .
 Pd21 Pd 0.47751(8) 0.09700(5) 0.21243(3) 0.0481(3) Uani 1 1 d . . . . .
 Pd22 Pd 0.41339(7) 0.07266(5) 0.09643(3) 0.0463(3) Uani 1 1 d . . . . .
 Pd23 Pd 0.58019(7) 0.18963(5) 0.07114(3) 0.0438(2) Uani 1 1 d . . . . .
 Pd24 Pd 0.74385(7) 0.27938(5) 0.17380(3) 0.0463(3) Uani 1 1 d . . . . .
 Sr1 Sr 0.82580(13) 0.62793(6) 0.35718(4) 0.0698(5) Uani 1 1 d . . . . .
 Sr2 Sr 0.50951(9) 0.24338(6) 0.16932(4) 0.0428(3) Uani 1 1 d . . . . .
 K4 K 0.2204(6) 0.3631(4) 0.2779(3) 0.083(2) Uani 0.5 1 d . . P . .
 K5 K 0.6432(13) 0.3359(8) 0.3931(4) 0.045(5) Uani 0.25 1 d . . P A 1
 K6 K 0.3737(12) 0.2000(7) -0.0552(4) 0.160(7) Uani 0.5 1 d . . P . .
 K7 K 1.1272(10) 0.8157(7) 0.2745(4) 0.145(5) Uani 0.5 1 d . . P A .
 K8 K 0.1932(10) 0.0387(7) 0.2301(5) 0.141(5) Uani 0.5 1 d . . P B .
 K9 K 0.8410(11) 0.9141(4) 0.4898(5) 0.159(6) Uani 0.5 1 d . . P A .
 O1W O 1.0277(9) 0.9013(7) 0.2876(4) 0.090(3) Uani 1 1 d . U . . .
 Pd25 Pd 1.0235(4) 0.7138(3) 0.3400(2) 0.0673(16) Uani 0.5 1 d . . P A 2
 Pd26 Pd 0.8904(4) 0.7987(3) 0.34982(19) 0.0759(16) Uani 0.5 1 d . . P A 2
 As14 As 1.0901(5) 0.8667(3) 0.3989(2) 0.081(2) Uani 0.4 1 d . . P A 2
 O67 O 1.0088(16) 0.7190(10) 0.2029(6) 0.068(4) Uani 0.5 1 d . U P . .
 As30 As 0.8169(4) 0.4878(4) 0.4869(2) 0.0621(17) Uani 0.5 1 d . . P A 2
 C33A C 0.8893(15) 0.3854(14) 0.5753(9) 0.080(4) Uani 0.5 1 d DG U P A 2
 H33A H 0.937691 0.371125 0.584727 0.097 Uiso 0.5 1 calc R U P A 2
 C32A C 0.8901(15) 0.4208(14) 0.5439(9) 0.080(4) Uani 0.5 1 d DG U P A 2
 H32A H 0.939096 0.430581 0.531830 0.096 Uiso 0.5 1 calc R U P A 2
 C31A C 0.8194(17) 0.4417(13) 0.5300(8) 0.079(4) Uani 0.5 1 d DG U P A 2
 C36A C 0.7477(15) 0.4273(13) 0.5476(8) 0.082(4) Uani 0.5 1 d DG U P A 2
 H36A H 0.699343 0.441614 0.538147 0.098 Uiso 0.5 1 calc R U P A 2
 C35A C 0.7469(15) 0.3920(13) 0.5790(8) 0.081(4) Uani 0.5 1 d DG U P A 2
 H35A H 0.697936 0.382158 0.591043 0.098 Uiso 0.5 1 calc R U P A 2
 C34A C 0.8177(17) 0.3711(13) 0.5929(8) 0.080(4) Uani 0.5 1 d DG U P A 2
 H34A H 0.817110 0.346913 0.614333 0.096 Uiso 0.5 1 calc R U P A 2
 O68 O 0.9623(19) 0.9624(11) 0.4087(7) 0.090(3) Uani 0.5 1 d . U P . .
 H68A H 0.958238 0.920869 0.396459 0.135 Uiso 0.5 1 d R U P . .
 H68B H 0.908098 0.960649 0.406629 0.135 Uiso 0.5 1 d R U P . .
 C49A C 0.249(2) -0.1151(9) 0.1382(9) 0.116(5) Uani 0.5 1 d DG U P B 2
 C50A C 0.206(2) -0.1591(12) 0.0959(8) 0.120(5) Uani 0.5 1 d DG U P B 2
 H50A H 0.209355 -0.143220 0.070752 0.144 Uiso 0.5 1 calc R U P B 2
 C51A C 0.158(2) -0.2262(11) 0.0905(7) 0.120(5) Uani 0.5 1 d DG U P B 2
 H51A H 0.128089 -0.256297 0.061663 0.144 Uiso 0.5 1 calc R U P B 2
 C52A C 0.153(2) -0.2494(9) 0.1274(9) 0.119(5) Uani 0.5 1 d DG U P B 2
 H52A H 0.119822 -0.295327 0.123666 0.142 Uiso 0.5 1 calc R U P B 2
 C53A C 0.196(2) -0.2054(12) 0.1696(8) 0.119(5) Uani 0.5 1 d DG U P B 2
 H53A H 0.192822 -0.221280 0.194758 0.143 Uiso 0.5 1 calc R U P B 2
 C54A C 0.244(2) -0.1383(11) 0.1750(7) 0.119(5) Uani 0.5 1 d DG U P B 2
 H54A H 0.274089 -0.108202 0.203848 0.143 Uiso 0.5 1 calc R U P B 2
 O69 O 0.1876(16) 0.4759(12) 0.3207(8) 0.076(5) Uani 0.5 1 d . U P . .
 O70 O 0.3256(15) 0.0173(11) 0.2666(7) 0.068(4) Uani 0.5 1 d . U P . .
 O71 O 0.230(2) 0.1497(16) 0.2845(10) 0.070(4) Uani 0.3333 1 d . U P . .
 H71A H 0.224353 0.182419 0.270910 0.105 Uiso 0.3333 1 d R U P B .
 H71B H 0.288603 0.166859 0.299950 0.105 Uiso 0.3333 1 d R U P . .
 O72 O 0.7787(17) 0.2872(11) 0.3733(7) 0.077(2) Uani 0.5 1 d . U P A 1
 O73 O 0.8597(19) 0.2516(12) 0.4579(8) 0.091(4) Uani 0.5 1 d . U P . .
 K10 K 0.6247(15) 0.3299(12) 0.4071(10) 0.082(7) Uani 0.25 1 d . . P A 2
 O74 O 0.3689(17) 0.4650(11) 0.2896(7) 0.078(3) Uani 0.5 1 d . U P . .
 O75 O 0.1652(18) 0.2962(13) 0.3313(8) 0.085(5) Uani 0.5 1 d . U P . .
 O76 O 0.9655(18) 0.4224(11) 0.2077(7) 0.078(4) Uani 0.5 1 d . U P D 1
 O77 O 0.777(2) 0.9105(12) 0.4130(8) 0.097(4) Uani 0.5 1 d . U P . .
 O78 O 0.935(2) 1.0511(12) 0.4966(10) 0.122(7) Uani 0.5 1 d . U P . .
 O79 O 0.3838(19) 0.3108(13) -0.0761(8) 0.094(5) Uani 0.5 1 d . U P . .
 O82 O 0.590(2) 0.2034(16) -0.0491(11) 0.075(5) Uani 0.3333 1 d . U P . .
 O80 O 0.161(3) 0.3637(18) 0.2046(12) 0.084(5) Uani 0.3333 1 d . U P . .
 O81 O 0.511(3) 0.252(2) -0.0175(13) 0.065(4) Uani 0.25 1 d . U P . .
 Pd27 Pd 0.7725(3) 0.7413(3) 0.4471(2) 0.0543(13) Uani 0.5 1 d . . P A 2
 C17A C 1.295(2) 1.0502(14) 0.4638(8) 0.102(4) Uani 0.5 1 d DG U P A 2
 H17A H 1.307802 1.082751 0.491522 0.122 Uiso 0.5 1 calc R U P A 2
 C18A C 1.2258(19) 0.9893(16) 0.4521(9) 0.102(4) Uani 0.5 1 d DG U P A 2
 H18A H 1.190953 0.980205 0.471859 0.122 Uiso 0.5 1 calc R U P A 2
 C13A C 1.2073(17) 0.9417(13) 0.4115(10) 0.100(4) Uani 0.5 1 d DG U P A 2
 C14A C 1.258(2) 0.9549(14) 0.3826(8) 0.101(4) Uani 0.5 1 d DG U P A 2
 H14A H 1.245635 0.922388 0.354898 0.122 Uiso 0.5 1 calc R U P A 2
 C15A C 1.3277(19) 1.0159(16) 0.3943(9) 0.101(4) Uani 0.5 1 d DG U P A 2
 H15A H 1.362484 1.024934 0.374561 0.121 Uiso 0.5 1 calc R U P A 2
 C16A C 1.3461(18) 1.0635(12) 0.4349(10) 0.101(4) Uani 0.5 1 d DG U P A 2
 H16A H 1.393569 1.105116 0.442873 0.121 Uiso 0.5 1 calc R U P A 2
 O83 O 0.8989(18) 0.4408(11) 0.2169(7) 0.078(3) Uani 0.5 1 d . U P D 2
 Pd28 Pd 0.7201(3) 0.7459(3) 0.3499(2) 0.0477(11) Uani 0.5 1 d . . P A 2
 Pd29 Pd 0.9034(3) 0.6350(3) 0.47391(18) 0.0528(11) Uani 0.5 1 d . . P A 2
 Pd30 Pd 0.7231(3) 0.5111(3) 0.4107(2) 0.0486(12) Uani 0.5 1 d . . P A 2
 O84 O 0.7326(18) 0.3294(12) 0.3650(8) 0.085(3) Uani 0.5 1 d . U P A 2
 Pd31 Pd 0.9554(7) 0.5370(5) 0.3201(3) 0.0540(16) Uani 0.5 1 d . . P A 2
 Pd32 Pd 1.0124(3) 0.7690(3) 0.4386(2) 0.0502(12) Uani 0.5 1 d . . P A 2
 O87 O 0.663(3) 0.386(2) 0.3317(13) 0.0713(19) Uani 0.25 1 d . U P . .
 Pd33 Pd 0.7513(8) 0.6826(9) 0.2587(6) 0.046(2) Uani 0.5 1 d . . P A 2
 C19A C 1.009(2) 0.8401(17) 0.5927(8) 0.147(5) Uani 0.5 1 d DG U P A 2
 C20A C 1.025(2) 0.9096(18) 0.6035(11) 0.147(5) Uani 0.5 1 d DG U P A 2
 H20A H 0.998949 0.928587 0.582619 0.177 Uiso 0.5 1 calc R U P A 2
 C21A C 1.079(3) 0.9513(13) 0.6447(13) 0.148(5) Uani 0.5 1 d DG U P A 2
 H21A H 1.090095 0.998838 0.652103 0.177 Uiso 0.5 1 calc R U P A 2
 C22A C 1.117(2) 0.924(2) 0.6752(9) 0.148(5) Uani 0.5 1 d DG U P A 2
 H22A H 1.153802 0.952038 0.703424 0.177 Uiso 0.5 1 calc R U P A 2
 C23A C 1.100(2) 0.854(2) 0.6644(11) 0.148(5) Uani 0.5 1 d DG U P A 2
 H23A H 1.126362 0.834985 0.685261 0.177 Uiso 0.5 1 calc R U P A 2
 C24A C 1.046(2) 0.8123(14) 0.6232(12) 0.148(5) Uani 0.5 1 d DG U P A 2
 H24A H 1.035216 0.764732 0.615777 0.177 Uiso 0.5 1 calc R U P A 2
 As15 As 0.9356(5) 0.7874(5) 0.5328(3) 0.072(2) Uani 0.5 1 d . . P A 1
 As4 As 0.9768(5) 0.7881(5) 0.5319(3) 0.0648(19) Uani 0.5 1 d . . P A 2
 K16 K 0.9692(11) 0.3530(7) 0.4352(5) 0.110(6) Uani 0.5 1 d . . P A 2

loop_
  _atom_site_aniso_label
  _atom_site_aniso_U_11
  _atom_site_aniso_U_22
  _atom_site_aniso_U_33
  _atom_site_aniso_U_23
  _atom_site_aniso_U_13
  _atom_site_aniso_U_12
 As12 0.0486(8) 0.0493(8) 0.0449(8) 0.0030(6) 0.0167(6) 0.0089(7)
 As13 0.0991(13) 0.0372(8) 0.0424(8) 0.0047(6) 0.0264(8) 0.0199(8)
 C1 0.278(17) 0.118(10) 0.119(11) 0.041(8) 0.096(10) 0.128(11)
 C2 0.281(17) 0.124(10) 0.127(11) 0.040(8) 0.089(10) 0.125(11)
 C3 0.283(17) 0.126(10) 0.127(11) 0.039(8) 0.090(10) 0.123(11)
 C4 0.283(17) 0.127(10) 0.128(11) 0.038(8) 0.093(10) 0.124(11)
 C5 0.283(17) 0.127(10) 0.128(11) 0.041(8) 0.093(10) 0.122(11)
 C6 0.281(17) 0.126(10) 0.127(11) 0.041(8) 0.094(10) 0.123(11)
 As1 0.230(3) 0.0467(10) 0.0456(10) 0.0109(8) 0.0503(14) 0.0556(14)
 C7 0.195(14) 0.070(7) 0.105(9) 0.051(7) 0.024(9) 0.054(8)
 C8 0.196(14) 0.069(8) 0.106(9) 0.057(7) 0.021(9) 0.056(8)
 C9 0.200(14) 0.078(8) 0.111(9) 0.052(7) 0.022(9) 0.051(8)
 C10 0.197(14) 0.077(8) 0.110(9) 0.053(7) 0.020(9) 0.054(8)
 C11 0.199(14) 0.079(8) 0.115(9) 0.049(7) 0.021(9) 0.054(8)
 C12 0.198(14) 0.077(8) 0.111(9) 0.055(7) 0.021(9) 0.052(8)
 As2 0.176(2) 0.0318(8) 0.0391(8) 0.0113(6) 0.0151(11) 0.0248(10)
 C13 0.100(5) 0.099(5) 0.100(5) 0.029(3) 0.027(3) 0.032(3)
 C14 0.101(5) 0.100(5) 0.101(5) 0.029(3) 0.027(3) 0.033(3)
 C15 0.100(5) 0.100(5) 0.101(5) 0.029(3) 0.027(3) 0.033(3)
 C16 0.100(5) 0.100(5) 0.101(5) 0.029(3) 0.027(3) 0.033(3)
 C17 0.100(5) 0.099(5) 0.100(5) 0.028(3) 0.027(3) 0.033(3)
 C18 0.099(5) 0.099(5) 0.100(5) 0.029(3) 0.028(3) 0.033(3)
 As3 0.071(3) 0.0323(15) 0.0511(18) 0.0054(12) -0.004(2) 0.0042(18)
 C19 0.149(5) 0.146(5) 0.145(5) 0.044(3) 0.039(3) 0.049(3)
 C20 0.148(5) 0.146(5) 0.146(5) 0.043(3) 0.039(3) 0.049(3)
 C21 0.149(5) 0.147(5) 0.146(5) 0.043(3) 0.040(3) 0.048(3)
 C22 0.148(5) 0.147(5) 0.146(5) 0.043(3) 0.039(3) 0.049(3)
 C23 0.149(5) 0.147(5) 0.146(5) 0.043(3) 0.039(3) 0.048(3)
 C24 0.148(5) 0.146(5) 0.146(5) 0.043(3) 0.040(3) 0.049(3)
 C25 0.148(12) 0.146(12) 0.193(13) 0.111(11) 0.089(10) 0.068(9)
 C26 0.152(12) 0.149(12) 0.199(13) 0.106(11) 0.091(10) 0.066(9)
 C27 0.153(12) 0.151(12) 0.198(13) 0.106(11) 0.090(10) 0.066(9)
 C28 0.153(12) 0.149(12) 0.197(13) 0.106(11) 0.089(10) 0.066(9)
 C29 0.155(12) 0.152(12) 0.199(13) 0.101(11) 0.088(10) 0.066(10)
 C30 0.154(12) 0.150(12) 0.197(13) 0.104(11) 0.090(10) 0.065(10)
 As5 0.0767(12) 0.0687(11) 0.0651(11) 0.0309(9) -0.0031(9) -0.0073(9)
 C33 0.082(4) 0.080(4) 0.080(4) 0.026(3) 0.019(3) 0.026(3)
 C32 0.082(4) 0.080(4) 0.079(4) 0.026(3) 0.020(3) 0.026(3)
 C31 0.081(4) 0.079(4) 0.079(4) 0.026(3) 0.020(3) 0.026(3)
 C36 0.082(4) 0.081(4) 0.081(4) 0.027(3) 0.020(3) 0.026(3)
 C35 0.083(4) 0.081(4) 0.081(4) 0.026(3) 0.020(3) 0.026(3)
 C34 0.082(4) 0.081(4) 0.080(4) 0.027(3) 0.021(3) 0.026(3)
 As6 0.097(4) 0.039(2) 0.039(2) 0.0180(15) 0.006(3) 0.011(3)
 C37 0.081(7) 0.116(8) 0.072(6) 0.040(6) 0.023(5) 0.049(6)
 C42 0.086(7) 0.122(8) 0.078(6) 0.038(6) 0.015(5) 0.048(6)
 C41 0.092(7) 0.125(8) 0.080(6) 0.037(6) 0.014(6) 0.043(7)
 C40 0.090(7) 0.123(8) 0.077(6) 0.042(6) 0.020(5) 0.044(7)
 C39 0.093(7) 0.122(8) 0.082(6) 0.042(6) 0.014(6) 0.045(6)
 C38 0.090(7) 0.122(8) 0.079(6) 0.040(6) 0.016(5) 0.044(7)
 As7 0.0544(9) 0.0631(10) 0.0512(9) 0.0143(7) 0.0115(7) 0.0193(8)
 C43 0.076(7) 0.149(10) 0.178(12) 0.092(9) 0.084(8) 0.047(7)
 C44 0.079(8) 0.153(10) 0.186(12) 0.090(9) 0.080(8) 0.048(7)
 C45 0.084(8) 0.155(10) 0.188(12) 0.088(9) 0.077(8) 0.048(7)
 C46 0.083(8) 0.154(10) 0.185(12) 0.085(9) 0.082(8) 0.047(7)
 C47 0.084(8) 0.155(10) 0.184(12) 0.087(9) 0.079(8) 0.046(7)
 C48 0.082(8) 0.156(10) 0.185(12) 0.088(9) 0.077(8) 0.045(7)
 As8 0.0672(11) 0.0772(12) 0.0784(12) 0.0274(10) 0.0395(10) 0.0283(9)
 C49 0.126(10) 0.081(8) 0.091(9) 0.032(7) -0.004(7) -0.022(8)
 C50 0.126(10) 0.081(8) 0.092(9) 0.032(7) -0.005(8) -0.022(8)
 C51 0.126(10) 0.082(8) 0.092(9) 0.032(7) -0.005(8) -0.022(8)
 C52 0.127(10) 0.083(8) 0.093(9) 0.031(7) -0.005(8) -0.023(8)
 C53 0.126(10) 0.082(8) 0.094(9) 0.031(7) -0.005(8) -0.022(8)
 C54 0.126(10) 0.082(8) 0.093(9) 0.032(7) -0.005(8) -0.022(8)
 As9 0.0671(10) 0.0405(8) 0.0483(8) 0.0042(6) 0.0191(7) 0.0023(7)
 C55 0.073(6) 0.067(6) 0.043(5) -0.001(4) 0.005(4) 0.023(5)
 C56 0.078(6) 0.071(6) 0.047(5) -0.002(5) 0.001(5) 0.020(5)
 C57 0.081(6) 0.072(6) 0.051(5) -0.001(5) -0.001(5) 0.018(5)
 C58 0.076(6) 0.074(6) 0.045(5) -0.001(5) 0.001(5) 0.028(5)
 C59 0.075(6) 0.078(6) 0.046(5) -0.001(5) 0.005(5) 0.020(5)
 C60 0.075(6) 0.076(6) 0.044(5) -0.001(5) 0.007(5) 0.018(5)
 As10 0.0621(9) 0.0398(8) 0.0357(7) -0.0028(6) 0.0121(6) 0.0061(7)
 C61 0.229(19) 0.304(19) 0.203(16) 0.210(14) 0.080(14) 0.123(16)
 C66A 0.236(19) 0.312(19) 0.211(16) 0.204(14) 0.077(14) 0.117(16)
 C65A 0.237(19) 0.312(19) 0.209(16) 0.203(14) 0.079(14) 0.116(16)
 C64A 0.233(19) 0.308(19) 0.206(16) 0.207(14) 0.079(14) 0.119(16)
 C63A 0.237(19) 0.312(19) 0.211(16) 0.203(14) 0.075(14) 0.117(16)
 C62A 0.237(19) 0.311(19) 0.209(16) 0.206(14) 0.078(14) 0.115(16)
 As11 0.0850(12) 0.0433(8) 0.0439(8) 0.0129(6) 0.0129(8) 0.0162(8)
 C67 0.116(10) 0.40(2) 0.164(13) 0.149(15) 0.101(11) 0.119(14)
 C68 0.123(10) 0.40(2) 0.170(13) 0.146(15) 0.099(11) 0.115(14)
 C69 0.125(10) 0.40(2) 0.169(13) 0.146(15) 0.098(11) 0.117(14)
 C70 0.121(10) 0.40(2) 0.168(13) 0.147(15) 0.102(11) 0.115(14)
 C71 0.123(10) 0.40(2) 0.173(13) 0.145(15) 0.098(11) 0.116(14)
 C72 0.121(10) 0.40(2) 0.170(13) 0.146(15) 0.100(11) 0.118(14)
 C73 0.077(7) 0.042(5) 0.031(5) 0.006(4) 0.011(5) 0.015(5)
 C74 0.081(7) 0.047(5) 0.033(5) 0.007(4) 0.007(5) 0.010(5)
 C75 0.078(7) 0.045(5) 0.034(5) 0.006(4) 0.015(5) 0.012(5)
 C76 0.080(7) 0.041(5) 0.029(5) 0.009(4) 0.015(5) 0.011(5)
 C77 0.136(10) 0.047(6) 0.062(7) 0.010(5) 0.063(7) 0.026(6)
 C78 0.139(10) 0.049(6) 0.060(6) 0.010(5) 0.059(7) 0.025(6)
 C79 0.142(10) 0.051(6) 0.062(6) 0.008(5) 0.061(7) 0.027(6)
 C80 0.141(10) 0.051(6) 0.058(6) 0.011(5) 0.058(7) 0.026(6)
 C81 0.071(7) 0.050(6) 0.056(6) 0.019(5) -0.002(5) 0.001(5)
 C82 0.071(7) 0.057(6) 0.064(6) 0.014(5) -0.003(6) 0.001(6)
 C83 0.069(7) 0.054(6) 0.063(6) 0.019(5) -0.006(6) 0.003(5)
 C84 0.073(7) 0.053(6) 0.061(6) 0.023(5) -0.003(6) 0.000(5)
C1A 0.137(5) 0.069(5) 0.074(5) 0.003(4) 0.020(5) 0.012(5)
 C2A 0.109(5) 0.074(4) 0.077(5) 0.004(4) 0.014(4) 0.016(4)
 K1 0.104(4) 0.069(3) 0.127(4) -0.017(3) 0.032(3) 0.011(3)
 K2 0.108(3) 0.052(2) 0.065(2) -0.0072(17) 0.043(2) 0.011(2)
 K11 0.107(9) 0.049(5) 0.065(6) 0.010(4) -0.020(7) 0.025(7)
 O1 0.080(4) 0.047(3) 0.046(3) 0.003(3) 0.019(3) 0.010(3)
 O2 0.082(3) 0.052(3) 0.047(3) 0.003(3) 0.012(3) 0.016(3)
 O3 0.078(4) 0.063(3) 0.055(3) 0.009(3) 0.011(3) 0.020(3)
 O4 0.078(4) 0.056(3) 0.053(3) 0.012(3) 0.009(3) 0.019(3)
 O5 0.075(4) 0.066(4) 0.060(4) 0.015(3) 0.019(3) 0.020(3)
 O6 0.079(4) 0.046(3) 0.045(3) 0.003(3) 0.021(3) 0.011(3)
 O7 0.082(4) 0.050(3) 0.054(3) 0.010(3) 0.013(3) 0.009(3)
 O8 0.078(4) 0.053(3) 0.060(3) 0.009(3) 0.019(3) 0.009(3)
 O9 0.081(4) 0.048(3) 0.056(3) 0.011(3) 0.014(3) 0.015(3)
 O10 0.092(4) 0.056(3) 0.053(3) 0.015(3) 0.010(3) 0.012(3)
 O11 0.094(3) 0.052(3) 0.050(3) 0.010(3) 0.018(3) 0.020(3)
 O12 0.088(4) 0.065(3) 0.060(3) 0.008(3) 0.028(3) 0.014(3)
 O13 0.073(4) 0.064(4) 0.066(4) 0.009(3) 0.025(3) 0.014(3)
 O14 0.078(4) 0.071(4) 0.068(4) 0.016(3) 0.024(3) 0.017(3)
 O15 0.078(3) 0.048(3) 0.047(3) 0.011(3) 0.020(3) 0.014(3)
 O16 0.071(4) 0.050(3) 0.048(3) 0.001(3) 0.024(3) 0.014(3)
 O17 0.076(4) 0.054(3) 0.051(3) 0.009(3) 0.019(3) 0.018(3)
 O18 0.074(3) 0.044(3) 0.047(3) 0.009(2) 0.021(2) 0.017(2)
 O19 0.073(3) 0.044(3) 0.043(3) 0.009(2) 0.020(2) 0.016(2)
 O20 0.073(3) 0.048(3) 0.044(2) 0.010(2) 0.021(2) 0.020(2)
 O21 0.079(3) 0.051(3) 0.049(3) 0.010(2) 0.024(2) 0.019(2)
 O22 0.085(3) 0.046(3) 0.043(2) 0.011(2) 0.027(2) 0.018(2)
 O23 0.083(3) 0.045(2) 0.045(2) 0.008(2) 0.019(2) 0.018(2)
 O24 0.081(3) 0.045(2) 0.043(2) 0.012(2) 0.020(2) 0.017(2)
 O25 0.073(3) 0.042(3) 0.040(3) 0.010(2) 0.020(2) 0.022(2)
 O26 0.073(3) 0.043(2) 0.042(2) 0.007(2) 0.020(2) 0.020(2)
 O27 0.085(3) 0.046(3) 0.042(3) 0.013(3) 0.016(3) 0.015(3)
 O28 0.082(3) 0.047(3) 0.047(3) 0.015(3) 0.014(3) 0.017(3)
 O29 0.098(3) 0.053(3) 0.050(3) 0.008(3) 0.032(3) 0.018(3)
 O30 0.102(3) 0.050(3) 0.048(3) 0.009(3) 0.025(3) 0.020(3)
 O31 0.096(3) 0.057(3) 0.054(3) 0.013(3) 0.009(3) 0.012(3)
 O32 0.085(3) 0.049(3) 0.049(3) 0.012(3) 0.012(3) 0.016(3)
 O33 0.108(3) 0.055(3) 0.060(3) 0.021(3) 0.010(3) 0.010(3)
 O34 0.114(3) 0.053(3) 0.052(3) 0.016(3) 0.008(3) 0.013(3)
 O35 0.126(4) 0.052(3) 0.052(3) 0.019(3) 0.005(3) 0.008(3)
 O36 0.125(3) 0.053(3) 0.049(3) 0.014(3) 0.018(3) 0.013(3)
 O37 0.151(5) 0.050(4) 0.048(4) 0.012(3) 0.001(4) 0.010(4)
 O38 0.118(3) 0.051(3) 0.048(3) 0.009(3) 0.029(3) 0.015(3)
 O39 0.123(3) 0.048(3) 0.049(3) 0.008(3) 0.025(3) 0.018(3)
 O40 0.107(3) 0.042(3) 0.039(3) 0.012(3) 0.015(3) 0.017(3)
 O41 0.099(3) 0.043(3) 0.041(3) 0.011(3) 0.014(3) 0.015(3)
 O42 0.113(4) 0.060(4) 0.058(4) 0.024(3) 0.008(4) 0.005(4)
 O43 0.109(3) 0.053(3) 0.048(3) 0.012(3) 0.011(3) 0.006(3)
 O44 0.117(4) 0.064(4) 0.054(4) 0.011(4) 0.009(4) -0.008(4)
 O45 0.144(4) 0.051(4) 0.049(3) 0.008(3) 0.023(4) 0.023(4)
 O46 0.147(4) 0.050(3) 0.050(3) 0.000(3) 0.019(4) 0.016(3)
 O47 0.136(4) 0.050(3) 0.051(3) 0.004(3) 0.029(3) 0.020(4)
 O48 0.120(4) 0.041(3) 0.044(3) 0.014(3) 0.017(3) 0.017(3)
 O49 0.141(4) 0.044(3) 0.058(4) 0.013(3) -0.001(4) 0.012(4)
 O50 0.139(4) 0.047(3) 0.052(3) 0.010(3) 0.018(3) 0.021(3)
 O51 0.149(5) 0.052(4) 0.048(4) 0.007(3) 0.000(4) 0.008(4)
 O52 0.156(5) 0.053(4) 0.043(4) 0.005(3) 0.005(4) 0.006(4)
 O53 0.151(4) 0.053(4) 0.042(4) -0.002(3) 0.014(4) 0.008(4)
 O54 0.131(4) 0.058(4) 0.057(4) 0.009(3) 0.004(4) -0.006(4)
 O55 0.143(4) 0.052(4) 0.062(4) 0.007(3) -0.002(4) 0.000(4)
 O56 0.143(4) 0.049(4) 0.050(3) 0.008(3) 0.000(4) 0.002(4)
 O57 0.130(3) 0.041(2) 0.044(2) 0.009(2) 0.012(3) 0.012(3)
 O58 0.133(3) 0.043(3) 0.042(3) 0.008(2) 0.019(3) 0.015(3)
 O59 0.138(3) 0.044(3) 0.042(3) 0.010(2) 0.010(3) 0.008(3)
 O60 0.133(3) 0.044(3) 0.046(3) 0.010(2) 0.004(3) 0.006(3)
 O61 0.112(3) 0.036(3) 0.038(3) 0.011(2) 0.016(3) 0.013(3)
 O62 0.116(3) 0.045(3) 0.043(3) 0.014(2) 0.008(3) 0.009(3)
 O63 0.121(3) 0.041(3) 0.039(3) 0.009(2) 0.022(3) 0.014(3)
 O64 0.127(3) 0.043(3) 0.043(3) 0.010(2) 0.013(3) 0.012(3)
 O65 0.116(3) 0.042(2) 0.044(2) 0.015(2) 0.013(2) 0.010(2)
 O66 0.075(4) 0.054(3) 0.048(3) -0.002(3) 0.021(3) 0.011(3)
 O1A 0.096(5) 0.042(4) 0.045(4) 0.006(3) 0.018(4) 0.009(4)
 O2A 0.114(5) 0.044(4) 0.045(4) 0.007(3) 0.018(4) 0.015(4)
 Pd1 0.063(5) 0.0303(17) 0.0290(19) 0.0052(13) 0.009(3) 0.011(4)
 Pd2 0.108(4) 0.0309(17) 0.0345(17) 0.0066(13) 0.027(3) 0.025(3)
 Pd3 0.1705(15) 0.0327(6) 0.0343(6) 0.0054(5) 0.0348(8) 0.0277(7)
 Pd4 0.0819(8) 0.0344(6) 0.0319(5) 0.0055(4) 0.0010(5) 0.0004(5)
 Pd5 0.064(3) 0.0293(13) 0.0381(14) 0.0070(10) 0.0035(18) 0.0096(18)
 Pd6 0.084(3) 0.0326(14) 0.0306(13) 0.0025(10) 0.014(2) 0.018(2)
 Pd7 0.070(3) 0.0334(14) 0.0296(16) 0.0081(11) 0.019(2) 0.013(2)
 Pd8 0.1365(13) 0.0308(6) 0.0371(6) 0.0111(5) -0.0040(7) 0.0039(7)
 Pd9 0.064(4) 0.0285(19) 0.039(2) 0.0071(15) 0.006(2) 0.0149(18)
 Pd10 0.065(3) 0.0280(13) 0.0346(16) 0.0032(10) 0.0057(17) 0.0120(17)
 Pd11 0.084(4) 0.0324(15) 0.0321(15) 0.0033(11) -0.001(3) 0.000(3)
 Pd12 0.095(3) 0.0323(14) 0.0276(13) 0.0053(10) 0.006(2) 0.007(3)
 Pd13 0.0774(8) 0.0463(6) 0.0500(6) 0.0100(5) 0.0343(6) 0.0219(6)
 Pd14 0.0543(7) 0.0604(7) 0.0544(7) 0.0165(5) 0.0235(5) 0.0198(6)
 Pd15 0.0526(6) 0.0412(6) 0.0394(5) 0.0068(4) 0.0113(5) 0.0142(5)
 Pd16 0.0870(9) 0.0373(6) 0.0391(6) 0.0073(4) 0.0256(6) 0.0200(6)
 Pd17 0.0568(7) 0.0467(6) 0.0506(6) 0.0068(5) 0.0220(5) 0.0111(5)
 Pd18 0.0542(7) 0.0440(6) 0.0379(5) 0.0015(4) 0.0099(5) 0.0117(5)
 Pd19 0.0516(6) 0.0360(5) 0.0344(5) 0.0041(4) 0.0121(4) 0.0090(4)
 Pd20 0.0599(7) 0.0446(6) 0.0373(5) 0.0077(5) 0.0048(5) 0.0069(5)
 Pd21 0.0622(7) 0.0349(5) 0.0399(6) 0.0047(4) 0.0139(5) 0.0102(5)
 Pd22 0.0570(7) 0.0344(5) 0.0380(5) 0.0006(4) 0.0155(5) 0.0068(5)
 Pd23 0.0487(6) 0.0381(5) 0.0346(5) -0.0021(4) 0.0131(4) 0.0078(4)
 Pd24 0.0512(6) 0.0395(6) 0.0380(5) 0.0033(4) 0.0076(5) 0.0093(5)
 Sr1 0.1331(15) 0.0253(6) 0.0274(6) 0.0036(5) 0.0063(8) 0.0048(7)
 Sr2 0.0544(8) 0.0344(6) 0.0342(6) 0.0027(5) 0.0143(6) 0.0109(6)
 K4 0.091(6) 0.077(5) 0.099(6) 0.013(4) 0.054(5) 0.046(5)
 K5 0.078(13) 0.022(6) 0.020(5) 0.007(4) 0.015(6) -0.008(7)
 K6 0.35(2) 0.151(11) 0.111(8) 0.099(8) 0.150(12) 0.170(13)
 K7 0.180(13) 0.125(10) 0.100(8) 0.048(7) 0.023(8) 0.001(9)
 K8 0.193(13) 0.145(11) 0.154(11) 0.084(9) 0.124(11) 0.078(10)
 K9 0.256(16) 0.029(4) 0.144(10) 0.009(5) -0.002(10) 0.025(7)
 O1W 0.123(7) 0.082(6) 0.067(5) 0.043(5) 0.021(5) 0.023(5)
 Pd25 0.084(4) 0.050(3) 0.0324(16) 0.0062(19) 0.005(2) -0.019(2)
 Pd26 0.119(5) 0.0280(16) 0.043(2) 0.0077(13) -0.015(3) -0.006(3)
 As14 0.100(6) 0.042(3) 0.050(3) 0.014(3) -0.019(4) -0.025(3)
 O67 0.108(7) 0.049(6) 0.039(6) 0.012(5) 0.020(6) 0.016(6)
 As30 0.110(5) 0.038(2) 0.035(2) 0.0135(15) 0.022(4) 0.017(4)
 C33A 0.082(4) 0.081(4) 0.079(4) 0.026(3) 0.021(3) 0.026(3)
 C32A 0.081(4) 0.079(4) 0.079(4) 0.026(3) 0.021(3) 0.025(3)
 C31A 0.081(4) 0.080(4) 0.079(4) 0.025(3) 0.022(3) 0.026(3)
 C36A 0.083(4) 0.082(4) 0.081(4) 0.027(3) 0.020(3) 0.026(3)
 C35A 0.082(4) 0.081(4) 0.081(4) 0.027(3) 0.021(3) 0.026(3)
 C34A 0.081(4) 0.080(4) 0.079(4) 0.027(3) 0.020(3) 0.027(3)
 O68 0.141(5) 0.045(4) 0.056(4) 0.000(4) 0.007(4) 0.014(4)
 C49A 0.126(10) 0.081(8) 0.091(9) 0.032(7) -0.004(7) -0.022(8)
 C50A 0.128(10) 0.084(8) 0.095(9) 0.030(7) -0.005(8) -0.023(8)
 C51A 0.128(10) 0.084(8) 0.095(9) 0.030(7) -0.006(8) -0.023(8)
 C52A 0.127(10) 0.083(8) 0.094(9) 0.031(7) -0.005(8) -0.022(8)
 C53A 0.128(10) 0.083(8) 0.094(9) 0.031(7) -0.005(8) -0.022(8)
 C54A 0.128(10) 0.083(8) 0.094(9) 0.030(7) -0.005(8) -0.022(8)
 O69 0.084(10) 0.066(9) 0.078(10) 0.029(8) 0.021(9) 0.020(8)
 O70 0.081(7) 0.063(6) 0.055(6) 0.015(6) 0.013(6) 0.020(6)
 O71 0.089(7) 0.059(7) 0.052(6) 0.008(6) 0.025(6) 0.014(6)
 O72 0.105(3) 0.057(3) 0.052(3) 0.011(3) 0.014(3) 0.010(3)
 O73 0.121(6) 0.062(6) 0.064(6) 0.014(5) 0.003(6) 0.010(5)
 K10 0.063(11) 0.053(10) 0.15(2) 0.044(14) 0.056(14) 0.028(8)
 O74 0.108(6) 0.057(5) 0.060(5) 0.011(5) 0.022(5) 0.018(5)
 O75 0.102(8) 0.080(8) 0.067(7) 0.021(7) 0.025(7) 0.022(7)
 O76 0.102(6) 0.054(6) 0.059(6) 0.008(5) 0.010(6) 0.012(6)
 O77 0.156(7) 0.051(6) 0.058(6) 0.009(6) -0.002(6) 0.022(6)
 O78 0.190(14) 0.041(10) 0.100(12) -0.010(10) 0.021(12) 0.022(11)
 O79 0.118(10) 0.073(9) 0.073(9) 0.022(8) 0.008(8) 0.016(8)
 O82 0.100(8) 0.052(8) 0.061(8) 0.023(7) 0.006(8) 0.013(8)
 O80 0.098(7) 0.070(7) 0.070(7) 0.015(7) 0.016(7) 0.015(7)
 O81 0.084(6) 0.053(6) 0.055(6) 0.019(6) 0.011(6) 0.020(6)
 Pd27 0.091(4) 0.0306(14) 0.0294(14) -0.0020(10) 0.017(3) 0.010(3)
 C17A 0.102(5) 0.100(5) 0.102(5) 0.028(3) 0.027(3) 0.032(3)
 C18A 0.102(5) 0.101(5) 0.101(5) 0.029(3) 0.028(3) 0.032(3)
 C13A 0.101(5) 0.099(5) 0.099(5) 0.029(3) 0.027(3) 0.032(3)
 C14A 0.101(5) 0.100(5) 0.102(5) 0.028(3) 0.027(3) 0.032(3)
 C15A 0.101(5) 0.100(5) 0.101(5) 0.029(3) 0.028(3) 0.032(3)
 C16A 0.101(5) 0.100(5) 0.101(5) 0.029(3) 0.027(3) 0.032(3)
 O83 0.102(5) 0.056(5) 0.054(5) 0.012(5) 0.010(5) 0.006(5)
 Pd28 0.072(3) 0.0346(15) 0.0363(14) 0.0103(11) 0.016(2) 0.017(2)
 Pd29 0.084(3) 0.0304(13) 0.0279(13) 0.0063(9) 0.000(2) 0.008(2)
 Pd30 0.068(3) 0.0352(14) 0.0346(14) 0.0094(10) 0.010(2) 0.008(2)
 O84 0.114(5) 0.059(5) 0.057(5) 0.011(4) 0.013(5) 0.006(5)
 Pd31 0.057(3) 0.050(4) 0.056(4) 0.023(3) 0.014(2) 0.014(2)
 Pd32 0.072(3) 0.0289(14) 0.0334(15) 0.0031(10) 0.000(2) 0.006(2)
 O87 0.106(3) 0.050(3) 0.048(3) 0.011(3) 0.019(3) 0.014(3)
 Pd33 0.072(6) 0.0312(18) 0.0272(17) 0.0029(12) 0.014(4) 0.008(4)
 C19A 0.149(5) 0.146(5) 0.146(5) 0.043(3) 0.039(3) 0.049(3)
 C20A 0.149(6) 0.146(5) 0.146(5) 0.043(3) 0.039(3) 0.049(3)
 C21A 0.149(5) 0.147(5) 0.146(5) 0.043(3) 0.039(3) 0.049(3)
 C22A 0.149(6) 0.147(5) 0.146(5) 0.043(3) 0.039(3) 0.049(3)
 C23A 0.149(5) 0.147(5) 0.146(5) 0.043(3) 0.039(3) 0.049(3)
 C24A 0.149(5) 0.147(5) 0.146(5) 0.043(3) 0.039(3) 0.049(3)
 As15 0.125(6) 0.037(2) 0.0255(19) -0.0039(14) 0.008(4) 0.003(4)
 As4 0.106(5) 0.038(2) 0.031(2) 0.0025(15) 0.004(4) 0.011(4)
 K16 0.183(16) 0.055(6) 0.056(7) 0.004(4) -0.042(10) 0.046(11)

_geom_special_details
;
 All esds (except the esd in the dihedral angle between two l.s. planes)
 are estimated using the full covariance matrix.  The cell esds are taken
 into account individually in the estimation of esds in distances, angles
 and torsion angles; correlations between esds in cell parameters are only
 used when they are defined by crystal symmetry.  An approximate (isotropic)
 treatment of cell esds is used for estimating esds involving l.s. planes.
;
loop_
  _geom_bond_atom_site_label_1
  _geom_bond_atom_site_label_2
  _geom_bond_distance
  _geom_bond_site_symmetry_2
  _geom_bond_publ_flag
 As12 C67 1.883(11) . ?
 As12 K1 3.937(5) . ?
 As12 O15 1.689(10) . ?
 As12 O16 1.678(10) . ?
 As12 O17 1.666(10) . ?
 As13 C1A 1.934(14) . ?
 As13 C2A 1.959(14) . ?
 As13 O1A 1.661(11) . ?
 As13 O2A 1.679(10) . ?
 C1 C2 1.3900 . ?
 C1 C6 1.3900 . ?
 C1 As1 1.871(13) . ?
 C2 H2 0.9500 . ?
 C2 C3 1.3900 . ?
 C3 H3 0.9500 . ?
 C3 C4 1.3900 . ?
 C4 H4 0.9500 . ?
 C4 C5 1.3900 . ?
 C5 H5 0.9500 . ?
 C5 C6 1.3900 . ?
 C6 H6 0.9500 . ?
 As1 O45 1.682(11) . ?
 As1 O46 1.699(14) . ?
 As1 O47 1.739(11) . ?
 As1 Pd2 2.985(6) . ?
 As1 Pd27 2.874(6) . ?
 C7 C8 1.3900 . ?
 C7 C12 1.3900 . ?
 C7 As2 1.863(10) . ?
 C8 H8 0.9500 . ?
 C8 C9 1.3900 . ?
 C9 H9 0.9500 . ?
 C9 C10 1.3900 . ?
 C10 H10 0.9500 . ?
 C10 C11 1.3900 . ?
 C11 H11 0.9500 . ?
 C11 C12 1.3900 . ?
 C12 H12 0.9500 . ?
 As2 O48 1.677(10) . ?
 As2 O49 1.734(13) . ?
 As2 O50 1.670(13) . ?
 As2 Pd26 2.952(6) . ?
 As2 Pd28 3.086(7) . ?
 As2 Pd33 3.068(17) . ?
 C13 C14 1.3900 . ?
 C13 C18 1.3900 . ?
 C13 As3 1.92(2) . ?
 C14 H14 0.9500 . ?
 C14 C15 1.3900 . ?
 C15 H15 0.9500 . ?
 C15 C16 1.3900 . ?
 C16 H16 0.9500 . ?
 C16 C17 1.3900 . ?
 C17 H17 0.9500 . ?
 C17 C18 1.3900 . ?
 C18 H18 0.9500 . ?
 As3 O54 1.569(14) . ?
 As3 O55 1.808(17) . ?
 As3 O56 1.744(13) . ?
 As3 K7 3.767(14) . ?
 C19 C20 1.3900 . ?
 C19 C24 1.3900 . ?
 C19 As15 1.95(2) . ?
 C20 H20 0.9500 . ?
 C20 C21 1.3900 . ?
 C21 H21 0.9500 . ?
 C21 C22 1.3900 . ?
 C22 H22 0.9500 . ?
 C22 C23 1.3900 . ?
 C23 H23 0.9500 . ?
 C23 C24 1.3900 . ?
 C24 H24 0.9500 . ?
 C25 C26 1.3900 . ?
 C25 C30 1.3900 . ?
 C25 As5 1.894(13) . ?
 C26 H26 0.9500 . ?
 C26 C27 1.3900 . ?
 C27 H27 0.9500 . ?
 C27 C28 1.3900 . ?
 C28 H28 0.9500 . ?
 C28 C29 1.3900 . ?
 C29 H29 0.9500 . ?
 C29 C30 1.3900 . ?
 C30 H30 0.9500 . ?
 As5 O42 1.698(11) . ?
 As5 O43 1.682(12) . ?
 As5 O44 1.658(12) . ?
 As5 Pd9 3.054(11) . ?
 As5 Pd10 2.980(5) . ?
 C33 H33 0.9500 . ?
 C33 C32 1.3900 . ?
 C33 C34 1.3900 . ?
 C32 H32 0.9500 . ?
 C32 C31 1.3900 . ?
 C31 C36 1.3900 . ?
 C31 As6 1.875(18) . ?
 C31 K11 3.52(3) . ?
 C36 H36 0.9500 . ?
 C36 C35 1.3900 . ?
 C35 H35 0.9500 . ?
 C35 C34 1.3900 . ?
 C34 H34 0.9500 . ?
 As6 K11 3.484(16) . ?
 As6 O35 1.410(15) . ?
 As6 O36 2.040(15) . ?
 As6 O37 1.701(13) . ?
 As6 Pd8 2.993(7) . ?
 C37 C42 1.3900 . ?
 C37 C38 1.3900 . ?
 C37 As7 1.893(8) . ?
 C42 H42 0.9500 . ?
 C42 C41 1.3900 . ?
 C41 H41 0.9500 . ?
 C41 C40 1.3900 . ?
 C40 H40 0.9500 . ?
 C40 C39 1.3900 . ?
 C39 H39 0.9500 . ?
 C39 C38 1.3900 . ?
 C38 H38 0.9500 . ?
 As7 O3 1.681(11) . ?
 As7 O4 1.683(11) . ?
 As7 O5 1.692(11) . ?
 C43 C44 1.3900 . ?
 C43 C48 1.3900 . ?
 C43 As8 1.882(9) . ?
 C44 H44 0.9500 . ?
 C44 C45 1.3900 . ?
 C45 H45 0.9500 . ?
 C45 C46 1.3900 . ?
 C46 H46 0.9500 . ?
 C46 C47 1.3900 . ?
 C47 H47 0.9500 . ?
 C47 C48 1.3900 . ?
 C48 H48 0.9500 . ?
 As8 O12 1.703(11) . ?
 As8 O13 1.663(11) . ?
 As8 O14 1.707(12) . ?
 As8 K4 3.941(8) . ?
 C49 C50 1.3900 . ?
 C49 C54 1.3900 . ?
 C49 As9 1.871(13) . ?
 C50 H50 0.9500 . ?
 C50 C51 1.3900 . ?
 C51 H51 0.9500 . ?
 C51 C52 1.3900 . ?
 C52 H52 0.9500 . ?
 C52 C53 1.3900 . ?
 C53 H53 0.9500 . ?
 C53 C54 1.3900 . ?
 C54 H54 0.9500 . ?
 As9 O6 1.683(10) . ?
 As9 O7 1.692(11) . ?
 As9 O8 1.681(12) . ?
 As9 K8 3.950(11) . ?
 As9 C49A 1.870(13) . ?
 C55 C56 1.3900 . ?
 C55 C60 1.3900 . ?
 C55 As10 1.913(7) . ?
 C56 H56 0.9500 . ?
 C56 C57 1.3900 . ?
 C57 H57 0.9500 . ?
 C57 C58 1.3900 . ?
 C58 H58 0.9500 . ?
 C58 C59 1.3900 . ?
 C59 H59 0.9500 . ?
 C59 C60 1.3900 . ?
 C60 H60 0.9500 . ?
 As10 O1 1.681(10) . ?
 As10 O2 1.683(11) . ?
 As10 O66 1.677(11) . ?
 As10 K6 3.789(10) . ?
 C61 C66A 1.3900 . ?
 C61 C62A 1.3900 . ?
 C61 As11 1.891(13) . ?
 C66A H66A 0.9500 . ?
 C66A C65A 1.3900 . ?
 C65A H65A 0.9500 . ?
 C65A C64A 1.3900 . ?
 C64A H64A 0.9500 . ?
 C64A C63A 1.3900 . ?
 C63A H63A 0.9500 . ?
 C63A C62A 1.3900 . ?
 C62A H62A 0.9500 . ?
 As11 O9 1.655(10) . ?
 As11 O10 1.676(12) . ?
 As11 O11 1.687(11) . ?
 C67 C68 1.3900 . ?
 C67 C72 1.3900 . ?
 C68 H68 0.9500 . ?
 C68 C69 1.3900 . ?
 C69 H69 0.9500 . ?
 C69 C70 1.3900 . ?
 C70 H70 0.9500 . ?
 C70 C71 1.3900 . ?
 C71 H71 0.9500 . ?
 C71 C72 1.3900 . ?
 C72 H72 0.9500 . ?
 C73 C74 1.51(2) . ?
 C73 O27 1.256(18) . ?
 C73 O28 1.260(18) . ?
 C74 H74A 0.9900 . ?
 C74 H74B 0.9900 . ?
 C74 C75 1.49(2) . ?
 C75 H75A 0.9900 . ?
 C75 H75B 0.9900 . ?
 C75 C76 1.499(18) . ?
 C76 O40 1.263(17) . ?
 C76 O41 1.241(18) . ?
 C77 C78 1.54(2) . ?
 C77 O29 1.24(2) . ?
 C77 O30 1.29(2) . ?
 C78 H78A 0.9900 . ?
 C78 H78B 0.9900 . ?
 C78 C79 1.53(2) . ?
 C79 H79A 0.9900 . ?
 C79 H79B 0.9900 . ?
 C79 C80 1.51(3) . ?
 C80 O38 1.24(2) . ?
 C80 O39 1.31(2) . ?
 C81 C82 1.49(2) . ?
 C81 O31 1.262(19) . ?
 C81 O32 1.248(18) . ?
 C82 H82A 0.9900 . ?
 C82 H82B 0.9900 . ?
 C82 C83 1.49(2) . ?
 C83 H83A 0.9900 . ?
 C83 H83B 0.9900 . ?
 C83 C84 1.50(2) . ?
 C83 K16 3.33(2) . ?
 C84 O33 1.267(18) . ?
 C84 O34 1.26(2) . ?
 C84 K16 3.39(2) . ?
 K1 O15 2.859(11) . ?
 K1 O27 3.099(13) . ?
 K1 O41 2.724(12) . ?
 K1 O43 3.095(11) . ?
 K1 Pd4 3.675(5) . ?
 K1 Pd19 3.592(5) . ?
 K1 O76 2.86(3) . ?
 K1 O83 2.47(2) . ?
 K2 O1 2.710(11) 2_655 ?
 K2 O6 2.676(10) 2_655 ?
 K2 O16 2.717(10) . ?
 K2 O66 2.677(11) . ?
 K2 Pd22 3.844(4) 2_655 ?
 K2 Pd23 3.827(4) . ?
 K2 O82 2.70(3) . ?
 K11 O34 2.85(2) . ?
 K11 O35 2.493(19) . ?
 K11 O37 3.022(19) 2_766 ?
 K11 O52 3.01(2) 2_766 ?
 K11 Pd8 3.749(15) . ?
 K11 Pd12 3.943(14) 2_766 ?
 K11 K5 4.39(2) . ?
 K11 O72 2.63(3) . ?
 K11 O73 2.30(3) . ?
 O1 Pd22 2.025(9) . ?
 O2 Pd18 2.033(10) . ?
 O2 K6 2.670(14) . ?
 O3 Pd18 2.022(11) . ?
 O3 K6 2.864(15) . ?
 O4 Pd15 2.007(11) . ?
 O5 Pd14 2.025(11) . ?
 O6 Pd22 2.026(10) . ?
 O7 Pd21 2.028(10) . ?
 O8 Pd17 2.048(10) . ?
 O8 K8 2.817(15) . ?
 O9 Pd21 2.021(11) . ?
 O10 Pd20 2.045(11) . ?
 O11 Pd16 2.025(11) . ?
 O11 K5 3.080(18) . ?
 O11 K10 3.20(3) . ?
 O12 Pd13 2.016(12) . ?
 O12 K4 2.743(13) . ?
 O13 Pd17 2.033(11) . ?
 O13 K8 2.952(17) . ?
 O14 Pd14 2.036(12) . ?
 O15 Pd19 2.036(10) . ?
 O16 Pd23 2.024(10) . ?
 O17 Pd24 2.005(10) . ?
 O18 Pd17 1.985(10) . ?
 O18 Pd21 2.010(10) . ?
 O18 Pd22 2.000(9) . ?
 O18 Sr2 2.555(9) . ?
 O19 Pd18 1.978(10) . ?
 O19 Pd22 2.010(9) . ?
 O19 Pd23 1.986(10) . ?
 O19 Sr2 2.573(9) . ?
 O20 Pd14 1.972(10) . ?
 O20 Pd15 1.972(10) . ?
 O20 Pd18 2.003(9) . ?
 O20 Sr2 2.622(10) . ?
 O21 Pd13 1.987(9) . ?
 O21 Pd14 1.980(11) . ?
 O21 Pd17 2.019(10) . ?
 O21 Sr2 2.590(11) . ?
 O22 Pd13 1.992(11) . ?
 O22 Pd16 2.034(10) . ?
 O22 Sr2 2.665(9) . ?
 O23 Pd16 1.969(10) . ?
 O23 Pd20 1.976(11) . ?
 O23 Pd21 1.997(10) . ?
 O23 Sr2 2.660(10) . ?
 O24 Pd20 1.990(10) . ?
 O24 Pd24 1.997(10) . ?
 O24 Sr2 2.630(11) . ?
 O25 Pd15 2.031(10) . ?
 O25 Pd19 2.024(9) . ?
 O25 Sr2 2.606(9) . ?
 O26 Pd19 1.980(9) . ?
 O26 Pd23 2.016(9) . ?
 O26 Pd24 1.970(10) . ?
 O26 Sr2 2.635(10) . ?
 O27 Pd19 2.054(10) . ?
 O28 Pd15 2.023(10) . ?
 O29 Pd13 2.039(10) . ?
 O29 K4 2.877(15) . ?
 O30 Pd16 2.036(11) . ?
 O30 K5 2.61(2) . ?
 O30 K10 2.66(3) . ?
 O31 Pd20 2.042(13) . ?
 O32 Pd24 2.035(11) . ?
 O33 Pd9 1.906(14) . ?
 O33 Pd31 2.216(15) . ?
 O34 Pd8 2.015(13) . ?
 O34 K16 2.730(18) . ?
 O35 Pd8 2.029(11) . ?
 O35 As30 1.953(15) . ?
 O35 K16 2.93(2) . ?
 O36 Pd7 2.104(13) . ?
 O36 K5 2.941(19) . ?
 O36 As30 1.429(15) . ?
 O36 K10 2.93(3) . ?
 O36 Pd30 1.959(13) . ?
 O37 Pd12 2.073(13) . ?
 O37 As30 1.779(13) . ?
 O37 Pd29 2.029(13) . ?
 O37 K16 2.45(2) 2_766 ?
 O38 Pd7 1.813(14) . ?
 O38 K5 3.05(2) . ?
 O38 K10 3.06(3) . ?
 O38 Pd30 2.320(14) . ?
 O39 Pd3 2.036(12) . ?
 O40 Pd1 2.02(2) . ?
 O40 Pd33 2.06(2) . ?
 O41 Pd4 2.032(10) . ?
 O42 Pd9 1.889(16) . ?
 O42 Pd31 2.253(16) . ?
 O43 Pd4 2.050(13) . ?
 O44 Pd10 1.834(15) . ?
 O44 K7 3.181(18) . ?
 O44 Pd25 2.371(16) . ?
 O45 Pd2 1.781(15) . ?
 O45 Pd28 2.279(15) . ?
 O46 Pd6 2.314(15) . ?
 O46 K9 2.840(17) . ?
 O46 Pd27 1.777(15) . ?
 O47 Pd3 2.021(12) . ?
 O48 Pd1 2.07(2) . ?
 O48 Pd33 1.96(2) . ?
 O49 Pd5 2.133(13) . ?
 O49 Pd26 1.869(13) . ?
 O50 Pd2 1.988(13) . ?
 O50 Pd28 2.091(13) . ?
 O51 Pd11 2.015(13) . ?
 O51 Pd32 2.078(14) . ?
 O51 As15 1.953(16) . ?
 O51 As4 1.401(17) . ?
 O52 Pd12 2.101(12) . ?
 O52 Pd29 2.076(12) . ?
 O52 As15 1.736(16) . ?
 O52 As4 1.688(15) . ?
 O52 K16 2.46(2) 2_766 ?
 O53 Pd6 1.992(12) . ?
 O53 K9 2.728(17) . ?
 O53 Pd27 2.152(13) . ?
 O53 As15 1.419(18) . ?
 O53 As4 1.991(17) . ?
 O54 Pd10 2.018(13) . ?
 O54 K7 2.807(17) . ?
 O54 Pd25 2.126(14) . ?
 O54 As14 2.187(17) . ?
 O55 Pd5 1.956(14) . ?
 O55 Pd26 2.350(15) . ?
 O55 As14 1.194(16) . ?
 O56 Pd11 2.250(15) . ?
 O56 As14 1.647(14) . ?
 O56 Pd32 1.823(14) . ?
 O57 Pd1 1.99(2) . ?
 O57 Pd2 2.243(14) . ?
 O57 Pd5 2.201(13) . ?
 O57 Sr1 2.629(11) . ?
 O57 Pd26 1.834(12) . ?
 O57 Pd28 1.748(14) . ?
 O57 Pd33 1.95(2) . ?
 O58 Pd2 2.064(13) . ?
 O58 Pd3 1.985(12) . ?
 O58 Pd6 2.108(12) . ?
 O58 Sr1 2.597(13) . ?
 O58 Pd27 1.935(12) . ?
 O58 Pd28 1.943(12) . ?
 O59 Pd6 1.729(15) . ?
 O59 Pd11 1.797(13) . ?
 O59 Pd12 2.008(12) . ?
 O59 Sr1 2.557(10) . ?
 O59 Pd27 2.276(15) . ?
 O59 Pd29 2.039(12) . ?
 O59 Pd32 2.224(14) . ?
 O60 Pd5 1.891(13) . ?
 O60 Pd10 2.218(14) . ?
 O60 Pd11 2.069(13) . ?
 O60 Sr1 2.568(12) . ?
 O60 Pd25 1.689(15) . ?
 O60 Pd26 2.213(14) . ?
 O60 Pd32 1.986(12) . ?
 O61 Pd1 1.97(2) . ?
 O61 Pd4 2.026(12) . ?
 O61 Sr1 2.638(9) . ?
 O61 Pd33 2.09(2) . ?
 O62 Pd4 1.969(10) . ?
 O62 Pd9 2.111(14) . ?
 O62 Pd10 2.045(13) . ?
 O62 Sr1 2.667(13) . ?
 O62 Pd25 2.004(12) . ?
 O62 Pd31 1.808(14) . ?
 O63 Pd3 2.015(11) . ?
 O63 Pd7 1.948(12) . ?
 O63 Sr1 2.636(12) . ?
 O63 Pd30 2.118(12) . ?
 O64 Pd7 2.206(14) . ?
 O64 Pd8 1.984(12) . ?
 O64 Pd12 2.005(11) . ?
 O64 Sr1 2.671(10) . ?
 O64 Pd29 2.036(11) . ?
 O64 Pd30 1.694(13) . ?
 O65 Pd8 2.005(10) . ?
 O65 Pd9 2.167(15) . ?
 O65 Sr1 2.628(11) . ?
 O65 Pd31 1.827(16) . ?
 O66 Pd23 2.030(9) . ?
 Pd1 Pd4 2.829(14) . ?
 Pd1 Sr1 3.642(19) . ?
 Pd2 Sr1 3.861(6) . ?
 Pd3 Pd7 2.844(6) . ?
 Pd3 Sr1 3.672(3) . ?
 Pd3 Pd27 3.136(6) . ?
 Pd3 Pd30 3.205(6) . ?
 Pd4 Pd9 3.193(10) . ?
 Pd4 Sr1 3.6712(19) . ?
 Pd4 Pd31 3.049(11) . ?
 Pd4 Pd33 3.167(13) . ?
 Pd5 Pd10 3.237(6) . ?
 Pd5 Pd11 3.194(9) . ?
 Pd5 Sr1 3.655(6) . ?
 Pd6 Pd11 2.702(7) . ?
 Pd6 Pd12 2.914(8) . ?
 Pd6 Sr1 3.489(6) . ?
 Pd6 K9 3.491(11) . ?
 Pd6 As15 2.848(11) . ?
 Pd7 Sr1 3.800(6) . ?
 Pd7 K5 3.481(18) . ?
 Pd8 Sr1 3.713(2) . ?
 Pd8 Pd30 2.835(5) . ?
 Pd8 Pd31 3.186(11) . ?
 Pd8 K16 3.963(14) . ?
 Pd9 Sr1 3.927(6) . ?
 Pd10 Sr1 3.866(6) . ?
 Pd10 K7 3.565(14) . ?
 Pd11 Sr1 3.492(7) . ?
 Pd12 Sr1 3.669(6) . ?
 Pd13 Pd16 3.0014(19) . ?
 Pd13 Sr2 3.6731(17) . ?
 Pd13 K4 3.663(7) . ?
 Pd14 Sr2 3.6726(18) . ?
 Pd15 Pd19 3.0104(16) . ?
 Pd15 Sr2 3.6552(17) . ?
 Pd16 Pd20 3.1190(18) . ?
 Pd16 Sr2 3.6832(16) . ?
 Pd16 K5 3.465(14) . ?
 Pd16 K10 3.76(3) . ?
 Pd17 Pd21 3.2136(17) . ?
 Pd17 Sr2 3.5679(17) . ?
 Pd17 K8 3.529(10) . ?
 Pd18 Pd23 3.2079(16) . ?
 Pd18 Sr2 3.6223(16) . ?
 Pd18 K6 3.548(9) . ?
 Pd19 Pd24 3.0844(15) . ?
 Pd19 Sr2 3.6748(16) . ?
 Pd20 Sr2 3.7085(18) . ?
 Pd21 Sr2 3.6510(17) . ?
 Pd22 Sr2 3.6026(15) . ?
 Pd23 Sr2 3.6409(15) . ?
 Pd24 Sr2 3.6749(18) . ?
 Sr1 Pd25 3.469(7) . ?
 Sr1 Pd28 3.471(6) . ?
 Sr1 Pd31 3.474(6) . ?
 K4 O69 2.76(3) . ?
 K4 O74 2.68(3) . ?
 K4 O75 2.60(3) . ?
 K4 O80 2.38(4) . ?
 K5 O72 2.83(3) . ?
 K5 O87 2.47(4) . ?
 K6 O79 2.58(3) . ?
 K6 O81 2.18(5) . ?
 K7 O1W 2.80(2) . ?
 K7 Pd25 3.669(14) . ?
 K7 O67 2.70(2) . ?
 K8 O70 2.47(3) . ?
 K8 O71 2.46(3) . ?
 K8 H71A 2.9303 . ?
 K8 H71B 2.9304 . ?
 K9 O77 2.47(3) . ?
 K9 O78 2.85(3) . ?
 K9 Pd27 3.426(11) . ?
 K9 As15 3.858(16) . ?
 Pd25 Pd26 3.234(8) . ?
 Pd25 Pd32 3.195(9) . ?
 Pd26 Pd28 2.709(7) . ?
 As14 C13A 2.03(2) . ?
 As14 Pd32 2.820(10) . ?
 As30 C31A 1.872(18) . ?
 As30 K10 3.88(3) . ?
 As30 Pd30 2.852(9) . ?
 C33A H33A 0.9500 . ?
 C33A C32A 1.3900 . ?
 C33A C34A 1.3900 . ?
 C32A H32A 0.9500 . ?
 C32A C31A 1.3900 . ?
 C31A C36A 1.3900 . ?
 C36A H36A 0.9500 . ?
 C36A C35A 1.3900 . ?
 C35A H35A 0.9500 . ?
 C35A C34A 1.3900 . ?
 C34A H34A 0.9500 . ?
 O68 H68A 0.8699 . ?
 O68 H68B 0.8699 . ?
 C49A C50A 1.3900 . ?
 C49A C54A 1.3900 . ?
 C50A H50A 0.9500 . ?
 C50A C51A 1.3900 . ?
 C51A H51A 0.9500 . ?
 C51A C52A 1.3900 . ?
 C52A H52A 0.9500 . ?
 C52A C53A 1.3900 . ?
 C53A H53A 0.9500 . ?
 C53A C54A 1.3900 . ?
 C54A H54A 0.9500 . ?
 O71 H71A 0.9202 . ?
 O71 H71B 0.9202 . ?
 O73 K16 2.74(3) . ?
 K10 Pd30 3.74(2) . ?
 K10 O84 2.43(3) . ?
 K10 O87 3.03(5) . ?
 Pd27 Pd28 3.112(9) . ?
 C17A H17A 0.9500 . ?
 C17A C18A 1.3900 . ?
 C17A C16A 1.3900 . ?
 C18A H18A 0.9500 . ?
 C18A C13A 1.3900 . ?
 C13A C14A 1.3900 . ?
 C14A H14A 0.9500 . ?
 C14A C15A 1.3900 . ?
 C15A H15A 0.9500 . ?
 C15A C16A 1.3900 . ?
 C16A H16A 0.9500 . ?
 Pd28 Pd33 3.157(17) . ?
 Pd29 K16 3.161(15) 2_766 ?
 C19A C20A 1.3900 . ?
 C19A C24A 1.3900 . ?
 C19A As4 1.92(2) . ?
 C20A H20A 0.9500 . ?
 C20A C21A 1.3900 . ?
 C21A H21A 0.9500 . ?
 C21A C22A 1.3900 . ?
 C22A H22A 0.9500 . ?
 C22A C23A 1.3900 . ?
 C23A H23A 0.9500 . ?
 C23A C24A 1.3900 . ?
 C24A H24A 0.9500 . ?
 As4 K16 3.691(17) 2_766 ?

loop_
  _geom_angle_atom_site_label_1
  _geom_angle_atom_site_label_2
  _geom_angle_atom_site_label_3
  _geom_angle
  _geom_angle_site_symmetry_1
  _geom_angle_site_symmetry_3
  _geom_angle_publ_flag
 C67 As12 K1 90.2(10) . . ?
 O15 As12 C67 108.6(10) . . ?
 O15 As12 K1 40.0(4) . . ?
 O16 As12 C67 108.5(9) . . ?
 O16 As12 K1 150.5(4) . . ?
 O16 As12 O15 110.8(5) . . ?
 O17 As12 C67 105.1(7) . . ?
 O17 As12 K1 83.0(4) . . ?
 O17 As12 O15 111.2(5) . . ?
 O17 As12 O16 112.3(5) . . ?
C1A As13 C2A 105.9(6) . . ?
 O1A As13 C1A 110.3(6) . . ?
 O1A As13 C2A 110.8(5) . . ?
 O1A As13 O2A 110.5(6) . . ?
 O2A As13 C1A 109.9(5) . . ?
 O2A As13 C2A 109.3(6) . . ?
 C2 C1 C6 120.0 . . ?
 C2 C1 As1 119.0(11) . . ?
 C6 C1 As1 120.9(11) . . ?
 C1 C2 H2 120.0 . . ?
 C1 C2 C3 120.0 . . ?
 C3 C2 H2 120.0 . . ?
 C2 C3 H3 120.0 . . ?
 C2 C3 C4 120.0 . . ?
 C4 C3 H3 120.0 . . ?
 C3 C4 H4 120.0 . . ?
 C3 C4 C5 120.0 . . ?
 C5 C4 H4 120.0 . . ?
 C4 C5 H5 120.0 . . ?
 C6 C5 C4 120.0 . . ?
 C6 C5 H5 120.0 . . ?
 C1 C6 H6 120.0 . . ?
 C5 C6 C1 120.0 . . ?
 C5 C6 H6 120.0 . . ?
 C1 As1 Pd2 137.0(6) . . ?
 C1 As1 Pd27 143.4(7) . . ?
 O45 As1 C1 106.0(8) . . ?
 O45 As1 O46 111.7(7) . . ?
 O45 As1 O47 110.9(5) . . ?
 O45 As1 Pd2 31.5(5) . . ?
 O45 As1 Pd27 97.5(5) . . ?
 O46 As1 C1 108.8(8) . . ?
 O46 As1 O47 111.4(6) . . ?
 O46 As1 Pd2 91.8(5) . . ?
 O46 As1 Pd27 35.1(4) . . ?
 O47 As1 C1 107.9(8) . . ?
 O47 As1 Pd2 98.3(4) . . ?
 O47 As1 Pd27 88.8(5) . . ?
 C8 C7 C12 120.0 . . ?
 C8 C7 As2 121.0(10) . . ?
 C12 C7 As2 118.9(10) . . ?
 C7 C8 H8 120.0 . . ?
 C9 C8 C7 120.0 . . ?
 C9 C8 H8 120.0 . . ?
 C8 C9 H9 120.0 . . ?
 C8 C9 C10 120.0 . . ?
 C10 C9 H9 120.0 . . ?
 C9 C10 H10 120.0 . . ?
 C9 C10 C11 120.0 . . ?
 C11 C10 H10 120.0 . . ?
 C10 C11 H11 120.0 . . ?
 C12 C11 C10 120.0 . . ?
 C12 C11 H11 120.0 . . ?
 C7 C12 H12 120.0 . . ?
 C11 C12 C7 120.0 . . ?
 C11 C12 H12 120.0 . . ?
 C7 As2 Pd26 145.6(6) . . ?
 C7 As2 Pd28 146.9(6) . . ?
 C7 As2 Pd33 140.4(7) . . ?
 O48 As2 C7 106.4(7) . . ?
 O48 As2 O49 108.9(6) . . ?
 O48 As2 Pd26 92.3(4) . . ?
 O48 As2 Pd28 96.6(4) . . ?
 O48 As2 Pd33 35.5(5) . . ?
 O49 As2 C7 109.1(7) . . ?
 O49 As2 Pd26 36.5(4) . . ?
 O49 As2 Pd28 84.6(4) . . ?
 O49 As2 Pd33 97.7(5) . . ?
 O50 As2 C7 108.6(8) . . ?
 O50 As2 O48 110.2(5) . . ?
 O50 As2 O49 113.4(6) . . ?
 O50 As2 Pd26 90.8(5) . . ?
 O50 As2 Pd28 39.6(4) . . ?
 O50 As2 Pd33 85.5(5) . . ?
 Pd26 As2 Pd28 53.27(14) . . ?
 Pd26 As2 Pd33 67.0(3) . . ?
 Pd33 As2 Pd28 61.7(3) . . ?
 C14 C13 C18 120.0 . . ?
 C14 C13 As3 122.2(17) . . ?
 C18 C13 As3 117.5(17) . . ?
 C13 C14 H14 120.0 . . ?
 C15 C14 C13 120.0 . . ?
 C15 C14 H14 120.0 . . ?
 C14 C15 H15 120.0 . . ?
 C14 C15 C16 120.0 . . ?
 C16 C15 H15 120.0 . . ?
 C15 C16 H16 120.0 . . ?
 C15 C16 C17 120.0 . . ?
 C17 C16 H16 120.0 . . ?
 C16 C17 H17 120.0 . . ?
 C16 C17 C18 120.0 . . ?
 C18 C17 H17 120.0 . . ?
 C13 C18 H18 120.0 . . ?
 C17 C18 C13 120.0 . . ?
 C17 C18 H18 120.0 . . ?
 C13 As3 K7 90.9(10) . . ?
 O54 As3 C13 104.1(11) . . ?
 O54 As3 O55 109.2(7) . . ?
 O54 As3 O56 118.1(7) . . ?
 O54 As3 K7 42.1(5) . . ?
 O55 As3 C13 116.0(10) . . ?
 O55 As3 K7 80.3(5) . . ?
 O56 As3 C13 110.4(11) . . ?
 O56 As3 O55 99.5(7) . . ?
 O56 As3 K7 155.7(5) . . ?
 C20 C19 C24 120.0 . . ?
 C20 C19 As15 128(2) . . ?
 C24 C19 As15 107(2) . . ?
 C19 C20 H20 120.0 . . ?
 C19 C20 C21 120.0 . . ?
 C21 C20 H20 120.0 . . ?
 C20 C21 H21 120.0 . . ?
 C22 C21 C20 120.00(5) . . ?
 C22 C21 H21 120.0 . . ?
 C21 C22 H22 120.0 . . ?
 C21 C22 C23 120.0 . . ?
 C23 C22 H22 120.0 . . ?
 C22 C23 H23 120.0 . . ?
 C24 C23 C22 120.0 . . ?
 C24 C23 H23 120.0 . . ?
 C19 C24 H24 120.0 . . ?
 C23 C24 C19 120.00(5) . . ?
 C23 C24 H24 120.0 . . ?
 C26 C25 C30 120.0 . . ?
 C26 C25 As5 118.9(11) . . ?
 C30 C25 As5 121.1(11) . . ?
 C25 C26 H26 120.0 . . ?
 C25 C26 C27 120.0 . . ?
 C27 C26 H26 120.0 . . ?
 C26 C27 H27 120.0 . . ?
 C28 C27 C26 120.0 . . ?
 C28 C27 H27 120.0 . . ?
 C27 C28 H28 120.0 . . ?
 C27 C28 C29 120.0 . . ?
 C29 C28 H28 120.0 . . ?
 C28 C29 H29 120.0 . . ?
 C30 C29 C28 120.0 . . ?
 C30 C29 H29 120.0 . . ?
 C25 C30 H30 120.0 . . ?
 C29 C30 C25 120.0 . . ?
 C29 C30 H30 120.0 . . ?
 C25 As5 Pd9 141.0(6) . . ?
 C25 As5 Pd10 138.0(7) . . ?
 O42 As5 C25 107.9(8) . . ?
 O42 As5 Pd9 33.6(5) . . ?
 O42 As5 Pd10 96.4(5) . . ?
 O43 As5 C25 109.7(8) . . ?
 O43 As5 O42 110.3(6) . . ?
 O43 As5 Pd9 88.2(4) . . ?
 O43 As5 Pd10 92.3(4) . . ?
 O44 As5 C25 104.9(9) . . ?
 O44 As5 O42 113.1(6) . . ?
 O44 As5 O43 110.7(6) . . ?
 O44 As5 Pd9 100.1(5) . . ?
 O44 As5 Pd10 33.2(5) . . ?
 Pd10 As5 Pd9 71.88(18) . . ?
 C32 C33 H33 120.0 . . ?
 C32 C33 C34 120.0 . . ?
 C34 C33 H33 120.0 . . ?
 C33 C32 H32 120.0 . . ?
 C31 C32 C33 120.0 . . ?
 C31 C32 H32 120.0 . . ?
 C32 C31 As6 120.4(14) . . ?
 C32 C31 K11 58.2(10) . . ?
 C36 C31 C32 120.0 . . ?
 C36 C31 As6 119.5(14) . . ?
 C36 C31 K11 141.6(12) . . ?
 As6 C31 K11 73.3(8) . . ?
 C31 C36 H36 120.0 . . ?
 C35 C36 C31 120.0 . . ?
 C35 C36 H36 120.0 . . ?
 C36 C35 H35 120.0 . . ?
 C36 C35 C34 120.0 . . ?
 C34 C35 H35 120.0 . . ?
 C33 C34 H34 120.0 . . ?
 C35 C34 C33 120.0 . . ?
 C35 C34 H34 120.0 . . ?
 C31 As6 K11 75.6(9) . . ?
 C31 As6 O36 106.1(10) . . ?
 C31 As6 Pd8 145.9(9) . . ?
 O35 As6 C31 110.7(10) . . ?
 O35 As6 K11 36.4(6) . . ?
 O35 As6 O36 107.4(7) . . ?
 O35 As6 O37 125.6(8) . . ?
 O35 As6 Pd8 36.0(5) . . ?
 O36 As6 K11 109.4(5) . . ?
 O36 As6 Pd8 85.2(4) . . ?
 O37 As6 C31 106.8(10) . . ?
 O37 As6 K11 150.7(7) . . ?
 O37 As6 O36 98.1(7) . . ?
 O37 As6 Pd8 103.1(5) . . ?
 Pd8 As6 K11 70.3(3) . . ?
 C42 C37 C38 120.0 . . ?
 C42 C37 As7 119.7(7) . . ?
 C38 C37 As7 120.3(7) . . ?
 C37 C42 H42 120.0 . . ?
 C41 C42 C37 120.0 . . ?
 C41 C42 H42 120.0 . . ?
 C42 C41 H41 120.0 . . ?
 C42 C41 C40 120.0 . . ?
 C40 C41 H41 120.0 . . ?
 C41 C40 H40 120.0 . . ?
 C41 C40 C39 120.0 . . ?
 C39 C40 H40 120.0 . . ?
 C40 C39 H39 120.0 . . ?
 C38 C39 C40 120.0 . . ?
 C38 C39 H39 120.0 . . ?
 C37 C38 H38 120.0 . . ?
 C39 C38 C37 120.0 . . ?
 C39 C38 H38 120.0 . . ?
 O3 As7 C37 107.6(6) . . ?
 O3 As7 O4 112.0(5) . . ?
 O3 As7 O5 110.5(5) . . ?
 O4 As7 C37 105.3(6) . . ?
 O4 As7 O5 109.6(5) . . ?
 O5 As7 C37 111.7(6) . . ?
 C44 C43 C48 120.0 . . ?
 C44 C43 As8 120.3(8) . . ?
 C48 C43 As8 119.5(8) . . ?
 C43 C44 H44 120.0 . . ?
 C43 C44 C45 120.0 . . ?
 C45 C44 H44 120.0 . . ?
 C44 C45 H45 120.0 . . ?
 C46 C45 C44 120.0 . . ?
 C46 C45 H45 120.0 . . ?
 C45 C46 H46 120.0 . . ?
 C45 C46 C47 120.0 . . ?
 C47 C46 H46 120.0 . . ?
 C46 C47 H47 120.0 . . ?
 C48 C47 C46 120.0 . . ?
 C48 C47 H47 120.0 . . ?
 C43 C48 H48 120.0 . . ?
 C47 C48 C43 120.0 . . ?
 C47 C48 H48 120.0 . . ?
 C43 As8 K4 84.6(6) . . ?
 O12 As8 C43 105.1(7) . . ?
 O12 As8 O14 112.2(6) . . ?
 O12 As8 K4 35.6(4) . . ?
 O13 As8 C43 107.9(7) . . ?
 O13 As8 O12 111.1(6) . . ?
 O13 As8 O14 111.7(6) . . ?
 O13 As8 K4 146.4(4) . . ?
 O14 As8 C43 108.4(6) . . ?
 O14 As8 K4 92.3(4) . . ?
 C50 C49 C54 120.0 . . ?
 C50 C49 As9 119.7(16) . . ?
 C54 C49 As9 120.0(16) . . ?
 C49 C50 H50 120.0 . . ?
 C49 C50 C51 120.0 . . ?
 C51 C50 H50 120.0 . . ?
 C50 C51 H51 120.0 . . ?
 C52 C51 C50 120.0 . . ?
 C52 C51 H51 120.0 . . ?
 C51 C52 H52 120.0 . . ?
 C51 C52 C53 120.0 . . ?
 C53 C52 H52 120.0 . . ?
 C52 C53 H53 120.0 . . ?
 C54 C53 C52 120.0 . . ?
 C54 C53 H53 120.0 . . ?
 C49 C54 H54 120.0 . . ?
 C53 C54 C49 120.0 . . ?
 C53 C54 H54 120.0 . . ?
 C49 As9 K8 89.4(10) . . ?
 O6 As9 C49 109.5(10) . . ?
 O6 As9 O7 111.5(5) . . ?
 O6 As9 K8 149.1(4) . . ?
 O6 As9 C49A 109.2(10) . . ?
 O7 As9 C49 106.3(10) . . ?
 O7 As9 K8 84.8(5) . . ?
 O7 As9 C49A 106.6(10) . . ?
 O8 As9 C49 105.9(10) . . ?
 O8 As9 O6 111.7(5) . . ?
 O8 As9 O7 111.6(5) . . ?
 O8 As9 K8 37.8(4) . . ?
 O8 As9 C49A 105.9(13) . . ?
 C49A As9 K8 89.6(11) . . ?
 C56 C55 C60 120.0 . . ?
 C56 C55 As10 121.1(6) . . ?
 C60 C55 As10 118.7(6) . . ?
 C55 C56 H56 120.0 . . ?
 C55 C56 C57 120.0 . . ?
 C57 C56 H56 120.0 . . ?
 C56 C57 H57 120.0 . . ?
 C56 C57 C58 120.0 . . ?
 C58 C57 H57 120.0 . . ?
 C57 C58 H58 120.0 . . ?
 C59 C58 C57 120.0 . . ?
 C59 C58 H58 120.0 . . ?
 C58 C59 H59 120.0 . . ?
 C60 C59 C58 120.0 . . ?
 C60 C59 H59 120.0 . . ?
 C55 C60 H60 120.0 . . ?
 C59 C60 C55 120.0 . . ?
 C59 C60 H60 120.0 . . ?
 C55 As10 K6 86.3(4) . . ?
 O1 As10 C55 109.2(5) . . ?
 O1 As10 O2 110.3(5) . . ?
 O1 As10 K6 148.2(4) . . ?
 O2 As10 C55 107.9(5) . . ?
 O2 As10 K6 37.9(4) . . ?
 O66 As10 C55 105.9(5) . . ?
 O66 As10 O1 113.6(5) . . ?
 O66 As10 O2 109.7(5) . . ?
 O66 As10 K6 86.9(5) . . ?
 C66A C61 C62A 120.0 . . ?
 C66A C61 As11 117.5(14) . . ?
 C62A C61 As11 122.4(14) . . ?
 C61 C66A H66A 120.0 . . ?
 C65A C66A C61 120.0 . . ?
 C65A C66A H66A 120.0 . . ?
 C66A C65A H65A 120.0 . . ?
 C66A C65A C64A 120.0 . . ?
 C64A C65A H65A 120.0 . . ?
 C65A C64A H64A 120.0 . . ?
 C63A C64A C65A 120.0 . . ?
 C63A C64A H64A 120.0 . . ?
 C64A C63A H63A 120.0 . . ?
 C64A C63A C62A 120.0 . . ?
 C62A C63A H63A 120.0 . . ?
 C61 C62A H62A 120.0 . . ?
 C63A C62A C61 120.0 . . ?
 C63A C62A H62A 120.0 . . ?
 O9 As11 C61 108.4(10) . . ?
 O9 As11 O10 112.2(5) . . ?
 O9 As11 O11 111.1(5) . . ?
 O10 As11 C61 106.6(9) . . ?
 O10 As11 O11 111.2(5) . . ?
 O11 As11 C61 107.2(10) . . ?
 C68 C67 As12 121.0(11) . . ?
 C68 C67 C72 120.0 . . ?
 C72 C67 As12 118.9(11) . . ?
 C67 C68 H68 120.0 . . ?
 C69 C68 C67 120.0 . . ?
 C69 C68 H68 120.0 . . ?
 C68 C69 H69 120.0 . . ?
 C68 C69 C70 120.0 . . ?
 C70 C69 H69 120.0 . . ?
 C69 C70 H70 120.0 . . ?
 C71 C70 C69 120.0 . . ?
 C71 C70 H70 120.0 . . ?
 C70 C71 H71 120.0 . . ?
 C72 C71 C70 120.0 . . ?
 C72 C71 H71 120.0 . . ?
 C67 C72 H72 120.0 . . ?
 C71 C72 C67 120.0 . . ?
 C71 C72 H72 120.0 . . ?
 O27 C73 C74 118.2(14) . . ?
 O27 C73 O28 126.7(14) . . ?
 O28 C73 C74 115.1(14) . . ?
 C73 C74 H74A 108.9 . . ?
 C73 C74 H74B 108.9 . . ?
 H74A C74 H74B 107.7 . . ?
 C75 C74 C73 113.5(13) . . ?
 C75 C74 H74A 108.9 . . ?
 C75 C74 H74B 108.9 . . ?
 C74 C75 H75A 108.9 . . ?
 C74 C75 H75B 108.9 . . ?
 C74 C75 C76 113.4(12) . . ?
 H75A C75 H75B 107.7 . . ?
 C76 C75 H75A 108.9 . . ?
 C76 C75 H75B 108.9 . . ?
 O40 C76 C75 116.8(14) . . ?
 O41 C76 C75 118.5(13) . . ?
 O41 C76 O40 124.7(12) . . ?
 O29 C77 C78 117.1(18) . . ?
 O29 C77 O30 129.7(14) . . ?
 O30 C77 C78 113.3(18) . . ?
 C77 C78 H78A 109.0 . . ?
 C77 C78 H78B 109.0 . . ?
 H78A C78 H78B 107.8 . . ?
 C79 C78 C77 113.1(14) . . ?
 C79 C78 H78A 109.0 . . ?
 C79 C78 H78B 109.0 . . ?
 C78 C79 H79A 109.0 . . ?
 C78 C79 H79B 109.0 . . ?
 H79A C79 H79B 107.8 . . ?
 C80 C79 C78 113.0(17) . . ?
 C80 C79 H79A 109.0 . . ?
 C80 C79 H79B 109.0 . . ?
 O38 C80 C79 120.0(17) . . ?
 O38 C80 O39 126.2(19) . . ?
 O39 C80 C79 114(2) . . ?
 O31 C81 C82 115.5(14) . . ?
 O32 C81 C82 118.8(16) . . ?
 O32 C81 O31 125.6(16) . . ?
 C81 C82 H82A 109.1 . . ?
 C81 C82 H82B 109.1 . . ?
 C81 C82 C83 112.5(16) . . ?
 H82A C82 H82B 107.8 . . ?
 C83 C82 H82A 109.1 . . ?
 C83 C82 H82B 109.1 . . ?
 C82 C83 H83A 108.9 . . ?
 C82 C83 H83B 108.9 . . ?
 C82 C83 C84 113.3(14) . . ?
 C82 C83 K16 160.8(11) . . ?
 H83A C83 H83B 107.7 . . ?
 C84 C83 H83A 108.9 . . ?
 C84 C83 H83B 108.9 . . ?
 C84 C83 K16 79.1(10) . . ?
 K16 C83 H83A 78.8 . . ?
 K16 C83 H83B 52.0 . . ?
 C83 C84 K16 75.2(9) . . ?
 O33 C84 C83 114.1(17) . . ?
 O33 C84 K16 162.1(11) . . ?
 O34 C84 C83 120.0(15) . . ?
 O34 C84 O33 125.7(17) . . ?
 O34 C84 K16 49.0(9) . . ?
 O15 K1 As12 22.3(2) . . ?
 O15 K1 O27 55.8(3) . . ?
 O15 K1 O43 168.7(4) . . ?
 O15 K1 Pd4 137.7(3) . . ?
 O15 K1 Pd19 34.5(2) . . ?
 O15 K1 O76 100.1(5) . . ?
 O27 K1 As12 77.3(2) . . ?
 O27 K1 Pd4 90.2(2) . . ?
 O27 K1 Pd19 34.78(19) . . ?
 O41 K1 As12 142.5(3) . . ?
 O41 K1 O15 122.3(4) . . ?
 O41 K1 O27 66.6(3) . . ?
 O41 K1 O43 55.7(4) . . ?
 O41 K1 Pd4 33.0(2) . . ?
 O41 K1 Pd19 93.2(3) . . ?
 O41 K1 O76 117.3(6) . . ?
 O43 K1 As12 153.8(3) . . ?
 O43 K1 O27 121.5(3) . . ?
 O43 K1 Pd4 33.9(2) . . ?
 O43 K1 Pd19 136.3(3) . . ?
 Pd4 K1 As12 144.28(17) . . ?
 Pd19 K1 As12 49.56(6) . . ?
 Pd19 K1 Pd4 103.26(14) . . ?
 O76 K1 As12 80.2(4) . . ?
 O76 K1 O27 132.4(6) . . ?
 O76 K1 O43 73.6(5) . . ?
 O76 K1 Pd4 84.4(5) . . ?
 O76 K1 Pd19 101.1(5) . . ?
 O83 K1 As12 87.9(5) . . ?
 O83 K1 O15 101.0(6) . . ?
 O83 K1 O27 110.1(7) . . ?
 O83 K1 O41 95.2(7) . . ?
 O83 K1 O43 68.9(6) . . ?
 O83 K1 Pd4 64.9(6) . . ?
 O83 K1 Pd19 86.5(6) . . ?
 O1 K2 O16 125.8(3) 2_655 . ?
 O1 K2 Pd22 30.1(2) 2_655 2_655 ?
 O1 K2 Pd23 103.0(2) 2_655 . ?
 O6 K2 O1 59.6(3) 2_655 2_655 ?
 O6 K2 O16 173.5(3) 2_655 . ?
 O6 K2 O66 126.0(3) 2_655 . ?
 O6 K2 Pd22 29.9(2) 2_655 2_655 ?
 O6 K2 Pd23 155.9(3) 2_655 . ?
 O6 K2 O82 107.3(8) 2_655 . ?
 O16 K2 Pd22 155.8(3) . 2_655 ?
 O16 K2 Pd23 30.4(2) . . ?
 O66 K2 O1 84.6(3) . 2_655 ?
 O66 K2 O16 60.1(3) . . ?
 O66 K2 Pd22 103.8(2) . 2_655 ?
 O66 K2 Pd23 30.3(2) . . ?
 O66 K2 O82 70.6(8) . . ?
 Pd23 K2 Pd22 129.42(11) . 2_655 ?
 O82 K2 O1 136.3(8) . 2_655 ?
 O82 K2 O16 71.7(7) . . ?
 O82 K2 Pd22 122.6(7) . 2_655 ?
 O82 K2 Pd23 72.8(8) . . ?
 C31 K11 Pd8 79.7(4) . . ?
 C31 K11 Pd12 88.2(5) . 2_766 ?
 C31 K11 K5 73.3(5) . . ?
 As6 K11 C31 31.0(3) . . ?
 As6 K11 Pd8 48.7(2) . . ?
 As6 K11 Pd12 106.1(4) . 2_766 ?
 As6 K11 K5 63.0(3) . . ?
 O34 K11 C31 111.4(6) . . ?
 O34 K11 As6 80.5(4) . . ?
 O34 K11 O37 90.8(5) . 2_766 ?
 O34 K11 O52 116.9(6) . 2_766 ?
 O34 K11 Pd8 32.0(3) . . ?
 O34 K11 Pd12 120.1(5) . 2_766 ?
 O34 K11 K5 78.2(4) . . ?
 O35 K11 C31 50.2(5) . . ?
 O35 K11 As6 19.6(3) . . ?
 O35 K11 O34 61.3(5) . . ?
 O35 K11 O37 88.2(6) . 2_766 ?
 O35 K11 O52 140.3(7) . 2_766 ?
 O35 K11 Pd8 30.2(3) . . ?
 O35 K11 Pd12 111.0(5) . 2_766 ?
 O35 K11 K5 65.6(5) . . ?
 O35 K11 O72 94.5(8) . . ?
 O37 K11 C31 89.2(6) 2_766 . ?
 O37 K11 As6 91.9(5) 2_766 . ?
 O37 K11 Pd8 95.1(4) 2_766 . ?
 O37 K11 Pd12 31.2(3) 2_766 2_766 ?
 O37 K11 K5 153.8(6) 2_766 . ?
 O52 K11 C31 116.2(6) 2_766 . ?
 O52 K11 As6 137.8(5) 2_766 . ?
 O52 K11 O37 52.4(4) 2_766 2_766 ?
 O52 K11 Pd8 140.7(5) 2_766 . ?
 O52 K11 Pd12 31.7(3) 2_766 2_766 ?
 O52 K11 K5 153.3(6) 2_766 . ?
 Pd8 K11 Pd12 125.5(4) . 2_766 ?
 Pd8 K11 K5 63.2(3) . . ?
 Pd12 K11 K5 158.3(5) 2_766 . ?
 O72 K11 C31 111.1(8) . . ?
 O72 K11 As6 98.7(7) . . ?
 O72 K11 O34 69.5(7) . . ?
 O72 K11 O37 155.6(9) . 2_766 ?
 O72 K11 O52 123.1(8) . 2_766 ?
 O72 K11 Pd8 76.1(6) . . ?
 O72 K11 Pd12 154.4(7) . 2_766 ?
 O72 K11 K5 38.2(6) . . ?
 O73 K11 C31 91.0(9) . . ?
 O73 K11 As6 117.3(9) . . ?
 O73 K11 O34 146.0(9) . . ?
 O73 K11 O35 135.5(10) . . ?
 O73 K11 O37 115.6(9) . 2_766 ?
 O73 K11 O52 70.8(9) . 2_766 ?
 O73 K11 Pd8 147.8(9) . . ?
 O73 K11 Pd12 84.5(8) . 2_766 ?
 O73 K11 K5 84.7(8) . . ?
 O73 K11 O72 78.7(9) . . ?
 As10 O1 K2 135.9(5) . 2_655 ?
 As10 O1 Pd22 116.4(5) . . ?
 Pd22 O1 K2 107.6(4) . 2_655 ?
 As10 O2 Pd18 116.7(6) . . ?
 As10 O2 K6 119.3(6) . . ?
 Pd18 O2 K6 97.0(5) . . ?
 As7 O3 Pd18 116.9(6) . . ?
 As7 O3 K6 123.8(6) . . ?
 Pd18 O3 K6 91.5(5) . . ?
 As7 O4 Pd15 117.2(6) . . ?
 As7 O5 Pd14 116.7(6) . . ?
 As9 O6 K2 135.0(5) . 2_655 ?
 As9 O6 Pd22 116.1(5) . . ?
 Pd22 O6 K2 108.9(4) . 2_655 ?
 As9 O7 Pd21 115.7(6) . . ?
 As9 O8 Pd17 116.8(6) . . ?
 As9 O8 K8 120.8(6) . . ?
 Pd17 O8 K8 91.6(5) . . ?
 As11 O9 Pd21 116.8(5) . . ?
 As11 O10 Pd20 114.4(6) . . ?
 As11 O11 Pd16 117.9(5) . . ?
 As11 O11 K5 128.7(7) . . ?
 As11 O11 K10 132.4(7) . . ?
 Pd16 O11 K5 82.7(4) . . ?
 Pd16 O11 K10 89.2(6) . . ?
 As8 O12 Pd13 115.1(6) . . ?
 As8 O12 K4 123.1(6) . . ?
 Pd13 O12 K4 99.6(5) . . ?
 As8 O13 Pd17 118.0(6) . . ?
 As8 O13 K8 120.7(6) . . ?
 Pd17 O13 K8 88.1(5) . . ?
 As8 O14 Pd14 114.6(6) . . ?
 As12 O15 K1 117.6(5) . . ?
 As12 O15 Pd19 116.4(5) . . ?
 Pd19 O15 K1 92.9(3) . . ?
 As12 O16 K2 136.4(5) . . ?
 As12 O16 Pd23 116.3(5) . . ?
 Pd23 O16 K2 106.7(4) . . ?
 As12 O17 Pd24 116.0(6) . . ?
 Pd17 O18 Pd21 107.1(4) . . ?
 Pd17 O18 Pd22 110.3(5) . . ?
 Pd17 O18 Sr2 102.9(4) . . ?
 Pd21 O18 Sr2 105.6(4) . . ?
 Pd22 O18 Pd21 124.9(5) . . ?
 Pd22 O18 Sr2 103.9(4) . . ?
 Pd18 O19 Pd22 110.7(5) . . ?
 Pd18 O19 Pd23 108.0(4) . . ?
 Pd18 O19 Sr2 104.7(4) . . ?
 Pd22 O19 Sr2 103.0(4) . . ?
 Pd23 O19 Pd22 123.3(5) . . ?
 Pd23 O19 Sr2 105.3(4) . . ?
 Pd14 O20 Pd15 119.4(5) . . ?
 Pd14 O20 Pd18 110.6(5) . . ?
 Pd14 O20 Sr2 105.3(4) . . ?
 Pd15 O20 Pd18 112.7(4) . . ?
 Pd15 O20 Sr2 104.5(4) . . ?
 Pd18 O20 Sr2 102.3(4) . . ?
 Pd13 O21 Pd17 111.6(5) . . ?
 Pd13 O21 Sr2 106.0(4) . . ?
 Pd14 O21 Pd13 118.5(5) . . ?
 Pd14 O21 Pd17 112.0(5) . . ?
 Pd14 O21 Sr2 106.2(4) . . ?
 Pd17 O21 Sr2 100.7(4) . . ?
 Pd13 O22 Pd16 96.4(4) . . ?
 Pd13 O22 Sr2 103.2(4) . . ?
 Pd16 O22 Sr2 102.4(4) . . ?
 Pd16 O23 Pd20 104.5(4) . . ?
 Pd16 O23 Pd21 114.5(5) . . ?
 Pd16 O23 Sr2 104.5(4) . . ?
 Pd20 O23 Pd21 123.8(5) . . ?
 Pd20 O23 Sr2 105.3(4) . . ?
 Pd21 O23 Sr2 102.3(4) . . ?
 Pd20 O24 Pd24 110.7(5) . . ?
 Pd20 O24 Sr2 106.0(4) . . ?
 Pd24 O24 Sr2 104.3(4) . . ?
 Pd15 O25 Sr2 103.4(4) . . ?
 Pd19 O25 Pd15 95.9(4) . . ?
 Pd19 O25 Sr2 104.4(4) . . ?
 Pd19 O26 Pd23 113.2(4) . . ?
 Pd19 O26 Sr2 104.7(4) . . ?
 Pd23 O26 Sr2 102.2(4) . . ?
 Pd24 O26 Pd19 102.7(4) . . ?
 Pd24 O26 Pd23 127.0(5) . . ?
 Pd24 O26 Sr2 105.0(4) . . ?
 C73 O27 K1 146.5(9) . . ?
 C73 O27 Pd19 126.3(10) . . ?
 Pd19 O27 K1 85.9(4) . . ?
 C73 O28 Pd15 128.5(10) . . ?
 C77 O29 Pd13 123.8(11) . . ?
 C77 O29 K4 140.0(11) . . ?
 Pd13 O29 K4 94.8(5) . . ?
 C77 O30 Pd16 126.0(11) . . ?
 C77 O30 K5 133.1(11) . . ?
 C77 O30 K10 126.8(12) . . ?
 Pd16 O30 K5 95.5(6) . . ?
 Pd16 O30 K10 105.4(7) . . ?
 C81 O31 Pd20 131.8(11) . . ?
 C81 O32 Pd24 132.4(11) . . ?
 C84 O33 Pd9 134.5(13) . . ?
 C84 O33 Pd31 125.6(13) . . ?
 C84 O34 K11 125.9(11) . . ?
 C84 O34 Pd8 134.3(11) . . ?
 C84 O34 K16 110.6(11) . . ?
 Pd8 O34 K11 99.3(5) . . ?
 Pd8 O34 K16 112.4(6) . . ?
 As6 O35 K11 124.0(8) . . ?
 As6 O35 Pd8 119.9(8) . . ?
 Pd8 O35 K11 111.6(7) . . ?
 Pd8 O35 K16 104.5(6) . . ?
 As30 O35 Pd8 111.1(7) . . ?
 As30 O35 K16 138.3(7) . . ?
 As6 O36 Pd7 121.5(6) . . ?
 As6 O36 K5 113.0(7) . . ?
 Pd7 O36 K5 85.5(5) . . ?
 As30 O36 K10 122.5(8) . . ?
 As30 O36 Pd30 113.7(8) . . ?
 Pd30 O36 K10 97.8(7) . . ?
 As6 O37 K11 116.5(8) . 2_766 ?
 As6 O37 Pd12 116.3(6) . . ?
 As6 O37 K16 126.4(9) . 2_766 ?
 Pd12 O37 K11 99.7(6) . 2_766 ?
 Pd12 O37 K16 101.1(6) . 2_766 ?
 As30 O37 Pd29 116.1(6) . . ?
 As30 O37 K16 145.7(8) . 2_766 ?
 Pd29 O37 K16 89.2(6) . 2_766 ?
 C80 O38 Pd7 123.2(12) . . ?
 C80 O38 K5 147.4(12) . . ?
 C80 O38 K10 142.2(12) . . ?
 C80 O38 Pd30 131.0(12) . . ?
 Pd7 O38 K5 87.5(6) . . ?
 Pd30 O38 K10 86.7(6) . . ?
 C80 O39 Pd3 126.9(14) . . ?
 C76 O40 Pd1 123.0(11) . . ?
 C76 O40 Pd33 133.0(11) . . ?
 C76 O41 K1 129.5(9) . . ?
 C76 O41 Pd4 129.1(9) . . ?
 Pd4 O41 K1 100.2(5) . . ?
 As5 O42 Pd9 116.6(8) . . ?
 As5 O42 Pd31 109.9(7) . . ?
 As5 O43 K1 129.7(6) . . ?
 As5 O43 Pd4 118.4(6) . . ?
 Pd4 O43 K1 88.7(4) . . ?
 As5 O44 Pd10 117.1(7) . . ?
 As5 O44 K7 121.2(6) . . ?
 As5 O44 Pd25 116.1(7) . . ?
 Pd10 O44 K7 86.2(6) . . ?
 Pd25 O44 K7 81.3(5) . . ?
 As1 O45 Pd2 119.0(8) . . ?
 As1 O45 Pd28 113.8(7) . . ?
 As1 O46 Pd6 118.8(6) . . ?
 As1 O46 K9 136.5(7) . . ?
 As1 O46 Pd27 111.5(6) . . ?
 Pd6 O46 K9 84.6(6) . . ?
 Pd27 O46 K9 92.9(7) . . ?
 As1 O47 Pd3 113.5(7) . . ?
 As2 O48 Pd1 117.9(7) . . ?
 As2 O48 Pd33 114.8(7) . . ?
 As2 O49 Pd5 120.1(6) . . ?
 As2 O49 Pd26 109.9(6) . . ?
 As2 O50 Pd2 125.6(8) . . ?
 As2 O50 Pd28 109.7(7) . . ?
 As15 O51 Pd11 104.6(7) . . ?
 As4 O51 Pd32 127.4(8) . . ?
 Pd12 O52 K11 99.4(6) . 2_766 ?
 Pd12 O52 K16 100.1(6) . 2_766 ?
 Pd29 O52 K16 87.9(6) . 2_766 ?
 As15 O52 K11 135.3(8) . 2_766 ?
 As15 O52 Pd12 110.6(7) . . ?
 As15 O52 K16 144.0(8) . 2_766 ?
 As4 O52 Pd29 113.5(7) . . ?
 As4 O52 K16 124.7(9) . 2_766 ?
 Pd6 O53 K9 94.1(6) . . ?
 Pd27 O53 K9 88.3(6) . . ?
 As15 O53 Pd6 112.1(8) . . ?
 As15 O53 K9 134.5(9) . . ?
 As4 O53 K9 126.9(7) . . ?
 As4 O53 Pd27 121.5(7) . . ?
 As3 O54 Pd10 122.7(9) . . ?
 As3 O54 K7 115.9(7) . . ?
 Pd10 O54 K7 93.8(5) . . ?
 Pd25 O54 K7 95.1(5) . . ?
 Pd25 O54 As14 94.4(7) . . ?
 As14 O54 K7 110.9(7) . . ?
 As3 O55 Pd5 114.5(7) . . ?
 As14 O55 Pd26 119.1(9) . . ?
 As3 O56 Pd11 121.4(6) . . ?
 As14 O56 Pd32 108.6(8) . . ?
 Pd1 O57 Pd2 119.1(7) . . ?
 Pd1 O57 Pd5 105.6(7) . . ?
 Pd1 O57 Sr1 103.3(7) . . ?
 Pd2 O57 Sr1 104.6(4) . . ?
 Pd5 O57 Pd2 122.4(5) . . ?
 Pd5 O57 Sr1 98.0(5) . . ?
 Pd26 O57 Sr1 105.8(6) . . ?
 Pd26 O57 Pd33 122.8(8) . . ?
 Pd28 O57 Sr1 103.1(5) . . ?
 Pd28 O57 Pd26 98.2(6) . . ?
 Pd28 O57 Pd33 117.1(8) . . ?
 Pd33 O57 Sr1 107.8(7) . . ?
 Pd2 O58 Pd6 115.3(5) . . ?
 Pd2 O58 Sr1 111.4(5) . . ?
 Pd3 O58 Pd2 111.5(6) . . ?
 Pd3 O58 Pd6 116.1(5) . . ?
 Pd3 O58 Sr1 105.8(4) . . ?
 Pd6 O58 Sr1 95.2(5) . . ?
 Pd27 O58 Pd3 106.2(5) . . ?
 Pd27 O58 Sr1 111.5(6) . . ?
 Pd27 O58 Pd28 106.7(5) . . ?
 Pd28 O58 Pd3 127.4(7) . . ?
 Pd28 O58 Sr1 98.7(5) . . ?
 Pd6 O59 Pd11 100.0(6) . . ?
 Pd6 O59 Pd12 102.3(7) . . ?
 Pd6 O59 Sr1 107.4(6) . . ?
 Pd11 O59 Pd12 133.3(7) . . ?
 Pd11 O59 Sr1 105.3(5) . . ?
 Pd12 O59 Sr1 106.3(4) . . ?
 Pd27 O59 Sr1 102.2(5) . . ?
 Pd29 O59 Sr1 105.9(5) . . ?
 Pd29 O59 Pd27 116.4(6) . . ?
 Pd29 O59 Pd32 109.3(6) . . ?
 Pd32 O59 Sr1 100.9(5) . . ?
 Pd32 O59 Pd27 119.7(5) . . ?
 Pd5 O60 Pd10 103.7(5) . . ?
 Pd5 O60 Pd11 107.4(6) . . ?
 Pd5 O60 Sr1 109.2(6) . . ?
 Pd10 O60 Sr1 107.6(5) . . ?
 Pd11 O60 Pd10 130.7(7) . . ?
 Pd11 O60 Sr1 97.1(5) . . ?
 Pd25 O60 Sr1 107.3(5) . . ?
 Pd25 O60 Pd26 111.2(6) . . ?
 Pd25 O60 Pd32 120.6(8) . . ?
 Pd26 O60 Sr1 97.1(5) . . ?
 Pd32 O60 Sr1 107.6(5) . . ?
 Pd32 O60 Pd26 110.2(6) . . ?
 Pd1 O61 Pd4 90.2(5) . . ?
 Pd1 O61 Sr1 103.5(6) . . ?
 Pd4 O61 Sr1 103.0(4) . . ?
 Pd4 O61 Pd33 100.6(5) . . ?
 Pd33 O61 Sr1 103.2(6) . . ?
 Pd4 O62 Pd9 102.9(5) . . ?
 Pd4 O62 Pd10 112.8(5) . . ?
 Pd4 O62 Sr1 103.7(5) . . ?
 Pd4 O62 Pd25 110.7(5) . . ?
 Pd9 O62 Sr1 110.0(5) . . ?
 Pd10 O62 Pd9 116.9(7) . . ?
 Pd10 O62 Sr1 109.6(5) . . ?
 Pd25 O62 Sr1 94.8(5) . . ?
 Pd31 O62 Pd4 107.5(6) . . ?
 Pd31 O62 Sr1 100.1(5) . . ?
 Pd31 O62 Pd25 134.0(8) . . ?
 Pd3 O63 Sr1 103.5(4) . . ?
 Pd3 O63 Pd30 101.7(4) . . ?
 Pd7 O63 Pd3 91.7(4) . . ?
 Pd7 O63 Sr1 111.1(5) . . ?
 Pd30 O63 Sr1 96.8(5) . . ?
 Pd7 O64 Sr1 102.0(5) . . ?
 Pd8 O64 Pd7 107.7(5) . . ?
 Pd8 O64 Pd12 132.9(7) . . ?
 Pd8 O64 Sr1 104.9(4) . . ?
 Pd8 O64 Pd29 116.3(6) . . ?
 Pd12 O64 Pd7 103.2(6) . . ?
 Pd12 O64 Sr1 102.4(4) . . ?
 Pd29 O64 Sr1 102.1(4) . . ?
 Pd30 O64 Pd8 100.6(5) . . ?
 Pd30 O64 Sr1 107.7(6) . . ?
 Pd30 O64 Pd29 123.8(7) . . ?
 Pd8 O65 Pd9 110.3(6) . . ?
 Pd8 O65 Sr1 105.7(4) . . ?
 Pd9 O65 Sr1 109.6(5) . . ?
 Pd31 O65 Pd8 112.4(7) . . ?
 Pd31 O65 Sr1 100.9(5) . . ?
 As10 O66 K2 134.3(5) . . ?
 As10 O66 Pd23 117.5(5) . . ?
 Pd23 O66 K2 108.0(4) . . ?
 O40 Pd1 O48 84.1(8) . . ?
 O40 Pd1 Pd4 83.5(6) . . ?
 O40 Pd1 Sr1 138.8(8) . . ?
 O48 Pd1 Pd4 141.9(7) . . ?
 O48 Pd1 Sr1 136.4(7) . . ?
 O57 Pd1 O40 168.1(8) . . ?
 O57 Pd1 O48 91.9(8) . . ?
 O57 Pd1 Pd4 106.2(8) . . ?
 O57 Pd1 Sr1 44.6(5) . . ?
 O61 Pd1 O40 94.0(8) . . ?
 O61 Pd1 O48 171.3(8) . . ?
 O61 Pd1 O57 88.3(9) . . ?
 O61 Pd1 Pd4 45.7(5) . . ?
 O61 Pd1 Sr1 44.8(5) . . ?
 Pd4 Pd1 Sr1 67.8(4) . . ?
 As1 Pd2 Sr1 109.24(19) . . ?
 O45 Pd2 As1 29.5(4) . . ?
 O45 Pd2 O50 93.9(6) . . ?
 O45 Pd2 O57 170.7(6) . . ?
 O45 Pd2 O58 99.5(6) . . ?
 O45 Pd2 Sr1 138.1(5) . . ?
 O50 Pd2 As1 120.6(4) . . ?
 O50 Pd2 O57 86.2(5) . . ?
 O50 Pd2 O58 161.3(6) . . ?
 O50 Pd2 Sr1 127.4(5) . . ?
 O57 Pd2 As1 145.7(4) . . ?
 O57 Pd2 Sr1 41.2(3) . . ?
 O58 Pd2 As1 70.5(4) . . ?
 O58 Pd2 O57 78.5(5) . . ?
 O58 Pd2 Sr1 38.8(4) . . ?
 O39 Pd3 Pd7 75.2(4) . . ?
 O39 Pd3 Sr1 137.6(3) . . ?
 O39 Pd3 Pd27 145.0(3) . . ?
 O39 Pd3 Pd30 83.8(4) . . ?
 O47 Pd3 O39 82.1(5) . . ?
 O47 Pd3 Pd7 134.7(4) . . ?
 O47 Pd3 Sr1 140.2(4) . . ?
 O47 Pd3 Pd27 77.0(4) . . ?
 O47 Pd3 Pd30 138.4(4) . . ?
 O58 Pd3 O39 178.2(5) . . ?
 O58 Pd3 O47 97.6(5) . . ?
 O58 Pd3 O63 86.9(5) . . ?
 O58 Pd3 Pd7 106.2(4) . . ?
 O58 Pd3 Sr1 42.9(4) . . ?
 O58 Pd3 Pd27 36.3(3) . . ?
 O58 Pd3 Pd30 97.6(4) . . ?
 O63 Pd3 O39 93.4(5) . . ?
 O63 Pd3 O47 175.6(5) . . ?
 O63 Pd3 Pd7 43.2(3) . . ?
 O63 Pd3 Sr1 44.3(3) . . ?
 O63 Pd3 Pd27 106.8(3) . . ?
 O63 Pd3 Pd30 40.3(3) . . ?
 Pd7 Pd3 Sr1 70.02(11) . . ?
 Pd27 Pd3 Sr1 66.60(10) . . ?
 Pd27 Pd3 Pd30 93.37(15) . . ?
 Pd30 Pd3 Sr1 62.13(11) . . ?
 O41 Pd4 K1 46.9(3) . . ?
 O41 Pd4 O43 84.3(5) . . ?
 O41 Pd4 Pd1 79.0(5) . . ?
 O41 Pd4 Pd9 138.8(3) . . ?
 O41 Pd4 Sr1 137.2(3) . . ?
 O41 Pd4 Pd31 144.8(3) . . ?
 O41 Pd4 Pd33 78.5(5) . . ?
 O43 Pd4 K1 57.4(3) . . ?
 O43 Pd4 Pd1 137.8(5) . . ?
 O43 Pd4 Pd9 78.7(3) . . ?
 O43 Pd4 Sr1 138.4(3) . . ?
 O43 Pd4 Pd31 85.7(3) . . ?
 O43 Pd4 Pd33 141.3(4) . . ?
 O61 Pd4 K1 118.6(3) . . ?
 O61 Pd4 O41 93.0(4) . . ?
 O61 Pd4 O43 176.0(4) . . ?
 O61 Pd4 Pd1 44.1(4) . . ?
 O61 Pd4 Pd9 101.4(3) . . ?
 O61 Pd4 Sr1 44.4(3) . . ?
 O61 Pd4 Pd31 94.8(3) . . ?
 O61 Pd4 Pd33 40.4(4) . . ?
 O62 Pd4 K1 131.6(4) . . ?
 O62 Pd4 O41 177.9(5) . . ?
 O62 Pd4 O43 93.6(5) . . ?
 O62 Pd4 O61 89.1(5) . . ?
 O62 Pd4 Pd1 102.8(5) . . ?
 O62 Pd4 Pd9 40.1(3) . . ?
 O62 Pd4 Sr1 44.9(4) . . ?
 O62 Pd4 Pd31 34.4(3) . . ?
 O62 Pd4 Pd33 103.3(5) . . ?
 Pd1 Pd4 K1 125.0(4) . . ?
 Pd1 Pd4 Pd9 136.1(4) . . ?
 Pd1 Pd4 Sr1 66.7(4) . . ?
 Pd9 Pd4 K1 93.09(16) . . ?
 Pd9 Pd4 Sr1 69.39(13) . . ?
 Sr1 Pd4 K1 147.04(10) . . ?
 Pd31 Pd4 K1 100.20(17) . . ?
 Pd31 Pd4 Sr1 61.43(13) . . ?
 Pd31 Pd4 Pd33 126.8(4) . . ?
 Pd33 Pd4 K1 123.8(3) . . ?
 Pd33 Pd4 Sr1 65.5(3) . . ?
 O49 Pd5 O57 85.7(5) . . ?
 O49 Pd5 Pd10 148.7(5) . . ?
 O49 Pd5 Pd11 134.8(4) . . ?
 O49 Pd5 Sr1 130.5(4) . . ?
 O55 Pd5 O49 85.8(6) . . ?
 O55 Pd5 O57 168.1(6) . . ?
 O55 Pd5 Pd10 88.0(5) . . ?
 O55 Pd5 Pd11 83.7(5) . . ?
 O55 Pd5 Sr1 140.9(5) . . ?
 O57 Pd5 Pd10 103.5(4) . . ?
 O57 Pd5 Pd11 96.5(3) . . ?
 O57 Pd5 Sr1 45.4(3) . . ?
 O60 Pd5 O49 168.9(6) . . ?
 O60 Pd5 O55 100.1(6) . . ?
 O60 Pd5 O57 87.0(5) . . ?
 O60 Pd5 Pd10 41.7(4) . . ?
 O60 Pd5 Pd11 38.2(4) . . ?
 O60 Pd5 Sr1 41.6(4) . . ?
 Pd10 Pd5 Sr1 67.94(16) . . ?
 Pd11 Pd5 Pd10 74.6(2) . . ?
 Pd11 Pd5 Sr1 60.87(16) . . ?
 O46 Pd6 Pd11 145.5(4) . . ?
 O46 Pd6 Pd12 133.2(4) . . ?
 O46 Pd6 Sr1 132.3(4) . . ?
 O46 Pd6 K9 54.1(4) . . ?
 O46 Pd6 As15 104.5(4) . . ?
 O53 Pd6 O46 77.9(6) . . ?
 O53 Pd6 O58 162.1(6) . . ?
 O53 Pd6 Pd11 87.1(5) . . ?
 O53 Pd6 Pd12 90.0(5) . . ?
 O53 Pd6 Sr1 149.7(5) . . ?
 O53 Pd6 K9 51.2(5) . . ?
 O53 Pd6 As15 27.5(5) . . ?
 O58 Pd6 O46 84.6(5) . . ?
 O58 Pd6 Pd11 109.9(4) . . ?
 O58 Pd6 Pd12 99.1(4) . . ?
 O58 Pd6 Sr1 47.8(4) . . ?
 O58 Pd6 K9 120.0(5) . . ?
 O58 Pd6 As15 165.6(5) . . ?
 O59 Pd6 O46 173.5(6) . . ?
 O59 Pd6 O53 105.5(7) . . ?
 O59 Pd6 O58 91.4(6) . . ?
 O59 Pd6 Pd11 40.9(4) . . ?
 O59 Pd6 Pd12 42.3(4) . . ?
 O59 Pd6 Sr1 44.4(4) . . ?
 O59 Pd6 K9 132.4(5) . . ?
 O59 Pd6 As15 78.4(4) . . ?
 Pd11 Pd6 Pd12 76.9(2) . . ?
 Pd11 Pd6 Sr1 67.28(18) . . ?
 Pd11 Pd6 K9 92.4(4) . . ?
 Pd11 Pd6 As15 68.8(2) . . ?
 Pd12 Pd6 Sr1 69.25(16) . . ?
 Pd12 Pd6 K9 140.6(3) . . ?
 Sr1 Pd6 K9 140.9(3) . . ?
 As15 Pd6 Pd12 66.5(3) . . ?
 As15 Pd6 Sr1 122.8(2) . . ?
 As15 Pd6 K9 74.2(3) . . ?
 O36 Pd7 O64 84.6(5) . . ?
 O36 Pd7 Pd3 144.2(4) . . ?
 O36 Pd7 Sr1 128.1(4) . . ?
 O36 Pd7 K5 57.4(4) . . ?
 O38 Pd7 O36 89.7(6) . . ?
 O38 Pd7 O63 101.4(6) . . ?
 O38 Pd7 O64 171.0(6) . . ?
 O38 Pd7 Pd3 88.2(5) . . ?
 O38 Pd7 Sr1 141.7(5) . . ?
 O38 Pd7 K5 61.1(6) . . ?
 O63 Pd7 O36 166.5(6) . . ?
 O63 Pd7 O64 83.4(5) . . ?
 O63 Pd7 Pd3 45.1(4) . . ?
 O63 Pd7 Sr1 40.3(4) . . ?
 O63 Pd7 K5 121.7(4) . . ?
 O64 Pd7 Pd3 100.5(4) . . ?
 O64 Pd7 Sr1 43.4(3) . . ?
 O64 Pd7 K5 109.9(5) . . ?
 Pd3 Pd7 Sr1 65.28(13) . . ?
 Pd3 Pd7 K5 145.5(4) . . ?
 K5 Pd7 Sr1 130.0(3) . . ?
 As6 Pd8 K11 61.0(3) . . ?
 As6 Pd8 Sr1 114.59(14) . . ?
 O34 Pd8 As6 109.2(3) . . ?
 O34 Pd8 K11 48.6(4) . . ?
 O34 Pd8 O35 85.4(5) . . ?
 O34 Pd8 Sr1 136.0(3) . . ?
 O34 Pd8 Pd30 142.4(4) . . ?
 O34 Pd8 Pd31 77.6(4) . . ?
 O34 Pd8 K16 39.6(4) . . ?
 O35 Pd8 As6 24.1(4) . . ?
 O35 Pd8 K11 38.2(4) . . ?
 O35 Pd8 Sr1 137.9(4) . . ?
 O35 Pd8 Pd30 87.5(4) . . ?
 O35 Pd8 Pd31 151.0(5) . . ?
 O35 Pd8 K16 45.8(5) . . ?
 O64 Pd8 As6 70.9(3) . . ?
 O64 Pd8 K11 131.2(4) . . ?
 O64 Pd8 O34 178.3(5) . . ?
 O64 Pd8 O35 94.8(5) . . ?
 O64 Pd8 O65 85.1(4) . . ?
 O64 Pd8 Sr1 44.0(3) . . ?
 O64 Pd8 Pd30 36.0(4) . . ?
 O64 Pd8 Pd31 102.9(3) . . ?
 O64 Pd8 K16 140.7(4) . . ?
 O65 Pd8 As6 155.1(4) . . ?
 O65 Pd8 K11 140.7(4) . . ?
 O65 Pd8 O34 94.6(5) . . ?
 O65 Pd8 O35 176.3(5) . . ?
 O65 Pd8 Sr1 42.9(3) . . ?
 O65 Pd8 Pd30 90.3(4) . . ?
 O65 Pd8 Pd31 32.0(4) . . ?
 O65 Pd8 K16 134.1(4) . . ?
 Sr1 Pd8 K11 174.9(2) . . ?
 Sr1 Pd8 K16 171.9(3) . . ?
 Pd30 Pd8 Sr1 64.47(14) . . ?
 Pd30 Pd8 Pd31 120.1(2) . . ?
 Pd30 Pd8 K16 123.4(3) . . ?
 Pd31 Pd8 Sr1 59.88(14) . . ?
 Pd31 Pd8 K16 113.5(3) . . ?
 As5 Pd9 Pd4 61.8(2) . . ?
 As5 Pd9 Sr1 108.3(2) . . ?
 O33 Pd9 As5 120.2(5) . . ?
 O33 Pd9 O62 171.0(8) . . ?
 O33 Pd9 O65 93.2(7) . . ?
 O33 Pd9 Pd4 143.1(6) . . ?
 O33 Pd9 Sr1 131.5(6) . . ?
 O42 Pd9 As5 29.8(4) . . ?
 O42 Pd9 O33 91.4(6) . . ?
 O42 Pd9 O62 97.6(7) . . ?
 O42 Pd9 O65 174.9(7) . . ?
 O42 Pd9 Pd4 89.1(5) . . ?
 O42 Pd9 Sr1 136.7(5) . . ?
 O62 Pd9 As5 68.6(4) . . ?
 O62 Pd9 O65 77.8(5) . . ?
 O62 Pd9 Pd4 36.9(3) . . ?
 O62 Pd9 Sr1 39.6(4) . . ?
 O65 Pd9 As5 145.2(5) . . ?
 O65 Pd9 Pd4 85.9(4) . . ?
 O65 Pd9 Sr1 39.1(3) . . ?
 Pd4 Pd9 Sr1 61.05(12) . . ?
 As5 Pd10 Pd5 138.7(3) . . ?
 As5 Pd10 Sr1 111.48(19) . . ?
 As5 Pd10 K7 81.2(3) . . ?
 O44 Pd10 As5 29.7(4) . . ?
 O44 Pd10 O54 86.8(6) . . ?
 O44 Pd10 O60 175.0(6) . . ?
 O44 Pd10 O62 100.6(6) . . ?
 O44 Pd10 Pd5 140.6(5) . . ?
 O44 Pd10 Sr1 141.1(4) . . ?
 O44 Pd10 K7 62.9(5) . . ?
 O54 Pd10 As5 116.1(5) . . ?
 O54 Pd10 O60 92.5(6) . . ?
 O54 Pd10 O62 169.9(6) . . ?
 O54 Pd10 Pd5 78.0(5) . . ?
 O54 Pd10 Sr1 131.8(5) . . ?
 O54 Pd10 K7 51.8(4) . . ?
 O60 Pd10 As5 149.9(4) . . ?
 O60 Pd10 Pd5 34.6(3) . . ?
 O60 Pd10 Sr1 39.3(3) . . ?
 O60 Pd10 K7 112.9(4) . . ?
 O62 Pd10 As5 70.9(4) . . ?
 O62 Pd10 O60 79.5(5) . . ?
 O62 Pd10 Pd5 91.9(4) . . ?
 O62 Pd10 Sr1 40.5(4) . . ?
 O62 Pd10 K7 125.7(4) . . ?
 Pd5 Pd10 Sr1 61.17(13) . . ?
 Pd5 Pd10 K7 79.4(3) . . ?
 K7 Pd10 Sr1 133.0(3) . . ?
 O51 Pd11 O56 78.4(6) . . ?
 O51 Pd11 O60 161.2(7) . . ?
 O51 Pd11 Pd5 147.8(5) . . ?
 O51 Pd11 Pd6 94.3(5) . . ?
 O51 Pd11 Sr1 144.8(5) . . ?
 O56 Pd11 Pd5 80.5(4) . . ?
 O56 Pd11 Pd6 153.1(5) . . ?
 O56 Pd11 Sr1 131.1(4) . . ?
 O59 Pd11 O51 101.8(6) . . ?
 O59 Pd11 O56 167.7(7) . . ?
 O59 Pd11 O60 91.8(5) . . ?
 O59 Pd11 Pd5 104.0(4) . . ?
 O59 Pd11 Pd6 39.1(5) . . ?
 O59 Pd11 Sr1 45.0(4) . . ?
 O60 Pd11 O56 85.5(5) . . ?
 O60 Pd11 Pd5 34.4(4) . . ?
 O60 Pd11 Pd6 104.5(5) . . ?
 O60 Pd11 Sr1 46.9(4) . . ?
 Pd5 Pd11 Sr1 66.10(16) . . ?
 Pd6 Pd11 Pd5 93.7(2) . . ?
 Pd6 Pd11 Sr1 67.18(18) . . ?
 O37 Pd12 K11 49.1(5) . 2_766 ?
 O37 Pd12 O52 79.3(5) . . ?
 O37 Pd12 Pd6 159.0(5) . . ?
 O37 Pd12 Sr1 137.5(4) . . ?
 O52 Pd12 K11 48.9(5) . 2_766 ?
 O52 Pd12 Pd6 86.5(4) . . ?
 O52 Pd12 Sr1 135.1(4) . . ?
 O59 Pd12 K11 112.8(5) . 2_766 ?
 O59 Pd12 O37 159.9(7) . . ?
 O59 Pd12 O52 94.1(5) . . ?
 O59 Pd12 Pd6 35.4(4) . . ?
 O59 Pd12 Sr1 42.0(3) . . ?
 O64 Pd12 K11 114.0(5) . 2_766 ?
 O64 Pd12 O37 93.7(5) . . ?
 O64 Pd12 O52 161.5(6) . . ?
 O64 Pd12 O59 86.8(5) . . ?
 O64 Pd12 Pd6 104.3(4) . . ?
 O64 Pd12 Sr1 45.3(3) . . ?
 Pd6 Pd12 K11 128.4(3) . 2_766 ?
 Pd6 Pd12 Sr1 62.78(16) . . ?
 Sr1 Pd12 K11 128.3(3) . 2_766 ?
 O12 Pd13 O29 83.3(5) . . ?
 O12 Pd13 Pd16 135.8(3) . . ?
 O12 Pd13 Sr2 138.8(3) . . ?
 O12 Pd13 K4 47.6(3) . . ?
 O21 Pd13 O12 96.4(4) . . ?
 O21 Pd13 O22 87.5(4) . . ?
 O21 Pd13 O29 178.5(5) . . ?
 O21 Pd13 Pd16 100.4(3) . . ?
 O21 Pd13 Sr2 42.7(3) . . ?
 O21 Pd13 K4 127.3(4) . . ?
 O22 Pd13 O12 176.1(4) . . ?
 O22 Pd13 O29 92.9(4) . . ?
 O22 Pd13 Pd16 42.3(3) . . ?
 O22 Pd13 Sr2 45.0(3) . . ?
 O22 Pd13 K4 129.9(3) . . ?
 O29 Pd13 Pd16 80.9(4) . . ?
 O29 Pd13 Sr2 137.8(3) . . ?
 O29 Pd13 K4 51.5(4) . . ?
 Pd16 Pd13 Sr2 66.10(4) . . ?
 Pd16 Pd13 K4 132.35(16) . . ?
 K4 Pd13 Sr2 152.48(15) . . ?
 O5 Pd14 O14 84.0(5) . . ?
 O5 Pd14 Sr2 137.4(3) . . ?
 O14 Pd14 Sr2 138.5(3) . . ?
 O20 Pd14 O5 94.2(4) . . ?
 O20 Pd14 O14 177.1(4) . . ?
 O20 Pd14 O21 86.0(4) . . ?
 O20 Pd14 Sr2 43.5(3) . . ?
 O21 Pd14 O5 178.9(4) . . ?
 O21 Pd14 O14 95.9(4) . . ?
 O21 Pd14 Sr2 42.6(3) . . ?
 O4 Pd15 O25 177.1(4) . . ?
 O4 Pd15 O28 84.7(4) . . ?
 O4 Pd15 Pd19 137.2(3) . . ?
 O4 Pd15 Sr2 139.0(3) . . ?
 O20 Pd15 O4 95.1(4) . . ?
 O20 Pd15 O25 87.7(4) . . ?
 O20 Pd15 O28 178.8(4) . . ?
 O20 Pd15 Pd19 101.9(3) . . ?
 O20 Pd15 Sr2 44.0(3) . . ?
 O25 Pd15 Pd19 42.0(3) . . ?
 O25 Pd15 Sr2 43.9(3) . . ?
 O28 Pd15 O25 92.4(4) . . ?
 O28 Pd15 Pd19 79.0(3) . . ?
 O28 Pd15 Sr2 136.2(3) . . ?
 Pd19 Pd15 Sr2 66.09(3) . . ?
 O11 Pd16 O22 176.5(4) . . ?
 O11 Pd16 O30 84.0(4) . . ?
 O11 Pd16 Pd13 140.2(3) . . ?
 O11 Pd16 Pd20 82.6(3) . . ?
 O11 Pd16 Sr2 137.6(3) . . ?
 O11 Pd16 K5 61.9(4) . . ?
 O11 Pd16 K10 58.3(4) . . ?
 O22 Pd16 O30 93.7(4) . . ?
 O22 Pd16 Pd13 41.3(3) . . ?
 O22 Pd16 Pd20 97.7(3) . . ?
 O22 Pd16 Sr2 45.0(3) . . ?
 O22 Pd16 K5 114.6(4) . . ?
 O22 Pd16 K10 118.3(4) . . ?
 O23 Pd16 O11 93.4(4) . . ?
 O23 Pd16 O22 89.0(4) . . ?
 O23 Pd16 O30 177.3(4) . . ?
 O23 Pd16 Pd13 103.1(3) . . ?
 O23 Pd16 Pd20 37.8(3) . . ?
 O23 Pd16 Sr2 44.4(3) . . ?
 O23 Pd16 K5 130.2(5) . . ?
 O23 Pd16 K10 135.4(5) . . ?
 O30 Pd16 Pd13 78.8(3) . . ?
 O30 Pd16 Pd20 141.7(4) . . ?
 O30 Pd16 Sr2 138.2(3) . . ?
 O30 Pd16 K5 48.7(5) . . ?
 O30 Pd16 K10 43.1(5) . . ?
 Pd13 Pd16 Pd20 131.06(5) . . ?
 Pd13 Pd16 Sr2 65.74(4) . . ?
 Pd13 Pd16 K5 123.9(4) . . ?
 Pd13 Pd16 K10 120.8(3) . . ?
 Pd20 Pd16 Sr2 65.46(3) . . ?
 Pd20 Pd16 K5 93.6(3) . . ?
 Pd20 Pd16 K10 100.3(3) . . ?
 Sr2 Pd16 K10 150.6(3) . . ?
 K5 Pd16 Sr2 142.5(2) . . ?
 O8 Pd17 Pd21 82.0(3) . . ?
 O8 Pd17 Sr2 138.3(3) . . ?
 O8 Pd17 K8 52.9(4) . . ?
 O13 Pd17 O8 82.6(4) . . ?
 O13 Pd17 Pd21 143.0(3) . . ?
 O13 Pd17 Sr2 138.9(3) . . ?
 O13 Pd17 K8 56.7(4) . . ?
 O18 Pd17 O8 94.1(4) . . ?
 O18 Pd17 O13 176.6(4) . . ?
 O18 Pd17 O21 89.8(4) . . ?
 O18 Pd17 Pd21 36.7(3) . . ?
 O18 Pd17 Sr2 44.3(3) . . ?
 O18 Pd17 K8 121.9(4) . . ?
 O21 Pd17 O8 176.1(4) . . ?
 O21 Pd17 O13 93.5(4) . . ?
 O21 Pd17 Pd21 101.2(3) . . ?
 O21 Pd17 Sr2 45.5(3) . . ?
 O21 Pd17 K8 124.8(4) . . ?
 Pd21 Pd17 Sr2 64.90(4) . . ?
 Pd21 Pd17 K8 87.4(3) . . ?
 K8 Pd17 Sr2 142.0(3) . . ?
 O2 Pd18 Pd23 83.8(3) . . ?
 O2 Pd18 Sr2 138.2(3) . . ?
 O2 Pd18 K6 48.3(4) . . ?
 O3 Pd18 O2 82.2(4) . . ?
 O3 Pd18 Pd23 142.7(3) . . ?
 O3 Pd18 Sr2 139.5(3) . . ?
 O3 Pd18 K6 53.8(4) . . ?
 O19 Pd18 O2 95.0(4) . . ?
 O19 Pd18 O3 177.1(4) . . ?
 O19 Pd18 O20 88.3(4) . . ?
 O19 Pd18 Pd23 36.1(3) . . ?
 O19 Pd18 Sr2 43.4(3) . . ?
 O19 Pd18 K6 123.9(4) . . ?
 O20 Pd18 O2 176.7(4) . . ?
 O20 Pd18 O3 94.6(4) . . ?
 O20 Pd18 Pd23 99.2(3) . . ?
 O20 Pd18 Sr2 45.0(3) . . ?
 O20 Pd18 K6 129.7(3) . . ?
 Pd23 Pd18 Sr2 64.09(3) . . ?
 Pd23 Pd18 K6 91.7(3) . . ?
 K6 Pd18 Sr2 148.9(3) . . ?
 K1 Pd19 Sr2 140.20(11) . . ?
 O15 Pd19 K1 52.6(3) . . ?
 O15 Pd19 O27 86.3(4) . . ?
 O15 Pd19 Pd15 140.4(3) . . ?
 O15 Pd19 Pd24 82.3(3) . . ?
 O15 Pd19 Sr2 137.8(3) . . ?
 O25 Pd19 K1 124.2(3) . . ?
 O25 Pd19 O15 176.7(4) . . ?
 O25 Pd19 O27 92.7(4) . . ?
 O25 Pd19 Pd15 42.1(3) . . ?
 O25 Pd19 Pd24 96.5(3) . . ?
 O25 Pd19 Sr2 43.4(3) . . ?
 O26 Pd19 K1 119.4(3) . . ?
 O26 Pd19 O15 93.9(4) . . ?
 O26 Pd19 O25 87.1(4) . . ?
 O26 Pd19 O27 178.2(4) . . ?
 O26 Pd19 Pd15 101.4(3) . . ?
 O26 Pd19 Pd24 38.5(3) . . ?
 O26 Pd19 Sr2 43.9(3) . . ?
 O27 Pd19 K1 59.4(3) . . ?
 O27 Pd19 Pd15 79.5(3) . . ?
 O27 Pd19 Pd24 139.8(3) . . ?
 O27 Pd19 Sr2 136.0(3) . . ?
 Pd15 Pd19 K1 137.52(10) . . ?
 Pd15 Pd19 Pd24 130.54(4) . . ?
 Pd15 Pd19 Sr2 65.41(4) . . ?
 Pd24 Pd19 K1 83.58(11) . . ?
 Pd24 Pd19 Sr2 65.19(4) . . ?
 O10 Pd20 Pd16 87.5(4) . . ?
 O10 Pd20 Sr2 138.3(3) . . ?
 O23 Pd20 O10 95.2(4) . . ?
 O23 Pd20 O24 85.1(4) . . ?
 O23 Pd20 O31 177.9(4) . . ?
 O23 Pd20 Pd16 37.7(3) . . ?
 O23 Pd20 Sr2 43.8(3) . . ?
 O24 Pd20 O10 175.2(4) . . ?
 O24 Pd20 O31 94.4(4) . . ?
 O24 Pd20 Pd16 89.8(3) . . ?
 O24 Pd20 Sr2 43.0(3) . . ?
 O31 Pd20 O10 85.1(5) . . ?
 O31 Pd20 Pd16 140.4(3) . . ?
 O31 Pd20 Sr2 136.2(3) . . ?
 Pd16 Pd20 Sr2 64.62(4) . . ?
 O7 Pd21 Pd17 86.0(3) . . ?
 O7 Pd21 Sr2 136.9(3) . . ?
 O9 Pd21 O7 83.2(4) . . ?
 O9 Pd21 Pd17 140.9(3) . . ?
 O9 Pd21 Sr2 139.8(3) . . ?
 O18 Pd21 O7 94.8(4) . . ?
 O18 Pd21 O9 176.8(4) . . ?
 O18 Pd21 Pd17 36.2(3) . . ?
 O18 Pd21 Sr2 42.4(3) . . ?
 O23 Pd21 O7 177.7(4) . . ?
 O23 Pd21 O9 94.5(4) . . ?
 O23 Pd21 O18 87.5(4) . . ?
 O23 Pd21 Pd17 95.7(3) . . ?
 O23 Pd21 Sr2 45.4(3) . . ?
 Pd17 Pd21 Sr2 62.25(3) . . ?
 O1 Pd22 K2 42.2(3) . 2_655 ?
 O1 Pd22 O6 82.7(4) . . ?
 O1 Pd22 Sr2 139.0(3) . . ?
 O6 Pd22 K2 41.2(3) . 2_655 ?
 O6 Pd22 Sr2 138.3(3) . . ?
 O18 Pd22 K2 135.7(3) . 2_655 ?
 O18 Pd22 O1 177.0(4) . . ?
 O18 Pd22 O6 94.9(4) . . ?
 O18 Pd22 O19 87.3(4) . . ?
 O18 Pd22 Sr2 43.5(3) . . ?
 O19 Pd22 K2 136.8(3) . 2_655 ?
 O19 Pd22 O1 95.0(4) . . ?
 O19 Pd22 O6 176.9(4) . . ?
 O19 Pd22 Sr2 44.1(3) . . ?
 Sr2 Pd22 K2 172.46(8) . 2_655 ?
 O16 Pd23 K2 42.8(3) . . ?
 O16 Pd23 O66 83.5(4) . . ?
 O16 Pd23 Pd18 141.6(3) . . ?
 O16 Pd23 Sr2 139.1(3) . . ?
 O19 Pd23 K2 135.5(3) . . ?
 O19 Pd23 O16 177.2(4) . . ?
 O19 Pd23 O26 87.8(4) . . ?
 O19 Pd23 O66 94.5(4) . . ?
 O19 Pd23 Pd18 35.9(3) . . ?
 O19 Pd23 Sr2 43.0(3) . . ?
 O26 Pd23 K2 136.2(3) . . ?
 O26 Pd23 O16 94.2(4) . . ?
 O26 Pd23 O66 177.5(4) . . ?
 O26 Pd23 Pd18 98.0(3) . . ?
 O26 Pd23 Sr2 45.0(3) . . ?
 O66 Pd23 K2 41.7(3) . . ?
 O66 Pd23 Pd18 83.2(3) . . ?
 O66 Pd23 Sr2 137.3(3) . . ?
 Pd18 Pd23 K2 120.66(8) . . ?
 Pd18 Pd23 Sr2 63.49(3) . . ?
 Sr2 Pd23 K2 171.60(8) . . ?
 O17 Pd24 O32 85.8(4) . . ?
 O17 Pd24 Pd19 88.3(3) . . ?
 O17 Pd24 Sr2 136.5(3) . . ?
 O24 Pd24 O17 178.3(4) . . ?
 O24 Pd24 O32 94.0(4) . . ?
 O24 Pd24 Pd19 90.7(3) . . ?
 O24 Pd24 Sr2 43.9(3) . . ?
 O26 Pd24 O17 93.9(4) . . ?
 O26 Pd24 O24 86.2(4) . . ?
 O26 Pd24 O32 176.9(4) . . ?
 O26 Pd24 Pd19 38.8(3) . . ?
 O26 Pd24 Sr2 43.8(3) . . ?
 O32 Pd24 Pd19 138.1(3) . . ?
 O32 Pd24 Sr2 137.0(3) . . ?
 Pd19 Pd24 Sr2 65.18(3) . . ?
 O57 Sr1 O61 63.1(3) . . ?
 O57 Sr1 O62 92.4(4) . . ?
 O57 Sr1 O63 107.3(4) . . ?
 O57 Sr1 O64 154.6(4) . . ?
 O57 Sr1 Pd25 74.9(3) . . ?
 O57 Sr1 Pd28 29.4(3) . . ?
 O57 Sr1 Pd31 121.9(3) . . ?
 O58 Sr1 O57 63.0(4) . . ?
 O58 Sr1 O61 105.7(4) . . ?
 O58 Sr1 O62 154.7(3) . . ?
 O58 Sr1 O63 63.4(3) . . ?
 O58 Sr1 O64 92.5(4) . . ?
 O58 Sr1 O65 143.1(4) . . ?
 O58 Sr1 Pd25 124.9(3) . . ?
 O58 Sr1 Pd28 33.6(2) . . ?
 O58 Sr1 Pd31 174.2(3) . . ?
 O59 Sr1 O57 97.7(3) . . ?
 O59 Sr1 O58 64.7(4) . . ?
 O59 Sr1 O60 65.8(4) . . ?
 O59 Sr1 O61 160.5(3) . . ?
 O59 Sr1 O62 117.1(4) . . ?
 O59 Sr1 O63 100.2(4) . . ?
 O59 Sr1 O64 63.6(3) . . ?
 O59 Sr1 O65 116.4(4) . . ?
 O59 Sr1 Pd25 89.1(3) . . ?
 O59 Sr1 Pd28 81.7(3) . . ?
 O59 Sr1 Pd31 115.8(4) . . ?
 O60 Sr1 O57 65.9(4) . . ?
 O60 Sr1 O58 99.5(4) . . ?
 O60 Sr1 O61 101.0(3) . . ?
 O60 Sr1 O62 62.8(4) . . ?
 O60 Sr1 O63 162.1(4) . . ?
 O60 Sr1 O64 115.6(4) . . ?
 O60 Sr1 O65 114.7(4) . . ?
 O60 Sr1 Pd25 27.7(3) . . ?
 O60 Sr1 Pd28 81.0(3) . . ?
 O60 Sr1 Pd31 85.7(4) . . ?
 O61 Sr1 O62 63.8(4) . . ?
 O61 Sr1 O64 135.6(3) . . ?
 O61 Sr1 Pd25 82.9(3) . . ?
 O61 Sr1 Pd28 82.1(3) . . ?
 O61 Sr1 Pd31 75.5(3) . . ?
 O62 Sr1 O64 111.0(4) . . ?
 O62 Sr1 Pd25 35.2(2) . . ?
 O62 Sr1 Pd28 121.6(2) . . ?
 O62 Sr1 Pd31 30.8(3) . . ?
 O63 Sr1 O61 89.4(3) . . ?
 O63 Sr1 O62 135.1(3) . . ?
 O63 Sr1 O64 62.9(4) . . ?
 O63 Sr1 Pd25 170.0(2) . . ?
 O63 Sr1 Pd28 86.1(3) . . ?
 O63 Sr1 Pd31 111.1(3) . . ?
 O64 Sr1 Pd25 119.1(3) . . ?
 O64 Sr1 Pd28 125.9(3) . . ?
 O64 Sr1 Pd31 82.9(3) . . ?
 O65 Sr1 O57 143.2(3) . . ?
 O65 Sr1 O61 81.7(3) . . ?
 O65 Sr1 O62 61.0(3) . . ?
 O65 Sr1 O63 80.9(4) . . ?
 O65 Sr1 O64 61.2(3) . . ?
 O65 Sr1 Pd25 91.6(3) . . ?
 O65 Sr1 Pd28 159.3(3) . . ?
 O65 Sr1 Pd31 31.1(3) . . ?
 Pd25 Sr1 Pd28 99.07(13) . . ?
 Pd25 Sr1 Pd31 60.8(2) . . ?
 Pd28 Sr1 Pd31 151.2(2) . . ?
 O18 Sr2 O19 65.3(3) . . ?
 O18 Sr2 O20 98.7(3) . . ?
 O18 Sr2 O21 66.6(3) . . ?
 O18 Sr2 O22 102.2(3) . . ?
 O18 Sr2 O23 64.2(3) . . ?
 O18 Sr2 O24 116.7(3) . . ?
 O18 Sr2 O25 162.3(3) . . ?
 O18 Sr2 O26 116.2(3) . . ?
 O18 Sr2 Pd17 32.8(2) . . ?
 O18 Sr2 Pd18 79.4(2) . . ?
 O18 Sr2 Pd22 32.6(2) . . ?
 O19 Sr2 O20 64.5(3) . . ?
 O19 Sr2 O21 97.9(3) . . ?
 O19 Sr2 O22 160.8(3) . . ?
 O19 Sr2 O23 118.1(3) . . ?
 O19 Sr2 O24 118.7(3) . . ?
 O19 Sr2 O25 101.4(3) . . ?
 O19 Sr2 O26 64.4(3) . . ?
 O19 Sr2 Pd17 79.4(2) . . ?
 O19 Sr2 Pd18 31.9(2) . . ?
 O19 Sr2 Pd22 32.9(2) . . ?
 O20 Sr2 O22 105.4(3) . . ?
 O20 Sr2 O23 154.6(3) . . ?
 O20 Sr2 O24 142.6(3) . . ?
 O20 Sr2 O26 92.9(3) . . ?
 O20 Sr2 Pd17 78.8(2) . . ?
 O20 Sr2 Pd18 32.7(2) . . ?
 O20 Sr2 Pd22 82.9(2) . . ?
 O21 Sr2 O20 62.3(3) . . ?
 O21 Sr2 O22 63.1(3) . . ?
 O21 Sr2 O23 92.9(3) . . ?
 O21 Sr2 O24 141.6(3) . . ?
 O21 Sr2 O25 105.8(3) . . ?
 O21 Sr2 O26 154.6(3) . . ?
 O21 Sr2 Pd17 33.8(2) . . ?
 O21 Sr2 Pd18 77.7(2) . . ?
 O21 Sr2 Pd22 83.4(2) . . ?
 O22 Sr2 Pd17 82.6(2) . . ?
 O22 Sr2 Pd18 135.3(2) . . ?
 O22 Sr2 Pd22 134.1(2) . . ?
 O23 Sr2 O22 63.6(3) . . ?
 O23 Sr2 Pd17 77.1(2) . . ?
 O23 Sr2 Pd18 142.9(2) . . ?
 O23 Sr2 Pd22 89.6(2) . . ?
 O24 Sr2 O22 79.5(3) . . ?
 O24 Sr2 O23 60.9(3) . . ?
 O24 Sr2 O26 62.0(3) . . ?
 O24 Sr2 Pd17 138.1(2) . . ?
 O24 Sr2 Pd18 140.2(2) . . ?
 O24 Sr2 Pd22 120.7(2) . . ?
 O25 Sr2 O20 64.1(3) . . ?
 O25 Sr2 O22 87.2(3) . . ?
 O25 Sr2 O23 133.4(3) . . ?
 O25 Sr2 O24 79.4(3) . . ?
 O25 Sr2 O26 63.5(3) . . ?
 O25 Sr2 Pd17 137.2(2) . . ?
 O25 Sr2 Pd18 83.4(2) . . ?
 O25 Sr2 Pd22 134.00(19) . . ?
 O26 Sr2 O22 134.3(3) . . ?
 O26 Sr2 O23 111.2(3) . . ?
 O26 Sr2 Pd17 142.7(2) . . ?
 O26 Sr2 Pd18 78.2(2) . . ?
 O26 Sr2 Pd22 88.79(19) . . ?
 Pd17 Sr2 Pd18 75.48(4) . . ?
 Pd17 Sr2 Pd22 54.26(3) . . ?
 Pd22 Sr2 Pd18 54.02(3) . . ?
 O12 K4 As8 21.2(3) . . ?
 O12 K4 O29 57.2(4) . . ?
 O12 K4 Pd13 32.9(3) . . ?
 O12 K4 O69 173.3(7) . . ?
 O29 K4 As8 77.7(3) . . ?
 O29 K4 Pd13 33.7(2) . . ?
 Pd13 K4 As8 48.68(10) . . ?
 O69 K4 As8 154.2(6) . . ?
 O69 K4 O29 128.1(6) . . ?
 O69 K4 Pd13 153.9(6) . . ?
 O74 K4 As8 118.1(5) . . ?
 O74 K4 O12 110.0(6) . . ?
 O74 K4 O29 68.7(6) . . ?
 O74 K4 Pd13 77.8(6) . . ?
 O74 K4 O69 76.7(7) . . ?
 O75 K4 As8 92.0(6) . . ?
 O75 K4 O12 84.2(7) . . ?
 O75 K4 O29 83.6(7) . . ?
 O75 K4 Pd13 100.8(6) . . ?
 O75 K4 O69 92.2(8) . . ?
 O75 K4 O74 131.4(8) . . ?
 O80 K4 As8 63.3(9) . . ?
 O80 K4 O12 82.1(10) . . ?
 O80 K4 O29 121.9(10) . . ?
 O80 K4 Pd13 89.9(10) . . ?
 O80 K4 O69 96.7(11) . . ?
 O80 K4 O74 93.0(11) . . ?
 O80 K4 O75 135.5(11) . . ?
 O11 K5 K11 105.0(6) . . ?
 O11 K5 Pd7 144.9(6) . . ?
 O11 K5 Pd16 35.4(3) . . ?
 O30 K5 K11 157.4(6) . . ?
 O30 K5 O11 56.3(4) . . ?
 O30 K5 O36 124.6(9) . . ?
 O30 K5 O38 69.9(6) . . ?
 O30 K5 Pd7 95.4(6) . . ?
 O30 K5 Pd16 35.8(3) . . ?
 O30 K5 O72 122.5(7) . . ?
 O36 K5 K11 74.6(5) . . ?
 O36 K5 O11 177.9(6) . . ?
 O36 K5 O38 55.0(5) . . ?
 O36 K5 Pd7 37.1(3) . . ?
 O36 K5 Pd16 146.5(6) . . ?
 O38 K5 K11 126.0(5) . . ?
 O38 K5 O11 126.0(7) . . ?
 O38 K5 Pd7 31.4(3) . . ?
 O38 K5 Pd16 96.1(5) . . ?
 Pd7 K5 K11 95.9(4) . . ?
 Pd16 K5 K11 121.6(5) . . ?
 Pd16 K5 Pd7 109.5(5) . . ?
 O72 K5 K11 35.0(5) . . ?
 O72 K5 O11 73.1(6) . . ?
 O72 K5 O36 107.0(8) . . ?
 O72 K5 O38 144.9(7) . . ?
 O72 K5 Pd7 115.3(7) . . ?
 O72 K5 Pd16 87.0(6) . . ?
 O87 K5 K11 96.4(13) . . ?
 O87 K5 O11 90.3(10) . . ?
 O87 K5 O30 73.0(12) . . ?
 O87 K5 O36 91.8(11) . . ?
 O87 K5 O38 69.5(12) . . ?
 O87 K5 Pd7 59.1(10) . . ?
 O87 K5 Pd16 59.3(10) . . ?
 O87 K5 O72 82.6(13) . . ?
 O2 K6 As10 22.8(3) . . ?
 O2 K6 O3 57.4(4) . . ?
 O2 K6 Pd18 34.7(2) . . ?
 O3 K6 As10 79.5(3) . . ?
 O3 K6 Pd18 34.7(2) . . ?
 Pd18 K6 As10 51.05(13) . . ?
 O79 K6 As10 163.4(9) . . ?
 O79 K6 O2 155.4(8) . . ?
 O79 K6 O3 100.0(8) . . ?
 O79 K6 Pd18 121.1(7) . . ?
 O81 K6 As10 78.4(11) . . ?
 O81 K6 O2 88.7(12) . . ?
 O81 K6 O3 98.8(12) . . ?
 O81 K6 Pd18 74.2(11) . . ?
 O81 K6 O79 85.4(13) . . ?
 O44 K7 As3 73.6(3) . . ?
 O44 K7 Pd10 30.9(3) . . ?
 O44 K7 Pd25 39.7(3) . . ?
 O54 K7 As3 22.0(3) . . ?
 O54 K7 O44 52.1(4) . . ?
 O54 K7 Pd10 34.4(3) . . ?
 O54 K7 Pd25 35.3(3) . . ?
 Pd10 K7 As3 50.9(2) . . ?
 O1W K7 As3 73.1(4) . . ?
 O1W K7 O44 131.2(6) . . ?
 O1W K7 O54 93.0(6) . . ?
 O1W K7 Pd10 100.7(5) . . ?
 O1W K7 Pd25 91.7(5) . . ?
 O67 K7 As3 131.2(6) . . ?
 O67 K7 O44 78.9(6) . . ?
 O67 K7 O54 120.6(6) . . ?
 O67 K7 Pd10 86.3(5) . . ?
 O67 K7 O1W 97.7(8) . . ?
 O67 K7 Pd25 86.0(5) . . ?
 As9 K8 H71A 123.4 . . ?
 As9 K8 H71B 118.1 . . ?
 O8 K8 As9 21.4(3) . . ?
 O8 K8 O13 55.6(4) . . ?
 O8 K8 Pd17 35.5(2) . . ?
 O8 K8 H71A 111.0 . . ?
 O8 K8 H71B 116.8 . . ?
 O13 K8 As9 76.4(3) . . ?
 O13 K8 Pd17 35.1(2) . . ?
 O13 K8 H71A 64.6 . . ?
 O13 K8 H71B 87.0 . . ?
 Pd17 K8 As9 49.99(14) . . ?
 Pd17 K8 H71A 75.8 . . ?
 Pd17 K8 H71B 83.9 . . ?
 O70 K8 As9 67.7(6) . . ?
 O70 K8 O8 87.2(7) . . ?
 O70 K8 O13 127.3(7) . . ?
 O70 K8 Pd17 92.7(6) . . ?
 O70 K8 H71A 105.3 . . ?
 O70 K8 H71B 77.9 . . ?
 O71 K8 As9 131.1(9) . . ?
 O71 K8 O8 123.9(9) . . ?
 O71 K8 O13 81.5(9) . . ?
 O71 K8 Pd17 88.6(8) . . ?
 O71 K8 O70 93.9(11) . . ?
 O71 K8 H71A 17.0 . . ?
 O71 K8 H71B 17.0 . . ?
 H71A K8 H71B 28.3 . . ?
 O46 K9 Pd6 41.3(3) . . ?
 O46 K9 O78 158.7(10) . . ?
 O46 K9 Pd27 31.2(3) . . ?
 O46 K9 As15 73.6(4) . . ?
 O53 K9 O46 58.4(5) . . ?
 O53 K9 Pd6 34.7(3) . . ?
 O53 K9 O78 142.3(10) . . ?
 O53 K9 Pd27 38.9(3) . . ?
 O53 K9 As15 15.2(3) . . ?
 Pd6 K9 As15 45.3(2) . . ?
 O77 K9 O46 78.8(7) . . ?
 O77 K9 O53 121.4(7) . . ?
 O77 K9 Pd6 86.7(6) . . ?
 O77 K9 O78 82.7(9) . . ?
 O77 K9 Pd27 83.9(6) . . ?
 O77 K9 As15 129.3(7) . . ?
 O78 K9 Pd6 148.0(10) . . ?
 O78 K9 Pd27 155.5(9) . . ?
 O78 K9 As15 127.1(9) . . ?
 O44 Pd25 Sr1 135.3(4) . . ?
 O44 Pd25 K7 59.0(4) . . ?
 O44 Pd25 Pd26 148.7(4) . . ?
 O44 Pd25 Pd32 139.4(4) . . ?
 O54 Pd25 O44 71.9(5) . . ?
 O54 Pd25 Sr1 150.8(4) . . ?
 O54 Pd25 K7 49.6(4) . . ?
 O54 Pd25 Pd26 97.0(5) . . ?
 O54 Pd25 Pd32 84.8(4) . . ?
 O60 Pd25 O44 170.9(6) . . ?
 O60 Pd25 O54 106.3(6) . . ?
 O60 Pd25 O62 94.9(6) . . ?
 O60 Pd25 Sr1 45.0(4) . . ?
 O60 Pd25 K7 127.0(5) . . ?
 O60 Pd25 Pd26 39.6(4) . . ?
 O60 Pd25 Pd32 32.3(4) . . ?
 O62 Pd25 O44 85.7(5) . . ?
 O62 Pd25 O54 156.9(6) . . ?
 O62 Pd25 Sr1 50.0(4) . . ?
 O62 Pd25 K7 122.6(4) . . ?
 O62 Pd25 Pd26 105.3(5) . . ?
 O62 Pd25 Pd32 110.1(4) . . ?
 Sr1 Pd25 K7 145.5(3) . . ?
 Pd26 Pd25 Sr1 64.71(14) . . ?
 Pd26 Pd25 K7 91.2(3) . . ?
 Pd32 Pd25 Sr1 67.13(15) . . ?
 Pd32 Pd25 K7 126.5(3) . . ?
 Pd32 Pd25 Pd26 64.82(18) . . ?
 As2 Pd26 Sr1 116.93(17) . . ?
 As2 Pd26 Pd25 134.5(2) . . ?
 O49 Pd26 As2 33.5(4) . . ?
 O49 Pd26 O55 81.8(6) . . ?
 O49 Pd26 O60 157.6(7) . . ?
 O49 Pd26 Sr1 150.1(4) . . ?
 O49 Pd26 Pd25 130.4(5) . . ?
 O49 Pd26 Pd28 93.9(5) . . ?
 O55 Pd26 As2 114.7(4) . . ?
 O55 Pd26 Sr1 125.7(4) . . ?
 O55 Pd26 Pd25 71.6(4) . . ?
 O55 Pd26 Pd28 157.7(5) . . ?
 O57 Pd26 As2 72.2(4) . . ?
 O57 Pd26 O49 105.5(6) . . ?
 O57 Pd26 O55 162.2(6) . . ?
 O57 Pd26 O60 88.0(5) . . ?
 O57 Pd26 Sr1 44.8(4) . . ?
 O57 Pd26 Pd25 91.7(5) . . ?
 O57 Pd26 Pd28 39.7(4) . . ?
 O60 Pd26 As2 155.6(4) . . ?
 O60 Pd26 O55 80.5(5) . . ?
 O60 Pd26 Sr1 45.2(3) . . ?
 O60 Pd26 Pd25 29.1(4) . . ?
 O60 Pd26 Pd28 107.6(4) . . ?
 Pd25 Pd26 Sr1 60.82(16) . . ?
 Pd28 Pd26 As2 65.90(19) . . ?
 Pd28 Pd26 Sr1 65.10(18) . . ?
 Pd28 Pd26 Pd25 125.1(3) . . ?
 O54 As14 Pd32 93.5(4) . . ?
 O55 As14 O54 105.4(9) . . ?
 O55 As14 O56 144.9(12) . . ?
 O55 As14 C13A 109.1(12) . . ?
 O55 As14 Pd32 111.1(8) . . ?
 O56 As14 O54 94.7(7) . . ?
 O56 As14 C13A 100.0(11) . . ?
 O56 As14 Pd32 37.8(5) . . ?
 C13A As14 O54 87.9(10) . . ?
 C13A As14 Pd32 137.7(10) . . ?
 O35 As30 K10 88.2(5) . . ?
 O35 As30 Pd30 88.5(4) . . ?
 O36 As30 O35 111.1(7) . . ?
 O36 As30 O37 123.8(8) . . ?
 O36 As30 C31A 111.5(10) . . ?
 O36 As30 K10 39.4(6) . . ?
 O36 As30 Pd30 39.0(5) . . ?
 O37 As30 O35 95.7(7) . . ?
 O37 As30 C31A 106.9(10) . . ?
 O37 As30 K10 162.1(6) . . ?
 O37 As30 Pd30 97.3(5) . . ?
 C31A As30 O35 105.5(9) . . ?
 C31A As30 K10 88.7(10) . . ?
 C31A As30 Pd30 150.3(9) . . ?
 Pd30 As30 K10 65.3(4) . . ?
 C32A C33A H33A 120.0 . . ?
 C32A C33A C34A 120.0 . . ?
 C34A C33A H33A 120.0 . . ?
 C33A C32A H32A 120.0 . . ?
 C31A C32A C33A 120.0 . . ?
 C31A C32A H32A 120.0 . . ?
 C32A C31A As30 121.3(14) . . ?
 C32A C31A C36A 120.0 . . ?
 C36A C31A As30 118.7(14) . . ?
 C31A C36A H36A 120.0 . . ?
 C31A C36A C35A 120.0 . . ?
 C35A C36A H36A 120.0 . . ?
 C36A C35A H35A 120.0 . . ?
 C34A C35A C36A 120.0 . . ?
 C34A C35A H35A 120.0 . . ?
 C33A C34A H34A 120.0 . . ?
 C35A C34A C33A 120.0 . . ?
 C35A C34A H34A 120.0 . . ?
 H68A O68 H68B 104.5 . . ?
 C50A C49A As9 119.8(14) . . ?
 C50A C49A C54A 120.0 . . ?
 C54A C49A As9 120.2(14) . . ?
 C49A C50A H50A 120.0 . . ?
 C49A C50A C51A 120.0 . . ?
 C51A C50A H50A 120.0 . . ?
 C50A C51A H51A 120.0 . . ?
 C52A C51A C50A 120.0 . . ?
 C52A C51A H51A 120.0 . . ?
 C51A C52A H52A 120.0 . . ?
 C53A C52A C51A 120.0 . . ?
 C53A C52A H52A 120.0 . . ?
 C52A C53A H53A 120.0 . . ?
 C52A C53A C54A 120.0 . . ?
 C54A C53A H53A 120.0 . . ?
 C49A C54A H54A 120.0 . . ?
 C53A C54A C49A 120.0 . . ?
 C53A C54A H54A 120.0 . . ?
 K8 O71 H71A 111.7 . . ?
 K8 O71 H71B 111.7 . . ?
 H71A O71 H71B 102.2 . . ?
 K11 O72 K5 106.7(9) . . ?
 O11 K10 Pd16 32.6(3) . . ?
 O11 K10 As30 150.9(7) . . ?
 O11 K10 Pd30 131.2(8) . . ?
 O30 K10 O11 54.3(6) . . ?
 O30 K10 O36 123.3(9) . . ?
 O30 K10 O38 69.1(6) . . ?
 O30 K10 Pd16 31.5(4) . . ?
 O30 K10 As30 139.9(8) . . ?
 O30 K10 Pd30 96.5(7) . . ?
 O30 K10 O87 64.0(11) . . ?
 O36 K10 O11 159.0(9) . . ?
 O36 K10 O38 55.1(5) . . ?
 O36 K10 Pd16 132.9(8) . . ?
 O36 K10 As30 18.1(3) . . ?
 O36 K10 Pd30 31.3(3) . . ?
 O36 K10 O87 81.9(10) . . ?
 O38 K10 O11 121.5(10) . . ?
 O38 K10 Pd16 90.1(7) . . ?
 O38 K10 As30 73.0(5) . . ?
 O38 K10 Pd30 38.3(4) . . ?
 Pd16 K10 As30 139.8(6) . . ?
 Pd30 K10 Pd16 101.6(6) . . ?
 Pd30 K10 As30 43.9(3) . . ?
 O84 K10 O11 70.5(9) . . ?
 O84 K10 O30 95.5(11) . . ?
 O84 K10 O36 89.8(9) . . ?
 O84 K10 O38 104.3(10) . . ?
 O84 K10 Pd16 67.2(9) . . ?
 O84 K10 As30 81.7(8) . . ?
 O84 K10 Pd30 75.5(8) . . ?
 O84 K10 O87 45.5(12) . . ?
 O87 K10 O11 79.0(10) . . ?
 O87 K10 O38 63.1(10) . . ?
 O87 K10 Pd16 52.3(9) . . ?
 O87 K10 As30 87.8(10) . . ?
 O87 K10 Pd30 52.2(8) . . ?
 As1 Pd27 Pd3 63.00(11) . . ?
 As1 Pd27 Sr1 114.53(18) . . ?
 As1 Pd27 K9 84.1(3) . . ?
 As1 Pd27 Pd28 67.57(16) . . ?
 O46 Pd27 As1 33.4(4) . . ?
 O46 Pd27 O53 87.1(6) . . ?
 O46 Pd27 O58 106.8(6) . . ?
 O46 Pd27 O59 169.8(6) . . ?
 O46 Pd27 Pd3 94.2(4) . . ?
 O46 Pd27 Sr1 145.9(5) . . ?
 O46 Pd27 K9 55.9(5) . . ?
 O46 Pd27 Pd28 88.9(5) . . ?
 O53 Pd27 As1 120.0(5) . . ?
 O53 Pd27 O59 84.1(5) . . ?
 O53 Pd27 Pd3 150.9(4) . . ?
 O53 Pd27 Sr1 125.2(5) . . ?
 O53 Pd27 K9 52.8(4) . . ?
 O53 Pd27 Pd28 140.4(4) . . ?
 O58 Pd27 As1 74.6(4) . . ?
 O58 Pd27 O53 164.6(6) . . ?
 O58 Pd27 O59 81.5(5) . . ?
 O58 Pd27 Pd3 37.4(4) . . ?
 O58 Pd27 Sr1 39.9(4) . . ?
 O58 Pd27 K9 130.0(5) . . ?
 O58 Pd27 Pd28 36.7(4) . . ?
 O59 Pd27 As1 155.9(4) . . ?
 O59 Pd27 Pd3 96.0(3) . . ?
 O59 Pd27 Sr1 41.6(3) . . ?
 O59 Pd27 K9 114.2(4) . . ?
 O59 Pd27 Pd28 94.6(3) . . ?
 Pd3 Pd27 Sr1 63.55(11) . . ?
 Pd3 Pd27 K9 146.3(3) . . ?
 K9 Pd27 Sr1 132.3(3) . . ?
 Pd28 Pd27 Pd3 68.63(16) . . ?
 Pd28 Pd27 Sr1 59.74(15) . . ?
 Pd28 Pd27 K9 93.3(3) . . ?
 K9 C17A H17A 53.5 2_776 . ?
 C18A C17A H17A 120.0 . . ?
 C18A C17A C16A 120.0 . . ?
 C16A C17A H17A 120.0 . . ?
 K9 C18A H18A 51.3 2_776 . ?
 C17A C18A H18A 120.0 . . ?
 C17A C18A C13A 120.0 . . ?
 C13A C18A H18A 120.0 . . ?
 C18A C13A As14 110.8(17) . . ?
 C14A C13A As14 128.1(17) . . ?
 C14A C13A C18A 120.0 . . ?
 C13A C14A H14A 120.0 . . ?
 C13A C14A C15A 120.0 . . ?
 C15A C14A H14A 120.0 . . ?
 C14A C15A H15A 120.0 . . ?
 C16A C15A C14A 120.0 . . ?
 C16A C15A H15A 120.0 . . ?
 C17A C16A H16A 120.0 . . ?
 C15A C16A C17A 120.0 . . ?
 C15A C16A H16A 120.0 . . ?
 As2 Pd28 Sr1 116.77(16) . . ?
 As2 Pd28 Pd27 143.7(2) . . ?
 As2 Pd28 Pd33 58.9(4) . . ?
 O45 Pd28 As2 108.0(4) . . ?
 O45 Pd28 Sr1 134.4(4) . . ?
 O45 Pd28 Pd26 146.2(4) . . ?
 O45 Pd28 Pd27 79.7(4) . . ?
 O45 Pd28 Pd33 136.3(4) . . ?
 O50 Pd28 As2 30.6(4) . . ?
 O50 Pd28 O45 78.1(5) . . ?
 O50 Pd28 Sr1 144.1(4) . . ?
 O50 Pd28 Pd26 89.6(5) . . ?
 O50 Pd28 Pd27 142.9(4) . . ?
 O50 Pd28 Pd33 77.2(5) . . ?
 O57 Pd28 As2 69.3(4) . . ?
 O57 Pd28 O45 169.5(6) . . ?
 O57 Pd28 O50 97.6(6) . . ?
 O57 Pd28 O58 95.2(6) . . ?
 O57 Pd28 Sr1 47.5(4) . . ?
 O57 Pd28 Pd26 42.1(4) . . ?
 O57 Pd28 Pd27 108.6(4) . . ?
 O57 Pd28 Pd33 33.4(5) . . ?
 O58 Pd28 As2 164.1(5) . . ?
 O58 Pd28 O45 87.9(5) . . ?
 O58 Pd28 O50 164.8(6) . . ?
 O58 Pd28 Sr1 47.7(4) . . ?
 O58 Pd28 Pd26 105.4(5) . . ?
 O58 Pd28 Pd27 36.5(3) . . ?
 O58 Pd28 Pd33 110.1(5) . . ?
 Pd26 Pd28 As2 60.83(18) . . ?
 Pd26 Pd28 Sr1 69.83(16) . . ?
 Pd26 Pd28 Pd27 92.6(2) . . ?
 Pd26 Pd28 Pd33 68.5(3) . . ?
 Pd27 Pd28 Sr1 69.51(16) . . ?
 Pd27 Pd28 Pd33 137.4(4) . . ?
 Pd33 Pd28 Sr1 68.1(3) . . ?
 O37 Pd29 O52 80.9(5) . . ?
 O37 Pd29 O59 162.0(7) . . ?
 O37 Pd29 O64 94.1(5) . . ?
 O37 Pd29 Sr1 139.2(4) . . ?
 O37 Pd29 K16 50.9(5) . 2_766 ?
 O52 Pd29 Sr1 135.7(4) . . ?
 O52 Pd29 K16 51.1(5) . 2_766 ?
 O59 Pd29 O52 93.9(5) . . ?
 O59 Pd29 Sr1 41.9(3) . . ?
 O59 Pd29 K16 136.3(5) . 2_766 ?
 O64 Pd29 O52 160.6(6) . . ?
 O64 Pd29 O59 85.1(5) . . ?
 O64 Pd29 Sr1 45.2(3) . . ?
 O64 Pd29 K16 137.0(5) . 2_766 ?
 K16 Pd29 Sr1 160.3(4) 2_766 . ?
 O36 Pd30 O38 80.2(5) . . ?
 O36 Pd30 O63 161.7(6) . . ?
 O36 Pd30 Pd3 130.3(5) . . ?
 O36 Pd30 Pd8 91.1(5) . . ?
 O36 Pd30 Sr1 150.1(4) . . ?
 O36 Pd30 As30 27.3(4) . . ?
 O36 Pd30 K10 50.9(6) . . ?
 O38 Pd30 Pd3 72.0(3) . . ?
 O38 Pd30 Pd8 142.1(4) . . ?
 O38 Pd30 Sr1 128.9(4) . . ?
 O38 Pd30 As30 107.5(4) . . ?
 O38 Pd30 K10 55.0(5) . . ?
 O63 Pd30 O38 81.9(5) . . ?
 O63 Pd30 Pd3 38.0(3) . . ?
 O63 Pd30 Pd8 105.5(4) . . ?
 O63 Pd30 Sr1 47.1(3) . . ?
 O63 Pd30 As30 169.2(4) . . ?
 O63 Pd30 K10 119.7(6) . . ?
 O64 Pd30 O36 105.0(6) . . ?
 O64 Pd30 O38 173.1(6) . . ?
 O64 Pd30 O63 92.6(6) . . ?
 O64 Pd30 Pd3 101.1(5) . . ?
 O64 Pd30 Pd8 43.5(4) . . ?
 O64 Pd30 Sr1 45.4(4) . . ?
 O64 Pd30 As30 77.7(4) . . ?
 O64 Pd30 K10 131.9(6) . . ?
 Pd3 Pd30 Sr1 65.38(13) . . ?
 Pd3 Pd30 K10 126.6(4) . . ?
 Pd8 Pd30 Pd3 135.1(2) . . ?
 Pd8 Pd30 Sr1 69.77(12) . . ?
 Pd8 Pd30 As30 70.55(17) . . ?
 Pd8 Pd30 K10 91.1(4) . . ?
 Sr1 Pd30 K10 147.1(4) . . ?
 As30 Pd30 Pd3 138.9(3) . . ?
 As30 Pd30 Sr1 123.00(19) . . ?
 As30 Pd30 K10 70.8(5) . . ?
 O33 Pd31 O42 74.8(5) . . ?
 O33 Pd31 Pd4 133.8(5) . . ?
 O33 Pd31 Pd8 76.5(4) . . ?
 O33 Pd31 Sr1 141.2(5) . . ?
 O42 Pd31 Pd4 86.7(5) . . ?
 O42 Pd31 Pd8 142.7(5) . . ?
 O42 Pd31 Sr1 143.9(5) . . ?
 O62 Pd31 O33 168.6(7) . . ?
 O62 Pd31 O42 95.2(7) . . ?
 O62 Pd31 O65 95.3(6) . . ?
 O62 Pd31 Pd4 38.0(4) . . ?
 O62 Pd31 Pd8 114.9(5) . . ?
 O62 Pd31 Sr1 49.1(4) . . ?
 O65 Pd31 O33 93.8(7) . . ?
 O65 Pd31 O42 166.7(6) . . ?
 O65 Pd31 Pd4 96.5(5) . . ?
 O65 Pd31 Pd8 35.6(4) . . ?
 O65 Pd31 Sr1 48.0(4) . . ?
 Pd4 Pd31 Pd8 130.6(3) . . ?
 Pd4 Pd31 Sr1 68.15(17) . . ?
 Pd8 Pd31 Sr1 67.61(15) . . ?
 O51 Pd32 O59 86.9(5) . . ?
 O51 Pd32 Sr1 129.7(5) . . ?
 O51 Pd32 Pd25 168.0(5) . . ?
 O51 Pd32 As14 113.1(5) . . ?
 O56 Pd32 O51 87.4(6) . . ?
 O56 Pd32 O59 168.0(7) . . ?
 O56 Pd32 O60 100.8(6) . . ?
 O56 Pd32 Sr1 142.2(5) . . ?
 O56 Pd32 Pd25 84.3(4) . . ?
 O56 Pd32 As14 33.6(4) . . ?
 O59 Pd32 Sr1 42.9(3) . . ?
 O59 Pd32 Pd25 102.7(4) . . ?
 O59 Pd32 As14 142.4(4) . . ?
 O60 Pd32 O51 164.9(7) . . ?
 O60 Pd32 O59 82.6(5) . . ?
 O60 Pd32 Sr1 41.5(4) . . ?
 O60 Pd32 Pd25 27.1(4) . . ?
 O60 Pd32 As14 70.6(4) . . ?
 Pd25 Pd32 Sr1 59.97(16) . . ?
 As14 Pd32 Sr1 111.3(3) . . ?
 As14 Pd32 Pd25 63.1(2) . . ?
 As2 Pd33 Pd4 137.2(5) . . ?
 As2 Pd33 Sr1 110.4(5) . . ?
 As2 Pd33 Pd28 59.4(3) . . ?
 O40 Pd33 As2 115.4(8) . . ?
 O40 Pd33 O61 89.5(7) . . ?
 O40 Pd33 Pd4 74.6(5) . . ?
 O40 Pd33 Sr1 132.6(7) . . ?
 O40 Pd33 Pd28 161.2(6) . . ?
 O48 Pd33 As2 29.8(4) . . ?
 O48 Pd33 O40 86.0(8) . . ?
 O48 Pd33 O61 166.7(8) . . ?
 O48 Pd33 Pd4 127.7(7) . . ?
 O48 Pd33 Sr1 137.4(8) . . ?
 O48 Pd33 Pd28 88.7(6) . . ?
 O57 Pd33 As2 68.1(6) . . ?
 O57 Pd33 O40 169.2(8) . . ?
 O57 Pd33 O48 96.3(9) . . ?
 O57 Pd33 O61 85.9(8) . . ?
 O57 Pd33 Pd4 95.9(7) . . ?
 O57 Pd33 Sr1 42.3(5) . . ?
 O57 Pd33 Pd28 29.5(5) . . ?
 O61 Pd33 As2 153.8(8) . . ?
 O61 Pd33 Pd4 39.0(4) . . ?
 O61 Pd33 Sr1 43.6(4) . . ?
 O61 Pd33 Pd28 99.4(7) . . ?
 Pd4 Pd33 Sr1 63.8(3) . . ?
 Pd28 Pd33 Pd4 122.2(6) . . ?
 Pd28 Pd33 Sr1 59.9(3) . . ?
 C20A C19A C24A 120.0 . . ?
 C20A C19A As4 120(2) . . ?
 C24A C19A As4 116(2) . . ?
 C19A C20A H20A 120.0 . . ?
 C19A C20A C21A 120.0 . . ?
 C21A C20A H20A 120.0 . . ?
 C20A C21A H21A 120.0 . . ?
 C20A C21A C22A 120.0 . . ?
 C22A C21A H21A 120.0 . . ?
 C21A C22A H22A 120.0 . . ?
 C23A C22A C21A 120.0 . . ?
 C23A C22A H22A 120.0 . . ?
 C22A C23A H23A 120.0 . . ?
 C22A C23A C24A 120.0 . . ?
 C24A C23A H23A 120.0 . . ?
 C19A C24A H24A 120.0 . . ?
 C23A C24A C19A 120.0 . . ?
 C23A C24A H24A 120.0 . . ?
 C19 As15 O51 92.4(12) . . ?
 C19 As15 Pd6 164.4(11) . . ?
 C19 As15 K9 104.2(11) . . ?
 O51 As15 Pd6 91.3(5) . . ?
 O51 As15 K9 92.4(6) . . ?
 O52 As15 C19 98.7(12) . . ?
 O52 As15 O51 95.2(7) . . ?
 O52 As15 Pd6 96.0(5) . . ?
 O52 As15 K9 155.5(6) . . ?
 O53 As15 C19 124.7(12) . . ?
 O53 As15 O51 111.1(9) . . ?
 O53 As15 O52 126.3(8) . . ?
 O53 As15 Pd6 40.4(5) . . ?
 O53 As15 K9 30.3(6) . . ?
 Pd6 As15 K9 60.5(3) . . ?
 O51 As4 O52 123.7(9) . . ?
 O51 As4 O53 109.9(9) . . ?
 O51 As4 C19A 117.9(12) . . ?
 O51 As4 K16 105.3(8) . 2_766 ?
 O52 As4 O53 99.7(8) . . ?
 O52 As4 C19A 102.2(13) . . ?
 O52 As4 K16 33.2(6) . 2_766 ?
 O53 As4 K16 132.7(6) . 2_766 ?
 C19A As4 O53 99.5(12) . . ?
 C19A As4 K16 90.7(12) . 2_766 ?
 C83 K16 C84 25.7(4) . . ?
 C83 K16 Pd8 73.1(4) . . ?
 C83 K16 As4 107.9(5) . 2_766 ?
 C84 K16 Pd8 47.9(4) . . ?
 C84 K16 As4 133.5(6) . 2_766 ?
 O34 K16 C83 45.0(5) . . ?
 O34 K16 C84 20.4(4) . . ?
 O34 K16 O35 57.8(4) . . ?
 O34 K16 Pd8 28.0(3) . . ?
 O34 K16 O73 128.5(9) . . ?
 O34 K16 Pd29 146.8(6) . 2_766 ?
 O34 K16 As4 152.0(6) . 2_766 ?
 O35 K16 C83 102.8(6) . . ?
 O35 K16 C84 77.5(5) . . ?
 O35 K16 Pd8 29.7(3) . . ?
 O35 K16 Pd29 106.7(5) . 2_766 ?
 O35 K16 As4 148.3(7) . 2_766 ?
 O37 K16 C83 109.2(8) 2_766 . ?
 O37 K16 C84 104.9(7) 2_766 . ?
 O37 K16 O34 107.6(7) 2_766 . ?
 O37 K16 O35 91.0(6) 2_766 . ?
 O37 K16 O52 65.7(5) 2_766 2_766 ?
 O37 K16 Pd8 100.4(5) 2_766 . ?
 O37 K16 O73 120.9(8) 2_766 . ?
 O37 K16 Pd29 39.9(3) 2_766 2_766 ?
 O37 K16 As4 86.3(5) 2_766 2_766 ?
 O52 K16 C83 106.1(7) 2_766 . ?
 O52 K16 C84 128.6(8) 2_766 . ?
 O52 K16 O34 148.6(9) 2_766 . ?
 O52 K16 O35 147.5(7) 2_766 . ?
 O52 K16 Pd8 165.2(7) 2_766 . ?
 O52 K16 O73 73.8(8) 2_766 . ?
 O52 K16 Pd29 41.0(3) 2_766 2_766 ?
 O52 K16 As4 22.1(4) 2_766 2_766 ?
 O73 K16 C83 122.5(7) . . ?
 O73 K16 C84 134.1(8) . . ?
 O73 K16 O35 102.7(9) . . ?
 O73 K16 Pd8 119.5(8) . . ?
 O73 K16 Pd29 81.4(7) . 2_766 ?
 O73 K16 As4 53.6(7) . 2_766 ?
 Pd29 K16 C83 136.3(7) 2_766 . ?
 Pd29 K16 C84 143.4(7) 2_766 . ?
 Pd29 K16 Pd8 130.3(4) 2_766 . ?
 As4 K16 Pd8 172.6(5) 2_766 . ?

loop_
  _geom_hbond_atom_site_label_D
  _geom_hbond_atom_site_label_H
  _geom_hbond_atom_site_label_A
  _geom_hbond_distance_DH
  _geom_hbond_distance_HA
  _geom_hbond_distance_DA
  _geom_hbond_angle_DHA
  _geom_hbond_site_symmetry_A
  _geom_hbond_publ_flag
 O68 H68A O55 0.87 1.96 2.66(3) 136.1 . yes
 O71 H71A O12 0.92 1.93 2.83(4) 164.8 . yes
 C20A H20A O68 0.95 2.18 2.81(4) 122.9 2_776 yes

loop_
  _geom_torsion_atom_site_label_1
  _geom_torsion_atom_site_label_2
  _geom_torsion_atom_site_label_3
  _geom_torsion_atom_site_label_4
  _geom_torsion
  _geom_torsion_site_symmetry_1
  _geom_torsion_site_symmetry_2
  _geom_torsion_site_symmetry_3
  _geom_torsion_site_symmetry_4
  _geom_torsion_publ_flag
 As12 C67 C68 C69 -177(2) . . . . ?
 As12 C67 C72 C71 178(2) . . . . ?
 C1 C2 C3 C4 0.0 . . . . ?
 C1 As1 O45 Pd2 172.4(9) . . . . ?
 C1 As1 O45 Pd28 163.3(8) . . . . ?
 C1 As1 O46 Pd6 176.8(8) . . . . ?
 C1 As1 O46 K9 -68.1(12) . . . . ?
 C1 As1 O46 Pd27 172.2(8) . . . . ?
 C1 As1 O47 Pd3 172.1(8) . . . . ?
 C2 C1 C6 C5 0.0 . . . . ?
 C2 C1 As1 O45 -23.9(13) . . . . ?
 C2 C1 As1 O46 96.3(11) . . . . ?
 C2 C1 As1 O47 -142.7(11) . . . . ?
 C2 C1 As1 Pd2 -18.1(17) . . . . ?
 C2 C1 As1 Pd27 103.8(11) . . . . ?
 C2 C3 C4 C5 0.0 . . . . ?
 C3 C4 C5 C6 0.0 . . . . ?
 C4 C5 C6 C1 0.0 . . . . ?
 C6 C1 C2 C3 0.0 . . . . ?
 C6 C1 As1 O45 153.5(11) . . . . ?
 C6 C1 As1 O46 -86.3(12) . . . . ?
 C6 C1 As1 O47 34.7(13) . . . . ?
 C6 C1 As1 Pd2 159.4(9) . . . . ?
 C6 C1 As1 Pd27 -78.8(15) . . . . ?
 As1 C1 C2 C3 177.4(15) . . . . ?
 As1 C1 C6 C5 -177.4(16) . . . . ?
 As1 O45 Pd2 O50 -156.2(7) . . . . ?
 As1 O45 Pd2 O58 10.8(9) . . . . ?
 As1 O45 Pd2 Sr1 14.7(12) . . . . ?
 As1 O46 Pd27 O53 -171.0(7) . . . . ?
 As1 O46 Pd27 O58 15.9(9) . . . . ?
 As1 O46 Pd27 O59 159(3) . . . . ?
 As1 O46 Pd27 Pd3 -20.0(7) . . . . ?
 As1 O46 Pd27 Sr1 26.5(13) . . . . ?
 As1 O46 Pd27 K9 143.3(9) . . . . ?
 As1 O46 Pd27 Pd28 48.4(6) . . . . ?
 C7 C8 C9 C10 0.0 . . . . ?
 C7 As2 O48 Pd1 -178.0(9) . . . . ?
 C7 As2 O48 Pd33 -166.3(9) . . . . ?
 C7 As2 O49 Pd5 -167.3(8) . . . . ?
 C7 As2 O49 Pd26 177.2(8) . . . . ?
 C7 As2 O50 Pd2 -174.5(8) . . . . ?
 C7 As2 O50 Pd28 -168.5(7) . . . . ?
 C8 C7 C12 C11 0.0 . . . . ?
 C8 C7 As2 O48 -46.1(11) . . . . ?
 C8 C7 As2 O49 71.2(10) . . . . ?
 C8 C7 As2 O50 -164.7(9) . . . . ?
 C8 C7 As2 Pd26 74.2(13) . . . . ?
 C8 C7 As2 Pd28 -178.3(8) . . . . ?
 C8 C7 As2 Pd33 -58.6(14) . . . . ?
 C8 C9 C10 C11 0.0 . . . . ?
 C9 C10 C11 C12 0.0 . . . . ?
 C10 C11 C12 C7 0.0 . . . . ?
 C12 C7 C8 C9 0.0 . . . . ?
 C12 C7 As2 O48 130.5(11) . . . . ?
 C12 C7 As2 O49 -112.2(11) . . . . ?
 C12 C7 As2 O50 11.9(12) . . . . ?
 C12 C7 As2 Pd26 -109.2(12) . . . . ?
 C12 C7 As2 Pd28 -1.6(18) . . . . ?
 C12 C7 As2 Pd33 118.0(11) . . . . ?
 As2 C7 C8 C9 176.6(13) . . . . ?
 As2 C7 C12 C11 -176.7(13) . . . . ?
 As2 O49 Pd26 O55 169.7(8) . . . . ?
 As2 O49 Pd26 O57 6.3(9) . . . . ?
 As2 O49 Pd26 O60 131.7(12) . . . . ?
 As2 O49 Pd26 Sr1 11.0(15) . . . . ?
 As2 O49 Pd26 Pd25 112.4(7) . . . . ?
 As2 O49 Pd26 Pd28 -32.3(7) . . . . ?
 C13 C14 C15 C16 0.0 . . . . ?
 C13 As3 O54 Pd10 171.2(12) . . . . ?
 C13 As3 O54 K7 -75.2(12) . . . . ?
 C13 As3 O55 Pd5 167.6(12) . . . . ?
 C13 As3 O56 Pd11 170.9(11) . . . . ?
 C14 C13 C18 C17 0.0 . . . . ?
 C14 C15 C16 C17 0.0 . . . . ?
 C15 C16 C17 C18 0.0 . . . . ?
 C16 C17 C18 C13 0.0 . . . . ?
 C18 C13 C14 C15 0.0 . . . . ?
 As3 C13 C14 C15 173(2) . . . . ?
 As3 C13 C18 C17 -173(2) . . . . ?
 C19 C20 C21 C22 0.0 . . . . ?
 C20 C19 C24 C23 0.0 . . . . ?
 C20 C21 C22 C23 0.0 . . . . ?
 C21 C22 C23 C24 0.0 . . . . ?
 C22 C23 C24 C19 0.0 . . . . ?
 C24 C19 C20 C21 0.0 . . . . ?
 C25 C26 C27 C28 0.0 . . . . ?
 C25 As5 O42 Pd9 -171.9(9) . . . . ?
 C25 As5 O42 Pd31 -176.1(9) . . . . ?
 C25 As5 O43 K1 65.5(9) . . . . ?
 C25 As5 O43 Pd4 -179.8(8) . . . . ?
 C25 As5 O44 Pd10 178.3(9) . . . . ?
 C25 As5 O44 K7 75.5(10) . . . . ?
 C25 As5 O44 Pd25 171.2(8) . . . . ?
 C26 C25 C30 C29 0.0 . . . . ?
 C26 C25 As5 O42 -167.0(10) . . . . ?
 C26 C25 As5 O43 72.8(12) . . . . ?
 C26 C25 As5 O44 -46.2(13) . . . . ?
 C26 C25 As5 Pd9 -174.1(9) . . . . ?
 C26 C25 As5 Pd10 -44.8(16) . . . . ?
 C26 C27 C28 C29 0.0 . . . . ?
 C27 C28 C29 C30 0.0 . . . . ?
 C28 C29 C30 C25 0.0 . . . . ?
 C30 C25 C26 C27 0.0 . . . . ?
 C30 C25 As5 O42 10.9(14) . . . . ?
 C30 C25 As5 O43 -109.3(12) . . . . ?
 C30 C25 As5 O44 131.7(12) . . . . ?
 C30 C25 As5 Pd9 3.7(19) . . . . ?
 C30 C25 As5 Pd10 133.1(10) . . . . ?
 As5 C25 C26 C27 177.9(16) . . . . ?
 As5 C25 C30 C29 -177.8(17) . . . . ?
 As5 O42 Pd9 O33 165.7(7) . . . . ?
 As5 O42 Pd9 O62 -13.5(8) . . . . ?
 As5 O42 Pd9 Pd4 22.6(7) . . . . ?
 As5 O42 Pd9 Sr1 -21.2(12) . . . . ?
 As5 O44 Pd10 O54 -171.4(8) . . . . ?
 As5 O44 Pd10 O62 1.6(9) . . . . ?
 As5 O44 Pd10 Pd5 -104.8(8) . . . . ?
 As5 O44 Pd10 Sr1 2.7(13) . . . . ?
 As5 O44 Pd10 K7 -123.3(9) . . . . ?
 C33 C32 C31 C36 0.0 . . . . ?
 C33 C32 C31 As6 -176(2) . . . . ?
 C33 C32 C31 K11 -135.0(13) . . . . ?
 C32 C33 C34 C35 0.0 . . . . ?
 C32 C31 C36 C35 0.0 . . . . ?
 C32 C31 As6 K11 35.6(13) . . . . ?
 C32 C31 As6 O35 25.9(18) . . . . ?
 C32 C31 As6 O36 142.1(13) . . . . ?
 C32 C31 As6 O37 -114.0(14) . . . . ?
 C32 C31 As6 Pd8 36(2) . . . . ?
 C31 C36 C35 C34 0.0 . . . . ?
 C31 As6 O35 K11 16.1(14) . . . . ?
 C31 As6 O35 Pd8 170.0(11) . . . . ?
 C31 As6 O37 K11 75.3(11) . . . 2_766 ?
 C31 As6 O37 Pd12 -167.4(11) . . . . ?
 C36 C31 As6 K11 -140.4(15) . . . . ?
 C36 C31 As6 O35 -150.2(13) . . . . ?
 C36 C31 As6 O36 -34.0(16) . . . . ?
 C36 C31 As6 O37 70.0(16) . . . . ?
 C36 C31 As6 Pd8 -139.7(13) . . . . ?
 C36 C35 C34 C33 0.0 . . . . ?
 C34 C33 C32 C31 0.0 . . . . ?
 As6 C31 C36 C35 176(2) . . . . ?
 C37 C42 C41 C40 0.0 . . . . ?
 C37 As7 O3 Pd18 170.9(6) . . . . ?
 C37 As7 O3 K6 59.0(9) . . . . ?
 C37 As7 O4 Pd15 179.4(6) . . . . ?
 C37 As7 O5 Pd14 172.5(6) . . . . ?
 C42 C37 C38 C39 0.0 . . . . ?
 C42 C37 As7 O3 18.0(9) . . . . ?
 C42 C37 As7 O4 137.6(7) . . . . ?
 C42 C37 As7 O5 -103.5(8) . . . . ?
 C42 C41 C40 C39 0.0 . . . . ?
 C41 C40 C39 C38 0.0 . . . . ?
 C40 C39 C38 C37 0.0 . . . . ?
 C38 C37 C42 C41 0.0 . . . . ?
 C38 C37 As7 O3 -161.9(7) . . . . ?
 C38 C37 As7 O4 -42.2(8) . . . . ?
 C38 C37 As7 O5 76.6(8) . . . . ?
 As7 C37 C42 C41 -179.9(9) . . . . ?
 As7 C37 C38 C39 179.9(10) . . . . ?
 C43 C44 C45 C46 0.0 . . . . ?
 C43 As8 O12 Pd13 -178.8(7) . . . . ?
 C43 As8 O12 K4 -57.2(8) . . . . ?
 C43 As8 O13 Pd17 -173.9(7) . . . . ?
 C43 As8 O13 K8 -68.1(9) . . . . ?
 C43 As8 O14 Pd14 -174.6(8) . . . . ?
 C44 C43 C48 C47 0.0 . . . . ?
 C44 C43 As8 O12 124.0(10) . . . . ?
 C44 C43 As8 O13 -117.4(10) . . . . ?
 C44 C43 As8 O14 3.8(12) . . . . ?
 C44 C43 As8 K4 94.5(10) . . . . ?
 C44 C45 C46 C47 0.0 . . . . ?
 C45 C46 C47 C48 0.0 . . . . ?
 C46 C47 C48 C43 0.0 . . . . ?
 C48 C43 C44 C45 0.0 . . . . ?
 C48 C43 As8 O12 -60.8(11) . . . . ?
 C48 C43 As8 O13 57.9(11) . . . . ?
 C48 C43 As8 O14 179.1(9) . . . . ?
 C48 C43 As8 K4 -90.2(10) . . . . ?
 As8 C43 C44 C45 175.2(14) . . . . ?
 As8 C43 C48 C47 -175.3(14) . . . . ?
 C49 C50 C51 C52 0.0 . . . . ?
 C49 As9 O6 K2 -4.7(13) . . . 2_655 ?
 C49 As9 O6 Pd22 173.1(11) . . . . ?
 C49 As9 O7 Pd21 -170.1(11) . . . . ?
 C49 As9 O8 Pd17 177.1(11) . . . . ?
 C49 As9 O8 K8 67.3(12) . . . . ?
 C50 C49 C54 C53 0.0 . . . . ?
 C50 C49 As9 O6 -139.2(14) . . . . ?
 C50 C49 As9 O7 100.3(15) . . . . ?
 C50 C49 As9 O8 -18.6(17) . . . . ?
 C50 C49 As9 K8 15.8(15) . . . . ?
 C50 C51 C52 C53 0.0 . . . . ?
 C51 C52 C53 C54 0.0 . . . . ?
 C52 C53 C54 C49 0.0 . . . . ?
 C54 C49 C50 C51 0.0 . . . . ?
 C54 C49 As9 O6 46.8(17) . . . . ?
 C54 C49 As9 O7 -73.8(16) . . . . ?
 C54 C49 As9 O8 167.4(14) . . . . ?
 C54 C49 As9 K8 -158.2(15) . . . . ?
 As9 C49 C50 C51 -174(2) . . . . ?
 As9 C49 C54 C53 174(2) . . . . ?
 As9 C49A C50A C51A 178(3) . . . . ?
 As9 C49A C54A C53A -178(3) . . . . ?
 C55 C56 C57 C58 0.0 . . . . ?
 C55 As10 O1 K2 2.7(10) . . . 2_655 ?
 C55 As10 O1 Pd22 -175.6(6) . . . . ?
 C55 As10 O2 Pd18 -174.4(5) . . . . ?
 C55 As10 O2 K6 -58.4(8) . . . . ?
 C55 As10 O66 K2 -10.5(9) . . . . ?
 C55 As10 O66 Pd23 176.1(6) . . . . ?
 C56 C55 C60 C59 0.0 . . . . ?
 C56 C57 C58 C59 0.0 . . . . ?
 C57 C58 C59 C60 0.0 . . . . ?
 C58 C59 C60 C55 0.0 . . . . ?
 C60 C55 C56 C57 0.0 . . . . ?
 As10 C55 C56 C57 -173.7(8) . . . . ?
 As10 C55 C60 C59 173.8(8) . . . . ?
 C61 C66A C65A C64A 0.0 . . . . ?
 C61 As11 O9 Pd21 175.7(9) . . . . ?
 C61 As11 O10 Pd20 -169.6(11) . . . . ?
 C61 As11 O11 Pd16 176.2(10) . . . . ?
 C61 As11 O11 K5 72.3(11) . . . . ?
 C61 As11 O11 K10 58.7(13) . . . . ?
 C66A C61 C62A C63A 0.0 . . . . ?
 C66A C61 As11 O9 -79.6(16) . . . . ?
 C66A C61 As11 O10 159.5(14) . . . . ?
 C66A C61 As11 O11 40.4(17) . . . . ?
 C66A C65A C64A C63A 0.0 . . . . ?
 C65A C64A C63A C62A 0.0 . . . . ?
 C64A C63A C62A C61 0.0 . . . . ?
 C62A C61 C66A C65A 0.0 . . . . ?
 C62A C61 As11 O9 97.9(17) . . . . ?
 C62A C61 As11 O10 -23.0(19) . . . . ?
 C62A C61 As11 O11 -142.1(16) . . . . ?
 As11 C61 C66A C65A 178(2) . . . . ?
 As11 C61 C62A C63A -177(2) . . . . ?
 C67 As12 O15 K1 -66.8(9) . . . . ?
 C67 As12 O15 Pd19 -175.7(8) . . . . ?
 C67 As12 O16 K2 9.2(12) . . . . ?
 C67 As12 O16 Pd23 179.2(9) . . . . ?
 C67 As12 O17 Pd24 166.7(11) . . . . ?
 C67 C68 C69 C70 0.0 . . . . ?
 C68 C67 C72 C71 0.0 . . . . ?
 C68 C69 C70 C71 0.0 . . . . ?
 C69 C70 C71 C72 0.0 . . . . ?
 C70 C71 C72 C67 0.0 . . . . ?
 C72 C67 C68 C69 0.0 . . . . ?
 C73 C74 C75 C76 -65.7(17) . . . . ?
 C74 C73 O27 K1 22(2) . . . . ?
 C74 C73 O27 Pd19 -176.0(8) . . . . ?
 C74 C73 O28 Pd15 176.5(8) . . . . ?
 C74 C75 C76 O40 -60.5(18) . . . . ?
 C74 C75 C76 O41 119.3(16) . . . . ?
 C75 C76 O40 Pd1 -169.7(11) . . . . ?
 C75 C76 O40 Pd33 -176.0(11) . . . . ?
 C75 C76 O41 K1 -19.8(19) . . . . ?
 C75 C76 O41 Pd4 175.6(9) . . . . ?
 C77 C78 C79 C80 -67(2) . . . . ?
 C78 C77 O29 Pd13 -168.7(10) . . . . ?
 C78 C77 O29 K4 -6(3) . . . . ?
 C78 C77 O30 Pd16 175.5(10) . . . . ?
 C78 C77 O30 K5 -37(2) . . . . ?
 C78 C77 O30 K10 -22(2) . . . . ?
 C78 C79 C80 O38 -18(2) . . . . ?
 C78 C79 C80 O39 162.2(14) . . . . ?
 C79 C80 O38 Pd7 -176.3(10) . . . . ?
 C79 C80 O38 K5 26(3) . . . . ?
 C79 C80 O38 K10 8(3) . . . . ?
 C79 C80 O38 Pd30 -177.1(10) . . . . ?
 C79 C80 O39 Pd3 -178.1(9) . . . . ?
 C80 O38 Pd7 O36 139.5(13) . . . . ?
 C80 O38 Pd7 O63 -48.2(13) . . . . ?
 C80 O38 Pd7 Pd3 -4.8(12) . . . . ?
 C80 O38 Pd7 Sr1 -49.2(16) . . . . ?
 C80 O38 Pd7 K5 -168.3(14) . . . . ?
 C81 C82 C83 C84 -62.6(19) . . . . ?
 C81 C82 C83 K16 65(4) . . . . ?
 C82 C81 O31 Pd20 -179.0(11) . . . . ?
 C82 C81 O32 Pd24 177.5(11) . . . . ?
 C82 C83 C84 O33 -32(2) . . . . ?
 C82 C83 C84 O34 144.0(16) . . . . ?
 C82 C83 C84 K16 164.6(14) . . . . ?
 C83 C84 O33 Pd9 -176.4(12) . . . . ?
 C83 C84 O33 Pd31 179.8(11) . . . . ?
 C83 C84 O34 K11 16(2) . . . . ?
 C83 C84 O34 Pd8 -173.6(11) . . . . ?
 C83 C84 O34 K16 26.8(18) . . . . ?
 K1 As12 C67 C68 -98.2(16) . . . . ?
 K1 As12 C67 C72 84.3(15) . . . . ?
 K1 As12 O15 Pd19 -108.9(7) . . . . ?
 K1 As12 O16 K2 136.1(5) . . . . ?
 K1 As12 O16 Pd23 -54.0(10) . . . . ?
 K1 As12 O17 Pd24 78.3(5) . . . . ?
 K11 C31 C36 C35 75.5(15) . . . . ?
 K11 C31 As6 O35 -9.8(9) . . . . ?
 K11 C31 As6 O36 106.4(6) . . . . ?
 K11 C31 As6 O37 -149.6(7) . . . . ?
 K11 C31 As6 Pd8 0.7(16) . . . . ?
 K11 As6 O35 Pd8 153.9(14) . . . . ?
 K11 As6 O37 K11 -15.2(16) . . . 2_766 ?
 K11 As6 O37 Pd12 102.1(12) . . . . ?
 K11 O52 As15 C19 -50.7(15) 2_766 . . . ?
 K11 O52 As15 O51 42.5(10) 2_766 . . . ?
 K11 O52 As15 O53 163.5(9) 2_766 . . . ?
 K11 O52 As15 Pd6 134.3(8) 2_766 . . . ?
 K11 O52 As15 K9 150.0(11) 2_766 . . . ?
 O1 As10 O2 Pd18 66.3(7) . . . . ?
 O1 As10 O2 K6 -177.7(6) . . . . ?
 O1 As10 O66 K2 109.3(8) . . . . ?
 O1 As10 O66 Pd23 -64.0(8) . . . . ?
 O2 As10 O1 K2 121.1(8) . . . 2_655 ?
 O2 As10 O1 Pd22 -57.2(7) . . . . ?
 O2 As10 O66 K2 -126.7(7) . . . . ?
 O2 As10 O66 Pd23 59.9(7) . . . . ?
 O3 As7 O4 Pd15 -63.9(7) . . . . ?
 O3 As7 O5 Pd14 52.7(7) . . . . ?
 O4 As7 O3 Pd18 55.6(8) . . . . ?
 O4 As7 O3 K6 -56.3(8) . . . . ?
 O4 As7 O5 Pd14 -71.2(7) . . . . ?
 O5 As7 O3 Pd18 -66.9(8) . . . . ?
 O5 As7 O3 K6 -178.9(7) . . . . ?
 O5 As7 O4 Pd15 59.2(8) . . . . ?
 O6 As9 O7 Pd21 70.7(7) . . . . ?
 O6 As9 O8 Pd17 -63.7(7) . . . . ?
 O6 As9 O8 K8 -173.5(6) . . . . ?
 O6 As9 C49A C50A -25(2) . . . . ?
 O6 As9 C49A C54A 152.8(18) . . . . ?
 O7 As9 O6 K2 112.6(8) . . . 2_655 ?
 O7 As9 O6 Pd22 -69.5(7) . . . . ?
 O7 As9 O8 Pd17 61.8(7) . . . . ?
 O7 As9 O8 K8 -48.0(8) . . . . ?
 O7 As9 C49A C50A -145.9(18) . . . . ?
 O7 As9 C49A C54A 32(2) . . . . ?
 O8 As9 O6 K2 -121.8(8) . . . 2_655 ?
 O8 As9 O6 Pd22 56.1(7) . . . . ?
 O8 As9 O7 Pd21 -55.0(7) . . . . ?
 O8 As9 C49A C50A 95(2) . . . . ?
 O8 As9 C49A C54A -87(2) . . . . ?
 O9 As11 O10 Pd20 71.9(7) . . . . ?
 O9 As11 O11 Pd16 -65.5(7) . . . . ?
 O9 As11 O11 K5 -169.5(6) . . . . ?
 O9 As11 O11 K10 177.0(8) . . . . ?
 O10 As11 O9 Pd21 -66.9(8) . . . . ?
 O10 As11 O11 Pd16 60.1(8) . . . . ?
 O10 As11 O11 K5 -43.9(8) . . . . ?
 O10 As11 O11 K10 -57.4(9) . . . . ?
 O11 As11 O9 Pd21 58.2(7) . . . . ?
 O11 As11 O10 Pd20 -53.1(7) . . . . ?
 O12 As8 O13 Pd17 -59.2(8) . . . . ?
 O12 As8 O13 K8 46.7(8) . . . . ?
 O12 As8 O14 Pd14 69.8(7) . . . . ?
 O13 As8 O12 Pd13 64.7(8) . . . . ?
 O13 As8 O12 K4 -173.6(6) . . . . ?
 O13 As8 O14 Pd14 -55.7(8) . . . . ?
 O14 As8 O12 Pd13 -61.2(8) . . . . ?
 O14 As8 O12 K4 60.4(8) . . . . ?
 O14 As8 O13 Pd17 67.0(8) . . . . ?
 O14 As8 O13 K8 172.8(6) . . . . ?
 O15 As12 C67 C68 -62.0(17) . . . . ?
 O15 As12 C67 C72 120.5(15) . . . . ?
 O15 As12 O16 K2 128.3(7) . . . . ?
 O15 As12 O16 Pd23 -61.7(7) . . . . ?
 O15 As12 O17 Pd24 49.3(7) . . . . ?
 O16 As12 C67 C68 58.5(18) . . . . ?
 O16 As12 C67 C72 -119.0(15) . . . . ?
 O16 As12 O15 K1 174.1(5) . . . . ?
 O16 As12 O15 Pd19 65.2(7) . . . . ?
 O16 As12 O17 Pd24 -75.5(6) . . . . ?
 O17 As12 C67 C68 178.9(15) . . . . ?
 O17 As12 C67 C72 1.4(18) . . . . ?
 O17 As12 O15 K1 48.4(6) . . . . ?
 O17 As12 O15 Pd19 -60.5(7) . . . . ?
 O17 As12 O16 K2 -106.6(8) . . . . ?
 O17 As12 O16 Pd23 63.4(7) . . . . ?
 O27 C73 C74 C75 -20.5(18) . . . . ?
 O27 C73 O28 Pd15 -1(2) . . . . ?
 O28 C73 C74 C75 161.8(12) . . . . ?
 O28 C73 O27 K1 -160.1(10) . . . . ?
 O28 C73 O27 Pd19 1.4(19) . . . . ?
 O29 C77 C78 C79 -56(2) . . . . ?
 O29 C77 O30 Pd16 -5(3) . . . . ?
 O29 C77 O30 K5 142.7(16) . . . . ?
 O29 C77 O30 K10 157.8(15) . . . . ?
 O30 C77 C78 C79 123.3(18) . . . . ?
 O30 C77 O29 Pd13 12(3) . . . . ?
 O30 C77 O29 K4 174.3(11) . . . . ?
 O31 C81 C82 C83 -39(2) . . . . ?
 O31 C81 O32 Pd24 -3(3) . . . . ?
 O32 C81 C82 C83 140.5(16) . . . . ?
 O32 C81 O31 Pd20 1(3) . . . . ?
 O33 C84 O34 K11 -169.0(12) . . . . ?
 O33 C84 O34 Pd8 1(3) . . . . ?
 O33 C84 O34 K16 -158.1(14) . . . . ?
 O34 C84 O33 Pd9 8(3) . . . . ?
 O34 C84 O33 Pd31 4(2) . . . . ?
 O35 As6 O37 K11 -56.8(11) . . . 2_766 ?
 O35 As6 O37 Pd12 60.4(13) . . . . ?
 O35 As30 C31A C32A 24.1(17) . . . . ?
 O35 As30 C31A C36A -154.7(13) . . . . ?
 O36 As6 O35 K11 -99.3(9) . . . . ?
 O36 As6 O35 Pd8 54.6(9) . . . . ?
 O36 As6 O37 K11 -175.1(6) . . . 2_766 ?
 O36 As6 O37 Pd12 -57.8(9) . . . . ?
 O36 As30 C31A C32A 144.8(14) . . . . ?
 O36 As30 C31A C36A -33.9(18) . . . . ?
 O37 As6 O35 K11 146.7(8) . . . . ?
 O37 As6 O35 Pd8 -59.4(12) . . . . ?
 O37 As30 C31A C32A -77.0(16) . . . . ?
 O37 As30 C31A C36A 104.2(15) . . . . ?
 O38 C80 O39 Pd3 2(2) . . . . ?
 O39 C80 O38 Pd7 3(2) . . . . ?
 O39 C80 O38 K5 -154.6(13) . . . . ?
 O39 C80 O38 K10 -172.3(13) . . . . ?
 O39 C80 O38 Pd30 2(2) . . . . ?
 O40 C76 O41 K1 159.9(10) . . . . ?
 O40 C76 O41 Pd4 -5(2) . . . . ?
 O41 C76 O40 Pd1 11(2) . . . . ?
 O41 C76 O40 Pd33 4(2) . . . . ?
 O42 As5 O43 K1 -53.2(9) . . . . ?
 O42 As5 O43 Pd4 61.5(8) . . . . ?
 O42 As5 O44 Pd10 -64.4(10) . . . . ?
 O42 As5 O44 K7 -167.2(7) . . . . ?
 O42 As5 O44 Pd25 -71.5(9) . . . . ?
 O43 As5 O42 Pd9 -52.0(9) . . . . ?
 O43 As5 O42 Pd31 -56.2(8) . . . . ?
 O43 As5 O44 Pd10 60.0(9) . . . . ?
 O43 As5 O44 K7 -42.8(9) . . . . ?
 O43 As5 O44 Pd25 52.9(8) . . . . ?
 O44 As5 O42 Pd9 72.6(9) . . . . ?
 O44 As5 O42 Pd31 68.4(9) . . . . ?
 O44 As5 O43 K1 -179.2(7) . . . . ?
 O44 As5 O43 Pd4 -64.5(8) . . . . ?
 O45 As1 O46 Pd6 -66.6(8) . . . . ?
 O45 As1 O46 K9 48.5(12) . . . . ?
 O45 As1 O46 Pd27 -71.2(8) . . . . ?
 O45 As1 O47 Pd3 56.4(9) . . . . ?
 O46 As1 O45 Pd2 54.1(9) . . . . ?
 O46 As1 O45 Pd28 45.0(8) . . . . ?
 O46 As1 O47 Pd3 -68.6(8) . . . . ?
 O47 As1 O45 Pd2 -70.8(10) . . . . ?
 O47 As1 O45 Pd28 -79.8(8) . . . . ?
 O47 As1 O46 Pd6 58.0(8) . . . . ?
 O47 As1 O46 K9 173.1(9) . . . . ?
 O47 As1 O46 Pd27 53.4(9) . . . . ?
 O48 As2 O49 Pd5 -51.6(9) . . . . ?
 O48 As2 O49 Pd26 -67.1(8) . . . . ?
 O48 As2 O50 Pd2 69.3(9) . . . . ?
 O48 As2 O50 Pd28 75.4(7) . . . . ?
 O49 As2 O48 Pd1 64.5(9) . . . . ?
 O49 As2 O48 Pd33 76.2(9) . . . . ?
 O49 As2 O50 Pd2 -53.1(9) . . . . ?
 O49 As2 O50 Pd28 -47.0(7) . . . . ?
 O50 As2 O48 Pd1 -60.4(10) . . . . ?
 O50 As2 O48 Pd33 -48.7(10) . . . . ?
 O50 As2 O49 Pd5 71.5(9) . . . . ?
 O50 As2 O49 Pd26 56.0(9) . . . . ?
 O54 As3 O55 Pd5 50.4(10) . . . . ?
 O54 As3 O56 Pd11 -69.5(11) . . . . ?
 O55 As3 O54 Pd10 -64.3(10) . . . . ?
 O55 As3 O54 K7 49.3(9) . . . . ?
 O55 As3 O56 Pd11 48.4(9) . . . . ?
 O56 As3 O54 Pd10 48.3(12) . . . . ?
 O56 As3 O54 K7 161.9(7) . . . . ?
 O56 As3 O55 Pd5 -73.9(8) . . . . ?
 O66 As10 O1 K2 -115.3(8) . . . 2_655 ?
 O66 As10 O1 Pd22 66.4(7) . . . . ?
 O66 As10 O2 Pd18 -59.5(7) . . . . ?
 O66 As10 O2 K6 56.5(8) . . . . ?
 Pd2 As1 O46 Pd6 -41.6(6) . . . . ?
 Pd2 As1 O46 K9 73.5(10) . . . . ?
 Pd2 As1 O47 Pd3 26.6(6) . . . . ?
 Pd4 O62 Pd31 O33 49(4) . . . . ?
 Pd4 O62 Pd31 O42 77.9(7) . . . . ?
 Pd4 O62 Pd31 O65 -93.8(7) . . . . ?
 Pd4 O62 Pd31 Pd8 -124.8(5) . . . . ?
 Pd4 O62 Pd31 Sr1 -108.0(7) . . . . ?
 Pd6 O53 As15 C19 174.0(15) . . . . ?
 Pd6 O53 As15 O51 65.3(9) . . . . ?
 Pd6 O53 As15 O52 -48.5(13) . . . . ?
 Pd6 O53 As15 K9 120.5(15) . . . . ?
 Pd6 O59 Pd11 O51 82.1(7) . . . . ?
 Pd6 O59 Pd11 O56 172(3) . . . . ?
 Pd6 O59 Pd11 O60 -111.0(6) . . . . ?
 Pd6 O59 Pd11 Pd5 -78.4(5) . . . . ?
 Pd6 O59 Pd11 Sr1 -111.3(7) . . . . ?
 Pd8 As6 O35 K11 -153.9(14) . . . . ?
 Pd8 As6 O37 K11 -88.1(6) . . . 2_766 ?
 Pd8 As6 O37 Pd12 29.1(9) . . . . ?
 Pd8 O64 Pd30 O36 75.4(6) . . . . ?
 Pd8 O64 Pd30 O63 -110.0(5) . . . . ?
 Pd8 O64 Pd30 Pd3 -147.4(3) . . . . ?
 Pd8 O64 Pd30 Sr1 -109.5(6) . . . . ?
 Pd8 O64 Pd30 As30 74.6(4) . . . . ?
 Pd8 O64 Pd30 K10 24.9(10) . . . . ?
 Pd8 O65 Pd31 O33 60.2(7) . . . . ?
 Pd8 O65 Pd31 O42 92(3) . . . . ?
 Pd8 O65 Pd31 O62 -126.6(6) . . . . ?
 Pd8 O65 Pd31 Pd4 -164.8(4) . . . . ?
 Pd8 O65 Pd31 Sr1 -112.2(6) . . . . ?
 Pd9 As5 O43 K1 -79.1(6) . . . . ?
 Pd9 As5 O43 Pd4 35.6(5) . . . . ?
 Pd9 As5 O44 Pd10 -31.9(8) . . . . ?
 Pd9 As5 O44 K7 -134.8(7) . . . . ?
 Pd10 As5 O42 Pd9 42.8(7) . . . . ?
 Pd10 As5 O43 K1 -150.9(6) . . . . ?
 Pd10 As5 O43 Pd4 -36.2(6) . . . . ?
 Pd10 As5 O44 K7 -102.9(12) . . . . ?
 Pd10 O60 Pd5 O49 163(3) . . . . ?
 Pd10 O60 Pd5 O55 -75.4(6) . . . . ?
 Pd10 O60 Pd5 O57 114.2(5) . . . . ?
 Pd10 O60 Pd5 Pd11 -141.3(9) . . . . ?
 Pd10 O60 Pd5 Sr1 114.4(6) . . . . ?
 Pd11 O59 Pd6 O53 -66.4(7) . . . . ?
 Pd11 O59 Pd6 O58 119.3(6) . . . . ?
 Pd11 O59 Pd6 Pd12 -138.7(8) . . . . ?
 Pd11 O59 Pd6 Sr1 109.6(7) . . . . ?
 Pd11 O59 Pd6 K9 -15.2(9) . . . . ?
 Pd11 O59 Pd6 As15 -70.9(5) . . . . ?
 Pd11 O60 Pd5 O49 -56(3) . . . . ?
 Pd11 O60 Pd5 O55 66.0(8) . . . . ?
 Pd11 O60 Pd5 O57 -104.5(6) . . . . ?
 Pd11 O60 Pd5 Pd10 141.3(9) . . . . ?
 Pd11 O60 Pd5 Sr1 -104.3(8) . . . . ?
 Pd12 O52 As15 C19 -179.5(13) . . . . ?
 Pd12 O52 As15 O51 -86.3(8) . . . . ?
 Pd12 O52 As15 O53 34.7(13) . . . . ?
 Pd12 O52 As15 Pd6 5.5(8) . . . . ?
 Pd12 O52 As15 K9 21(2) . . . . ?
 Pd12 O59 Pd6 O53 72.3(7) . . . . ?
 Pd12 O59 Pd6 O58 -102.0(5) . . . . ?
 Pd12 O59 Pd6 Pd11 138.7(8) . . . . ?
 Pd12 O59 Pd6 Sr1 -111.7(7) . . . . ?
 Pd12 O59 Pd6 K9 123.5(6) . . . . ?
 Pd12 O59 Pd6 As15 67.8(5) . . . . ?
 Pd12 O59 Pd11 O51 -35.4(11) . . . . ?
 Pd12 O59 Pd11 O56 54(3) . . . . ?
 Pd12 O59 Pd11 O60 131.5(10) . . . . ?
 Pd12 O59 Pd11 Pd5 164.1(8) . . . . ?
 Pd12 O59 Pd11 Pd6 -117.6(11) . . . . ?
 Pd12 O59 Pd11 Sr1 131.2(13) . . . . ?
 Sr1 O57 Pd26 As2 -179.7(5) . . . . ?
 Sr1 O57 Pd26 O49 176.7(6) . . . . ?
 Sr1 O57 Pd26 O55 64(2) . . . . ?
 Sr1 O57 Pd26 O60 14.8(5) . . . . ?
 Sr1 O57 Pd26 Pd25 43.7(4) . . . . ?
 Sr1 O57 Pd26 Pd28 -106.2(6) . . . . ?
 Sr1 O57 Pd28 As2 177.4(5) . . . . ?
 Sr1 O57 Pd28 O45 -106(3) . . . . ?
 Sr1 O57 Pd28 O50 -170.6(4) . . . . ?
 Sr1 O57 Pd28 O58 1.2(5) . . . . ?
 Sr1 O57 Pd28 Pd26 108.4(6) . . . . ?
 Sr1 O57 Pd28 Pd27 36.0(5) . . . . ?
 Sr1 O57 Pd28 Pd33 -118.1(10) . . . . ?
 Sr1 O59 Pd6 O53 -176.0(5) . . . . ?
 Sr1 O59 Pd6 O58 9.7(5) . . . . ?
 Sr1 O59 Pd6 Pd11 -109.6(7) . . . . ?
 Sr1 O59 Pd6 Pd12 111.7(7) . . . . ?
 Sr1 O59 Pd6 K9 -124.8(5) . . . . ?
 Sr1 O59 Pd6 As15 179.5(5) . . . . ?
 Sr1 O59 Pd11 O51 -166.6(6) . . . . ?
 Sr1 O59 Pd11 O56 -77(3) . . . . ?
 Sr1 O59 Pd11 O60 0.3(6) . . . . ?
 Sr1 O59 Pd11 Pd5 32.9(6) . . . . ?
 Sr1 O59 Pd11 Pd6 111.3(7) . . . . ?
 Sr1 O60 Pd5 O49 49(3) . . . . ?
 Sr1 O60 Pd5 O55 170.2(6) . . . . ?
 Sr1 O60 Pd5 O57 -0.2(5) . . . . ?
 Sr1 O60 Pd5 Pd10 -114.4(6) . . . . ?
 Sr1 O60 Pd5 Pd11 104.3(8) . . . . ?
 Sr1 O60 Pd25 O54 -173.8(5) . . . . ?
 Sr1 O60 Pd25 O62 -3.1(6) . . . . ?
 Sr1 O60 Pd25 K7 134.8(4) . . . . ?
 Sr1 O60 Pd25 Pd26 105.1(7) . . . . ?
 Sr1 O60 Pd25 Pd32 -123.6(9) . . . . ?
 Sr1 O62 Pd31 O33 157(4) . . . . ?
 Sr1 O62 Pd31 O42 -174.1(5) . . . . ?
 Sr1 O62 Pd31 O65 14.1(6) . . . . ?
 Sr1 O62 Pd31 Pd4 108.0(7) . . . . ?
 Sr1 O62 Pd31 Pd8 -16.9(6) . . . . ?
 Sr1 O64 Pd30 O36 -175.1(5) . . . . ?
 Sr1 O64 Pd30 O63 -0.5(5) . . . . ?
 Sr1 O64 Pd30 Pd3 -37.9(5) . . . . ?
 Sr1 O64 Pd30 Pd8 109.5(6) . . . . ?
 Sr1 O64 Pd30 As30 -175.9(5) . . . . ?
 Sr1 O64 Pd30 K10 134.4(7) . . . . ?
 Sr1 O65 Pd31 O33 172.5(5) . . . . ?
 Sr1 O65 Pd31 O42 -156(3) . . . . ?
 Sr1 O65 Pd31 O62 -14.4(6) . . . . ?
 Sr1 O65 Pd31 Pd4 -52.6(4) . . . . ?
 Sr1 O65 Pd31 Pd8 112.2(6) . . . . ?
 K4 As8 O12 Pd13 -121.7(10) . . . . ?
 K4 As8 O13 Pd17 -65.9(10) . . . . ?
 K4 As8 O13 K8 40.0(11) . . . . ?
 K4 As8 O14 Pd14 100.3(5) . . . . ?
 K5 O38 Pd7 O36 -52.2(5) . . . . ?
 K5 O38 Pd7 O63 120.1(5) . . . . ?
 K5 O38 Pd7 Pd3 163.5(3) . . . . ?
 K5 O38 Pd7 Sr1 119.1(6) . . . . ?
 K6 As10 O1 K2 118.4(8) . . . 2_655 ?
 K6 As10 O1 Pd22 -59.9(11) . . . . ?
 K6 As10 O2 Pd18 -116.0(9) . . . . ?
 K6 As10 O66 K2 -95.8(7) . . . . ?
 K6 As10 O66 Pd23 90.8(6) . . . . ?
 K7 As3 O54 Pd10 -113.6(13) . . . . ?
 K7 As3 O55 Pd5 81.4(7) . . . . ?
 K7 As3 O56 Pd11 -39(2) . . . . ?
 K7 O44 Pd10 As5 123.3(9) . . . . ?
 K7 O44 Pd10 O54 -48.1(5) . . . . ?
 K7 O44 Pd10 O62 124.9(5) . . . . ?
 K7 O44 Pd10 Pd5 18.5(8) . . . . ?
 K7 O44 Pd10 Sr1 125.9(6) . . . . ?
 K8 As9 O6 K2 -129.5(7) . . . 2_655 ?
 K8 As9 O6 Pd22 48.4(11) . . . . ?
 K8 As9 O7 Pd21 -82.2(6) . . . . ?
 K8 As9 O8 Pd17 109.8(9) . . . . ?
 K8 As9 C49A C50A 129.6(19) . . . . ?
 K8 As9 C49A C54A -52.2(19) . . . . ?
 K9 O46 Pd27 As1 -143.3(9) . . . . ?
 K9 O46 Pd27 O53 45.8(5) . . . . ?
 K9 O46 Pd27 O58 -127.3(5) . . . . ?
 K9 O46 Pd27 O59 15(4) . . . . ?
 K9 O46 Pd27 Pd3 -163.3(4) . . . . ?
 K9 O46 Pd27 Sr1 -116.7(7) . . . . ?
 K9 O46 Pd27 Pd28 -94.8(4) . . . . ?
 K9 O53 As15 C19 54(2) . . . . ?
 K9 O53 As15 O51 -55.2(12) . . . . ?
 K9 O53 As15 O52 -169.0(9) . . . . ?
 K9 O53 As15 Pd6 -120.5(15) . . . . ?
 K9 C17A C18A C13A 149.0(15) 2_776 . . . ?
 K9 C17A C16A C15A -112(3) 2_776 . . . ?
 K9 C18A C13A As14 -54(3) 2_776 . . . ?
 K9 C18A C13A C14A 116(2) 2_776 . . . ?
 Pd25 O62 Pd31 O33 -96(4) . . . . ?
 Pd25 O62 Pd31 O42 -67.2(10) . . . . ?
 Pd25 O62 Pd31 O65 121.0(10) . . . . ?
 Pd25 O62 Pd31 Pd4 -145.1(14) . . . . ?
 Pd25 O62 Pd31 Pd8 90.0(10) . . . . ?
 Pd25 O62 Pd31 Sr1 106.9(10) . . . . ?
 Pd26 As2 O48 Pd33 43.0(7) . . . . ?
 Pd26 As2 O50 Pd28 -17.4(5) . . . . ?
 Pd26 O55 As14 O54 86.5(10) . . . . ?
 Pd26 O55 As14 O56 -36(2) . . . . ?
 Pd26 O55 As14 C13A 179.7(11) . . . . ?
 Pd26 O55 As14 Pd32 -13.6(12) . . . . ?
 Pd26 O57 Pd28 As2 69.0(4) . . . . ?
 Pd26 O57 Pd28 O45 146(3) . . . . ?
 Pd26 O57 Pd28 O50 81.0(6) . . . . ?
 Pd26 O57 Pd28 O58 -107.3(6) . . . . ?
 Pd26 O57 Pd28 Sr1 -108.4(6) . . . . ?
 Pd26 O57 Pd28 Pd27 -72.4(5) . . . . ?
 Pd26 O57 Pd28 Pd33 133.5(10) . . . . ?
 Pd26 O60 Pd25 O54 81.1(7) . . . . ?
 Pd26 O60 Pd25 O62 -108.2(6) . . . . ?
 Pd26 O60 Pd25 Sr1 -105.1(7) . . . . ?
 Pd26 O60 Pd25 K7 29.7(9) . . . . ?
 Pd26 O60 Pd25 Pd32 131.3(10) . . . . ?
 As14 O56 Pd32 O51 -141.0(9) . . . . ?
 As14 O56 Pd32 O59 -79(3) . . . . ?
 As14 O56 Pd32 O60 26.2(10) . . . . ?
 As14 O56 Pd32 Sr1 29.4(14) . . . . ?
 As14 O56 Pd32 Pd25 47.8(8) . . . . ?
 As14 C13A C14A C15A 167(2) . . . . ?
 As30 C31A C36A C35A 179(2) . . . . ?
 C33A C32A C31A As30 -179(2) . . . . ?
 C33A C32A C31A C36A 0.0 . . . . ?
 C32A C33A C34A C35A 0.0 . . . . ?
 C32A C31A C36A C35A 0.0 . . . . ?
 C31A C36A C35A C34A 0.0 . . . . ?
 C36A C35A C34A C33A 0.0 . . . . ?
 C34A C33A C32A C31A 0.0 . . . . ?
 C49A As9 O6 K2 -4.9(15) . . . 2_655 ?
 C49A As9 O6 Pd22 172.9(12) . . . . ?
 C49A As9 O7 Pd21 -170.2(13) . . . . ?
 C49A As9 O8 Pd17 177.5(9) . . . . ?
 C49A As9 O8 K8 67.7(10) . . . . ?
 C49A C50A C51A C52A 0.0 . . . . ?
 C50A C49A C54A C53A 0.0 . . . . ?
 C50A C51A C52A C53A 0.0 . . . . ?
 C51A C52A C53A C54A 0.0 . . . . ?
 C52A C53A C54A C49A 0.0 . . . . ?
 C54A C49A C50A C51A 0.0 . . . . ?
 K10 O36 As30 O35 58.5(10) . . . . ?
 K10 O36 As30 O37 171.3(8) . . . . ?
 K10 O36 As30 C31A -58.8(14) . . . . ?
 K10 O36 As30 Pd30 117.1(12) . . . . ?
 K10 As30 C31A C32A 111.9(14) . . . . ?
 K10 As30 C31A C36A -66.9(14) . . . . ?
 Pd27 As1 O45 Pd28 11.7(6) . . . . ?
 Pd27 As1 O46 K9 119.7(14) . . . . ?
 Pd27 As1 O47 Pd3 -41.1(6) . . . . ?
 C17A C18A C13A As14 -169(2) . . . . ?
 C17A C18A C13A C14A 0.0 . . . . ?
 C18A C17A C16A C15A 0.0 . . . . ?
 C18A C13A C14A C15A 0.0 . . . . ?
 C13A C14A C15A C16A 0.0 . . . . ?
 C14A C15A C16A C17A 0.0 . . . . ?
 C16A C17A C18A K9 -149.0(15) . . . 2_776 ?
 C16A C17A C18A C13A 0.0 . . . . ?
 Pd28 As2 O48 Pd33 -10.3(8) . . . . ?
 Pd28 As2 O49 Pd26 28.1(6) . . . . ?
 Pd28 O57 Pd26 As2 -73.5(5) . . . . ?
 Pd28 O57 Pd26 O49 -77.2(7) . . . . ?
 Pd28 O57 Pd26 O55 170.7(17) . . . . ?
 Pd28 O57 Pd26 O60 120.9(6) . . . . ?
 Pd28 O57 Pd26 Sr1 106.2(6) . . . . ?
 Pd28 O57 Pd26 Pd25 149.8(5) . . . . ?
 Pd29 O37 As30 O35 69.2(9) . . . . ?
 Pd29 O37 As30 O36 -51.0(13) . . . . ?
 Pd29 O37 As30 C31A 177.3(11) . . . . ?
 Pd29 O37 As30 K10 -33(3) . . . . ?
 Pd29 O37 As30 Pd30 -20.0(9) . . . . ?
 Pd29 O52 As4 O51 -40.6(14) . . . . ?
 Pd29 O52 As4 O53 81.3(9) . . . . ?
 Pd29 O52 As4 C19A -176.6(12) . . . . ?
 Pd29 O52 As4 K16 -104.6(13) . . . 2_766 ?
 Pd29 O64 Pd30 O36 -56.6(9) . . . . ?
 Pd29 O64 Pd30 O63 118.0(7) . . . . ?
 Pd29 O64 Pd30 Pd3 80.7(7) . . . . ?
 Pd29 O64 Pd30 Pd8 -132.0(10) . . . . ?
 Pd29 O64 Pd30 Sr1 118.6(9) . . . . ?
 Pd29 O64 Pd30 As30 -57.3(7) . . . . ?
 Pd29 O64 Pd30 K10 -107.0(9) . . . . ?
 Pd30 O36 As30 O35 -58.5(9) . . . . ?
 Pd30 O36 As30 O37 54.3(11) . . . . ?
 Pd30 O36 As30 C31A -175.9(11) . . . . ?
 Pd30 O36 As30 K10 -117.1(12) . . . . ?
 Pd30 As30 C31A C32A 139.6(15) . . . . ?
 Pd30 As30 C31A C36A -39(3) . . . . ?
 Pd32 O51 As4 O52 56.5(16) . . . . ?
 Pd32 O51 As4 O53 -60.6(13) . . . . ?
 Pd32 O51 As4 C19A -173.6(14) . . . . ?
 Pd32 O51 As4 K16 87.2(11) . . . 2_766 ?
 Pd32 O56 As14 O54 -89.7(8) . . . . ?
 Pd32 O56 As14 O55 35.7(19) . . . . ?
 Pd32 O56 As14 C13A -178.4(11) . . . . ?
 Pd32 O60 Pd25 O54 -50.2(9) . . . . ?
 Pd32 O60 Pd25 O62 120.5(7) . . . . ?
 Pd32 O60 Pd25 Sr1 123.6(9) . . . . ?
 Pd32 O60 Pd25 K7 -101.6(8) . . . . ?
 Pd32 O60 Pd25 Pd26 -131.3(10) . . . . ?
 Pd33 As2 O49 Pd26 -32.4(8) . . . . ?
 Pd33 As2 O50 Pd28 49.4(6) . . . . ?
 Pd33 O57 Pd26 As2 56.3(8) . . . . ?
 Pd33 O57 Pd26 O49 52.6(11) . . . . ?
 Pd33 O57 Pd26 O55 -60(2) . . . . ?
 Pd33 O57 Pd26 O60 -109.3(9) . . . . ?
 Pd33 O57 Pd26 Sr1 -124.0(11) . . . . ?
 Pd33 O57 Pd26 Pd25 -80.4(9) . . . . ?
 Pd33 O57 Pd26 Pd28 129.8(12) . . . . ?
 Pd33 O57 Pd28 As2 -64.5(8) . . . . ?
 Pd33 O57 Pd28 O45 12(4) . . . . ?
 Pd33 O57 Pd28 O50 -52.5(9) . . . . ?
 Pd33 O57 Pd28 O58 119.2(9) . . . . ?
 Pd33 O57 Pd28 Sr1 118.1(9) . . . . ?
 Pd33 O57 Pd28 Pd26 -133.5(10) . . . . ?
 Pd33 O57 Pd28 Pd27 154.1(8) . . . . ?
 C19A C20A C21A C22A 0.0 . . . . ?
 C20A C19A C24A C23A 0.0 . . . . ?
 C20A C21A C22A C23A 0.0 . . . . ?
 C21A C22A C23A C24A 0.0 . . . . ?
 C22A C23A C24A C19A 0.0 . . . . ?
 C24A C19A C20A C21A 0.0 . . . . ?
 As15 C19 C20 C21 152(3) . . . . ?
 As15 C19 C24 C23 -157(2) . . . . ?
 As4 C19A C20A C21A -155(2) . . . . ?
 As4 C19A C24A C23A 156(2) . . . . ?
 K16 C83 C84 O33 163.8(14) . . . . ?
 K16 C83 C84 O34 -20.6(14) . . . . ?
 K16 C84 O33 Pd31 -62(5) . . . . ?
 K16 C84 O34 Pd8 159.5(18) . . . . ?
 K16 O37 As30 O35 -64.6(15) 2_766 . . . ?
 K16 O37 As30 O36 175.2(13) 2_766 . . . ?
 K16 O37 As30 C31A 43.6(18) 2_766 . . . ?
 K16 O37 As30 K10 -166.7(15) 2_766 . . . ?
 K16 O37 As30 Pd30 -153.8(14) 2_766 . . . ?
 K16 O52 As4 O51 64.0(13) 2_766 . . . ?
 K16 O52 As4 O53 -174.1(8) 2_766 . . . ?
 K16 O52 As4 C19A -72.0(14) 2_766 . . . ?

_smtbx_masks_special_details       ?
loop_
  _smtbx_masks_void_nr
  _smtbx_masks_void_average_x
  _smtbx_masks_void_average_y
  _smtbx_masks_void_average_z
  _smtbx_masks_void_volume
  _smtbx_masks_void_count_electrons
  _smtbx_masks_void_content
 1 -0.238 -0.837 -0.662 2793.2 695.9 ?
 2 0.223 0.753 0.493 26.6 6.4 ?
 3 0.244 0.594 0.725 30.1 7.8 ?
 4 0.248 0.055 0.628 11.7 0.7 ?
 5 0.756 0.406 0.275 30.1 7.8 ?
 6 0.777 0.247 0.507 26.6 5.5 ?
 7 0.752 0.945 0.372 11.7 0.3 ?

_smtbx_masks_void_probe_radius     1.2
_smtbx_masks_void_truncation_radius  1.2
_shelx_res_file
;
TITL 1_a.res in P-1
    1_a.res
    created by SHELXL-2019/3 at 20:23:45 on 05-Aug-2024
CELL 0.71073 16.429 21.4604 32.1927 102.607 101.219 106.307
ZERR 2 0.0015 0.0018 0.0027 0.003 0.003 0.003
LATT 1
SFAC C H As K O Pd Sr
UNIT 167 149.334 26 12 159 48 4
EQIV $1 2-X,2-Y,1-Z
SIMU 0.01 0.02 5 $o
SIMU 0.01 0.02 5 $c
SADI C33 C32 C33A C32A
SADI C33 C34 C33A C34A
SADI C32 C31 C32A C31A
SADI C31 C36 C31A C36A
SADI C31 As6 C31A As6
SADI C31 As30 C31A As30
SADI C36 C35 C36A C35A
SADI C35 C34 C35A C34A
SADI 0.04 C33 C31 C33A C31A
SADI 0.04 C33 C35 C33A C35A
SADI 0.04 C32 C36 C32A C36A
SADI 0.04 C32 C34 C32A C34A
SADI 0.04 C32 As6 C32A As6
SADI 0.04 C32 As30 C32A As30
SADI 0.04 C31 C35 C31A C35A
SADI 0.04 C36 C34 C36A C34A
SADI 0.04 C36 As6 C36A As6
SADI 0.04 C36 As30 C36A As30
SADI C49 C50 C49A C50A
SADI C49 C54 C49A C54A
SADI C49 As9 C49A As9
SADI C50 C51 C50A C51A
SADI C51 C52 C51A C52A
SADI C52 C53 C52A C53A
SADI C53 C54 C53A C54A
SADI 0.04 C49 C51 C49A C51A
SADI 0.04 C49 C53 C49A C53A
SADI 0.04 C50 C52 C50A C52A
SADI 0.04 C50 C54 C50A C54A
SADI 0.04 C50 As9 C50A As9
SADI 0.04 C51 C53 C51A C53A
SADI 0.04 C52 C54 C52A C54A
SADI 0.04 C54 As9 C54A As9
ISOR 0.005 0.01 C33 C32 C31 C36 C35 C34 C33A C32A C31A C36A C35A C34A
SADI C13 C14 C13A C14A
SADI C13 C18 C13A C18A
SADI C13 As3 C13A As3
SADI C13 As14 C13A As14
SADI C14 C15 C14A C15A
SADI C15 C16 C15A C16A
SADI C16 C17 C16A C17A
SADI C17 C18 C17A C18A
SADI 0.04 C13 C15 C13A C15A
SADI 0.04 C13 C17 C13A C17A
SADI 0.04 C14 C16 C14A C16A
SADI 0.04 C14 C18 C14A C18A
SADI 0.04 C14 As3 C14A As3
SADI 0.04 C14 As14 C14A As14
SADI 0.04 C15 C17 C15A C17A
SADI 0.04 C16 C18 C16A C18A
SADI 0.04 C18 As3 C18A As3
SADI 0.04 C18 As14 C18A As14
ISOR 0.005 0.01 C13 C14 C15 C16 C17 C18 C13A C14A C15A C16A C17A C18A
SADI C19 C20 C19A C20A
SADI C19 C24 C19A C24A
SADI C20 C21 C20A C21A
SADI C21 C22 C21A C22A
SADI C22 C23 C22A C23A
SADI C23 C24 C23A C24A
SADI 0.04 C19 C21 C19A C21A
SADI 0.04 C19 C23 C19A C23A
SADI 0.04 C19 O51 C19A O51
SADI 0.04 C19 O52 C19A O52
SADI 0.04 C19 O53 C19A O53
SADI 0.04 C19 Pd6 C19A Pd6
SADI 0.04 C19 Pd11 C19A Pd11
SADI 0.04 C20 C22 C20A C22A
SADI 0.04 C20 C24 C20A C24A
SADI 0.04 C21 C23 C21A C23A
SADI 0.04 C22 C24 C22A C24A
DELU 0.001 0.002 O51 O53 O52 C19 C20 C21 C22 C23 C24 C19A C20A C21A C22A =
 C23A C24A
ISOR 0.005 0.01 C19 C20 C21 C22 C23 C24 C19A C20A C21A C22A C23A C24A

L.S. 20
PLAN  20
SIZE 0.2 0.15 0.17
TEMP -123
CONF
HTAB O1A O25
HTAB O2A O63
HTAB O68 O55
HTAB O71 O12
HTAB C20A O68_$1
FREE K4 H79a
FREE K7 H14A
FREE K7 H14
FREE K8 H50
FREE K8 H71b
FREE K8 H71a
FREE K9 C17A_$1
FREE K9 C18A_$1
FREE K11 C32
FREE K11 H32A
FREE K11 H32
FREE K11 H83a
FREE K11 H83b
FREE K2 C60
FREE K2 H60
FREE K10 H78a
FREE K16 H83b
FREE K16 H83a
MORE -1
ABIN
BOND $H
fmap 2
ACTA
OMIT -3 50
OMIT -4 -4 10
OMIT -2 -1 7
OMIT -1 -2 7
OMIT 0 -5 1
OMIT 0 -5 6
OMIT 0 5 2
OMIT 1 -5 9
OMIT 1 1 2
OMIT 1 3 4
OMIT 2 -4 6
OMIT 2 -3 1
OMIT 3 -1 1
REM <olex2.extras>
REM <HklSrc "%.\\1_a.hkl">
REM </olex2.extras>

WGHT    0.096300  134.268494
FVAR       0.08012
AS12  3    0.773421    0.282865    0.081430    11.00000    0.04858    0.04926 =
         0.04493    0.00296    0.01671    0.00895
AS13  3    0.546916    0.481544    0.246505    11.00000    0.09914    0.03717 =
         0.04242    0.00475    0.02640    0.01994
AFIX  66
C1    1    0.525895    0.796697    0.442475    11.00000    0.27784    0.11827 =
         0.11898    0.04103    0.09594    0.12776
C2    1    0.514476    0.849848    0.426656    11.00000    0.28120    0.12401 =
         0.12711    0.04040    0.08941    0.12455
AFIX  43
H2    2    0.546332    0.864711    0.406938    11.00000   -1.20000
AFIX  65
C3    1    0.456447    0.881251    0.439689    11.00000    0.28253    0.12559 =
         0.12668    0.03934    0.09045    0.12266
AFIX  43
H3    2    0.448642    0.917576    0.428877    11.00000   -1.20000
AFIX  65
C4    1    0.409837    0.859503    0.468539    11.00000    0.28260    0.12678 =
         0.12797    0.03811    0.09258    0.12411
AFIX  43
H4    2    0.370177    0.880966    0.477446    11.00000   -1.20000
AFIX  65
C5    1    0.421255    0.806353    0.484357    11.00000    0.28299    0.12718 =
         0.12815    0.04083    0.09333    0.12194
AFIX  43
H5    2    0.389399    0.791490    0.504075    11.00000   -1.20000
AFIX  65
C6    1    0.479284    0.774950    0.471326    11.00000    0.28118    0.12569 =
         0.12750    0.04086    0.09427    0.12311
AFIX  43
H6    2    0.487088    0.738624    0.482137    11.00000   -1.20000
AFIX   0
AS1   3    0.600840    0.753010    0.422487    11.00000    0.23044    0.04665 =
         0.04562    0.01091    0.05029    0.05562
AFIX  66
C7    1    0.744079    0.899133    0.262485    11.00000    0.19495    0.07037 =
         0.10456    0.05083    0.02392    0.05429
C8    1    0.786270    0.918740    0.231613    10.50000    0.19622    0.06921 =
         0.10629    0.05660    0.02063    0.05589
AFIX  43
H8    2    0.828756    0.899614    0.223831    10.50000   -1.20000
AFIX  65
C9    1    0.766298    0.966333    0.212128    11.00000    0.19979    0.07848 =
         0.11070    0.05246    0.02201    0.05116
AFIX  43
H9    2    0.795135    0.979734    0.191028    11.00000   -1.20000
AFIX  65
C10   1    0.704135    0.994318    0.223514    11.00000    0.19698    0.07744 =
         0.11001    0.05316    0.01955    0.05423
AFIX  43
H10   2    0.690485    1.026845    0.210197    11.00000   -1.20000
AFIX  65
C11   1    0.661943    0.974711    0.254386    11.00000    0.19929    0.07885 =
         0.11532    0.04928    0.02118    0.05437
AFIX  43
H11   2    0.619457    0.993838    0.262168    11.00000   -1.20000
AFIX  65
C12   1    0.681914    0.927118    0.273871    11.00000    0.19796    0.07732 =
         0.11077    0.05465    0.02131    0.05205
AFIX  43
H12   2    0.653077    0.913718    0.294971    11.00000   -1.20000
AFIX   0
AS2   3    0.764764    0.832017    0.286886    11.00000    0.17608    0.03178 =
         0.03915    0.01131    0.01514    0.02482
PART 1
AFIX  66
C13   1    1.243220    0.929364    0.409946    10.50000    0.10024    0.09908 =
         0.09996    0.02926    0.02723    0.03231
C14   1    1.289252    0.940974    0.378872    10.50000    0.10065    0.09986 =
         0.10129    0.02859    0.02715    0.03273
AFIX  43
H14   2    1.269788    0.909741    0.350107    10.50000   -1.20000
AFIX  65
C15   1    1.363763    0.998282    0.389885    10.50000    0.10045    0.09991 =
         0.10134    0.02855    0.02731    0.03282
AFIX  43
H15   2    1.395224    1.006217    0.368647    10.50000   -1.20000
AFIX  65
C16   1    1.392244    1.043980    0.431973    10.50000    0.10022    0.09970 =
         0.10094    0.02876    0.02741    0.03315
AFIX  43
H16   2    1.443169    1.083148    0.439500    10.50000   -1.20000
AFIX  65
C17   1    1.346213    1.032371    0.463048    10.50000    0.10044    0.09942 =
         0.10050    0.02848    0.02732    0.03307
AFIX  43
H17   2    1.365678    1.063604    0.491813    10.50000   -1.20000
AFIX  65
C18   1    1.271701    0.975064    0.452034    10.50000    0.09931    0.09886 =
         0.09971    0.02878    0.02765    0.03348
AFIX  43
H18   2    1.240241    0.967129    0.473272    10.50000   -1.20000
AFIX   0
AS3   3    1.132521    0.856980    0.395087    10.60000    0.07107    0.03228 =
         0.05113    0.00538   -0.00373    0.00422
AFIX  66
C19   1    1.011033    0.839844    0.591877    10.50000    0.14862    0.14588 =
         0.14527    0.04355    0.03898    0.04897
C20   1    1.081088    0.900459    0.603980    10.50000    0.14798    0.14646 =
         0.14595    0.04286    0.03945    0.04886
AFIX  43
H20   2    1.113673    0.911036    0.583590    10.50000   -1.20000
AFIX  65
C21   1    1.103466    0.945597    0.645915    10.50000    0.14910    0.14708 =
         0.14591    0.04270    0.03953    0.04805
AFIX  43
H21   2    1.151345    0.987024    0.654187    10.50000   -1.20000
AFIX  65
C22   1    1.055789    0.930121    0.675748    10.50000    0.14831    0.14660 =
         0.14595    0.04261    0.03947    0.04864
AFIX  43
H22   2    1.071083    0.960971    0.704409    10.50000   -1.20000
AFIX  65
C23   1    0.985733    0.869506    0.663646    10.50000    0.14856    0.14679 =
         0.14573    0.04278    0.03946    0.04845
AFIX  43
H23   2    0.953148    0.858929    0.684035    10.50000   -1.20000
AFIX  65
C24   1    0.963355    0.824367    0.621710    10.50000    0.14799    0.14622 =
         0.14609    0.04266    0.03970    0.04905
AFIX  43
H24   2    0.915475    0.782939    0.613439    10.50000   -1.20000
AFIX  66
PART 0
C25   1    1.173327    0.603747    0.236576    11.00000    0.14804    0.14572 =
         0.19300    0.11056    0.08908    0.06761
C26   1    1.211888    0.659287    0.222849    11.00000    0.15222    0.14885 =
         0.19900    0.10604    0.09115    0.06604
AFIX  43
H26   2    1.192081    0.697153    0.227251    11.00000   -1.20000
AFIX  65
C27   1    1.279427    0.659423    0.202682    11.00000    0.15313    0.15075 =
         0.19838    0.10633    0.08989    0.06576
AFIX  43
H27   2    1.305781    0.697382    0.193300    11.00000   -1.20000
AFIX  65
C28   1    1.308407    0.604019    0.196241    11.00000    0.15268    0.14915 =
         0.19736    0.10593    0.08896    0.06607
AFIX  43
H28   2    1.354568    0.604112    0.182458    11.00000   -1.20000
AFIX  65
C29   1    1.269848    0.548478    0.209968    11.00000    0.15474    0.15180 =
         0.19895    0.10143    0.08799    0.06626
AFIX  43
H29   2    1.289656    0.510612    0.205566    11.00000   -1.20000
AFIX  65
C30   1    1.202308    0.548341    0.230135    11.00000    0.15374    0.14981 =
         0.19723    0.10360    0.08959    0.06468
AFIX  43
H30   2    1.175954    0.510382    0.239516    11.00000   -1.20000
AFIX   0
AS5   3    1.084217    0.606507    0.265745    11.00000    0.07671    0.06870 =
         0.06507    0.03087   -0.00312   -0.00728
PART 1
AFIX  66
C33   1    0.929033    0.375858    0.567564    10.50000    0.08208    0.08037 =
         0.07997    0.02630    0.01949    0.02639
AFIX  43
H33   2    0.971937    0.354393    0.572166    10.50000   -1.20000
AFIX  65
C32   1    0.928727    0.412718    0.537025    10.50000    0.08184    0.07991 =
         0.07945    0.02639    0.02011    0.02632
AFIX  43
H32   2    0.971423    0.416445    0.520755    10.50000   -1.20000
AFIX  65
C31   1    0.865951    0.444125    0.530291    10.50000    0.08076    0.07908 =
         0.07926    0.02594    0.02031    0.02632
C36   1    0.803481    0.438672    0.554096    10.50000    0.08180    0.08118 =
         0.08068    0.02686    0.01996    0.02571
AFIX  43
H36   2    0.760577    0.460137    0.549494    10.50000   -1.20000
AFIX  65
C35   1    0.803786    0.401812    0.584635    10.50000    0.08271    0.08124 =
         0.08116    0.02649    0.02012    0.02603
AFIX  43
H35   2    0.761090    0.398085    0.600905    10.50000   -1.20000
AFIX  65
C34   1    0.866561    0.370405    0.591370    10.50000    0.08173    0.08080 =
         0.07990    0.02653    0.02058    0.02551
AFIX  43
H34   2    0.866769    0.345213    0.612242    10.50000   -1.20000
AFIX   0
AS6   3    0.860242    0.489187    0.486616    10.50000    0.09706    0.03863 =
         0.03907    0.01805    0.00561    0.01120
PART 0
AFIX  66
C37   1    0.205222    0.310306   -0.008427    11.00000    0.08125    0.11614 =
         0.07211    0.04013    0.02325    0.04949
C42   1    0.156945    0.258685   -0.047201    11.00000    0.08639    0.12164 =
         0.07751    0.03813    0.01537    0.04842
AFIX  43
H42   2    0.159955    0.214376   -0.050464    11.00000   -1.20000
AFIX  65
C41   1    0.104265    0.271896   -0.081200    11.00000    0.09168    0.12470 =
         0.07997    0.03730    0.01447    0.04321
AFIX  43
H41   2    0.071270    0.236616   -0.107701    11.00000   -1.20000
AFIX  65
C40   1    0.099861    0.336727   -0.076426    11.00000    0.08971    0.12348 =
         0.07691    0.04193    0.02041    0.04412
AFIX  43
H40   2    0.063856    0.345756   -0.099664    11.00000   -1.20000
AFIX  65
C39   1    0.148137    0.388348   -0.037653    11.00000    0.09318    0.12195 =
         0.08206    0.04212    0.01433    0.04464
AFIX  43
H39   2    0.145126    0.432657   -0.034390    11.00000   -1.20000
AFIX  65
C38   1    0.200818    0.375138   -0.003653    11.00000    0.08980    0.12163 =
         0.07920    0.04010    0.01589    0.04435
AFIX  43
H38   2    0.233813    0.410419    0.022847    11.00000   -1.20000
AFIX   0
AS7   3    0.276977    0.291870    0.037623    11.00000    0.05436    0.06312 =
         0.05122    0.01432    0.01148    0.01926
AFIX  66
C43   1    0.050012    0.175874    0.189350    11.00000    0.07560    0.14921 =
         0.17815    0.09199    0.08377    0.04694
C44   1   -0.012276    0.192816    0.162425    11.00000    0.07945    0.15340 =
         0.18583    0.08954    0.07992    0.04818
AFIX  43
H44   2    0.004300    0.216898    0.142191    11.00000   -1.20000
AFIX  65
C45   1   -0.098817    0.174522    0.165105    11.00000    0.08377    0.15490 =
         0.18802    0.08795    0.07670    0.04831
AFIX  43
H45   2   -0.141387    0.186101    0.146702    11.00000   -1.20000
AFIX  65
C46   1   -0.123070    0.139286    0.194710    11.00000    0.08256    0.15433 =
         0.18486    0.08530    0.08196    0.04669
AFIX  43
H46   2   -0.182217    0.126783    0.196541    11.00000   -1.20000
AFIX  65
C47   1   -0.060784    0.122344    0.221635    11.00000    0.08359    0.15526 =
         0.18440    0.08747    0.07938    0.04594
AFIX  43
H47   2   -0.077360    0.098262    0.241869    11.00000   -1.20000
AFIX  65
C48   1    0.025758    0.140637    0.218956    11.00000    0.08235    0.15582 =
         0.18492    0.08770    0.07664    0.04511
AFIX  43
H48   2    0.068328    0.129058    0.237358    11.00000   -1.20000
AFIX   0
AS8   3    0.165081    0.194325    0.182916    11.00000    0.06724    0.07723 =
         0.07838    0.02737    0.03946    0.02831
PART 1
AFIX  66
C49   1    0.249574   -0.115045    0.138522    10.50000    0.12560    0.08076 =
         0.09124    0.03226   -0.00420   -0.02241
C50   1    0.173723   -0.128080    0.152930    10.50000    0.12574    0.08123 =
         0.09218    0.03219   -0.00498   -0.02164
AFIX  43
H50   2    0.153207   -0.092061    0.163466    10.50000   -1.20000
AFIX  65
C51   1    0.127889   -0.193815    0.151920    10.50000    0.12583    0.08233 =
         0.09208    0.03236   -0.00504   -0.02205
AFIX  43
H51   2    0.076048   -0.202723    0.161767    10.50000   -1.20000
AFIX  65
C52   1    0.157907   -0.246516    0.136504    10.50000    0.12698    0.08273 =
         0.09327    0.03098   -0.00501   -0.02271
AFIX  43
H52   2    0.126581   -0.291443    0.135814    10.50000   -1.20000
AFIX  65
C53   1    0.233758   -0.233482    0.122096    10.50000    0.12649    0.08155 =
         0.09386    0.03127   -0.00462   -0.02208
AFIX  43
H53   2    0.254273   -0.269502    0.111559    10.50000   -1.20000
AFIX  65
C54   1    0.279592   -0.167748    0.123105    10.50000    0.12600    0.08180 =
         0.09301    0.03176   -0.00453   -0.02189
AFIX  43
H54   2    0.331433   -0.158840    0.113258    10.50000   -1.20000
AFIX   0
PART 0
AS9   3    0.316975   -0.025462    0.145113    11.00000    0.06714    0.04048 =
         0.04826    0.00423    0.01913    0.00234
AFIX  66
C55   1    0.395018    0.011390   -0.059762    11.00000    0.07328    0.06723 =
         0.04288   -0.00113    0.00546    0.02259
C56   1    0.335877   -0.054517   -0.072620    11.00000    0.07780    0.07086 =
         0.04727   -0.00161    0.00082    0.01976
AFIX  43
H56   2    0.303691   -0.069876   -0.053148    11.00000   -1.20000
AFIX  65
C57   1    0.323828   -0.097951   -0.113968    11.00000    0.08058    0.07221 =
         0.05133   -0.00076   -0.00112    0.01840
AFIX  43
H57   2    0.283408   -0.142996   -0.122755    11.00000   -1.20000
AFIX  65
C58   1    0.370921   -0.075479   -0.142458    11.00000    0.07558    0.07375 =
         0.04546   -0.00098    0.00062    0.02778
AFIX  43
H58   2    0.362686   -0.105165   -0.170717    11.00000   -1.20000
AFIX  65
C59   1    0.430062   -0.009572   -0.129601    11.00000    0.07495    0.07781 =
         0.04636   -0.00102    0.00469    0.01987
AFIX  43
H59   2    0.462248    0.005786   -0.149073    11.00000   -1.20000
AFIX  65
C60   1    0.442111    0.033863   -0.088254    11.00000    0.07454    0.07563 =
         0.04409   -0.00127    0.00673    0.01839
AFIX  43
H60   2    0.482531    0.078907   -0.079466    11.00000   -1.20000
AFIX   0
AS10  3    0.422009    0.069488   -0.001053    11.00000    0.06213    0.03980 =
         0.03572   -0.00285    0.01214    0.00610
AFIX  66
C61   1    0.626530    0.098957    0.356406    11.00000    0.22882    0.30383 =
         0.20349    0.20955    0.07983    0.12254
C66A  1    0.566790    0.087101    0.381403    11.00000    0.23634    0.31174 =
         0.21068    0.20367    0.07683    0.11689
AFIX  43
H66A  2    0.514831    0.098563    0.375132    11.00000   -1.20000
AFIX  65
C65A  1    0.583075    0.058476    0.415578    11.00000    0.23726    0.31195 =
         0.20948    0.20295    0.07899    0.11580
AFIX  43
H65A  2    0.542246    0.050374    0.432662    11.00000   -1.20000
AFIX  65
C64A  1    0.659100    0.041706    0.424754    11.00000    0.23266    0.30816 =
         0.20598    0.20690    0.07903    0.11919
AFIX  43
H64A  2    0.670229    0.022142    0.448111    11.00000   -1.20000
AFIX  65
C63A  1    0.718840    0.053561    0.399757    11.00000    0.23724    0.31183 =
         0.21101    0.20311    0.07495    0.11736
AFIX  43
H63A  2    0.770799    0.042099    0.406029    11.00000   -1.20000
AFIX  65
C62A  1    0.702556    0.082186    0.365583    11.00000    0.23711    0.31065 =
         0.20907    0.20596    0.07796    0.11522
AFIX  43
H62A  2    0.743386    0.090288    0.348498    11.00000   -1.20000
AFIX   0
AS11  3    0.597600    0.134700    0.309027    11.00000    0.08503    0.04326 =
         0.04388    0.01286    0.01291    0.01619
AFIX  66
C67   1    0.866128    0.294882    0.054262    11.00000    0.11621    0.39925 =
         0.16450    0.14930    0.10124    0.11898
C68   1    0.854432    0.303876    0.012307    11.00000    0.12300    0.40241 =
         0.16988    0.14590    0.09853    0.11525
AFIX  43
H68   2    0.799744    0.305843   -0.002639    11.00000   -1.20000
AFIX  65
C69   1    0.922754    0.309991   -0.007781    11.00000    0.12484    0.40275 =
         0.16920    0.14608    0.09832    0.11659
AFIX  43
H69   2    0.914760    0.316138   -0.036455    11.00000   -1.20000
AFIX  65
C70   1    1.002772    0.307112    0.014087    11.00000    0.12087    0.40330 =
         0.16796    0.14657    0.10179    0.11549
AFIX  43
H70   2    1.049467    0.311292    0.000358    11.00000   -1.20000
AFIX  65
C71   1    1.014469    0.298118    0.056042    11.00000    0.12285    0.40345 =
         0.17279    0.14495    0.09847    0.11586
AFIX  43
H71   2    1.069158    0.296151    0.070988    11.00000   -1.20000
AFIX  65
C72   1    0.946147    0.292003    0.076130    11.00000    0.12054    0.40366 =
         0.16973    0.14593    0.09982    0.11765
AFIX  43
H72   2    0.954141    0.285856    0.104805    11.00000   -1.20000
AFIX   0
C73   1    0.611696    0.478663    0.108167    11.00000    0.07697    0.04237 =
         0.03072    0.00642    0.01135    0.01504
C74   1    0.638555    0.548727    0.101998    11.00000    0.08141    0.04708 =
         0.03324    0.00657    0.00688    0.01003
AFIX  23
H74A  2    0.621975    0.544411    0.069981    11.00000   -1.20000
H74B  2    0.605320    0.574826    0.116276    11.00000   -1.20000
AFIX   0
C75   1    0.734773    0.587342    0.120746    11.00000    0.07761    0.04530 =
         0.03409    0.00602    0.01481    0.01229
AFIX  23
H75A  2    0.748557    0.629930    0.112198    11.00000   -1.20000
H75B  2    0.768129    0.560195    0.107624    11.00000   -1.20000
AFIX   0
C76   1    0.764972    0.604367    0.170145    11.00000    0.08003    0.04099 =
         0.02923    0.00949    0.01477    0.01086
C77   1    0.424361    0.322107    0.334456    11.00000    0.13650    0.04687 =
         0.06205    0.01041    0.06347    0.02609
C78   1    0.412501    0.352688    0.379713    11.00000    0.13867    0.04909 =
         0.06008    0.01039    0.05879    0.02479
AFIX  23
H78A  2    0.354344    0.325844    0.381719    11.00000   -1.20000
H78B  2    0.458376    0.349223    0.403214    11.00000   -1.20000
AFIX   0
C79   1    0.418433    0.426916    0.387930    11.00000    0.14150    0.05139 =
         0.06202    0.00765    0.06061    0.02651
AFIX  23
H79A  2    0.375376    0.430851    0.363315    11.00000   -1.20000
H79B  2    0.402029    0.441586    0.415533    11.00000   -1.20000
AFIX   0
C80   1    0.509315    0.473739    0.391786    11.00000    0.14135    0.05080 =
         0.05828    0.01146    0.05760    0.02574
C81   1    0.874298    0.289550    0.257387    11.00000    0.07075    0.04984 =
         0.05626    0.01867   -0.00153    0.00114
C82   1    0.967997    0.309125    0.283295    11.00000    0.07117    0.05682 =
         0.06365    0.01373   -0.00338    0.00078
AFIX  23
H82A  2    1.005816    0.342552    0.272103    11.00000   -1.20000
H82B  2    0.986331    0.268527    0.278738    11.00000   -1.20000
AFIX   0
C83   1    0.981830    0.338923    0.331642    11.00000    0.06948    0.05440 =
         0.06297    0.01866   -0.00631    0.00337
AFIX  23
H83A  2    1.043939    0.347913    0.347345    11.00000   -1.20000
H83B  2    0.943958    0.305379    0.342736    10.50000   -1.20000
AFIX   0
C84   1    0.961559    0.403337    0.342327    11.00000    0.07293    0.05312 =
         0.06068    0.02254   -0.00321   -0.00011

C1A   1    0.546413    0.572523    0.269402    11.00000    0.13728    0.06868 =
         0.07439    0.00290    0.01983    0.01227
C2A   1    0.430440    0.430661    0.204911    11.00000    0.10865    0.07370 =
         0.07748    0.00428    0.01432    0.01592
K1    4    0.869568    0.476241    0.149194    11.00000    0.10432    0.06912 =
         0.12690   -0.01722    0.03173    0.01084
K2    4    0.660434    0.112575   -0.025064    11.00000    0.10750    0.05239 =
         0.06454   -0.00715    0.04326    0.01062
PART 1
K11   4    0.918638    0.350678    0.441282    10.50000    0.10701    0.04947 =
         0.06480    0.00967   -0.02017    0.02459
PART 0
O1    5    0.398608    0.021885    0.033003    11.00000    0.08038    0.04713 =
         0.04572    0.00252    0.01871    0.00958
O2    5    0.359913    0.119843   -0.002252    11.00000    0.08215    0.05232 =
         0.04671    0.00319    0.01230    0.01620
O3    5    0.293306    0.219233    0.015739    11.00000    0.07764    0.06261 =
         0.05525    0.00871    0.01052    0.02025
O4    5    0.371301    0.358653    0.055992    11.00000    0.07798    0.05632 =
         0.05348    0.01235    0.00898    0.01911
O5    5    0.229899    0.285086    0.079465    11.00000    0.07529    0.06618 =
         0.06007    0.01529    0.01927    0.02012
O6    5    0.351127   -0.021511    0.099456    11.00000    0.07877    0.04618 =
         0.04533    0.00338    0.02062    0.01083
O7    5    0.403077   -0.002802    0.190358    11.00000    0.08230    0.05009 =
         0.05363    0.01036    0.01286    0.00857
O8    5    0.250531    0.020456    0.152750    11.00000    0.07757    0.05314 =
         0.05990    0.00900    0.01883    0.00858
O9    5    0.526644    0.071884    0.266538    11.00000    0.08066    0.04828 =
         0.05577    0.01066    0.01353    0.01473
O10   5    0.692320    0.169880    0.297656    11.00000    0.09157    0.05603 =
         0.05265    0.01542    0.01044    0.01211
O11   5    0.552411    0.193553    0.326616    11.00000    0.09394    0.05164 =
         0.04972    0.01034    0.01849    0.02005
O12   5    0.232424    0.242646    0.233919    11.00000    0.08783    0.06509 =
         0.05963    0.00821    0.02840    0.01421
O13   5    0.181925    0.120772    0.167984    11.00000    0.07332    0.06355 =
         0.06587    0.00942    0.02537    0.01428
O14   5    0.173987    0.236657    0.143952    11.00000    0.07831    0.07089 =
         0.06767    0.01580    0.02447    0.01716
O15   5    0.744326    0.353138    0.088302    11.00000    0.07792    0.04753 =
         0.04721    0.01100    0.02043    0.01411
O16   5    0.688398    0.214415    0.048767    11.00000    0.07134    0.05035 =
         0.04792    0.00071    0.02442    0.01402
O17   5    0.814914    0.272618    0.129983    11.00000    0.07560    0.05374 =
         0.05063    0.00930    0.01885    0.01832
O18   5    0.421796    0.119457    0.158851    11.00000    0.07386    0.04379 =
         0.04668    0.00898    0.02118    0.01716
O19   5    0.470486    0.164895    0.090220    11.00000    0.07279    0.04356 =
         0.04297    0.00948    0.01970    0.01647
O20   5    0.399970    0.267561    0.109067    11.00000    0.07290    0.04846 =
         0.04422    0.01034    0.02130    0.02013
O21   5    0.350328    0.224751    0.175900    11.00000    0.07930    0.05086 =
         0.04927    0.01001    0.02418    0.01869
O22   5    0.492202    0.305762    0.246637    11.00000    0.08478    0.04606 =
         0.04338    0.01061    0.02713    0.01800
O23   5    0.552534    0.194789    0.236553    11.00000    0.08310    0.04510 =
         0.04470    0.00844    0.01863    0.01754
O24   5    0.674249    0.289083    0.217761    11.00000    0.08066    0.04525 =
         0.04298    0.01169    0.01963    0.01727
O25   5    0.563500    0.362592    0.157049    11.00000    0.07300    0.04181 =
         0.03999    0.01037    0.01973    0.02205
O26   5    0.634883    0.264480    0.128694    11.00000    0.07286    0.04257 =
         0.04225    0.00680    0.01971    0.02043
O27   5    0.670130    0.452138    0.115430    11.00000    0.08517    0.04632 =
         0.04187    0.01306    0.01551    0.01526
O28   5    0.530610    0.451988    0.103884    11.00000    0.08175    0.04679 =
         0.04658    0.01459    0.01388    0.01680
O29   5    0.373467    0.324569    0.301309    11.00000    0.09825    0.05252 =
         0.04960    0.00819    0.03194    0.01837
O30   5    0.487674    0.297686    0.337094    11.00000    0.10178    0.05005 =
         0.04814    0.00880    0.02485    0.01968
O31   5    0.817314    0.263511    0.275536    11.00000    0.09575    0.05739 =
         0.05356    0.01288    0.00948    0.01167
O32   5    0.858415    0.300201    0.220558    11.00000    0.08512    0.04864 =
         0.04946    0.01197    0.01205    0.01559
O33   5    0.976771    0.438676    0.316103    11.00000    0.10820    0.05523 =
         0.05964    0.02063    0.00955    0.00970
O34   5    0.926992    0.416197    0.373341    11.00000    0.11416    0.05305 =
         0.05180    0.01607    0.00767    0.01320
O35   5    0.894450    0.462097    0.452731    11.00000    0.12560    0.05166 =
         0.05207    0.01859    0.00481    0.00843
O36   5    0.729474    0.469632    0.459281    11.00000    0.12480    0.05301 =
         0.04924    0.01419    0.01782    0.01323
O37   5    0.888028    0.572976    0.513326    11.00000    0.15103    0.04955 =
         0.04785    0.01222    0.00125    0.01008
O38   5    0.574147    0.454704    0.399516    11.00000    0.11838    0.05117 =
         0.04759    0.00926    0.02854    0.01472
O39   5    0.510757    0.532774    0.386598    11.00000    0.12284    0.04839 =
         0.04907    0.00830    0.02484    0.01795
O40   5    0.730253    0.640643    0.192026    11.00000    0.10742    0.04170 =
         0.03899    0.01201    0.01519    0.01704
O41   5    0.821378    0.582017    0.186659    11.00000    0.09939    0.04256 =
         0.04119    0.01059    0.01385    0.01472
O42   5    1.067379    0.541527    0.288754    11.00000    0.11278    0.05951 =
         0.05810    0.02363    0.00757    0.00543
O43   5    0.990850    0.598275    0.229105    11.00000    0.10899    0.05262 =
         0.04844    0.01208    0.01058    0.00643
O44   5    1.123516    0.682185    0.302901    11.00000    0.11707    0.06408 =
         0.05370    0.01140    0.00868   -0.00828
O45   5    0.605074    0.766195    0.373201    11.00000    0.14358    0.05146 =
         0.04910    0.00814    0.02251    0.02323
O46   5    0.701662    0.787365    0.459882    11.00000    0.14676    0.05045 =
         0.04988    0.00018    0.01901    0.01611
O47   5    0.554493    0.667063    0.416722    11.00000    0.13635    0.05031 =
         0.05138    0.00361    0.02867    0.02028
O48   5    0.759576    0.768165    0.244599    11.00000    0.12042    0.04146 =
         0.04405    0.01410    0.01678    0.01721
O49   5    0.870083    0.863636    0.322727    11.00000    0.14074    0.04441 =
         0.05819    0.01319   -0.00085    0.01241
O50   5    0.685752    0.806073    0.311232    11.00000    0.13891    0.04699 =
         0.05213    0.00970    0.01768    0.02149
O51   5    1.033438    0.808209    0.506260    11.00000    0.14895    0.05165 =
         0.04785    0.00663   -0.00019    0.00758
O52   5    0.938330    0.707787    0.534544    11.00000    0.15552    0.05317 =
         0.04333    0.00534    0.00488    0.00606
O53   5    0.862957    0.801965    0.510376    11.00000    0.15081    0.05303 =
         0.04164   -0.00175    0.01404    0.00783
O54   5    1.141616    0.798606    0.359270    11.00000    0.13149    0.05798 =
         0.05699    0.00873    0.00393   -0.00635
O55   5    1.035295    0.875845    0.372952    11.00000    0.14329    0.05218 =
         0.06221    0.00673   -0.00166   -0.00014
O56   5    1.109179    0.839745    0.442795    11.00000    0.14267    0.04924 =
         0.05040    0.00765   -0.00007    0.00154
O57   5    0.793734    0.721852    0.322767    11.00000    0.12991    0.04130 =
         0.04350    0.00863    0.01211    0.01213
O58   5    0.719862    0.684884    0.386490    11.00000    0.13253    0.04335 =
         0.04177    0.00833    0.01913    0.01484
O59   5    0.882989    0.699576    0.438245    11.00000    0.13824    0.04359 =
         0.04174    0.01002    0.01000    0.00795
O60   5    0.961461    0.733907    0.373392    11.00000    0.13298    0.04384 =
         0.04567    0.01001    0.00409    0.00553
O61   5    0.770671    0.594951    0.270145    11.00000    0.11155    0.03630 =
         0.03821    0.01144    0.01630    0.01345
O62   5    0.945786    0.616488    0.313596    11.00000    0.11580    0.04483 =
         0.04342    0.01360    0.00771    0.00852
O63   5    0.673165    0.545992    0.357914    11.00000    0.12064    0.04138 =
         0.03889    0.00897    0.02219    0.01415
O64   5    0.828192    0.560081    0.417527    11.00000    0.12650    0.04313 =
         0.04307    0.00987    0.01299    0.01209
O65   5    0.855958    0.512402    0.338654    11.00000    0.11608    0.04227 =
         0.04365    0.01472    0.01255    0.01007
O66   5    0.528892    0.116657    0.011999    11.00000    0.07475    0.05378 =
         0.04797   -0.00197    0.02087    0.01123

O1A   5    0.625886    0.482807    0.221073    11.00000    0.09641    0.04230 =
         0.04537    0.00596    0.01766    0.00860
O2A   5    0.561197    0.446289    0.287859    11.00000    0.11408    0.04390 =
         0.04467    0.00680    0.01781    0.01466

PART 1
PD1   6    0.775227    0.681940    0.258413    10.50000    0.06331    0.03029 =
         0.02902    0.00525    0.00894    0.01060
PD2   6    0.681102    0.740819    0.346804    10.50000    0.10778    0.03086 =
         0.03450    0.00663    0.02696    0.02450
PART 0
PD3   6    0.617776    0.609618    0.387396    11.00000    0.17051    0.03265 =
         0.03426    0.00542    0.03482    0.02768
PD4   6    0.882590    0.599727    0.251443    11.00000    0.08191    0.03442 =
         0.03193    0.00546    0.00102    0.00042
PART 1
PD5   6    0.928017    0.796536    0.346807    10.50000    0.06442    0.02928 =
         0.03812    0.00699    0.00351    0.00963
PD6   6    0.810611    0.742240    0.448307    10.50000    0.08423    0.03259 =
         0.03058    0.00252    0.01373    0.01793
PD7   6    0.686385    0.508854    0.407933    10.50000    0.06980    0.03343 =
         0.02956    0.00814    0.01854    0.01319
PART 0
PD8   6    0.879036    0.489660    0.396052    11.00000    0.13652    0.03080 =
         0.03711    0.01110   -0.00401    0.00390
PART 1
PD9   6    0.970675    0.525126    0.313323    10.50000    0.06419    0.02851 =
         0.03926    0.00706    0.00570    0.01490
PD10  6    1.052385    0.703976    0.336887    10.50000    0.06506    0.02800 =
         0.03465    0.00317    0.00572    0.01198
PD11  6    0.976914    0.769219    0.440597    10.50000    0.08389    0.03238 =
         0.03212    0.00328   -0.00116    0.00049
PD12  6    0.862709    0.634231    0.474371    10.50000    0.09527    0.03234 =
         0.02756    0.00526    0.00607    0.00731
PART 0
PD13  6    0.362291    0.273067    0.238093    11.00000    0.07735    0.04628 =
         0.05004    0.01003    0.03434    0.02191
PD14  6    0.290505    0.253723    0.127825    11.00000    0.05432    0.06041 =
         0.05438    0.01650    0.02347    0.01980
PD15  6    0.465147    0.358178    0.106113    11.00000    0.05265    0.04119 =
         0.03935    0.00675    0.01133    0.01419
PD16  6    0.520240    0.246883    0.285192    11.00000    0.08704    0.03734 =
         0.03907    0.00732    0.02557    0.01996
PD17  6    0.304803    0.123093    0.164275    11.00000    0.05685    0.04665 =
         0.05064    0.00684    0.02200    0.01109
PD18  6    0.382952    0.193513    0.054721    11.00000    0.05422    0.04399 =
         0.03793    0.00145    0.00992    0.01173
PD19  6    0.650866    0.355962    0.121256    11.00000    0.05157    0.03602 =
         0.03438    0.00405    0.01212    0.00899
PD20  6    0.682798    0.227094    0.254957    11.00000    0.05989    0.04462 =
         0.03733    0.00775    0.00480    0.00685
PD21  6    0.477508    0.097001    0.212429    11.00000    0.06220    0.03489 =
         0.03992    0.00466    0.01386    0.01022
PD22  6    0.413391    0.072659    0.096428    11.00000    0.05699    0.03437 =
         0.03798    0.00063    0.01546    0.00682
PD23  6    0.580187    0.189629    0.071143    11.00000    0.04867    0.03810 =
         0.03460   -0.00211    0.01309    0.00785
PD24  6    0.743852    0.279382    0.173798    11.00000    0.05125    0.03953 =
         0.03798    0.00326    0.00759    0.00928
SR1   7    0.825801    0.627930    0.357181    11.00000    0.13313    0.02535 =
         0.02741    0.00361    0.00630    0.00485
SR2   7    0.509512    0.243376    0.169318    11.00000    0.05438    0.03436 =
         0.03418    0.00268    0.01427    0.01090
K4    4    0.220371    0.363052    0.277922    10.50000    0.09137    0.07741 =
         0.09901    0.01345    0.05436    0.04619
PART 1
K5    4    0.643154    0.335943    0.393110    10.25000    0.07788    0.02191 =
         0.02024    0.00676    0.01548   -0.00796
PART 0
K6    4    0.373700    0.199990   -0.055221    10.50000    0.34607    0.15089 =
         0.11132    0.09919    0.15001    0.17041
K7    4    1.127233    0.815699    0.274470    10.50000    0.17970    0.12458 =
         0.09968    0.04829    0.02291    0.00063
K8    4    0.193227    0.038679    0.230095    10.50000    0.19300    0.14542 =
         0.15359    0.08446    0.12356    0.07828
K9    4    0.841050    0.914065    0.489804    10.50000    0.25584    0.02911 =
         0.14429    0.00862   -0.00159    0.02498
O1W   5    1.027729    0.901320    0.287558    11.00000    0.12263    0.08224 =
         0.06723    0.04321    0.02121    0.02312
PART 2
PD25  6    1.023499    0.713775    0.340005    10.50000    0.08427    0.04981 =
         0.03238    0.00621    0.00470   -0.01890
PD26  6    0.890405    0.798682    0.349819    10.50000    0.11866    0.02804 =
         0.04254    0.00773   -0.01470   -0.00631
AS14  3    1.090050    0.866665    0.398939    10.40000    0.10022    0.04234 =
         0.05034    0.01354   -0.01877   -0.02482
PART 0
O67   5    1.008812    0.718956    0.202871    10.50000    0.10788    0.04895 =
         0.03863    0.01171    0.01964    0.01561
PART 2
AS30  3    0.816900    0.487789    0.486914    10.50000    0.10995    0.03833 =
         0.03500    0.01349    0.02157    0.01717
AFIX  66
C33A  1    0.889308    0.385433    0.575271    10.50000    0.08153    0.08065 =
         0.07920    0.02598    0.02091    0.02608
AFIX  43
H33A  2    0.937691    0.371125    0.584727    10.50000   -1.20000
AFIX  65
C32A  1    0.890143    0.420751    0.543850    10.50000    0.08112    0.07944 =
         0.07881    0.02598    0.02097    0.02538
AFIX  43
H32A  2    0.939096    0.430581    0.531830    10.50000   -1.20000
AFIX  65
C31A  1    0.819351    0.441687    0.530015    10.50000    0.08086    0.07957 =
         0.07859    0.02538    0.02202    0.02624
C36A  1    0.747725    0.427305    0.547602    10.50000    0.08267    0.08180 =
         0.08077    0.02696    0.02044    0.02589
AFIX  43
H36A  2    0.699343    0.441614    0.538147    10.50000   -1.20000
AFIX  65
C35A  1    0.746890    0.391987    0.579023    10.50000    0.08210    0.08136 =
         0.08058    0.02664    0.02083    0.02625
AFIX  43
H35A  2    0.697936    0.382158    0.591043    10.50000   -1.20000
AFIX  65
C34A  1    0.817681    0.371051    0.592858    10.50000    0.08141    0.07973 =
         0.07935    0.02707    0.02044    0.02672
AFIX  43
H34A  2    0.817110    0.346913    0.614333    10.50000   -1.20000
AFIX   0

PART 0
O68   5    0.962338    0.962389    0.408729    10.50000    0.14076    0.04533 =
         0.05600    0.00009    0.00655    0.01414
AFIX   3
H68A  2    0.958238    0.920869    0.396459    10.50000   -1.50000
H68B  2    0.908098    0.960649    0.406629    10.50000   -1.50000
AFIX  66

PART 2
C49A  1    0.249363   -0.115079    0.138154    10.50000    0.12561    0.08078 =
         0.09126    0.03222   -0.00419   -0.02242
C50A  1    0.205999   -0.159065    0.095925    10.50000    0.12789    0.08396 =
         0.09460    0.02999   -0.00522   -0.02267
AFIX  43
H50A  2    0.209355   -0.143220    0.070752    10.50000   -1.20000
AFIX  65
C51A  1    0.157726   -0.226235    0.090526    10.50000    0.12822    0.08383 =
         0.09471    0.03009   -0.00556   -0.02269
AFIX  43
H51A  2    0.128089   -0.256297    0.061663    10.50000   -1.20000
AFIX  65
C52A  1    0.152815   -0.249419    0.127356    10.50000    0.12707    0.08294 =
         0.09432    0.03144   -0.00502   -0.02238
AFIX  43
H52A  2    0.119822   -0.295327    0.123666    10.50000   -1.20000
AFIX  65
C53A  1    0.196178   -0.205434    0.169586    10.50000    0.12770    0.08328 =
         0.09432    0.03127   -0.00461   -0.02214
AFIX  43
H53A  2    0.192822   -0.221280    0.194758    10.50000   -1.20000
AFIX  65
C54A  1    0.244452   -0.138264    0.174986    10.50000    0.12783    0.08328 =
         0.09442    0.03026   -0.00511   -0.02227
AFIX  43
H54A  2    0.274089   -0.108202    0.203848    10.50000   -1.20000
AFIX   0
PART 0
O69   5    0.187565    0.475922    0.320716    10.50000    0.08424    0.06631 =
         0.07804    0.02923    0.02053    0.01952
O70   5    0.325572    0.017310    0.266645    10.50000    0.08062    0.06300 =
         0.05522    0.01487    0.01350    0.02045
O71   5    0.229933    0.149689    0.284470    10.33333    0.08919    0.05938 =
         0.05196    0.00823    0.02514    0.01381
AFIX   3
H71A  2    0.224353    0.182419    0.270910    10.33333   -1.50000
H71B  2    0.288603    0.166859    0.299950    10.33333   -1.50000
AFIX   0
PART 1
O72   5    0.778716    0.287207    0.373274    10.50000    0.10526    0.05721 =
         0.05178    0.01084    0.01382    0.01029
PART 0
O73   5    0.859673    0.251640    0.457861    10.50000    0.12086    0.06181 =
         0.06412    0.01396    0.00295    0.01008
PART 2
K10   4    0.624684    0.329856    0.407104    10.25000    0.06332    0.05262 =
         0.15479    0.04447    0.05591    0.02794
PART 0
O74   5    0.368860    0.464988    0.289603    10.50000    0.10763    0.05662 =
         0.06032    0.01130    0.02242    0.01842
O75   5    0.165245    0.296234    0.331305    10.50000    0.10183    0.08036 =
         0.06683    0.02073    0.02508    0.02224
PART 1
O76   5    0.965517    0.422366    0.207689    10.50000    0.10231    0.05431 =
         0.05881    0.00785    0.01048    0.01208
PART 0
O77   5    0.777251    0.910476    0.412985    10.50000    0.15633    0.05114 =
         0.05760    0.00901   -0.00225    0.02163
O78   5    0.935034    1.051051    0.496567    10.50000    0.19015    0.04090 =
         0.10043   -0.00969    0.02109    0.02199
O79   5    0.383797    0.310755   -0.076060    10.50000    0.11758    0.07304 =
         0.07253    0.02243    0.00824    0.01601
O82   5    0.590313    0.203394   -0.049069    10.33333    0.09985    0.05245 =
         0.06142    0.02316    0.00586    0.01252
O80   5    0.160904    0.363671    0.204597    10.33333    0.09789    0.06978 =
         0.06962    0.01493    0.01574    0.01516
O81   5    0.511496    0.252214   -0.017493    10.25000    0.08408    0.05282 =
         0.05491    0.01869    0.01100    0.01978
PART 2
PD27  6    0.772476    0.741267    0.447098    10.50000    0.09120    0.03060 =
         0.02940   -0.00197    0.01737    0.01033
AFIX  66
C17A  1    1.295183    1.050199    0.463789    10.50000    0.10151    0.10036 =
         0.10162    0.02794    0.02693    0.03231
AFIX  43
H17A  2    1.307802    1.082751    0.491522    10.50000   -1.20000
AFIX  65
C18A  1    1.225773    0.989285    0.452108    10.50000    0.10177    0.10055 =
         0.10124    0.02896    0.02771    0.03159
AFIX  43
H18A  2    1.190953    0.980205    0.471859    10.50000   -1.20000
AFIX  65
C13A  1    1.207309    0.941656    0.411530    10.50000    0.10058    0.09867 =
         0.09944    0.02916    0.02707    0.03233
C14A  1    1.258255    0.954941    0.382632    10.50000    0.10117    0.10004 =
         0.10152    0.02821    0.02730    0.03237
AFIX  43
H14A  2    1.245635    0.922388    0.354898    10.50000   -1.20000
AFIX  65
C15A  1    1.327665    1.015855    0.394312    10.50000    0.10098    0.10000 =
         0.10125    0.02892    0.02770    0.03209
AFIX  43
H15A  2    1.362484    1.024934    0.374561    10.50000   -1.20000
AFIX  65
C16A  1    1.346130    1.063484    0.434890    10.50000    0.10114    0.09960 =
         0.10087    0.02898    0.02741    0.03243
AFIX  43
H16A  2    1.393569    1.105116    0.442873    10.50000   -1.20000
AFIX   0
O83   5    0.898863    0.440818    0.216949    10.50000    0.10244    0.05601 =
         0.05431    0.01237    0.01023    0.00645
PD28  6    0.720052    0.745860    0.349858    10.50000    0.07195    0.03457 =
         0.03634    0.01031    0.01571    0.01691
PD29  6    0.903413    0.634992    0.473906    10.50000    0.08434    0.03039 =
         0.02794    0.00633    0.00011    0.00775
PD30  6    0.723074    0.511101    0.410750    10.50000    0.06801    0.03520 =
         0.03458    0.00941    0.01011    0.00833
O84   5    0.732607    0.329420    0.365028    10.50000    0.11439    0.05946 =
         0.05748    0.01136    0.01329    0.00610
PD31  6    0.955363    0.537028    0.320067    10.50000    0.05689    0.04994 =
         0.05563    0.02324    0.01378    0.01371
PD32  6    1.012427    0.768956    0.438572    10.50000    0.07156    0.02887 =
         0.03343    0.00312   -0.00045    0.00607
PART 0
O87   5    0.663141    0.385574    0.331719    10.25000    0.10591    0.04979 =
         0.04769    0.01131    0.01857    0.01442
PART 2
PD33  6    0.751338    0.682553    0.258659    10.50000    0.07212    0.03121 =
         0.02725    0.00288    0.01401    0.00844
AFIX  66
C19A  1    1.008512    0.840055    0.592665    10.50000    0.14869    0.14622 =
         0.14580    0.04323    0.03915    0.04862
C20A  1    1.024813    0.909586    0.603455    10.50000    0.14850    0.14642 =
         0.14603    0.04284    0.03906    0.04909
AFIX  43
H20A  2    0.998949    0.928587    0.582619    10.50000   -1.20000
AFIX  65
C21A  1    1.078955    0.951317    0.644729    10.50000    0.14877    0.14660 =
         0.14629    0.04271    0.03881    0.04905
AFIX  43
H21A  2    1.090095    0.998838    0.652103    10.50000   -1.20000
AFIX  65
C22A  1    1.116798    0.923516    0.675214    10.50000    0.14889    0.14685 =
         0.14650    0.04280    0.03857    0.04911
AFIX  43
H22A  2    1.153802    0.952038    0.703424    10.50000   -1.20000
AFIX  65
C23A  1    1.100498    0.853985    0.664425    10.50000    0.14901    0.14680 =
         0.14624    0.04305    0.03871    0.04893
AFIX  43
H23A  2    1.126362    0.834985    0.685261    10.50000   -1.20000
AFIX  65
C24A  1    1.046356    0.812254    0.623151    10.50000    0.14907    0.14664 =
         0.14626    0.04320    0.03855    0.04884
AFIX  43
H24A  2    1.035216    0.764732    0.615777    10.50000   -1.20000
AFIX   0
PART 1
AS15  3    0.935556    0.787449    0.532792    10.50000    0.12454    0.03723 =
         0.02552   -0.00388    0.00781    0.00316
PART 2
AS4   3    0.976755    0.788077    0.531869    10.50000    0.10567    0.03790 =
         0.03141    0.00249    0.00360    0.01112
K16   4    0.969216    0.353040    0.435213    10.50000    0.18297    0.05472 =
         0.05574    0.00399   -0.04223    0.04607
HKLF 4


REM  1_a.res in P-1
REM wR2 = 0.2290, GooF = S = 1.030, Restrained GooF = 0.973 for all data
REM R1 = 0.0721 for 22740 Fo > 4sig(Fo) and 0.1106 for all 36012 data
REM 2149 parameters refined using 5688 restraints

END

WGHT      0.0963    134.2490

REM Highest difference peak  2.439,  deepest hole -1.729,  1-sigma level  0.209
Q1    1   1.0774  0.6415  0.2798  11.00000  0.05    2.28
Q2    1   0.8272  0.2502  0.3712  11.00000  0.05    1.83
Q3    1   0.6684  0.1322  0.3944  11.00000  0.05    1.65
Q4    1   0.9025  0.4798  0.3782  11.00000  0.05    1.63
Q5    1   0.5851  0.6053  0.3884  11.00000  0.05    1.47
Q6    1   0.9117  0.4960  0.0874  11.00000  0.05    1.45
Q7    1   1.0073  0.8511  0.2303  11.00000  0.05    1.45
Q8    1   0.7142  0.8328  0.2866  11.00000  0.05    1.39
Q9    1   1.0824  0.5901  0.2649  11.00000  0.05    1.36
Q10   1   0.6918  0.1084  0.4290  11.00000  0.05    1.29
Q11   1   0.0815 -0.0119  0.1606  11.00000  0.05    1.28
Q12   1   0.3801  0.1603 -0.1345  11.00000  0.05    1.28
Q13   1   0.2253  0.3504  0.3051  11.00000  0.05    1.28
Q14   1   0.3055  0.1679 -0.0636  11.00000  0.05    1.26
Q15   1   0.6436  0.6008  0.3754  11.00000  0.05    1.26
Q16   1   1.0966  0.7137  0.3060  11.00000  0.05    1.26
Q17   1   0.8148  0.1202  0.0070  11.00000  0.05    1.25
Q18   1   1.0858  0.8206  0.3589  11.00000  0.05    1.23
Q19   1   0.6371  0.7655  0.4370  11.00000  0.05    1.23
Q20   1   0.5663  0.3160  0.4564  11.00000  0.05    1.22
;
_shelx_res_checksum                21762
_shelx_hkl_file
;
   0   0  -4  169.16    3.69
   0   0  -4  290.60    5.18
   0   0  -4  224.97    2.77
   0   0  -4  204.89    4.47
   0   0   4  185.84    3.97
   0   0   4  289.72    5.22
   0   0   4  211.66    4.51
   0   0  -5   83.20    3.23
   0   0  -5  139.89    4.65
   0   0  -5  103.49    2.27
   0   0  -5  108.85    4.15
   0   0   5   87.92    3.37
   0   0   5  146.24    4.75
   0   0   5   92.88    2.20
   0   0   5   96.96    3.90
   0   0  -6  425.95    7.13
   0   0  -6  734.05   10.00
   0   0  -6  554.67    5.22
   0   0   6  436.56    7.31
   0   0   6  712.01   10.00
   0   0   6  490.84    4.93
   0   0   6  499.46    8.37
   0   0  -7  147.55    4.83
   0   0  -7  248.67    7.95
   0   0  -7  175.09    3.33
   0   0  -7  171.22    5.75
   0   0   7  229.58    6.56
   0   0   7  156.71    3.23
   0   0  -8  336.02    8.12
   0   0  -8  257.89    4.26
   0   0  -8  238.70    7.02
   0   0   8  202.08    6.07
   0   0   8  333.50    8.20
   0   0   8  230.47    4.01
   0   0   8  236.53    6.92
   0   0  -9    6.81    2.38
   0   0  -9   13.27    3.19
   0   0  -9   14.40    1.70
   0   0  -9    7.91    2.70
   0   0   9    8.09    2.48
   0   0   9   10.61    3.23
   0   0   9    9.76    1.56
   0   0   9    8.02    2.59
   0   0 -10  216.10    6.92
   0   0 -10  378.94    9.65
   0   0 -10  296.14    5.04
   0   0 -10  264.81    8.30
   0   0  10  222.70    7.02
   0   0  10  370.82    9.72
   0   0  10  240.61    4.58
   0   0  10  254.84    8.05
   0   0 -11  180.41    6.78
   0   0 -11  302.10    9.19
   0   0 -11  242.46    4.83
   0   0 -11  229.86    8.27
   0   0  11  197.79    7.24
   0   0  11  312.46    9.40
   0   0  11  210.88    4.54
   0   0  11  224.36    8.20
   0   0 -12  624.53   12.17
   0   0 -12 1139.60   17.56
   0   0 -12  815.19    8.80
   0   0 -12  752.92   14.72
   0   0  12  656.63   12.70
   0   0  12 1049.84   17.14
   0   0  12  727.41    8.30
   0   0  12  785.10   14.79
   0   0 -13    9.90    3.37
   0   0 -13    8.76    4.22
   0   0 -13    9.72    1.92
   0   0 -13   10.43    3.80
   0   0  13    5.07    3.33
   0   0  13    8.83    4.08
   0   0  13    8.48    1.88
   0   0  13    7.49    3.41
   0   0 -14  331.44    9.90
   0   0 -14  570.56   14.05
   0   0 -14  447.52    7.13
   0   0 -14  411.66   12.38
   0   0  14  343.96   10.25
   0   0  14  545.41   13.98
   0   0  14  387.17    6.63
   0   0  14  419.00   12.20
   0   0 -15  103.45    6.63
   0   0 -15  181.90    9.44
   0   0 -15  118.64    4.22
   0   0 -15  128.86    8.02
   0   0  15  105.30    6.71
   0   0  15  161.28    9.22
   0   0  15  120.31    4.19
   0   0  15  125.20    7.73
   0   0 -16    0.64    3.19
   0   0 -16   -1.60    4.08
   0   0 -16    2.09    1.77
   0   0 -16   -1.92    3.30
   0   0  16    0.67    3.37
   0   0  16   -2.59    4.15
   0   0  16    1.35    1.70
   0   0  16    3.83    3.48
   0   0 -17  216.95    9.30
   0   0 -17  399.98   13.94
   0   0 -17  271.94    6.24
   0   0 -17  257.25   11.46
   0   0  17  230.82    9.72
   0   0  17  339.53   13.13
   0   0  17  240.86    5.85
   0   0  17  273.01   11.46
   0   0 -18  127.08    8.16
   0   0 -18  212.09   11.25
   0   0 -18  166.89    7.91
   0   0 -18  157.06    9.69
   0   0  18  146.92    8.69
   0   0  18  196.55   10.79
   0   0  18  141.77    4.79
   0   0  18  148.76    9.19
   0   0 -19    9.72    4.40
   0   0 -19   16.07    5.96
   0   0 -19   12.63    4.97
   0   0  19   11.64    4.93
   0   0  19   15.82    5.82
   0   0  19   21.64    2.77
   0   0  19   21.46    5.39
   0   0 -20  136.73    8.94
   0   0 -20  229.62   12.28
   0   0 -20  164.83    8.05
   0   0 -20  170.93   10.96
   0   0  20  130.28    8.76
   0   0  20  213.54   12.10
   0   0  20  141.20    5.00
   0   0 -21   81.17    8.02
   0   0 -21   77.73    4.61
   0   0 -21   92.53    9.26
   0   0  21   80.86    8.20
   0   0  21  125.27   17.21
   0   0  21   80.00    4.22
   0   0 -22  116.55    8.80
   0   0 -22  120.98    5.18
   0   0 -22  143.62   11.39
   0   0  22  123.57    9.58
   0   0  22  177.92   12.38
   0   0  22  132.33    5.36
   0   0 -23  392.18   19.37
   0   0 -23  421.91    8.23
   0   0 -23  488.89   17.92
   0   0  23  457.81   15.57
   0   0  23  596.36   19.58
   0   0  23  453.66    9.30
   0   0 -24    6.88    2.48
   0   0 -24   10.47    5.89
   0   0  24   12.81    5.96
   0   0  24   19.12    6.95
   0   0  24   12.28    3.30
   0   0 -25   28.70    3.97
   0   0 -25   29.13    3.30
   0   0 -25   27.82    7.52
   0   0  25   28.91    7.10
   0   0  25   44.38    8.87
   0   0  25   32.21    3.80
   0   0 -26   56.52    3.73
   0   0 -26   83.55   10.96
   0   0  26   75.18    8.98
   0   0  26  103.31   12.28
   0   0 -27    6.46    7.52
   0   0 -27    4.22    2.16
   0   0 -27    6.14    6.63
   0   0  27    8.55    6.67
   0   0  27    3.12    6.85
   0   0 -28  100.83   12.56
   0   0 -28   57.30    5.14
   0   0 -28   60.56    3.44
   0   0 -28   79.86   11.00
   0   0  28   80.43   10.50
   0   0  28  114.60   13.27
   0   0 -29   55.52   10.50
   0   0 -29   30.16    8.76
   0   0  29   48.68    9.30
   0   0  29   70.35   11.35
   0   0 -30   28.95    9.51
   0   0 -30   21.89    8.41
   0   0  30   28.63    8.62
   0   0  30   31.86    9.58
   0   0 -31   15.22    9.15
   0   0 -31   14.94    7.49
   0   0  31   30.12    8.80
   0   0 -32   57.08   11.71
   0   0 -32   45.45   10.57
   0   0  32   36.33    9.69
   0   0 -33   38.07   10.93
   0   0  33   41.83   10.22
   0   0 -34    1.53    8.23
   0   0  34    0.71    7.34
   0   0 -35   -4.75    9.54
   0   0 -35    4.33    8.12
   0   0  35    5.07    7.98
   0   0 -36   11.71   10.47
   0   0 -36   -5.18    8.51
   0   0  36    3.87    8.69
   0   0 -37   38.21   12.38
   0   0 -37   23.81   10.93
   0   0 -38   17.35   11.57
   0   0 -38   19.87   10.47
   0   0  38   14.40    9.51
   0   0 -39   12.24   11.25
   0   0 -39   15.08   10.68
   0   0  39    5.36    9.51
   0   0 -40   10.64   11.67
   0   0 -40    1.21    9.40
   0   0  40    6.03    9.47
   0  -1  40   -2.70    8.80
   0   1 -40    0.11   10.40
   0   1 -40    8.09    9.93
   0  -1  39   13.20   10.25
   0   1 -39    1.31   10.18
   0   1 -39   -3.23    8.37
   0  -1  38   -5.32    8.34
   0   1 -38   -2.52   10.18
   0   1 -38   -0.35    8.76
   0  -1  37    9.93    9.08
   0   1 -37   -3.12   10.11
   0   1 -37    7.17    8.98
   0  -1  36   10.71    8.80
   0   1 -36   28.31   11.92
   0   1 -36   12.10    9.15
   0  -1  35    5.46    8.02
   0   1 -35    0.14    9.72
   0   1 -35   -1.70    8.02
   0  -1  34   -1.24    7.41
   0   1 -34   -5.25    8.59
   0   1 -34    6.78    8.76
   0  -1  33   61.52   11.07
   0   1 -33   64.43   12.59
   0   1 -33   48.43   10.57
   0  -1  32   28.06    8.91
   0  -1  32   31.61    9.93
   0   1 -32   27.14    9.79
   0   1 -32   25.01    9.26
   0  -1  31   42.75    9.44
   0  -1  31   36.01    9.61
   0   1 -31   39.06   10.22
   0   1 -31   37.43    9.58
   0  -1  30   74.15   10.61
   0  -1  30   88.84   12.49
   0   1 -30   86.92   12.17
   0   1 -30   45.13    4.40
   0   1 -30   71.06   11.64
   0  -1  29   -4.15    5.64
   0  -1  29    9.51    7.59
   0  -1  29    3.30    3.12
   0   1 -29    5.00    7.52
   0   1 -29    1.92    2.38
   0   1 -29    4.51    6.88
   0  -1  28   10.86    6.78
   0  -1  28   10.75    7.56
   0  -1  28   14.37    3.16
   0   1 -28    9.58    2.66
   0   1 -28   13.52    7.06
   0  -1  27   55.70    9.15
   0  -1  27   60.95   10.15
   0  -1  27   44.88    4.12
   0   1 -27   33.42    3.73
   0   1 -27   42.86    8.87
   0  -1  26   21.36    6.63
   0  -1  26   31.22    8.34
   0  -1  26   26.32    3.58
   0   1 -26   20.51    3.33
   0   1 -26   32.00    7.91
   0  -1  25   35.16    7.10
   0  -1  25   60.95    9.58
   0  -1  25   32.36    3.90
   0   1 -25   30.37    3.69
   0   1 -25   26.36    7.38
   0  -1  24   -3.55    5.78
   0  -1  24    2.45    2.41
   0   1 -24    1.38    2.27
   0   1 -24   -3.65    5.32
   0  -1  23   88.84    8.44
   0  -1  23  131.98   11.57
   0  -1  23   94.59    5.11
   0   1 -23   84.76    8.02
   0   1 -23   84.26    4.86
   0   1 -23  107.32   10.40
   0  -1  22  123.96    9.40
   0  -1  22  183.17   16.11
   0  -1  22  126.98    5.39
   0   1 -22  124.17    9.15
   0   1 -22  130.35    5.53
   0   1 -22  130.42   10.54
   0  -1  21  153.73    9.76
   0  -1  21  188.50   11.96
   0  -1  21  156.89    5.82
   0   1 -21  124.42    8.94
   0   1 -21  209.00   12.35
   0   1 -21  145.57    5.68
   0  -1  20   88.87    7.98
   0  -1  20  131.73   10.32
   0  -1  20   99.87    5.32
   0  -1  20  105.26    8.94
   0   1 -20  126.52   10.25
   0   1 -20   94.76    4.68
   0   1 -20  109.77    9.15
   0  -1  19  229.83   10.54
   0  -1  19  317.25   13.41
   0  -1  19  265.52   11.81
   0   1 -19  231.92   10.40
   0   1 -19  410.38   14.69
   0   1 -19  255.09    6.85
   0   1 -19  279.36   12.42
   0  -1  18  211.91    9.79
   0  -1  18  287.59   12.42
   0  -1  18  201.80    9.19
   0  -1  18  215.92   10.82
   0   1 -18  185.76    9.19
   0   1 -18  224.90    6.32
   0   1 -18  253.71   11.67
   0  -1  17   51.55    6.53
   0  -1  17   48.36    6.78
   0  -1  17   47.97    3.73
   0  -1  17   58.01    8.37
   0   1 -17   49.14    5.89
   0   1 -17   73.01    7.88
   0   1 -17   49.14    3.73
   0   1 -17   42.54    6.24
   0  -1  16  758.21   15.68
   0  -1  16 1211.83   20.90
   0  -1  16  849.60   10.93
   0  -1  16  887.35   18.06
   0   1 -16  729.79   15.15
   0   1 -16 1294.25   21.29
   0   1 -16  941.35   13.59
   0   1 -16  896.11   18.48
   0  -1  15  378.27   10.89
   0  -1  15  628.85   15.04
   0  -1  15  421.23    7.73
   0  -1  15  433.83   12.56
   0   1 -15  388.49   10.96
   0   1 -15  677.85   15.33
   0   1 -15  447.77   12.99
   0  -1  14 1567.93   20.51
   0  -1  14 2424.23   26.93
   0  -1  14 1819.93   15.04
   0  -1  14 1794.42   23.49
   0   1 -14 1484.73   19.62
   0   1 -14 2668.57   27.78
   0   1 -14 1836.46   15.33
   0   1 -14 1903.41   24.62
   0  -1  13  404.52   10.43
   0  -1  13  672.67   14.19
   0  -1  13  462.00    7.59
   0  -1  13  459.02   11.96
   0   1 -13  410.45   10.43
   0   1 -13  725.25   14.37
   0   1 -13  482.01    7.81
   0   1 -13  470.83   12.20
   0  -1  12  797.73   13.59
   0  -1  12 1270.55   18.09
   0  -1  12  949.15   10.32
   0  -1  12  943.69   15.79
   0   1 -12  776.98   13.30
   0   1 -12 1327.46   18.20
   0   1 -12  973.45   10.47
   0   1 -12  942.98   16.00
   0  -1  11  891.36   13.73
   0  -1  11 1433.22   18.20
   0  -1  11 1048.14   10.47
   0  -1  11 1013.26   15.61
   0   1 -11  877.63   13.45
   0   1 -11 1516.17   18.45
   0   1 -11 1071.48   10.61
   0   1 -11 1048.95   16.04
   0  -1  10  284.07    7.59
   0  -1  10  468.88   10.32
   0  -1  10  362.38    6.10
   0  -1  10  347.62    8.98
   0   1 -10  288.94    7.59
   0   1 -10  496.94   10.43
   0   1 -10  360.99    6.10
   0   1 -10  349.21    9.22
   0  -1   9  213.33    6.32
   0  -1   9  344.00    8.48
   0  -1   9  257.64    5.00
   0  -1   9  257.96    7.52
   0   1  -9  211.42    6.35
   0   1  -9  356.03    8.51
   0   1  -9  261.12    5.07
   0   1  -9  254.81    7.59
   0  -1   8  176.93    5.57
   0  -1   8  301.85    7.52
   0  -1   8  222.38    4.51
   0  -1   8  208.08    6.35
   0   1  -8  178.39    5.50
   0   1  -8  226.35    4.58
   0   1  -8  223.58    6.74
   0  -1   7   60.92    3.58
   0  -1   7   89.12    2.98
   0  -1   7   83.55    4.19
   0   1  -7   63.75    3.58
   0   1  -7  113.25    4.79
   0   1  -7   82.77    2.91
   0   1  -7   77.02    4.29
   0  -1   6  300.36    6.00
   0  -1   6  496.48    7.91
   0  -1   6  380.47    5.18
   0  -1   6  345.56    6.88
   0   1  -6  304.72    5.92
   0   1  -6  514.36    7.98
   0   1  -6  383.31    5.22
   0   1  -6  349.96    6.92
   0  -1   5  138.90    3.90
   0  -1   5  233.20    5.14
   0  -1   5  173.45    3.44
   0  -1   5  163.20    4.51
   0   1  -5  137.87    3.87
   0   1  -5  248.77    5.25
   0   1  -5  174.91    3.44
   0   1  -5  164.58    4.54
   0  -1   4   74.22    2.59
   0  -1   4  131.59    3.37
   0  -1   4   94.09    2.38
   0  -1   4   88.52    2.87
   0   1  -4   76.35    2.55
   0   1  -4  130.63    3.37
   0   1  -4   93.38    2.41
   0   1  -4   94.34    2.98
   0  -1  -3   24.98    1.84
   0  -1  -3   38.39    2.31
   0  -1  -3   29.16    1.10
   0  -1  -3   29.87    1.95
   0   1   3   28.21    1.95
   0   1   3   35.34    2.34
   0   1   3   27.18    1.28
   0   1   3   30.16    1.95
   0  -1  -4   23.59    2.13
   0  -1  -4   30.12    2.84
   0  -1  -4   24.05    1.21
   0  -1  -4   24.20    1.21
   0  -1  -4   30.83    2.59
   0   1   4   19.12    2.13
   0   1   4   29.13    2.98
   0   1   4   27.28    2.48
   0  -1  -5   28.63    2.63
   0  -1  -5   47.43    3.58
   0  -1  -5   31.47    1.45
   0  -1  -5   35.55    1.49
   0  -1  -5   38.42    3.26
   0   1   5   32.18    2.77
   0   1   5   49.67    3.83
   0   1   5   37.47    3.30
   0  -1  -6  323.63    6.74
   0  -1  -6  530.29    9.15
   0  -1  -6  355.53    4.08
   0  -1  -6  382.56    7.77
   0   1   6  338.50    8.12
   0   1   6  501.59    8.94
   0   1   6  334.38    3.94
   0   1   6  383.63    7.81
   0  -1  -7   42.50    3.41
   0  -1  -7   64.00    4.40
   0  -1  -7   48.18    1.95
   0  -1  -7   44.42    4.01
   0   1   7   39.56    3.48
   0   1   7   56.80    4.47
   0   1   7   42.40    1.88
   0   1   7   48.04    3.76
   0  -1  -8 1250.11   14.40
   0  -1  -8 2036.17   19.62
   0  -1  -8 1440.07    9.05
   0  -1  -8 1429.28   16.60
   0   1   8 1318.77   15.01
   0   1   8 1948.97   19.41
   0   1   8 1298.47    8.55
   0   1   8 1492.89   16.82
   0  -1  -9  224.93    6.85
   0  -1  -9  386.86    9.69
   0  -1  -9  274.07    4.36
   0  -1  -9  274.64    8.30
   0   1   9  248.38    7.34
   0   1   9  388.17    9.79
   0   1   9  248.28    4.15
   0   1   9  272.40    8.12
   0  -1 -10   32.57    3.73
   0  -1 -10   65.03    5.75
   0  -1 -10   41.37    2.31
   0  -1 -10   47.54    5.36
   0   1  10   39.63    4.26
   0   1  10   56.94    5.53
   0   1  10   40.48    2.27
   0   1  10   42.47    4.75
   0  -1 -11   58.36    4.83
   0  -1 -11   95.76    6.74
   0  -1 -11   71.99    2.91
   0  -1 -11   69.86    5.82
   0   1  11   62.69    5.14
   0   1  11   95.61    6.63
   0   1  11   69.15    2.80
   0   1  11   73.33    5.61
   0  -1 -12  404.38   10.29
   0  -1 -12  700.38   14.58
   0  -1 -12  511.70    6.63
   0  -1 -12  512.98   12.63
   0   1  12  444.37   10.93
   0   1  12  679.37   14.62
   0   1  12  464.13    6.32
   0   1  12  540.26   12.77
   0  -1 -13   10.25    3.55
   0  -1 -13   14.44    4.40
   0  -1 -13   10.11    1.81
   0  -1 -13   11.49    3.97
   0   1  13    9.58    3.65
   0   1  13   13.02    4.47
   0   1  13    8.23    1.67
   0   1  13   11.71    3.80
   0  -1 -14  376.14   10.86
   0  -1 -14  691.90   15.65
   0  -1 -14  495.28    6.99
   0  -1 -14  478.99   13.34
   0   1  14  420.45   11.53
   0   1  14  675.61   15.86
   0   1  14  441.28    6.60
   0   1  14  516.78   13.62
   0  -1 -15   21.32    4.33
   0  -1 -15   32.25    5.96
   0  -1 -15   20.19    2.34
   0  -1 -15   17.99    4.54
   0   1  15   17.21    4.43
   0   1  15   27.00    5.75
   0   1  15   19.26    2.27
   0   1  15   19.51    4.51
   0  -1 -16   76.95    6.32
   0  -1 -16  122.22    8.98
   0  -1 -16  107.46    3.87
   0  -1 -16   96.89    7.59
   0   1  16   87.70    6.95
   0   1  16  124.56    9.19
   0   1  16   92.78    3.69
   0   1  16  101.18    8.73
   0  -1 -17   10.61    4.26
   0  -1 -17   18.02    5.61
   0  -1 -17   12.81    2.31
   0  -1 -17   14.72    4.93
   0   1  17   13.30    4.75
   0   1  17   11.18    5.43
   0   1  17   11.10    2.09
   0   1  17   14.23    4.40
   0  -1 -18    9.76    4.29
   0  -1 -18   15.36    5.78
   0  -1 -18    9.58    2.16
   0  -1 -18   11.60    4.79
   0   1  18   15.22    4.97
   0   1  18   15.79    5.85
   0   1  18   12.20    2.13
   0   1  18   15.47    4.86
   0  -1 -19   71.03    6.92
   0  -1 -19  122.76   10.18
   0  -1 -19   91.89    3.97
   0  -1 -19   87.70    3.90
   0  -1 -19   97.28    8.76
   0   1  19   82.98    7.81
   0   1  19  105.76    9.86
   0   1  19   87.35    8.05
   0  -1 -20   45.52    6.78
   0  -1 -20   49.10    3.51
   0  -1 -20   50.91    3.37
   0   1  20   57.30    7.77
   0   1  20   67.30    8.87
   0  -1 -21  478.46   15.04
   0  -1 -21  566.27    8.41
   0  -1 -21  571.38    8.44
   0  -1 -21  603.91   18.70
   0   1  21  556.55   16.50
   0   1  21  746.25   20.83
   0  -1 -22   23.52    5.82
   0  -1 -22   13.55    2.38
   0  -1 -22   16.43    2.38
   0  -1 -22   15.36    5.85
   0   1  22   19.30    6.24
   0   1  22   17.35    6.85
   0  -1 -23   51.05    3.37
   0  -1 -23   63.58    3.58
   0  -1 -23   68.72    9.37
   0   1  23   81.39   14.16
   0   1  23   98.81   11.35
   0  -1 -24   34.20    8.91
   0  -1 -24   26.04    2.84
   0  -1 -24   34.98    3.05
   0  -1 -24   29.02    7.73
   0   1  24   36.51    7.41
   0   1  24   48.61    9.30
   0  -1 -25  434.01   18.91
   0  -1 -25  227.59    5.32
   0  -1 -25  287.69    5.89
   0  -1 -25  326.33   16.53
   0   1  25  337.72   15.22
   0   1  25  433.37   18.73
   0  -1 -26   23.77    8.30
   0  -1 -26   13.23    6.85
   0   1  26   19.44    6.99
   0   1  26   31.26    8.48
   0  -1 -27   -3.48    7.10
   0  -1 -27   -2.20    5.89
   0   1  27    4.90    6.00
   0   1  27    0.32    6.88
   0  -1 -28   -0.53    7.63
   0  -1 -28    5.43    6.99
   0   1  28    6.85    7.17
   0   1  28   15.11    7.88
   0  -1 -29    2.98    7.84
   0  -1 -29   12.06    7.24
   0   1  29    3.87    6.28
   0  -1 -30   28.99    9.97
   0  -1 -30   17.85    8.02
   0   1  30   26.93    8.80
   0  -1 -31   68.30   12.45
   0  -1 -31   44.06   10.04
   0   1  31   66.98   10.93
   0  -1 -32  135.31   16.32
   0  -1 -32   93.84   13.34
   0   1  32  126.91   13.52
   0  -1 -33   24.27   17.14
   0  -1 -33   18.27    9.08
   0   1  33   14.83    8.66
   0  -1 -34   13.45   10.47
   0  -1 -34   11.64    8.80
   0   1  34   16.85    8.59
   0  -1 -35    4.19    9.83
   0  -1 -35   -6.95    7.45
   0   1  35   -5.57    7.56
   0  -1 -36    5.78   10.43
   0  -1 -36   -6.03    8.20
   0   1  36  -10.89    8.73
   0  -1 -37    2.84   10.54
   0  -1 -37   -9.12    7.59
   0   1  37   -3.94    8.98
   0  -1 -38   18.06   11.92
   0  -1 -38   10.86    9.30
   0   1  38   16.78    9.26
   0  -1 -39    8.20   10.64
   0  -1 -39    0.04    9.40
   0   1  39   -2.02    9.05
   0  -2  41   -3.37    9.08
   0   2 -41   -8.62    9.97
   0   2 -41    7.17   10.18
   0  -2  40   -2.27    8.59
   0   2 -40   -3.48   10.54
   0   2 -40   -0.57    9.26
   0  -2  39   -7.10    8.23
   0   2 -39   -1.45   10.18
   0   2 -39   -0.89    9.08
   0  -2  38   71.24   19.09
   0   2 -38   63.97   14.26
   0   2 -38   68.58   14.08
   0  -2  37   76.10   12.38
   0   2 -37   60.67   13.52
   0   2 -37   54.18   12.13
   0  -2  36   16.07    8.83
   0   2 -36    7.59   10.18
   0   2 -36    4.83    9.40
   0  -2  35   15.50    8.83
   0   2 -35    7.38   15.11
   0   2 -35   11.64    8.98
   0  -2  34    2.13    7.49
   0  -2  34   -3.48    7.84
   0   2 -34   -7.06    8.44
   0   2 -34   -1.53    9.90
   0  -2  33   93.06   11.46
   0  -2  33  107.04   13.98
   0   2 -33  102.43   14.16
   0   2 -33   69.71    4.33
   0   2 -33   92.31   13.34
   0  -2  32   40.09    9.05
   0  -2  32   38.64    9.65
   0  -2  32   31.65    3.83
   0   2 -32   42.43   10.64
   0   2 -32   20.90    3.30
   0   2 -32   26.29    9.37
   0  -2  31   -3.87    6.24
   0  -2  31    2.45    7.10
   0  -2  31   -0.46    2.63
   0   2 -31  -12.17    6.81
   0   2 -31   -3.55    2.16
   0   2 -31   -1.38    7.13
   0  -2  30   -1.24    6.32
   0  -2  30    3.44    6.99
   0  -2  30    4.75    2.84
   0   2 -30    0.35    2.55
   0   2 -30   -7.73    6.46
   0  -2  29    3.94    6.32
   0  -2  29   17.31    7.88
   0  -2  29    4.12    2.87
   0   2 -29    0.82    2.59
   0   2 -29    2.24    6.67
   0  -2  28   -1.49    5.68
   0  -2  28   -3.44    6.39
   0  -2  28    4.97    2.87
   0   2 -28   -0.28    2.52
   0   2 -28    2.70    6.60
   0  -2  27   -4.29    5.04
   0  -2  27    6.53    6.85
   0  -2  27    2.06    2.77
   0   2 -27   -1.06    2.34
   0   2 -27    0.21    5.85
   0  -2  26    0.50    5.32
   0  -2  26   -6.14    5.75
   0  -2  26   -0.92    2.52
   0   2 -26   -0.39    2.52
   0   2 -26    0.99    5.36
   0  -2  25   -0.78    4.93
   0  -2  25   -1.88    5.61
   0  -2  25    2.87    2.77
   0   2 -25   -1.10    2.38
   0   2 -25   -0.96    5.57
   0  -2  24   16.82    5.75
   0  -2  24   22.56    7.10
   0  -2  24   23.27    3.73
   0   2 -24   17.70    3.41
   0   2 -24   18.98    6.56
   0  -2  23  195.84   11.14
   0  -2  23  263.25   13.77
   0  -2  23  209.96    7.17
   0   2 -23  165.86   10.04
   0   2 -23  175.72    6.60
   0   2 -23  211.34   12.63
   0  -2  22   41.65    6.99
   0  -2  22   48.39    8.20
   0  -2  22   38.99    4.22
   0   2 -22   49.14    7.10
   0   2 -22   61.48    9.97
   0   2 -22   34.06    3.90
   0   2 -22   42.68    7.45
   0  -2  21    4.83    4.72
   0  -2  21    0.11    5.29
   0  -2  21    4.65    2.80
   0   2 -21    7.31    4.47
   0   2 -21    8.23    5.75
   0   2 -21    4.08    2.63
   0   2 -21    1.38    4.43
   0  -2  20  903.28   19.05
   0  -2  20 1396.32   25.19
   0  -2  20 1007.27   13.84
   0  -2  20 1086.10   22.53
   0   2 -20  885.33   21.96
   0   2 -20 1556.86   26.15
   0   2 -20  905.19   13.20
   0   2 -20 1102.21   22.99
   0  -2  19  168.66    9.33
   0  -2  19  270.52   12.45
   0  -2  19  181.33    6.42
   0  -2  19  200.98   10.54
   0   2 -19  159.26    8.69
   0   2 -19  286.66   14.69
   0   2 -19  158.98    6.10
   0   2 -19  188.57   10.64
   0  -2  18  437.84   13.06
   0  -2  18  670.86   16.92
   0  -2  18  498.83    9.76
   0  -2  18  522.99   15.43
   0   2 -18  416.16   12.49
   0   2 -18  738.84   17.42
   0   2 -18  453.66    9.33
   0   2 -18  505.35   15.36
   0  -2  17   64.43    6.35
   0  -2  17   79.90    7.77
   0  -2  17   63.72    4.29
   0  -2  17   62.69    6.74
   0   2 -17   52.40    5.85
   0   2 -17   98.49    8.23
   0   2 -17   63.58    4.26
   0   2 -17   55.17    6.85
   0  -2  16   49.63    5.39
   0  -2  16   77.98    7.41
   0  -2  16   51.87    4.01
   0  -2  16   55.45    6.46
   0   2 -16   44.49    5.39
   0   2 -16   79.76    7.41
   0   2 -16   47.93    3.76
   0   2 -16   54.32    6.42
   0  -2  15   30.09    4.79
   0  -2  15   48.32    5.89
   0  -2  15   39.42    5.46
   0   2 -15   28.67    4.61
   0   2 -15   40.76    5.68
   0   2 -15   27.39    3.23
   0   2 -15   32.75    5.50
   0  -2  14   99.66    6.10
   0  -2  14  163.27    8.34
   0  -2  14  126.66    5.04
   0  -2  14  124.92    7.41
   0   2 -14  107.25    6.10
   0   2 -14  177.75    8.48
   0   2 -14  118.11    4.86
   0   2 -14  130.74    7.63
   0  -2  13 1396.36   18.34
   0  -2  13 2163.43   23.74
   0  -2  13 1723.43   15.50
   0  -2  13 1598.83   20.86
   0   2 -13 1380.25   17.99
   0   2 -13 2462.02   24.87
   0   2 -13 1635.20   15.43
   0   2 -13 1738.40   22.03
   0  -2  12   59.18    4.75
   0  -2  12   99.27    6.67
   0  -2  12   98.52    4.29
   0  -2  12   78.94    5.75
   0   2 -12   59.25    4.68
   0   2 -12  113.18    6.88
   0   2 -12   86.39    5.89
   0  -2  11 2524.11   22.35
   0  -2  11 4130.46   29.34
   0  -2  11 3168.14   19.83
   0  -2  11 2882.08   25.26
   0   2 -11 2519.10   22.07
   0   2 -11 4449.90   30.05
   0   2 -11 2906.24   19.44
   0   2 -11 3072.71   26.36
   0  -2  10 1108.66   14.30
   0  -2  10 1840.47   18.73
   0  -2  10 1424.24   12.99
   0  -2  10 1298.12   16.18
   0   2 -10 1134.38   14.26
   0   2 -10 1936.90   18.95
   0   2 -10 1307.16   12.52
   0   2 -10 1335.76   16.60
   0  -2   9  106.26    4.83
   0  -2   9  164.62    6.03
   0  -2   9  136.41    4.33
   0  -2   9  122.51    5.43
   0   2  -9   97.39    4.72
   0   2  -9  180.09    6.21
   0   2  -9  122.40    4.15
   0   2  -9  120.84    5.50
   0  -2   8  575.53    9.37
   0  -2   8  912.15   11.67
   0  -2   8  700.52    8.66
   0   2  -8  585.53    9.30
   0   2  -8  964.30   11.89
   0   2  -8  691.61    8.66
   0   2  -8  672.17   10.50
   0  -2   7  322.68    6.92
   0  -2   7  548.85    8.59
   0  -2   7  392.82    6.42
   0  -2   7  329.20    6.92
   0   2  -7  323.78    6.71
   0   2  -7  558.11    8.55
   0   2  -7  378.70    6.32
   0  -2   6  214.15    5.22
   0  -2   6  382.00    6.67
   0  -2   6  231.18    4.86
   0  -2   6  231.21    5.50
   0   2  -6  215.25    5.18
   0   2  -6  375.57    6.67
   0   2  -6  242.14    5.00
   0   2  -6  234.41    5.53
   0  -2   5  520.50    7.27
   0  -2   5  901.58    8.80
   0  -2   5  601.71    7.27
   0  -2   5  525.97    7.06
   0   2  -5  543.21    7.38
   0   2  -5  883.09    8.73
   0   2  -5  587.52    7.20
   0   2  -5  605.69    7.59
   0  -2   4   48.92    2.55
   0  -2   4   71.24    2.70
   0  -2   4   48.85    2.31
   0  -2   4   51.02    2.34
   0   2  -4   48.18    2.52
   0   2  -4   73.65    2.70
   0   2  -4   51.69    2.38
   0   2  -4   50.27    2.27
   0  -2   3  245.86    4.36
   0  -2   3  353.12    4.22
   0  -2   3  236.57    4.51
   0  -2   3  243.42    3.41
   0   2  -3  255.48    4.40
   0   2  -3  355.10    5.78
   0   2  -3  241.08    4.33
   0   2  -3  257.18    3.90
   0  -2  -1  802.09    7.98
   0  -2  -1  879.61    7.77
   0  -2  -1  749.73    6.60
   0  -2  -1  716.48    5.64
   0   2   1  840.66    8.23
   0   2   1  759.66    8.23
   0  -2  -2  397.43    6.03
   0  -2  -2  463.45    6.42
   0  -2  -2  401.40    4.75
   0  -2  -2  358.37    5.00
   0   2   2  419.78    6.21
   0   2   2  462.25    6.42
   0   2   2  403.00    4.79
   0   2   2  401.01    5.25
   0  -2  -3  379.62    6.42
   0  -2  -3  467.32    7.38
   0  -2  -3  513.34    7.63
   0  -2  -3  414.71    4.83
   0  -2  -3  363.09    5.92
   0   2   3  398.95    6.60
   0   2   3  403.42    4.79
   0   2   3  400.94    6.21
   0  -2  -4    0.11    1.67
   0  -2  -4    0.96    2.02
   0  -2  -4    3.58    2.16
   0  -2  -4    3.30    1.03
   0  -2  -4   -0.57    1.63
   0   2   4    3.94    1.99
   0   2   4    2.27    2.13
   0   2   4    3.73    1.06
   0   2   4    1.81    1.81
   0  -2  -5   13.55    2.41
   0  -2  -5   18.48    2.80
   0  -2  -5   20.36    2.87
   0  -2  -5   12.13    1.45
   0   2   5   18.52    2.87
   0   2   5   14.55    1.49
   0   2   5   16.39    2.55
   0  -2  -6 1497.29   15.82
   0  -2  -6  996.55    7.66
   0  -2  -6 1138.57    8.16
   0  -2  -6 1065.17   13.02
   0   2   6 1060.91   12.84
   0   2   6 1505.10   16.04
   0   2   6 1066.90    7.95
   0  -2  -7  137.87    5.32
   0  -2  -7  208.79    7.02
   0  -2  -7  147.87    3.23
   0  -2  -7  166.75    3.41
   0  -2  -7  157.38    5.89
   0   2   7  147.59    5.61
   0   2   7  216.60    7.13
   0   2   7  171.64    6.07
   0  -2  -8 1782.79   18.16
   0  -2  -8 2870.30   24.37
   0  -2  -8 1931.51   11.18
   0  -2  -8 2097.12   11.60
   0  -2  -8 2010.49   20.22
   0   2   8 1981.68   19.37
   0   2   8 2871.62   24.62
   0   2   8 2146.16   20.61
   0  -2  -9   36.40    4.26
   0  -2  -9   41.65    4.79
   0  -2  -9   30.01    2.24
   0  -2  -9   39.81    2.27
   0  -2  -9   35.23    4.33
   0   2   9   36.68    4.40
   0   2   9   44.77    5.50
   0   2   9   38.39    4.68
   0  -2 -10 6735.56   38.39
   0  -2 -10 7031.59   22.53
   0   2  10 8160.02   44.35
   0  -2 -11  135.39    6.49
   0  -2 -11  241.61    9.22
   0  -2 -11  151.49    3.87
   0  -2 -11  158.41    3.87
   0  -2 -11  174.87    7.84
   0   2  11  153.59    7.24
   0   2  11  242.35    9.37
   0   2  11  185.30    8.12
   0  -2 -12  215.74    8.27
   0  -2 -12  359.29   11.42
   0  -2 -12  249.55    4.83
   0  -2 -12  250.58    4.79
   0  -2 -12  263.82    9.69
   0   2  12  240.58    8.73
   0   2  12  362.73   11.60
   0   2  12  262.61    9.69
   0  -2 -13   -1.92    2.63
   0  -2 -13    1.10    3.65
   0  -2 -13    1.49    1.45
   0  -2 -13    0.28    1.31
   0  -2 -13    0.53    3.19
   0   2  13    8.02    3.76
   0   2  13    4.93    4.08
   0   2  13    2.20    3.30
   0  -2 -14    5.57    3.41
   0  -2 -14    8.94    4.47
   0  -2 -14    5.96    1.63
   0  -2 -14    5.78    1.56
   0  -2 -14    5.04    3.65
   0   2  14    5.53    3.62
   0   2  14    9.05    4.58
   0   2  14    7.66    3.62
   0  -2 -15   96.18    6.81
   0  -2 -15  166.85    9.61
   0  -2 -15  129.28    3.97
   0  -2 -15  124.42    3.83
   0  -2 -15  118.53    8.05
   0   2  15  120.56    7.73
   0   2  15  167.32    9.86
   0   2  15  136.45    8.27
   0  -2 -16  207.73    9.44
   0  -2 -16  372.42   13.41
   0  -2 -16  251.40    5.29
   0  -2 -16  236.85    5.11
   0  -2 -16  239.69   10.82
   0   2  16  251.79   10.29
   0   2  16  358.47   13.41
   0   2  16  264.03   11.21
   0  -2 -17  710.13   16.32
   0  -2 -17 1280.87   23.63
   0  -2 -17  899.09    9.58
   0  -2 -17  872.73    9.37
   0  -2 -17  849.92   19.55
   0   2  17  807.45   17.77
   0   2  17 1174.19   23.20
   0   2  17  886.99   19.73
   0  -2 -18   25.69    8.48
   0  -2 -18   42.72    7.06
   0  -2 -18   21.29    2.48
   0  -2 -18   18.09    2.34
   0  -2 -18   16.82    5.32
   0   2  18   21.78    5.39
   0   2  18   26.36    6.49
   0   2  18   19.30    5.22
   0  -2 -19  627.22   16.57
   0  -2 -19  906.29   21.78
   0  -2 -19 1033.16   26.93
   0  -2 -19  750.01    8.94
   0  -2 -19  728.87    8.73
   0  -2 -19  691.76   18.95
   0   2  19  679.87   17.67
   0   2  19  982.29   22.53
   0  -2 -20   28.74    6.17
   0  -2 -20   31.08    7.20
   0  -2 -20   20.65    2.45
   0  -2 -20   24.05    2.63
   0  -2 -20   21.68    6.17
   0   2  20   21.78    6.14
   0   2  20   40.94    7.73
   0  -2 -21   -3.05    4.12
   0  -2 -21    1.53    5.64
   0  -2 -21    1.38    1.67
   0  -2 -21    1.60    1.81
   0  -2 -21    4.12    5.29
   0   2  21    1.03    4.90
   0   2  21    4.47    6.17
   0  -2 -22  234.16   14.16
   0  -2 -22  149.82    4.26
   0  -2 -22  171.43    4.51
   0  -2 -22  177.11   12.17
   0   2  22  244.76   14.16
   0  -2 -23   98.84   12.06
   0  -2 -23   61.63    3.05
   0  -2 -23   82.56   10.40
   0   2  23   78.83    8.94
   0   2  23   92.49   11.49
   0  -2 -24  755.51   23.63
   0  -2 -24  617.25   21.18
   0   2  24  654.72   19.65
   0   2  24  786.48   23.77
   0  -2 -25   11.64    7.59
   0  -2 -25   11.92    7.02
   0   2  25   19.65    6.74
   0   2  25   20.93    7.63
   0  -2 -26   -7.84    6.92
   0  -2 -26    0.11    5.43
   0   2  26   -4.22    5.25
   0  -2 -27   56.87   11.00
   0  -2 -27   28.81    8.09
   0   2  27   43.25    9.19
   0  -2 -28   31.43    9.44
   0  -2 -28   13.73    6.81
   0   2  28   24.55    8.37
   0  -2 -29    0.67    8.02
   0  -2 -29   -7.17    5.68
   0   2  29    4.43    6.49
   0  -2 -30   -4.19    8.48
   0  -2 -30    0.71    6.85
   0   2  30    3.80    6.92
   0  -2 -31   16.85    9.97
   0  -2 -31    9.69    8.20
   0   2  31   28.13    9.30
   0  -2 -32   46.65   12.10
   0   2  32   32.92    9.51
   0  -2 -33  174.23   18.02
   0  -2 -33   71.52   12.77
   0   2  33  128.64   14.01
   0  -2 -34   63.40   13.45
   0  -2 -34   32.57   10.43
   0   2  34   34.52   10.43
   0  -2 -35    0.43    9.58
   0  -2 -35   -4.58    8.37
   0   2  35   11.03    9.22
   0  -2 -36    1.10    9.97
   0  -2 -36    0.25    8.91
   0   2  36    3.48    8.91
   0  -2 -37   10.04   10.79
   0  -2 -37    2.48    9.47
   0   2  37    8.73    9.33
   0  -2 -38    2.24   11.25
   0  -2 -38   -7.45    8.27
   0   2  38   -5.43    8.23
   0  -2 -39   -2.38   10.43
   0  -2 -39    0.11    8.69
   0   2  39  -12.99    8.48
   0  -3  41   35.66   11.71
   0   3 -41    8.44   11.07
   0   3 -41   14.58   11.07
   0  -3  40    0.32    8.87
   0   3 -40    6.49   10.79
   0   3 -40    3.12    9.58
   0  -3  39   -0.04    7.91
   0   3 -39  -11.03    9.40
   0   3 -39    4.47    9.90
   0  -3  38   17.31   10.29
   0   3 -38   27.46   11.35
   0   3 -38   20.47   10.43
   0  -3  37   88.77   12.84
   0   3 -37  105.30   15.33
   0   3 -37   99.94   15.08
   0  -3  36    0.75    7.10
   0  -3  36    5.39   10.57
   0   3 -36    2.13   11.49
   0   3 -36   -2.27    8.27
   0  -3  35    8.48    7.41
   0  -3  35   -0.53    7.95
   0   3 -35    0.57    8.76
   0   3 -35    3.26    2.55
   0   3 -35    3.87    8.44
   0  -3  34   80.29   11.64
   0  -3  34   84.65   12.95
   0  -3  34   78.76    5.53
   0   3 -34  103.63   13.87
   0   3 -34   58.26    4.83
   0   3 -34   81.85   13.66
   0  -3  33   23.70    8.48
   0  -3  33   23.03    8.83
   0  -3  33   26.79    4.29
   0   3 -33   25.97    9.83
   0   3 -33   15.11    3.58
   0   3 -33   24.27    9.01
   0  -3  32   41.30    8.87
   0  -3  32   46.44   10.22
   0  -3  32   44.77    5.25
   0   3 -32   28.31    4.19
   0   3 -32   34.56    9.54
   0  -3  31    9.79    7.17
   0  -3  31   11.10    7.56
   0  -3  31   13.20    3.73
   0   3 -31    4.65    3.05
   0   3 -31    8.73    7.63
   0  -3  30   30.19    8.34
   0  -3  30   51.80    9.93
   0  -3  30   35.62    4.97
   0   3 -30   30.65    4.51
   0   3 -30   52.37   10.32
   0  -3  29   45.13    8.73
   0  -3  29   52.30    9.54
   0  -3  29   47.79    5.18
   0   3 -29   34.56    4.65
   0   3 -29   47.90    9.69
   0  -3  28   44.38    8.69
   0  -3  28   40.98    8.80
   0  -3  28   36.54    4.79
   0   3 -28   37.15    4.68
   0   3 -28   32.29    8.34
   0  -3  27  237.78   13.02
   0  -3  27  341.62   16.53
   0  -3  27  257.18    8.69
   0   3 -27  211.70    7.95
   0   3 -27  302.70   15.89
   0  -3  26    3.44    5.57
   0  -3  26   -1.60    5.71
   0  -3  26    1.42    2.87
   0   3 -26    0.35    2.59
   0   3 -26   -2.87    5.29
   0  -3  25   33.24    8.02
   0  -3  25   31.22    7.49
   0  -3  25   35.48    4.54
   0   3 -25   33.17    4.33
   0   3 -25   31.65    7.56
   0  -3  24    4.86    5.04
   0  -3  24    2.84    5.46
   0  -3  24    4.33    3.02
   0   3 -24    4.72    4.36
   0   3 -24    3.69    2.91
   0   3 -24   -1.10    5.04
   0  -3  23  132.72    9.40
   0  -3  23  228.09   14.62
   0  -3  23  173.49    7.27
   0   3 -23  153.73    9.83
   0   3 -23  123.39    6.21
   0   3 -23  188.74   11.92
   0  -3  22   63.75    7.66
   0  -3  22   84.26    9.44
   0  -3  22   71.28    5.39
   0   3 -22   65.78    7.56
   0   3 -22  119.17   10.61
   0   3 -22   54.49    4.68
   0   3 -22   69.54   10.89
   0  -3  21 1090.14   21.43
   0  -3  21 1634.20   27.35
   0  -3  21 1223.93   16.50
   0  -3  21 1233.94   24.16
   0   3 -21 1040.47   20.40
   0   3 -21 1874.00   28.88
   0   3 -21  948.23   14.65
   0   3 -21 1307.06   25.44
   0  -3  20   55.67    7.31
   0  -3  20   76.92    8.80
   0  -3  20   60.10    5.14
   0  -3  20   65.81    8.16
   0   3 -20   58.65    7.20
   0   3 -20   72.80    9.05
   0   3 -20   49.67    4.75
   0   3 -20   49.71    7.49
   0  -3  19   26.75    5.78
   0  -3  19   51.41    7.27
   0  -3  19   24.76    4.15
   0  -3  19   39.10    6.46
   0   3 -19   33.78    5.78
   0   3 -19   57.44    7.56
   0   3 -19   21.54    3.83
   0   3 -19   37.18    6.63
   0  -3  18  455.01   12.95
   0  -3  18  757.75   17.49
   0  -3  18  564.71   10.93
   0  -3  18  554.53   20.44
   0   3 -18  475.02   13.13
   0   3 -18  830.76   18.06
   0   3 -18  465.01   10.11
   0   3 -18  604.02   16.07
   0  -3  17  648.40   14.83
   0  -3  17 1050.97   19.37
   0  -3  17  751.50   12.24
   0  -3  17  767.61   16.85
   0   3 -17  657.02   14.55
   0   3 -17 1143.15   19.83
   0   3 -17  623.14   11.25
   0   3 -17  799.29   17.56
   0  -3  16    0.07    3.26
   0  -3  16    3.55    3.90
   0  -3  16   -0.18    2.24
   0  -3  16    1.53    3.41
   0   3 -16   -0.43    2.91
   0   3 -16    0.92    3.87
   0   3 -16    1.70    2.34
   0   3 -16    2.63    3.44
   0  -3  15   86.53    5.96
   0  -3  15  141.03    7.98
   0  -3  15  108.60    5.07
   0  -3  15  106.01    6.85
   0   3 -15   89.16    5.89
   0   3 -15  162.28    8.27
   0   3 -15  108.71    5.18
   0   3 -15  111.51    7.31
   0  -3  14   65.99    5.53
   0  -3  14  104.24    6.95
   0  -3  14   73.40    4.43
   0  -3  14   74.72    6.03
   0   3 -14   70.35    5.53
   0   3 -14  113.92    7.34
   0   3 -14   70.11    4.29
   0   3 -14   74.54    6.14
   0  -3  13 1380.36   18.31
   0  -3  13 2274.37   23.56
   0  -3  13 1755.04   17.03
   0  -3  13 1644.24   20.68
   0   3 -13 1485.90   18.70
   0   3 -13 2508.67   24.48
   0   3 -13 1659.82   16.67
   0   3 -13 1815.46   22.10
   0  -3  12  519.33   11.14
   0  -3  12  835.51   13.94
   0  -3  12  692.86   12.52
   0  -3  12  606.32   12.38
   0   3 -12  542.04   11.21
   0   3 -12  927.65   14.55
   0   3 -12  619.38   10.22
   0   3 -12  646.13   12.95
   0  -3  11  178.07    6.78
   0  -3  11  274.07    8.16
   0  -3  11  184.74    6.88
   0   3 -11  177.00    6.63
   0   3 -11  310.90    8.62
   0   3 -11  189.92    5.85
   0   3 -11  210.46    7.45
   0  -3  10  260.34    7.34
   0  -3  10  426.63    9.30
   0  -3  10  325.48    7.20
   0  -3  10  300.86    7.91
   0   3 -10  267.29    7.38
   0   3 -10  475.87    9.69
   0   3 -10  291.38    6.85
   0   3 -10  310.86    8.27
   0  -3   9   26.86    3.51
   0  -3   9   40.80    4.08
   0  -3   9   22.46    2.70
   0  -3   9   27.18    3.41
   0   3  -9   23.03    3.23
   0   3  -9   26.11    3.12
   0   3  -9   22.42    3.12
   0  -3   8   62.58    3.94
   0  -3   8   79.93    3.83
   0  -3   8   72.23    4.08
   0   3  -8  112.89    4.86
   0   3  -8   77.34    4.22
   0  -3   7  161.78    6.17
   0  -3   7  246.86    5.89
   0  -3   7  162.70    4.97
   0  -3   7  153.27    4.83
   0   3  -7  159.83    5.18
   0   3  -7  255.02    6.00
   0   3  -7  160.72    4.90
   0   3  -7  167.53    5.11
   0  -3   6  190.59    5.32
   0  -3   6  283.83    5.71
   0  -3   6  194.14    5.11
   0  -3   6  184.45    4.79
   0   3  -6  212.34    5.53
   0   3  -6  297.95    5.82
   0   3  -6  194.07    5.14
   0   3  -6  200.49    4.93
   0  -3   5 1241.10   11.92
   0  -3   5 1955.74   12.52
   0  -3   5 1278.21   12.03
   0  -3   5 1225.60    9.90
   0   3  -5 1394.33   12.59
   0   3  -5 1949.32   12.49
   0   3  -5 1254.73   11.99
   0   3  -5 1320.36   10.29
   0  -3   4   35.55    2.87
   0  -3   4   52.22    2.91
   0  -3   4   30.05    2.38
   0  -3   4   35.62    2.20
   0   3  -4   41.72    2.94
   0   3  -4   55.35    3.02
   0   3  -4   33.63    2.66
   0   3  -4   39.13    2.20
   0  -3   3  279.00    5.53
   0  -3   3  367.20    5.00
   0  -3   3  295.04    5.68
   0  -3   3  298.55    3.41
   0   3  -3  295.25    5.64
   0   3  -3   41.58    3.87
   0   3  -3  294.33    5.71
   0   3  -3  310.90    3.48
   0  -3   2  649.64    8.05
   0  -3   2  277.30    4.29
   0  -3   2  586.07    7.63
   0   3  -2  665.82    8.09
   0   3  -2  681.15    6.35
   0   3  -2  568.47    7.56
   0  -3   1    5.82    1.70
   0  -3   1    3.51    1.53
   0  -3   1    5.46    1.38
   0  -3   1    4.54    1.42
   0   3  -1    4.26    1.35
   0   3  -1    6.03    1.38
   0  -3   0  312.42    5.89
   0  -3   0  339.49    5.39
   0  -3   0  265.63    5.04
   0  -3   0  253.63    3.09
   0  -3   0  287.02    3.26
   0   3   0  316.96    5.22
   0   3   0  270.24    5.14
   0  -3  -1 2314.46   15.82
   0  -3  -1 2564.66   15.33
   0  -3  -1 2141.93   13.59
   0  -3  -1 1948.08   10.40
   0  -3  -1 2153.11   10.89
   0   3   1 2463.97   16.43
   0   3   1 2419.41   14.79
   0   3   1 2164.89   13.73
   0   3   1 2231.02   11.07
   0  -3  -2  465.55    7.70
   0  -3  -2  525.26    7.95
   0  -3  -2  454.44    6.35
   0  -3  -2  406.48    5.89
   0   3   2  492.16    7.98
   0   3   2  522.84    7.91
   0   3   2  465.58    6.46
   0   3   2  459.30    6.21
   0  -3  -3 1388.37   13.55
   0  -3  -3 1674.05   15.01
   0  -3  -3 1780.37   15.08
   0  -3  -3 1483.74   11.10
   0  -3  -3 1285.20   11.39
   0   3   3 1583.33   14.26
   0   3   3 1462.67   11.07
   0   3   3 1498.36   12.24
   0  -3  -4    6.74    2.31
   0  -3  -4    8.41    2.52
   0  -3  -4    8.51    2.41
   0  -3  -4    6.53    1.42
   0  -3  -4    6.21    1.99
   0   3   4    6.10    2.31
   0   3   4    9.30    1.67
   0   3   4    5.32    1.99
   0  -3  -5  573.61    9.97
   0  -3  -5  716.88   11.32
   0  -3  -5  784.21   11.67
   0  -3  -5  652.80    7.38
   0  -3  -5  556.87    9.22
   0   3   5  639.11   10.43
   0   3   5  617.57    7.24
   0   3   5  644.04    9.83
   0  -3  -6   84.69    4.54
   0  -3  -6   89.65    5.32
   0  -3  -6   95.54    5.32
   0  -3  -6   78.62    2.94
   0  -3  -6   58.89    4.15
   0   3   6   88.73    4.79
   0   3   6   81.53    3.02
   0   3   6   66.59    4.19
   0  -3  -7  127.44    5.64
   0  -3  -7  177.96    6.92
   0  -3  -7  199.46    7.20
   0  -3  -7  173.81    4.08
   0  -3  -7  146.53    5.89
   0   3   7  144.89    6.07
   0   3   7  195.84    7.41
   0   3   7  158.59    3.94
   0   3   7  160.50    6.14
   0  -3  -8 3331.34   26.25
   0  -3  -8 4543.99   32.50
   0  -3  -8 5087.49   33.85
   0  -3  -8 3285.33   16.60
   0  -3  -8 3801.08   17.74
   0  -3  -8 3502.39   27.28
   0   3   8 3763.22   28.28
   0   3   8 5049.10   34.17
   0   3   8 3592.00   17.35
   0   3   8 4011.82   28.91
   0  -3  -9 2014.81   21.46
   0  -3  -9 2785.01   26.79
   0  -3  -9 3173.29   28.21
   0  -3  -9 2147.25   13.59
   0  -3  -9 2388.90   14.26
   0  -3  -9 2183.62   22.92
   0   3   9 2297.54   23.17
   0   3   9 3093.14   28.28
   0   3   9 2487.56   24.09
   0  -3 -10 2060.51   22.46
   0  -3 -10 2881.48   28.49
   0  -3 -10 3262.76   29.73
   0  -3 -10 2111.71   13.62
   0  -3 -10 2417.14   14.51
   0  -3 -10 2187.13   23.98
   0   3  10 2378.82   24.55
   0   3  10 3135.22   29.59
   0   3  10 2513.57   25.44
   0  -3 -11  717.58   14.12
   0  -3 -11  980.98   17.88
   0  -3 -11 1164.47   18.91
   0  -3 -11  769.03    8.48
   0  -3 -11  927.69    9.22
   0  -3 -11  801.99   15.65
   0   3  11  849.74   15.47
   0   3  11 1144.42   19.12
   0   3  11  903.38   16.39
   0  -3 -12  673.06   14.08
   0  -3 -12  981.40   18.45
   0  -3 -12 1107.67   19.23
   0  -3 -12  729.19    8.34
   0  -3 -12  824.02    8.80
   0  -3 -12  750.08   15.65
   0   3  12  780.98   15.54
   0   3  12 1091.70   19.44
   0   3  12  865.00   16.60
   0  -3 -13   40.30    5.50
   0  -3 -13   38.53    5.85
   0  -3 -13   45.70    6.17
   0  -3 -13   21.85    2.27
   0  -3 -13   27.89    2.41
   0  -3 -13   21.43    4.58
   0   3  13   27.35    4.93
   0   3  13   35.41    5.85
   0   3  13   40.84    5.57
   0  -3 -14  127.23    7.31
   0  -3 -14  187.36   10.00
   0  -3 -14  234.51   10.64
   0  -3 -14  157.10    4.29
   0  -3 -14  163.06    4.29
   0  -3 -14  147.66    8.41
   0   3  14  163.02    8.37
   0   3  14  222.38   10.71
   0   3  14  175.26    9.08
   0  -3 -15  187.08    9.01
   0  -3 -15  259.56   11.42
   0  -3 -15  316.68   14.23
   0  -3 -15  206.91    4.86
   0  -3 -15  218.69    4.90
   0  -3 -15  194.85    9.90
   0   3  15  210.53    9.76
   0   3  15  293.73   12.31
   0   3  15  243.31   12.52
   0  -3 -16   -3.97    3.23
   0  -3 -16   -2.59    4.22
   0  -3 -16   -4.19    4.01
   0  -3 -16   -0.96    1.53
   0  -3 -16    0.78    1.49
   0  -3 -16   -1.28    3.19
   0   3  16   -6.39    3.48
   0   3  16   -0.28    4.43
   0   3  16    1.74    3.80
   0  -3 -17   60.35    8.02
   0  -3 -17   76.74    8.83
   0  -3 -17   41.19    2.80
   0  -3 -17   49.56    2.98
   0  -3 -17   43.04    6.74
   0   3  17   47.22    6.99
   0   3  17   69.47    8.80
   0   3  17   49.78    6.92
   0  -3 -18   88.38    7.59
   0  -3 -18  129.57   10.61
   0  -3 -18  157.81   10.93
   0  -3 -18  105.94    3.94
   0  -3 -18  114.49    3.94
   0  -3 -18  108.03    9.01
   0   3  18  111.40    8.59
   0   3  18  150.71   11.18
   0   3  18  113.78    8.94
   0  -3 -19   27.00    6.32
   0  -3 -19   37.75    7.77
   0  -3 -19   33.31    2.80
   0  -3 -19   35.87    2.84
   0   3  19   34.02    6.78
   0   3  19   60.03    9.30
   0  -3 -20   66.13    8.12
   0  -3 -20   80.82    9.83
   0  -3 -20   49.60    3.05
   0  -3 -20   64.39    3.30
   0  -3 -20   91.25   10.43
   0   3  20   69.22    8.30
   0   3  20   90.90   10.64
   0  -3 -21  199.07   13.20
   0  -3 -21  142.55    4.01
   0  -3 -21  156.89    4.19
   0  -3 -21  126.23   10.82
   0   3  21  157.81   12.67
   0   3  21  210.49   13.80
   0  -3 -22    6.85    6.56
   0  -3 -22    5.53    5.39
   0   3  22    9.05    5.61
   0  -3 -23    6.00    7.24
   0  -3 -23    7.70    5.68
   0   3  23    5.32    6.03
   0  -3 -24   42.25    9.15
   0  -3 -24   18.24    6.95
   0   3  24   41.79    8.73
   0  -3 -25   24.91    8.41
   0  -3 -25    5.32    6.28
   0   3  25   13.59    7.17
   0  -3 -26  260.69   17.28
   0  -3 -26  148.87   12.67
   0   3  26  212.02   14.08
   0  -3 -27    4.36    7.63
   0  -3 -27    2.48    6.14
   0   3  27    5.39    7.10
   0  -3 -28   -1.56    7.91
   0  -3 -28    0.18    6.17
   0   3  28    7.88    7.34
   0  -3 -29   15.22    9.08
   0  -3 -29    6.60    7.02
   0   3  29   11.39    7.77
   0  -3 -30   -8.94    7.98
   0  -3 -30   -2.02    6.71
   0   3  30   -4.04    6.81
   0  -3 -31   29.16   11.28
   0  -3 -31   18.24    8.55
   0   3  31   22.95    9.15
   0  -3 -32    8.83   10.25
   0  -3 -32   -1.10    7.66
   0   3  32   -0.96    7.34
   0  -3 -33    2.59    9.90
   0  -3 -33    6.00    8.09
   0   3  33   -2.09    7.45
   0  -3 -34   -0.89    9.58
   0  -3 -34   -9.22    7.56
   0   3  34    1.28    8.41
   0  -3 -35    9.90   10.68
   0  -3 -35   -2.24    8.23
   0   3  35    4.54   12.38
   0  -3 -36   16.67   11.46
   0  -3 -36   18.56   10.61
   0   3  36   26.32   11.00
   0  -3 -37   -0.46   10.22
   0  -3 -37   -2.34    8.73
   0   3  37    2.41    9.47
   0  -3 -38   32.57   12.67
   0  -3 -38   23.95   11.14
   0   3  38   14.16   10.36
   0  -4  41    6.81    8.73
   0   4 -41   12.06   11.53
   0   4 -41   14.79   10.82
   0  -4  40   -1.84    8.41
   0   4 -40   -4.93    9.76
   0   4 -40   -5.61    9.37
   0  -4  39    2.16    8.30
   0   4 -39   -6.21    8.87
   0   4 -39   -4.04    8.76
   0  -4  38    0.78    8.41
   0   4 -38    2.59    9.30
   0   4 -38    6.42    2.84
   0   4 -38  -10.00    8.73
   0  -4  37    0.11    7.45
   0  -4  37   -5.39    7.38
   0   4 -37   -7.49    8.23
   0   4 -37   -2.52    2.73
   0   4 -37    0.25    8.62
   0  -4  36   32.04    9.61
   0  -4  36   41.47   10.89
   0  -4  36   35.05    5.11
   0   4 -36   35.23   10.61
   0   4 -36   23.03    3.97
   0   4 -36   51.62   12.42
   0  -4  35  118.57   13.06
   0  -4  35   91.92   13.13
   0  -4  35  106.90    6.88
   0   4 -35  154.97   16.07
   0   4 -35   72.16    5.92
   0   4 -35  104.41   16.25
   0  -4  34   11.10    7.73
   0  -4  34    4.47    7.95
   0  -4  34    3.23    3.69
   0   4 -34   -2.27    3.16
   0   4 -34   16.04    9.51
   0  -4  33   18.38    7.73
   0  -4  33   22.53    8.87
   0  -4  33   24.91    4.75
   0   4 -33   13.62    4.01
   0   4 -33   17.81    9.01
   0  -4  32    1.14    6.53
   0  -4  32    9.19    7.56
   0  -4  32   10.25    3.65
   0   4 -32    7.24    3.62
   0   4 -32   10.04    7.98
   0  -4  31   28.63    8.34
   0  -4  31   41.12    9.30
   0  -4  31   34.06    5.25
   0   4 -31   19.37    4.22
   0   4 -31   39.42   10.04
   0  -4  30   10.89    6.71
   0  -4  30    0.64    6.63
   0  -4  30    3.87    3.48
   0   4 -30    4.33    3.41
   0   4 -30   11.92    7.20
   0  -4  29  126.13   11.46
   0  -4  29  144.68   13.13
   0  -4  29  137.44    7.63
   0   4 -29  114.63    7.02
   0   4 -29  163.84   14.12
   0  -4  28   82.49   10.04
   0  -4  28   95.29   11.67
   0  -4  28   85.82    6.53
   0   4 -28   75.32    6.07
   0   4 -28  106.68   12.28
   0  -4  27    3.41    5.78
   0  -4  27    3.55    6.32
   0  -4  27   -0.82    3.09
   0   4 -27   -3.12    2.66
   0   4 -27   -0.07    5.75
   0  -4  26   22.03    6.63
   0  -4  26   25.30    7.10
   0   4 -26   16.39    3.97
   0   4 -26   19.19    7.10
   0  -4  25   -1.21    5.50
   0  -4  25   -0.11    3.09
   0   4 -25   -2.55    2.80
   0   4 -25    1.35    5.57
   0  -4  24   16.92    6.10
   0  -4  24   27.18    7.77
   0  -4  24   17.81    4.22
   0   4 -24   12.70    5.18
   0   4 -24   11.92    3.76
   0   4 -24   10.89    6.07
   0  -4  23    7.10    5.32
   0  -4  23   13.16    5.89
   0  -4  23   13.38    3.90
   0   4 -23    6.63    4.47
   0   4 -23   14.72    6.42
   0   4 -23    7.73    3.26
   0   4 -23    8.73    5.71
   0  -4  22   18.31    5.53
   0  -4  22   34.63    6.85
   0  -4  22   18.02    3.90
   0   4 -22   22.24    5.64
   0   4 -22   30.65    6.81
   0   4 -22   11.78    3.48
   0   4 -22   15.57    5.71
   0  -4  21   11.46    4.93
   0  -4  21   28.84    6.39
   0  -4  21   16.96    3.90
   0  -4  21   13.06    5.25
   0   4 -21   18.38    5.29
   0   4 -21   32.64    6.63
   0   4 -21   11.25    3.37
   0   4 -21   26.68    6.63
   0  -4  20    8.23    4.47
   0  -4  20    9.40    5.14
   0  -4  20    3.97    3.23
   0  -4  20    9.05    4.61
   0   4 -20    0.89    3.80
   0   4 -20    0.00    2.77
   0   4 -20   -0.21    4.43
   0  -4  19  837.75   17.85
   0  -4  19 1298.58   22.42
   0  -4  19  973.17   15.26
   0  -4  19 1050.80   20.86
   0   4 -19  840.73   17.53
   0   4 -19 1521.06   23.95
   0   4 -19  774.21   13.80
   0   4 -19 1000.77   20.65
   0  -4  18   25.37    5.14
   0  -4  18   44.45    6.42
   0  -4  18   24.52    4.01
   0  -4  18   24.66    5.32
   0   4 -18   28.52    5.14
   0   4 -18   43.28    6.24
   0   4 -18   15.65    3.41
   0   4 -18   29.62    5.92
   0  -4  17   52.40    5.85
   0  -4  17   81.99    7.10
   0  -4  17   48.07    4.75
   0  -4  17   56.98    6.46
   0   4 -17   44.77    5.25
   0   4 -17   85.36    7.77
   0   4 -17   39.95    4.33
   0   4 -17   51.02    6.39
   0  -4  16   72.41    5.96
   0  -4  16  113.96    7.77
   0  -4  16   80.89    5.07
   0  -4  16   89.09    6.85
   0   4 -16   63.65    5.89
   0   4 -16  127.90    8.23
   0   4 -16   72.70    4.83
   0   4 -16  101.18    7.56
   0  -4  15   17.53    4.12
   0  -4  15   28.31    4.75
   0  -4  15   23.77    3.65
   0  -4  15   24.44    4.43
   0   4 -15   15.22    3.87
   0   4 -15   31.54    5.04
   0   4 -15   21.46    3.48
   0   4 -15   20.26    4.40
   0  -4  14  237.49    8.66
   0  -4  14  413.71   11.00
   0  -4  14  330.59    8.51
   0  -4  14  307.38    9.83
   0   4 -14  257.89    8.76
   0   4 -14  451.28   11.46
   0   4 -14  276.73    7.95
   0   4 -14  299.30    9.79
   0  -4  13   71.52    5.36
   0  -4  13  110.76    6.71
   0  -4  13   95.12    5.14
   0  -4  13  101.11    6.21
   0   4 -13   66.42    5.36
   0   4 -13  133.50    7.13
   0   4 -13   89.80    5.04
   0   4 -13   92.35    6.24
   0  -4  12  928.18   14.83
   0  -4  12 1497.79   17.95
   0  -4  12 1150.07   14.69
   0  -4  12 1095.25   15.82
   0   4 -12  990.91   15.01
   0   4 -12 1695.86   18.87
   0   4 -12 1037.67   14.08
   0   4 -12 1167.13   16.64
   0  -4  11   36.51    4.19
   0  -4  11   59.32    5.14
   0  -4  11   54.42    4.04
   0  -4  11   50.38    4.47
   0   4 -11   33.60    4.19
   0   4 -11   52.12    5.04
   0   4 -11   48.82    4.12
   0   4 -11   51.37    4.68
   0  -4  10  220.85    7.27
   0  -4  10  381.96    8.66
   0  -4  10  276.27    7.34
   0  -4  10  271.44    7.49
   0   4 -10  253.88    7.66
   0   4 -10  416.80    8.94
   0   4 -10  265.06    7.24
   0   4 -10  282.37    7.73
   0  -4   9   16.82    3.12
   0  -4   9   17.95    2.98
   0  -4   9   14.94    2.80
   0  -4   9   10.61    2.84
   0   4  -9   15.04    3.05
   0   4  -9   22.21    3.23
   0   4  -9   14.76    2.70
   0   4  -9   25.23    3.19
   0  -4   8  524.48    9.61
   0  -4   8  823.06   10.75
   0  -4   8  595.47   10.04
   0  -4   8  598.34    9.22
   0   4  -8  579.86   10.00
   0   4  -8  876.88   10.86
   0   4  -8  573.29    9.79
   0  -4   7   98.77    4.72
   0  -4   7  153.37    4.93
   0  -4   7  105.16    4.01
   0   4  -7  156.07    5.04
   0   4  -7  113.07    4.79
   0   4  -7  117.26    4.29
   0  -4   6  277.30    6.88
   0  -4   6  419.96    6.81
   0  -4   6  282.98    6.88
   0  -4   6  281.06    5.32
   0   4  -6  306.18    7.10
   0   4  -6  425.31    6.92
   0   4  -6  268.04    6.71
   0   4  -6  305.11    5.61
   0  -4   5   80.04    3.83
   0  -4   5   54.71    3.62
   0  -4   5   60.28    2.70
   0   4  -5   54.00    3.76
   0   4  -5   70.99    3.87
   0   4  -5   57.01    3.65
   0   4  -5   58.29    2.70
   0  -4   4   12.20    3.02
   0  -4   4   17.46    2.16
   0  -4   4    8.73    2.24
   0  -4   4    9.79    1.31
   0   4  -4   10.40    2.45
   0   4  -4    8.23    2.38
   0   4  -4   10.36    1.35
   0  -4   3    2.66    2.06
   0  -4   3    3.94    1.74
   0   4  -3    1.35    1.95
   0   4  -3    4.08    1.74
   0  -4   2   22.92    2.98
   0  -4   2   16.89    2.59
   0  -4   2   23.10    2.34
   0  -4   2   18.52    2.41
   0   4  -2   24.87    2.94
   0   4  -2   21.82    2.70
   0   4  -2   21.25    3.05
   0  -4   1    9.08    2.80
   0  -4   1    5.89    2.13
   0  -4   1    9.05    1.95
   0  -4   1    3.41    1.70
   0   4  -1    5.39    2.66
   0   4  -1    5.53    1.92
   0   4  -1    6.46    1.95
   0  -4   0 1886.28   15.97
   0  -4   0 1996.76   14.26
   0  -4   0 1605.25   13.87
   0  -4   0 1453.48    8.09
   0  -4   0 1760.43    8.91
   0   4   0 1877.55   13.77
   0   4   0 1559.06   13.73
   0  -4  -1 1204.31   13.20
   0  -4  -1 1317.06   12.52
   0  -4  -1 1125.09   11.49
   0  -4  -1  995.77    8.23
   0  -4  -1 1164.01    8.87
   0   4   1 1286.02   13.73
   0   4   1 1245.43   12.10
   0   4   1 1122.32   11.57
   0  -4  -2  153.80    4.51
   0  -4  -2  134.43    3.94
   0   4   2  167.88    5.71
   0   4   2  168.06    5.46
   0   4   2  149.72    4.61
   0   4   2  160.01    4.22
   0  -4  -3  383.27    8.23
   0  -4  -3  436.99    8.59
   0  -4  -3  365.39    6.60
   0  -4  -3  321.47    6.28
   0   4   3  411.62    8.66
   0   4   3  405.59    9.72
   0   4   3  369.40    6.71
   0   4   3  399.70    6.92
   0  -4  -4   83.94    4.61
   0  -4  -4  105.69    5.14
   0  -4  -4  109.17    5.18
   0  -4  -4   93.02    3.62
   0   4   4   97.53    5.04
   0   4   4  104.59    5.22
   0   4   4   91.32    3.73
   0   4   4   95.65    4.33
   0  -4  -5    3.37    2.45
   0  -4  -5    4.61    2.66
   0  -4  -5    1.17    2.38
   0  -4  -5   10.40    1.92
   0  -4  -5   -0.43    1.88
   0   4   5    5.82    2.66
   0   4   5    3.55    1.63
   0  -4  -6   19.34    3.37
   0  -4  -6   29.38    4.29
   0  -4  -6   37.22    4.54
   0  -4  -6   23.74    2.38
   0  -4  -6   32.43    3.69
   0   4   6   25.08    3.94
   0   4   6   22.53    2.45
   0   4   6   24.16    3.51
   0  -4  -7  247.50    7.98
   0  -4  -7  338.46    9.72
   0  -4  -7  370.18    9.79
   0  -4  -7  294.15    5.85
   0  -4  -7  239.94    7.52
   0   4   7  280.46    8.59
   0   4   7  282.66    5.82
   0   4   7  302.95    8.41
   0  -4  -8   87.84    5.57
   0  -4  -8  124.10    7.13
   0  -4  -8  124.71    7.06
   0  -4  -8  108.56    3.90
   0  -4  -8   96.11    5.61
   0   4   8   93.56    5.92
   0   4   8  100.58    3.87
   0   4   8  110.27    6.07
   0  -4  -9  163.24    7.24
   0  -4  -9  211.31    9.08
   0  -4  -9  219.97    8.87
   0  -4  -9  190.16    4.97
   0  -4  -9  162.46    7.24
   0   4   9  192.04    7.95
   0   4   9  194.46    5.04
   0   4   9  204.92    8.12
   0  -4 -10 1911.96   22.74
   0  -4 -10 2618.83   28.35
   0  -4 -10 2964.53   29.62
   0  -4 -10 1764.94   13.94
   0  -4 -10 2292.57   15.79
   0  -4 -10 1832.28   22.49
   0   4  10 2208.46   24.87
   0   4  10 2329.79   25.01
   0  -4 -11  246.22    9.26
   0  -4 -11  326.72   11.57
   0  -4 -11  388.52   12.10
   0  -4 -11  246.68    5.53
   0  -4 -11  288.51    5.89
   0  -4 -11  242.46    9.40
   0   4  11  279.57    9.86
   0   4  11  312.85   10.25
   0  -4 -12   19.80    4.36
   0  -4 -12   27.50    5.43
   0  -4 -12   37.22    5.96
   0  -4 -12   23.38    2.55
   0  -4 -12   25.26    2.59
   0  -4 -12   23.45    4.68
   0   4  12   26.29    4.90
   0   4  12   26.68    4.93
   0  -4 -13    0.99    3.26
   0  -4 -13    2.80    4.08
   0  -4 -13    1.14    4.04
   0  -4 -13    2.06    1.60
   0  -4 -13    3.65    1.67
   0  -4 -13    1.38    3.48
   0   4  13    3.94    3.69
   0   4  13   -0.50    3.26
   0  -4 -14   72.34    6.60
   0  -4 -14  107.46    8.76
   0  -4 -14   80.68    3.65
   0  -4 -14   85.96    3.69
   0  -4 -14   71.03    6.71
   0   4  14   81.28    6.92
   0   4  14   94.44    7.31
   0  -4 -15   31.19    5.64
   0  -4 -15   40.34    6.71
   0  -4 -15   55.45    7.56
   0  -4 -15   28.70    2.77
   0  -4 -15   41.30    2.98
   0  -4 -15   34.09    5.68
   0   4  15   45.70    6.71
   0   4  15   54.49    7.02
   0  -4 -16   53.50    7.88
   0  -4 -16   73.69    8.23
   0  -4 -16   70.96    8.05
   0  -4 -16   48.78    3.16
   0  -4 -16   57.62    3.23
   0  -4 -16   55.59    7.31
   0   4  16   61.70    7.66
   0   4  16   56.13    6.99
   0  -4 -17  265.56   11.57
   0  -4 -17  401.47   15.33
   0  -4 -17  440.39   15.57
   0  -4 -17  312.35    6.17
   0  -4 -17  347.01    6.46
   0  -4 -17  272.62   12.49
   0   4  17  339.39   12.95
   0   4  17  339.53   13.20
   0  -4 -18   -3.09    3.65
   0  -4 -18    0.67    6.24
   0  -4 -18    2.34    1.88
   0  -4 -18    4.36    1.77
   0  -4 -18    1.99    4.54
   0   4  18   -0.14    4.43
   0  -4 -19  443.66   14.83
   0  -4 -19  692.32   20.47
   0  -4 -19  472.22    7.13
   0  -4 -19  581.92    7.88
   0  -4 -19  443.05   15.97
   0   4  19  563.43   17.10
   0  -4 -20  113.53   11.53
   0  -4 -20   61.98    3.16
   0  -4 -20   75.00    3.37
   0  -4 -20   69.15    9.01
   0   4  20  103.06   16.46
   0  -4 -21  139.43   12.38
   0  -4 -21   86.60    9.54
   0   4  21  120.77   10.61
   0  -4 -22  299.08   16.53
   0  -4 -22  200.95   13.20
   0   4  22  238.66   13.13
   0  -4 -23   14.26    7.88
   0  -4 -23   18.77    6.71
   0   4  23   12.03    6.85
   0  -4 -24  117.75   13.62
   0  -4 -24   75.99   10.29
   0   4  24   96.68   10.43
   0  -4 -25    3.12    7.66
   0  -4 -25    0.99    5.25
   0   4  25    6.85    7.24
   0  -4 -26  268.15   17.77
   0  -4 -26  161.46   13.30
   0   4  26  233.02   14.97
   0  -4 -27   -1.53    7.88
   0  -4 -27    5.78    6.32
   0   4  27   12.20    7.52
   0  -4 -28   19.55    9.69
   0  -4 -28    8.76    7.02
   0   4  28   23.91    8.69
   0  -4 -29   36.37   10.71
   0  -4 -29   22.85    8.12
   0   4  29   39.70   10.04
   0  -4 -30   43.00   11.57
   0  -4 -30    6.88    7.31
   0   4  30   35.98   10.08
   0  -4 -31   -4.22   12.17
   0  -4 -31   -0.89   10.93
   0   4  31   -0.11    7.56
   0  -4 -32   -9.65    8.91
   0  -4 -32   -7.10    6.63
   0   4  32   -0.28    7.95
   0  -4 -33   11.49   10.86
   0  -4 -33    6.92    8.41
   0   4  33   17.14    9.26
   0  -4 -34   -7.77   10.11
   0  -4 -34    6.53    8.20
   0  -4 -35   15.97   11.10
   0  -4 -35    9.65    9.30
   0   4  35    6.60    9.83
   0  -4 -36    0.11   10.96
   0  -4 -36    1.60    8.94
   0   4  36    1.10    9.05
   0  -4 -37   -7.49   10.32
   0  -4 -37   -5.22    7.98
   0   4  37  -16.14    8.41
   0  -4 -38    1.99   11.07
   0  -4 -38   13.62   10.43
   0   4  38   -3.83   10.04
   0  -5  41   13.84    9.33
   0   5 -41    0.25    9.76
   0   5 -41   25.69   12.17
   0  -5  40   27.92   10.11
   0   5 -40   40.41   11.89
   0   5 -40   52.37   12.84
   0  -5  39   -0.21   12.63
   0  -5  39   -6.85    7.59
   0   5 -39   11.57    9.65
   0   5 -39    2.70    2.94
   0   5 -39   -4.58    8.83
   0  -5  38   26.40    9.86
   0  -5  38   19.41    9.44
   0   5 -38   31.86   11.32
   0   5 -38   13.09    3.97
   0   5 -38   26.29   10.86
   0  -5  37    3.62    7.45
   0  -5  37    2.94   12.45
   0  -5  37   -5.07    3.83
   0   5 -37   -3.97    3.16
   0   5 -37    1.88    8.55
   0  -5  36   45.34   10.08
   0  -5  36   46.41   10.71
   0  -5  36   42.11    6.14
   0   5 -36   57.01   11.81
   0   5 -36   30.90    5.18
   0   5 -36   39.66   11.25
   0  -5  35   16.50    8.55
   0  -5  35   25.01    9.40
   0  -5  35   25.44    5.14
   0   5 -35   13.16    4.61
   0  -5  34   23.70    8.55
   0  -5  34   26.22    9.22
   0  -5  34   19.09    4.93
   0   5 -34    7.27    4.22
   0   5 -34   19.69    9.40
   0  -5  33   48.46    9.76
   0  -5  33   37.75    9.40
   0  -5  33   41.37    6.10
   0   5 -33   28.88    5.00
   0   5 -33   44.03   10.64
   0  -5  32   13.48    7.34
   0  -5  32   14.83    7.70
   0  -5  32   13.66    4.36
   0   5 -32    2.73    3.76
   0   5 -32   -1.49    7.34
   0  -5  31   98.70   11.46
   0  -5  31  102.46   12.24
   0  -5  31   83.13    6.99
   0   5 -31   60.63    6.39
   0   5 -31   83.27   11.81
   0  -5  30  180.90   13.06
   0  -5  30  208.75   14.55
   0  -5  30  188.43    9.08
   0   5 -30  155.93    8.51
   0   5 -30  207.44   14.94
   0  -5  29   34.95    8.27
   0  -5  29   26.04    7.95
   0  -5  29   28.99    5.22
   0   5 -29   23.10    4.83
   0   5 -29   51.55    9.69
   0  -5  28   54.81    8.80
   0  -5  28   62.02    9.51
   0  -5  28   49.31    6.03
   0   5 -28   60.42    6.24
   0   5 -28   53.22    9.72
   0  -5  27  359.15   15.47
   0  -5  27  481.80   18.16
   0  -5  27  408.39   12.03
   0   5 -27  346.23   11.32
   0   5 -27  462.64   18.91
   0  -5  26  148.30   10.96
   0  -5  26  207.62   13.02
   0  -5  26  182.36    8.69
   0   5 -26  163.95    8.20
   0   5 -26  195.38   13.38
   0  -5  25    3.09    5.82
   0  -5  25    1.24    3.51
   0   5 -25   -1.60    3.23
   0   5 -25   -0.11    5.11
   0  -5  24   66.84    8.30
   0  -5  24   83.13    9.54
   0  -5  24   73.37    6.39
   0   5 -24   64.89    8.30
   0   5 -24   55.70    5.71
   0   5 -24   93.02    9.54
   0  -5  23  115.62    8.98
   0  -5  23  152.73   10.75
   0  -5  23  133.29    7.49
   0   5 -23  119.42    9.08
   0   5 -23  222.98   12.24
   0   5 -23  108.56    6.78
   0   5 -23  136.56   10.93
   0  -5  22   55.74    7.49
   0  -5  22   68.30    8.12
   0  -5  22   55.42    5.57
   0  -5  22   68.90    8.41
   0   5 -22   55.31    7.45
   0   5 -22   94.87    9.47
   0   5 -22   38.56    4.72
   0   5 -22   66.20    8.51
   0  -5  21   -1.14    4.04
   0  -5  21    5.29    4.61
   0  -5  21   -3.12    2.66
   0  -5  21   -0.67    4.01
   0   5 -21   -3.76    3.51
   0   5 -21    2.41    4.68
   0   5 -21   -0.96    2.38
   0   5 -21   -3.55    4.08
   0  -5  20  146.67    9.01
   0  -5  20  202.26   10.47
   0  -5  20  162.95    7.52
   0  -5  20  175.26    9.76
   0   5 -20  153.66    8.91
   0   5 -20  263.67   11.78
   0   5 -20  123.64    6.60
   0   5 -20  167.07   10.15
   0  -5  19   -1.38    3.37
   0  -5  19    3.51    4.26
   0  -5  19   -0.85    2.87
   0   5 -19   -2.94    3.48
   0   5 -19   -0.14    4.29
   0   5 -19   -2.87    2.48
   0   5 -19   -0.60    4.22
   0  -5  18    0.89    3.58
   0  -5  18   -0.89    3.69
   0  -5  18   -0.32    2.70
   0  -5  18    6.63    3.94
   0   5 -18    1.99    3.37
   0   5 -18   -4.19    3.87
   0   5 -18   -0.67    2.52
   0   5 -18   -1.14    3.80
   0  -5  17   95.51    6.95
   0  -5  17  142.91    8.16
   0  -5  17  110.59    6.21
   0  -5  17  106.19    7.34
   0   5 -17   98.03    6.67
   0   5 -17  157.95    8.62
   0   5 -17   85.96    5.61
   0   5 -17  112.86    7.59
   0  -5  16  298.48   10.22
   0  -5  16  466.29   12.28
   0  -5  16  354.89    9.72
   0  -5  16  360.32   11.21
   0   5 -16  313.03   10.32
   0   5 -16  538.31   13.16
   0   5 -16  308.38    9.12
   0   5 -16  377.92   11.85
   0  -5  15  141.74    7.31
   0  -5  15  218.44    8.94
   0  -5  15  183.07    7.31
   0  -5  15  181.05    8.12
   0   5 -15  169.41    7.77
   0   5 -15  281.20    9.69
   0   5 -15  150.22    6.71
   0   5 -15  180.97    8.41
   0  -5  14   -4.01    2.59
   0  -5  14   -4.47    3.12
   0  -5  14   -2.20    2.31
   0  -5  14    2.52    2.91
   0   5 -14    2.13    3.19
   0   5 -14    0.99    3.33
   0   5 -14    3.05    2.55
   0   5 -14    1.06    2.84
   0  -5  13   10.50    3.51
   0  -5  13   16.00    3.94
   0  -5  13   15.65    3.41
   0  -5  13   14.79    3.51
   0   5 -13   11.53    3.55
   0   5 -13   26.54    4.29
   0   5 -13   16.32    3.30
   0   5 -13   13.13    3.51
   0  -5  12 1234.75   17.42
   0  -5  12 1866.30   19.55
   0  -5  12 1445.60   17.53
   0  -5  12 1373.05   17.28
   0   5 -12 1367.80   18.02
   0   5 -12 2142.47   20.72
   0   5 -12 1275.38   16.67
   0   5 -12 1486.29   18.24
   0  -5  11 1749.58   19.97
   0  -5  11 2761.92   22.39
   0  -5  11 2105.43   20.79
   0  -5  11 2087.33   20.01
   0   5 -11 2059.87   21.32
   0   5 -11 3088.00   23.49
   0   5 -11 1972.06   20.33
   0   5 -11 2085.66   20.22
   0  -5  10 3657.21   27.71
   0  -5  10 5702.96   30.19
   0  -5  10 4286.78   29.02
   0  -5  10 4321.79   26.89
   0   5 -10 4228.98   29.45
   0   5 -10 6279.27   32.36
   0   5 -10 3852.88   27.85
   0   5 -10 4425.07   27.42
   0  -5   9   15.50    3.33
   0  -5   9   29.73    3.41
   0  -5   9   21.39    3.55
   0  -5   9   22.85    3.09
   0   5  -9   23.84    3.76
   0   5  -9   25.83    3.30
   0   5  -9   14.76    3.09
   0   5  -9   17.56    2.91
   0  -5   8   69.18    4.61
   0  -5   8  112.11    4.75
   0  -5   8   88.09    4.75
   0  -5   8   84.69    4.04
   0   5  -8   93.13    5.04
   0   5  -8  125.74    5.04
   0   5  -8   73.69    4.58
   0   5  -8   87.99    4.04
   0  -5   7  910.34   12.95
   0  -5   7 1259.59   12.20
   0  -5   7  962.07   13.34
   0  -5   7  967.21   10.04
   0   5  -7 1012.76   13.52
   0   5  -7 1353.89   12.63
   0   5  -7  930.77   13.27
   0   5  -7  983.99   10.18
   0  -5   6   76.67    5.00
   0  -5   6   95.19    4.40
   0  -5   6   72.52    4.47
   0  -5   6   74.04    3.19
   0   5  -6   86.43    5.11
   0   5  -6   68.15    5.57
   0   5  -6   71.60    4.51
   0   5  -6   78.66    3.30
   0  -5   5   44.24    4.04
   0  -5   5   71.35    3.83
   0  -5   5   46.58    3.94
   0  -5   5   49.88    2.48
   0   5  -5   47.61    4.15
   0   5  -5    4.04    3.51
   0   5  -5   42.33    3.55
   0   5  -5   48.25    2.48
   0  -5   4    9.19    2.84
   0  -5   4   -3.16    2.73
   0  -5   4   12.17    2.70
   0  -5   4   10.00    1.28
   0   5  -4    5.71    2.52
   0   5  -4   13.84    2.38
   0   5  -4    7.70    2.41
   0   5  -4    7.24    1.21
   0  -5   3 1690.15   16.60
   0  -5   3 1038.27   10.22
   0  -5   3 1460.61   15.40
   0   5  -3 1757.14   17.17
   0   5  -3 1751.88   13.02
   0   5  -3 1312.20   14.72
   0  -5   2  314.80    7.73
   0  -5   2  259.45    7.06
   0  -5   2  309.09    6.10
   0  -5   2  230.15    7.34
   0   5  -2  292.31    6.00
   0   5  -2  245.19    6.71
   0  -5   1   61.63    4.43
   0  -5   1   54.21    4.01
   0  -5   1   58.29    3.58
   0  -5   1   47.04    1.77
   0   5  -1   52.33    4.08
   0   5  -1   55.74    3.69
   0   5  -1   35.27    3.09
   0  -5   0  120.13    5.22
   0  -5   0  134.78    4.97
   0  -5   0   96.86    2.73
   0  -5   0  114.10    2.94
   0   5   0  116.26    5.07
   0   5   0  120.87    4.68
   0   5   0   97.53    4.43
   0  -5  -1  307.74    7.81
   0  -5  -1  330.84    7.34
   0  -5  -1  279.46    6.78
   0  -5  -1  248.81    4.68
   0  -5  -1  302.24    5.11
   0   5   1  312.74    7.98
   0   5   1  322.89    7.20
   0   5   1  279.57    6.81
   0  -5  -2  129.67    5.61
   0  -5  -2  140.00    5.53
   0  -5  -2  120.24    4.61
   0  -5  -2  105.97    3.73
   0  -5  -2  121.23    4.01
   0   5   2  133.26    5.82
   0   5   2  132.19    6.39
   0   5   2  123.32    4.86
   0  -5  -3  300.11    8.12
   0  -5  -3  343.61    8.44
   0  -5  -3  315.90    6.92
   0  -5  -3  256.93    5.96
   0  -5  -3  324.13    6.63
   0   5   3  341.94    8.73
   0   5   3  346.37    8.34
   0   5   3  311.64    6.95
   0   5   3  315.19    6.53
   0  -5  -4   80.25    5.00
   0  -5  -4   90.61    5.57
   0  -5  -4   84.65    5.32
   0  -5  -4   83.84    4.01
   0  -5  -4   63.68    4.01
   0   5   4   76.17    5.22
   0   5   4   81.81    5.29
   0   5   4   81.39    4.08
   0   5   4   80.29    4.26
   0  -5  -5 1113.10   15.82
   0  -5  -5 1360.81   17.38
   0  -5  -5 1502.90   18.06
   0  -5  -5 1196.79   12.91
   0  -5  -5  997.54   13.09
   0   5   5 1285.13   17.24
   0   5   5 1333.99   17.03
   0   5   5 1180.65   13.16
   0   5   5 1274.17   14.69
   0  -5  -6   44.35    4.58
   0  -5  -6   62.87    5.57
   0  -5  -6   61.52    5.46
   0  -5  -6   48.14    3.37
   0  -5  -6   43.00    4.08
   0   5   6   57.23    5.11
   0   5   6   56.16    4.15
   0   5   6   50.70    4.43
   0  -5  -7  134.68    6.63
   0  -5  -7  187.40    7.98
   0  -5  -7  185.98    7.98
   0  -5  -7  148.80    4.93
   0  -5  -7  126.91    5.96
   0   5   7  157.06    7.27
   0   5   7  155.00    5.92
   0   5   7  166.36    6.85
   0  -5  -8  143.12    7.06
   0  -5  -8  195.70    8.80
   0  -5  -8  195.66    8.59
   0  -5  -8  149.19    4.93
   0  -5  -8  124.99    6.39
   0   5   8  162.14    7.70
   0   5   8  155.82    7.06
   0  -5  -9 1472.99   20.58
   0  -5  -9 1969.61   24.76
   0  -5  -9 2115.64   25.15
   0  -5  -9 1651.59   14.94
   0  -5  -9 1393.91   19.30
   0   5   9 1696.43   22.32
   0   5   9 1762.10   21.43
   0  -5 -10   18.91    4.47
   0  -5 -10   25.05    5.07
   0  -5 -10   32.96    5.53
   0  -5 -10   24.80    2.87
   0  -5 -10   25.05    4.47
   0   5  10   20.26    4.47
   0   5  10   23.06    4.47
   0  -5 -11    3.05    2.87
   0  -5 -11   -0.07    3.87
   0  -5 -11    1.14    3.87
   0  -5 -11    3.48    1.81
   0  -5 -11    1.99    2.98
   0   5  11    4.83    3.94
   0   5  11    0.21    3.09
   0  -5 -12  102.82    7.02
   0  -5 -12  129.32    8.94
   0  -5 -12  134.18    8.91
   0  -5 -12  106.72    4.33
   0  -5 -12   83.13    6.71
   0   5  12   99.66    7.31
   0   5  12  117.68    7.45
   0  -5 -13  525.22   14.16
   0  -5 -13  713.72   17.81
   0  -5 -13  830.33   27.21
   0  -5 -13  605.93    9.15
   0  -5 -13  479.53   13.84
   0   5  13  589.30   15.36
   0   5  13  637.05   15.65
   0  -5 -14  157.99    8.76
   0  -5 -14  248.99   11.99
   0  -5 -14  251.79   11.71
   0  -5 -14  208.22    5.61
   0  -5 -14  147.70    8.69
   0   5  14  196.05    9.86
   0   5  14  239.12   16.32
   0  -5 -15    0.07    3.48
   0  -5 -15    2.59    4.54
   0  -5 -15    1.45    4.72
   0  -5 -15    3.83    1.92
   0  -5 -15    3.33    3.94
   0   5  15   -0.18    3.97
   0   5  15    4.86    4.12
   0  -5 -16  219.61   10.57
   0  -5 -16  347.76   14.72
   0  -5 -16  352.87   14.40
   0  -5 -16  248.49    9.12
   0  -5 -16  269.92    6.24
   0  -5 -16  229.33   11.21
   0   5  16  270.24   11.89
   0   5  16  292.16   12.17
   0  -5 -17   62.05    7.49
   0  -5 -17   83.94   12.35
   0  -5 -17   77.70    4.26
   0  -5 -17   81.17    3.94
   0  -5 -17   66.20    8.09
   0  -5 -17   76.99    7.95
   0   5  17   88.34    8.83
   0   5  17   80.71    8.12
   0  -5 -18  123.22    8.98
   0  -5 -18  218.40   13.34
   0  -5 -18  137.90    4.75
   0  -5 -18  158.30    4.86
   0  -5 -18  120.38   11.14
   0   5  18  162.67   10.50
   0  -5 -19   41.44    8.41
   0  -5 -19   20.93    2.63
   0  -5 -19   27.50    2.73
   0  -5 -19   22.21    6.32
   0  -5 -20   48.29    8.83
   0  -5 -20   23.45    2.66
   0  -5 -20   29.27    2.73
   0  -5 -20   35.19    7.31
   0   5  20   43.14    8.16
   0  -5 -21  310.86   16.11
   0  -5 -21  208.51    4.72
   0  -5 -21  192.97   12.49
   0   5  21  267.58   13.77
   0  -5 -22   61.41   10.08
   0  -5 -22   32.78    7.56
   0   5  22   64.25    9.58
   0  -5 -23   -5.64    6.88
   0  -5 -23    2.20    5.07
   0   5  23   10.36    6.95
   0  -5 -24  300.08   17.31
   0  -5 -24  180.69   13.27
   0   5  24  260.27   15.11
   0  -5 -25  160.65   15.29
   0  -5 -25   96.68   11.00
   0   5  25  149.08   13.16
   0  -5 -26    6.46    8.27
   0  -5 -26    8.09    6.10
   0   5  26   22.53    8.16
   0  -5 -27  120.95   14.72
   0  -5 -27   70.21   11.07
   0   5  27  100.19   12.45
   0  -5 -28    9.79    8.98
   0  -5 -28   18.27    7.45
   0   5  28   17.31    8.41
   0  -5 -29   72.02   12.81
   0  -5 -29   39.20    9.86
   0   5  29   78.37   12.42
   0  -5 -30   -0.99    7.17
   0   5  30    7.02    8.02
   0  -5 -31   -6.24    8.94
   0  -5 -31    3.44    7.02
   0   5  31   -4.86    7.41
   0  -5 -32   -6.07    9.72
   0  -5 -32  -11.67    6.00
   0   5  32   -7.81    7.91
   0  -5 -33   16.78   11.92
   0  -5 -33   23.31    9.15
   0  -5 -34   26.36   12.13
   0  -5 -34   14.44    9.33
   0   5  34   24.73   11.03
   0  -5 -35   16.14   11.39
   0  -5 -35    2.94    8.55
   0   5  35   14.55   10.08
   0  -5 -36    6.28   11.42
   0  -5 -36   -0.18    8.69
   0   5  36    9.90   10.11
   0  -5 -37    1.35   10.86
   0  -5 -37   -1.49    8.12
   0   5  37    7.49   10.50
   0  -6  42   -2.06    8.73
   0   6 -42   -2.27    9.76
   0   6 -42   -0.28   10.50
   0  -6  41   -1.35    8.20
   0   6 -41    6.32   10.22
   0   6 -41    1.95    9.97
   0  -6  40    8.48    8.98
   0  -6  40   -0.75    8.59
   0   6 -40   11.07    9.83
   0   6 -40    2.45    3.37
   0   6 -40    1.56    9.33
   0  -6  39    3.94    8.83
   0   6 -39   23.10   10.22
   0   6 -39    0.82    3.69
   0   6 -39   -4.26    8.62
   0  -6  38   33.99   10.64
   0  -6  38   35.76   10.32
   0   6 -38   34.52   11.07
   0   6 -38   14.65    4.68
   0   6 -38   39.49   11.53
   0  -6  37   -8.34    6.67
   0  -6  37   20.36    9.33
   0  -6  37    8.55    4.93
   0   6 -37   -0.50    3.97
   0   6 -37   -0.18    8.41
   0  -6  36   -3.41    6.99
   0  -6  36  -11.46    6.49
   0  -6  36  -10.50    4.33
   0   6 -36   -4.90    3.65
   0   6 -36   -2.94    8.16
   0  -6  35    8.80    7.73
   0  -6  35   11.81    8.41
   0  -6  35   11.49    6.42
   0   6 -35   -0.71    4.15
   0   6 -35   21.00    9.61
   0  -6  34   59.89   10.43
   0  -6  34   51.59   10.00
   0  -6  34   54.03    7.73
   0   6 -34   39.66    6.07
   0   6 -34   46.33   10.96
   0  -6  33   26.08    8.55
   0  -6  33   20.79    8.51
   0  -6  33   29.62    5.96
   0   6 -33   14.58    5.00
   0   6 -33   38.67   10.25
   0  -6  32    7.06    6.74
   0  -6  32    1.63    6.78
   0  -6  32   -3.30    4.01
   0   6 -32   -3.02    4.01
   0   6 -32    3.62    7.24
   0  -6  31   37.61    8.83
   0  -6  31   34.95    8.30
   0  -6  31   41.83    6.21
   0   6 -31   26.54    5.43
   0   6 -31   39.24    9.54
   0  -6  30   25.37    7.95
   0  -6  30   28.49    7.91
   0  -6  30   17.21    5.04
   0   6 -30   20.05    5.04
   0   6 -30   17.14    7.81
   0  -6  29  195.56   13.02
   0  -6  29  219.40   14.08
   0  -6  29  168.24    9.12
   0   6 -29  172.92    9.30
   0   6 -29  208.90   14.94
   0  -6  28   12.13    6.10
   0  -6  28   21.32    7.17
   0  -6  28   29.66    5.43
   0   6 -28   22.35    5.25
   0   6 -28   26.40    8.12
   0  -6  27  107.53   10.40
   0  -6  27  125.38   11.85
   0  -6  27   96.82    7.52
   0   6 -27   85.93    7.31
   0   6 -27  121.02   11.60
   0  -6  26   85.50    9.01
   0  -6  26  100.83   10.47
   0  -6  26   93.95    7.49
   0   6 -26   78.27    6.95
   0   6 -26  108.21   10.82
   0  -6  25   36.54    5.68
   0   6 -25   24.87    4.75
   0   6 -25   25.26    6.85
   0  -6  24  226.53   11.96
   0  -6  24  298.98   13.94
   0  -6  24  249.20    9.90
   0   6 -24  228.94   11.96
   0   6 -24  360.99   15.29
   0   6 -24  199.67    8.98
   0   6 -24  272.54   13.87
   0  -6  23   54.60    7.73
   0  -6  23   80.75    8.94
   0  -6  23   62.19    6.24
   0   6 -23   66.52    8.09
   0   6 -23   96.29   10.15
   0   6 -23   45.06    5.82
   0   6 -23   57.55   10.04
   0  -6  22  125.52    9.30
   0  -6  22  153.83   10.15
   0  -6  22  162.17    8.20
   0  -6  22  174.48   10.25
   0   6 -22  126.73    9.40
   0   6 -22  224.15   11.96
   0   6 -22  125.17    7.31
   0   6 -22  165.54   10.71
   0  -6  21    7.20    5.00
   0  -6  21   12.24    5.00
   0  -6  21   10.47    3.76
   0  -6  21   12.52    5.04
   0   6 -21    7.06    4.83
   0   6 -21    8.23    3.48
   0   6 -21    7.84    4.79
   0  -6  20  134.04    8.59
   0  -6  20  179.06    9.97
   0  -6  20  159.08    7.91
   0  -6  20  183.92   10.08
   0   6 -20  239.34   11.10
   0   6 -20  120.45    6.95
   0   6 -20  161.43    9.61
   0  -6  19   51.80    6.85
   0  -6  19   64.85    7.38
   0  -6  19   45.52    5.29
   0  -6  19   50.88    6.49
   0   6 -19   60.49    7.20
   0   6 -19   73.09    7.91
   0   6 -19   39.88    5.07
   0   6 -19   49.81    6.67
   0  -6  18   15.33    4.54
   0  -6  18   15.68    4.51
   0  -6  18   16.36    3.97
   0  -6  18   19.76    4.72
   0   6 -18   20.72    4.97
   0   6 -18   25.72    5.25
   0   6 -18    6.88    3.33
   0   6 -18   20.93    5.04
   0  -6  17   16.14    4.43
   0  -6  17   29.06    4.97
   0  -6  17   22.03    4.15
   0  -6  17   23.42    4.47
   0   6 -17   25.23    4.93
   0   6 -17   36.19    5.39
   0   6 -17   17.28    3.87
   0   6 -17   16.53    4.51
   0  -6  16   44.38    5.71
   0  -6  16   67.80    6.32
   0  -6  16   39.88    4.65
   0  -6  16   45.66    5.50
   0   6 -16   44.77    5.71
   0   6 -16   79.08    6.81
   0   6 -16   41.94    5.43
   0  -6  15    0.71    3.41
   0  -6  15   -1.10    3.23
   0  -6  15    2.98    2.91
   0  -6  15    6.39    3.19
   0   6 -15   -0.28    3.23
   0   6 -15   -0.46    3.51
   0   6 -15    0.11    2.55
   0   6 -15    2.70    3.19
   0  -6  14  523.34   12.63
   0  -6  14  846.12   14.58
   0  -6  14  640.70   13.02
   0  -6  14  650.67   13.20
   0   6 -14  631.16   13.77
   0   6 -14  955.25   15.36
   0   6 -14  607.96   12.91
   0   6 -14  651.31   13.34
   0  -6  13   51.27    5.46
   0  -6  13   90.04    6.03
   0  -6  13   62.87    5.11
   0  -6  13   68.01    5.36
   0   6 -13   65.14    5.57
   0   6 -13   93.95    6.28
   0   6 -13   63.12    5.14
   0   6 -13   71.17    5.68
   0  -6  12   95.61    6.10
   0  -6  12  152.31    6.67
   0  -6  12  104.45    6.00
   0  -6  12  102.71    5.78
   0   6 -12  116.97    6.49
   0   6 -12  157.42    6.92
   0   6 -12   99.20    5.92
   0   6 -12  107.85    6.03
   0  -6  11  868.83   14.90
   0  -6  11 1390.15   15.93
   0  -6  11  975.30   15.40
   0  -6  11 1030.15   13.91
   0   6 -11 1070.27   16.21
   0   6 -11 1502.08   16.53
   0   6 -11  916.26   15.08
   0   6 -11 1003.54   13.87
   0  -6  10 1065.77   16.00
   0  -6  10 1542.07   15.93
   0  -6  10 1126.97   16.21
   0  -6  10 1240.25   16.50
   0   6 -10 1258.77   17.07
   0   6 -10 1681.74   19.65
   0   6 -10 1053.88   15.89
   0   6 -10 1168.02   13.87
   0  -6   9 1936.44   20.75
   0  -6   9 2818.65   20.29
   0  -6   9 2160.59   21.89
   0  -6   9 2244.43   17.46
   0   6  -9 2283.24   22.32
   0   6  -9 2940.05   20.72
   0   6  -9 1910.40   20.79
   0  -6   8  133.50    6.39
   0  -6   8  133.50    6.10
   0  -6   8  129.78    4.40
   0   6  -8  154.33    6.46
   0   6  -8  198.08    6.17
   0   6  -8  119.63    5.68
   0   6  -8  145.32    4.72
   0  -6   7  144.86    6.28
   0  -6   7  198.18    5.68
   0  -6   7  138.26    5.85
   0  -6   7  161.71    4.29
   0   6  -7  163.87    6.49
   0   6  -7   63.72    5.57
   0   6  -7  154.69    6.42
   0   6  -7  170.01    4.43
   0  -6   6  145.57    6.35
   0  -6   6  182.39    5.29
   0  -6   6  145.96    6.10
   0  -6   6  155.47    3.65
   0   6  -6  162.88    6.35
   0   6  -6   23.77    3.58
   0   6  -6  143.51    5.96
   0   6  -6  153.83    3.69
   0  -6   5  174.77    6.60
   0  -6   5  126.80    5.25
   0  -6   5  160.11    6.28
   0  -6   5  169.41    3.12
   0   6  -5  181.29    6.63
   0   6  -5  205.92    5.50
   0   6  -5  158.48    6.14
   0   6  -5  166.61    3.16
   0  -6   4   65.67    4.79
   0  -6   4    8.02    2.94
   0  -6   4   68.90    4.61
   0   6  -4   70.14    4.83
   0   6  -4   85.47    4.15
   0   6  -4   69.68    4.65
   0  -6   3  646.63   11.60
   0  -6   3  564.60   10.71
   0  -6   3  645.71    9.08
   0  -6   3  518.66   10.22
   0   6  -3  646.73   11.42
   0   6  -3  623.92    8.87
   0   6  -3  519.23   10.36
   0  -6   2  216.67    7.27
   0  -6   2  172.99    6.46
   0  -6   2  206.66    5.85
   0  -6   2  146.56    5.82
   0   6  -2  190.84    5.64
   0   6  -2  156.25    6.07
   0  -6   1  662.06   11.96
   0  -6   1  545.48   10.68
   0  -6   1  644.96   11.60
   0  -6   1  474.84    9.58
   0  -6   1  444.33    4.54
   0  -6   1  521.92    4.93
   0   6  -1  527.63   10.71
   0   6  -1  552.79    9.08
   0   6  -1  477.72    9.76
   0  -6   0  510.04   10.50
   0  -6   0  544.73    9.51
   0  -6   0  431.20    9.05
   0  -6   0  415.45    5.43
   0  -6   0  489.88    5.89
   0   6   0  506.84   10.68
   0   6   0  493.93   11.00
   0   6   0  441.53    9.30
   0  -6  -1  331.51    8.83
   0  -6  -1  361.10    8.30
   0  -6  -1  285.07    7.41
   0  -6  -1  281.73    5.29
   0  -6  -1  308.31    5.50
   0   6   1  332.15    9.05
   0   6   1  341.55    8.05
   0   6   1  295.89    7.66
   0  -6  -2  122.76    6.14
   0  -6  -2  120.66    5.82
   0  -6  -2   95.76    4.68
   0  -6  -2   88.91    3.73
   0  -6  -2  106.83    4.12
   0   6   2  121.23    6.28
   0   6   2  120.02    5.75
   0   6   2   99.62    4.86
   0  -6  -3   12.35    3.62
   0  -6  -3    7.02    2.98
   0  -6  -3   12.74    2.73
   0  -6  -3   12.99    2.59
   0   6   3    8.98    3.44
   0   6   3   13.69    3.30
   0   6   3   11.67    2.70
   0  -6  -4 1769.73   20.68
   0  -6  -4 2078.82   21.64
   0  -6  -4 1795.81   17.49
   0  -6  -4 1620.97   16.04
   0   6   4 2011.20   22.35
   0   6   4 1976.18   20.86
   0   6   4 1831.04   17.88
   0  -6  -5  378.59   10.29
   0  -6  -5  475.41   11.32
   0  -6  -5  493.26   11.39
   0  -6  -5  383.84    8.30
   0  -6  -5  353.93    8.41
   0  -6  -5  400.05    8.87
   0   6   5  454.48   11.49
   0   6   5  441.17   10.96
   0   6   5  385.19    8.48
   0   6   5  437.34    9.26
   0  -6  -6   23.74    4.29
   0  -6  -6   32.96    4.97
   0  -6  -6   31.90    4.75
   0  -6  -6   29.16    3.41
   0  -6  -6   20.36    3.48
   0  -6  -6   30.55    4.12
   0   6   6   28.28    4.79
   0   6   6   30.48    3.37
   0   6   6   35.12    4.29
   0  -6  -7   89.44    6.24
   0  -6  -7  129.53    7.59
   0  -6  -7  126.76    7.41
   0  -6  -7   93.66    4.58
   0  -6  -7   90.61    5.53
   0   6   7  106.08    6.92
   0   6   7  101.93    4.86
   0   6   7  105.83    5.96
   0  -6  -8   65.17    5.78
   0  -6  -8   99.66    7.56
   0  -6  -8   92.67    7.10
   0  -6  -8   83.94    4.40
   0  -6  -8   73.55    5.50
   0   6   8   82.74    6.88
   0   6   8   81.39    4.43
   0   6   8   84.79    5.92
   0  -6  -9   44.10    5.64
   0  -6  -9   57.55    6.71
   0  -6  -9   65.63    7.06
   0  -6  -9   36.40    3.30
   0  -6  -9   40.13    5.00
   0   6   9   54.32    6.03
   0   6   9   43.71    3.80
   0   6   9   50.34    5.46
   0  -6 -10   89.12    6.67
   0  -6 -10  113.07    8.34
   0  -6 -10  118.71    8.20
   0  -6 -10  100.76    4.68
   0  -6 -10   82.84    6.21
   0   6  10   87.63    6.92
   0   6  10   91.92    4.58
   0   6  10  112.71    7.06
   0  -6 -11  579.61   14.55
   0  -6 -11  772.43   17.85
   0  -6 -11  849.24   18.13
   0  -6 -11  661.78   10.61
   0  -6 -11  540.30   13.73
   0   6  11  694.63   16.21
   0   6  11  615.90   10.25
   0   6  11  716.27   15.43
   0  -6 -12   49.78    6.07
   0  -6 -12   85.68    8.51
   0  -6 -12   88.55    8.98
   0  -6 -12   65.49    4.61
   0  -6 -12   49.10    5.96
   0   6  12   69.32    7.31
   0   6  12   66.38    4.15
   0   6  12   85.86    7.13
   0  -6 -13    6.78    4.72
   0  -6 -13    2.20    4.47
   0  -6 -13    2.84    2.02
   0  -6 -13    0.35    3.37
   0  -6 -13   -1.17    3.33
   0   6  13    2.06    4.01
   0   6  13    4.15    3.83
   0  -6 -14   51.16    7.17
   0  -6 -14   65.95    8.55
   0  -6 -14   73.30    8.87
   0  -6 -14   35.98    3.37
   0  -6 -14   38.74    6.10
   0  -6 -14   54.60    6.95
   0   6  14   55.24    7.31
   0   6  14   58.79    7.06
   0  -6 -15  420.24   13.94
   0  -6 -15  616.72   18.41
   0  -6 -15  663.87   18.52
   0  -6 -15  430.64    8.44
   0  -6 -15  393.21   13.77
   0  -6 -15  515.71   15.50
   0   6  15  511.67   15.72
   0   6  15  521.46   15.65
   0  -6 -16  112.22    8.48
   0  -6 -16  144.47   15.36
   0  -6 -16  109.84    4.79
   0  -6 -16  124.81    7.41
   0  -6 -16   94.37    8.66
   0  -6 -16  124.25    9.01
   0   6  16  131.98    9.54
   0   6  16  131.31    9.33
   0  -6 -17   20.90    5.92
   0  -6 -17   30.62    7.38
   0  -6 -17   21.75    3.05
   0  -6 -17   30.05    3.44
   0  -6 -17   13.98    5.82
   0   6  17   23.70    6.63
   0  -6 -18  118.50   11.78
   0  -6 -18   71.10    5.14
   0  -6 -18   93.70    4.36
   0  -6 -18   75.43    8.48
   0   6  18   99.66   10.93
   0  -6 -19   19.09    7.70
   0  -6 -19   21.85    2.77
   0  -6 -19   14.40    5.64
   0   6  19   27.32    7.17
   0  -6 -20   17.24    7.34
   0  -6 -20    7.17    2.66
   0  -6 -20    8.87    1.95
   0  -6 -20    6.74    5.36
   0   6  20    9.26    6.56
   0  -6 -21    3.69    6.78
   0  -6 -21    0.43    1.74
   0  -6 -21    3.30    1.60
   0  -6 -21    4.58    5.11
   0   6  21    6.24    6.42
   0  -6 -22  211.91   15.11
   0  -6 -22  114.24    3.65
   0  -6 -22  130.95   11.46
   0   6  22  195.34   13.02
   0  -6 -23  119.77   13.48
   0  -6 -23   72.30   10.32
   0   6  23  114.06   11.60
   0  -6 -24  159.58   14.44
   0  -6 -24   91.21   11.25
   0   6  24  126.55   12.88
   0  -6 -25    3.16    7.81
   0  -6 -25   -3.05    5.29
   0   6  25    1.42    6.92
   0  -6 -26  204.53   17.07
   0  -6 -26  132.72   13.09
   0   6  26  176.15   14.01
   0  -6 -27   42.47   10.89
   0  -6 -27   22.00    8.09
   0   6  27   41.51   10.11
   0  -6 -28   17.21    9.44
   0  -6 -28   10.75    7.45
   0   6  28    6.63    8.44
   0  -6 -29    4.19    6.56
   0   6  29    5.85    7.81
   0  -6 -30   39.59   11.99
   0  -6 -30   25.19   10.29
   0   6  30   34.59   10.25
   0  -6 -31    4.90   10.50
   0  -6 -31    9.26    8.05
   0   6  31   20.33   10.00
   0  -6 -32  -19.83    8.66
   0  -6 -32   -7.63    6.71
   0   6  32   10.04   15.22
   0  -6 -33    9.12   10.96
   0  -6 -33    3.65    8.12
   0   6  33    8.55    9.61
   0  -6 -34   -6.21   10.04
   0  -6 -34   -0.92    7.70
   0   6  34    6.21    9.51
   0  -6 -35    8.80   10.96
   0  -6 -35   -1.14    7.98
   0   6  35   -1.84    9.37
   0  -6 -36    1.53   10.75
   0  -6 -36    3.30    8.59
   0   6  36    4.22   10.22
   0  -7  42    2.02    8.76
   0   7 -42    9.86   10.54
   0   7 -42   12.24   11.03
   0  -7  41   21.04    9.72
   0  -7  41    9.54    9.22
   0   7 -41   12.31    9.76
   0   7 -41    8.44    4.29
   0   7 -41   24.09   11.74
   0  -7  40   16.32    9.22
   0  -7  40   20.68    9.93
   0   7 -40   35.09   11.39
   0   7 -40   23.13    5.53
   0   7 -40   40.91   12.59
   0  -7  39   35.48   10.57
   0   7 -39   10.75    9.97
   0   7 -39   18.38    5.22
   0   7 -39   23.24   10.75
   0  -7  38    5.39    8.69
   0  -7  38    6.24   12.95
   0   7 -38   13.80    5.11
   0   7 -38   11.71    9.69
   0  -7  37  -11.39    6.39
   0  -7  37    1.45    8.05
   0   7 -37   -4.15    4.12
   0   7 -37  -11.25    7.70
   0  -7  36    3.87    7.59
   0  -7  36   11.78    7.95
   0  -7  36   15.93    5.71
   0   7 -36    4.72    4.65
   0   7 -36    9.26   11.07
   0  -7  35    1.17    7.27
   0  -7  35    6.49    7.70
   0  -7  35    0.04    4.29
   0   7 -35   -4.08    3.97
   0   7 -35    0.18    8.27
   0  -7  34   10.71    7.41
   0  -7  34    3.48    7.27
   0  -7  34    5.36    5.11
   0   7 -34    2.84    4.43
   0   7 -34    5.82    8.16
   0  -7  33    0.96    6.60
   0  -7  33    2.24    6.63
   0  -7  33   -0.21    4.33
   0   7 -33   -2.20    4.22
   0   7 -33   -4.36    7.52
   0  -7  32   77.95   10.68
   0  -7  32   81.95   10.96
   0  -7  32   69.08    7.56
   0   7 -32   63.58    7.34
   0   7 -32  109.24   13.52
   0  -7  31    5.43    6.99
   0  -7  31    6.53    6.88
   0   7 -31    3.41    4.19
   0   7 -31    3.69    7.24
   0  -7  30   -4.93    5.53
   0  -7  30   -3.26    5.78
   0  -7  30    1.24    4.12
   0   7 -30   -6.07    3.55
   0   7 -30    2.91    6.60
   0  -7  29   26.04    7.52
   0  -7  29   31.43    7.84
   0  -7  29   31.47    6.10
   0   7 -29   31.82    5.68
   0   7 -29   33.07    8.59
   0  -7  28    3.51    5.75
   0  -7  28    9.83    6.28
   0   7 -28   10.93    4.72
   0   7 -28    9.61    6.74
   0  -7  27   12.20    6.28
   0  -7  27    8.30    5.92
   0  -7  27    9.12    4.97
   0   7 -27    9.86    4.51
   0   7 -27   15.93    7.10
   0  -7  26    7.31    5.61
   0  -7  26    5.36    5.43
   0  -7  26    1.95    4.04
   0   7 -26    5.53    3.94
   0   7 -26    5.89    6.03
   0  -7  25  195.84   11.39
   0  -7  25  260.38   13.02
   0  -7  25  265.77   11.03
   0   7 -25  201.94    9.65
   0   7 -25  269.85   14.33
   0  -7  24  112.15    9.15
   0  -7  24  143.05   10.43
   0  -7  24  119.63    8.23
   0   7 -24  188.14   12.13
   0   7 -24  100.30    7.88
   0   7 -24  142.84   11.25
   0  -7  23    8.76    5.07
   0  -7  23   11.10    5.14
   0  -7  23    9.47    4.12
   0  -7  23   11.07    5.11
   0   7 -23    9.65    5.25
   0   7 -23   25.12    6.74
   0   7 -23    4.12    3.76
   0   7 -23   14.87    5.78
   0  -7  22   -6.81    4.12
   0  -7  22   -2.77    4.58
   0  -7  22   -0.50    3.23
   0  -7  22   -0.18    4.29
   0   7 -22   -2.16    4.51
   0   7 -22   -0.04    5.07
   0   7 -22   -2.80    3.09
   0   7 -22    3.05    4.72
   0  -7  21  121.30    8.91
   0  -7  21  151.92    9.72
   0  -7  21  144.08    8.12
   0  -7  21  161.50    9.86
   0   7 -21  135.70    9.69
   0   7 -21  226.64   11.67
   0   7 -21  107.22    7.24
   0   7 -21  165.47   10.25
   0  -7  20  441.78   14.12
   0  -7  20  488.04   14.16
   0  -7  20  514.08   13.55
   0   7 -20  459.83   14.58
   0   7 -20  727.66   17.03
   0   7 -20  373.91   11.78
   0   7 -20  532.07   15.50
   0  -7  19  341.09   12.13
   0  -7  19  440.85   13.02
   0  -7  19  388.63   11.92
   0  -7  19  427.34   13.30
   0   7 -19  371.42   12.74
   0   7 -19  612.57   15.15
   0   7 -19  301.74   10.64
   0   7 -19  401.15   13.20
   0  -7  18   11.18    4.29
   0  -7  18   23.49    4.90
   0  -7  18   23.52    4.47
   0  -7  18   21.25    4.72
   0   7 -18   13.77    4.65
   0   7 -18   28.03    5.29
   0   7 -18   21.50    4.43
   0   7 -18   17.88    4.79
   0  -7  17   50.17    6.39
   0  -7  17   75.99    6.56
   0  -7  17   56.98    5.50
   0  -7  17   68.12    6.39
   0   7 -17   56.16    6.10
   0   7 -17  100.76    7.45
   0   7 -17   54.78    5.39
   0   7 -17   57.72    6.14
   0  -7  16    8.98    3.97
   0  -7  16   10.71    3.80
   0  -7  16    4.72    3.23
   0  -7  16   10.36    3.51
   0   7 -16   11.18    4.15
   0   7 -16   15.68    4.26
   0   7 -16    2.87    2.87
   0   7 -16   11.57    3.90
   0  -7  15  369.54   11.39
   0  -7  15  536.57   12.17
   0  -7  15  429.96   11.57
   0  -7  15  456.78   11.46
   0   7 -15  453.59   12.35
   0   7 -15  652.91   13.34
   0   7 -15  403.35   11.42
   0   7 -15  467.21   11.78
   0  -7  14   37.00    5.25
   0  -7  14   55.42    5.50
   0  -7  14   38.21    4.97
   0  -7  14   36.97    4.75
   0   7 -14   45.06    5.61
   0   7 -14   52.54    6.14
   0   7 -14   34.98    4.79
   0   7 -14   40.09    4.90
   0  -7  13  249.73    9.26
   0  -7  13  363.12    9.61
   0  -7  13  276.06    9.44
   0  -7  13  301.74    8.73
   0   7 -13  274.60    9.65
   0   7 -13  415.38   10.36
   0   7 -13  257.82    9.19
   0   7 -13  291.31    8.73
   0  -7  12   -0.92    2.84
   0  -7  12   -0.18    2.66
   0  -7  12    6.74    3.44
   0  -7  12    3.33    2.59
   0   7 -12    0.43    3.05
   0   7 -12    5.53    3.19
   0   7 -12   -4.43    2.16
   0   7 -12   -0.14    2.55
   0  -7  11  161.67    7.49
   0  -7  11  231.21    7.27
   0  -7  11  182.68    7.73
   0  -7  11  181.68    6.32
   0   7 -11  182.39    7.81
   0   7 -11  248.53    7.70
   0   7 -11  148.73    6.95
   0   7 -11  179.09    6.28
   0  -7  10  357.76   10.18
   0  -7  10  534.13    9.86
   0  -7  10  393.84   10.54
   0  -7  10  416.73    8.23
   0   7 -10  439.08   11.00
   0   7 -10  551.26   10.36
   0   7 -10  401.40   10.79
   0   7 -10  422.76    8.44
   0  -7   9   41.19    5.32
   0  -7   9   38.42    4.33
   0  -7   9   39.81    4.61
   0  -7   9   43.35    3.37
   0   7  -9   46.72    5.00
   0   7  -9   38.78    5.46
   0   7  -9   37.11    4.29
   0   7  -9   41.86    3.48
   0  -7   8  705.10   13.55
   0  -7   8  996.48   12.67
   0  -7   8  761.83   13.94
   0  -7   8  745.44    8.87
   0   7  -8  816.60   14.16
   0   7  -8  180.19    7.52
   0   7  -8  727.02   13.73
   0   7  -8  772.26    9.08
   0  -7   7   28.63    4.47
   0  -7   7   27.57    3.94
   0  -7   7   34.52    2.48
   0   7  -7   34.91    4.54
   0   7  -7   -1.49    2.52
   0   7  -7   33.03    4.12
   0   7  -7   33.74    2.63
   0  -7   6 1212.76   16.99
   0  -7   6  859.75   18.16
   0  -7   6 1179.19   16.75
   0  -7   6 1189.59    8.27
   0   7  -6 1290.91   17.28
   0   7  -6 1410.12   13.80
   0   7  -6 1184.12   17.10
   0   7  -6 1192.53    8.27
   0  -7   5 1369.32   17.92
   0  -7   5  170.62    9.26
   0  -7   5 1321.99   17.60
   0   7  -5 1472.88   18.31
   0   7  -5 1536.81   14.33
   0   7  -5 1283.29   17.60
   0  -7   4    5.46    3.41
   0  -7   4    7.81    3.23
   0  -7   4    9.86    2.73
   0   7  -4   13.23    3.58
   0   7  -4    6.88    2.52
   0   7  -4   12.35    3.12
   0  -7   3 2612.27   24.62
   0  -7   3 2182.59   22.21
   0  -7   3 2565.26   19.19
   0  -7   3 2064.84   21.43
   0   7  -3 2450.20   18.63
   0   7  -3 2027.13   21.54
   0  -7   2 4912.93   33.78
   0  -7   2 4041.09   30.19
   0  -7   2 4525.26   26.22
   0  -7   2 3640.93   28.10
   0   7  -2 3641.35   28.45
   0  -7   1  316.89    9.54
   0  -7   1  247.21    8.34
   0  -7   1  290.67    7.66
   0  -7   1  240.65    7.66
   0  -7   1  254.45    3.97
   0   7  -1  264.46    8.80
   0   7  -1  273.50    7.38
   0   7  -1  246.86    7.91
   0  -7   0  785.67   13.98
   0  -7   0  877.31   12.88
   0  -7   0  700.91   12.38
   0  -7   0  680.23    7.38
   0  -7   0  762.25    7.77
   0   7   0  804.47   14.40
   0   7   0  837.11   12.49
   0   7   0  718.44   12.59
   0  -7  -1  436.49   10.89
   0  -7  -1  457.85   10.04
   0  -7  -1  388.52    9.30
   0  -7  -1  369.22    6.35
   0  -7  -1  407.43    6.63
   0   7   1  440.22   11.18
   0   7   1  448.94    9.86
   0   7   1  404.81    9.65
   0  -7  -2  114.24    6.53
   0  -7  -2  143.83    6.53
   0  -7  -2  118.11    5.57
   0  -7  -2  116.76    4.40
   0  -7  -2  118.99    4.47
   0   7   2  127.72    7.02
   0   7   2  143.12    6.56
   0   7   2  124.00    5.92
   0  -7  -3  584.43   12.84
   0  -7  -3  645.17   12.67
   0  -7  -3  546.65   10.86
   0  -7  -3  511.03    8.91
   0  -7  -3  599.55    9.54
   0   7   3  647.73   13.77
   0   7   3  615.83   12.31
   0   7   3  580.07   11.21
   0  -7  -4   41.15    5.36
   0  -7  -4   39.66    5.07
   0  -7  -4   33.63    3.90
   0  -7  -4   29.34    3.55
   0  -7  -4   32.11    3.87
   0   7   4   41.62    5.68
   0   7   4   32.96    4.61
   0   7   4   32.78    3.94
   0  -7  -5  504.54   12.45
   0  -7  -5  614.66   13.45
   0  -7  -5  660.46   13.69
   0  -7  -5  532.28   10.50
   0  -7  -5  469.34    9.83
   0  -7  -5  547.50   10.64
   0   7   5  570.39   13.55
   0   7   5  592.56   13.09
   0   7   5  528.73   10.68
   0  -7  -6   33.92    5.18
   0  -7  -6   34.59    5.29
   0  -7  -6   31.61    4.93
   0  -7  -6   32.36    3.83
   0  -7  -6   28.88    4.04
   0  -7  -6   28.52    3.90
   0   7   6   38.56    5.82
   0   7   6   30.97    3.76
   0   7   6   36.33    4.54
   0  -7  -7   52.26    5.96
   0  -7  -7   70.89    6.88
   0  -7  -7   67.41    6.53
   0  -7  -7   48.78    3.97
   0  -7  -7   53.71    4.97
   0  -7  -7   64.25    5.32
   0   7   7   60.42    6.39
   0   7   7   60.06    4.61
   0   7   7   61.59    5.29
   0  -7  -8   17.49    4.47
   0  -7  -8    7.56    4.29
   0  -7  -8    6.28    4.12
   0  -7  -8    8.87    2.59
   0  -7  -8    8.44    3.16
   0  -7  -8   11.32    3.51
   0   7   8   12.77    4.58
   0   7   8    6.32    2.70
   0   7   8    9.47    3.58
   0  -7  -9  284.71   10.61
   0  -7  -9  365.68   12.56
   0  -7  -9  377.42   12.35
   0  -7  -9  310.26    8.09
   0  -7  -9  268.25    9.44
   0  -7  -9  323.74   10.22
   0   7   9  319.30   11.64
   0   7   9  306.46    8.20
   0   7   9  323.70   10.36
   0  -7 -10   13.77    4.33
   0  -7 -10   20.86    5.32
   0  -7 -10   20.54    5.29
   0  -7 -10   16.85    3.12
   0  -7 -10   16.71    4.08
   0  -7 -10   13.48    3.97
   0   7  10   21.61    5.50
   0   7  10   14.19    3.19
   0   7  10   11.78    4.15
   0  -7 -11   -3.16    4.15
   0  -7 -11    0.78    4.12
   0  -7 -11    2.38    2.27
   0  -7 -11   -1.60    2.80
   0  -7 -11   -1.35    3.26
   0   7  11    3.83    4.51
   0   7  11   -2.34    2.13
   0   7  11    2.87    3.69
   0  -7 -12   -0.43    3.65
   0  -7 -12   -1.63    4.33
   0  -7 -12   -1.03    4.29
   0  -7 -12    5.96    2.45
   0  -7 -12    5.07    3.55
   0  -7 -12   -0.82    3.37
   0   7  12    3.41    4.29
   0   7  12    1.88    2.34
   0   7  12    2.34    3.69
   0  -7 -13   73.62    7.24
   0  -7 -13  101.79    9.19
   0  -7 -13  108.85    9.47
   0  -7 -13   79.05    4.58
   0  -7 -13   71.38    7.02
   0   7  13   93.13    8.66
   0   7  13   75.68    4.83
   0  -7 -14   -7.41    3.12
   0  -7 -14   -4.08    4.61
   0  -7 -14   -5.68    4.36
   0  -7 -14   -0.50    1.95
   0  -7 -14    1.28    2.16
   0  -7 -14    1.03    3.62
   0  -7 -14    6.21    4.33
   0   7  14    2.34    4.75
   0   7  14   -0.60    3.69
   0  -7 -15    1.67    4.22
   0  -7 -15   16.28    7.02
   0  -7 -15    6.81    2.48
   0  -7 -15    9.76    2.63
   0  -7 -15    5.68    4.40
   0  -7 -15    6.60    4.58
   0   7  15    4.93    5.36
   0   7  15    1.74    4.43
   0  -7 -16   35.87    7.70
   0  -7 -16   22.28    3.41
   0  -7 -16   29.48    3.62
   0  -7 -16   25.12    6.14
   0  -7 -16   21.57    6.10
   0   7  16   25.90    7.70
   0   7  16   35.37    6.71
   0  -7 -17  442.56   17.74
   0  -7 -17  305.40    7.70
   0  -7 -17  328.35    7.84
   0  -7 -17  285.10   13.45
   0   7  17  362.20   15.18
   0  -7 -18    3.41    6.28
   0  -7 -18    0.43    2.20
   0  -7 -18    1.49    2.06
   0  -7 -18    0.43    4.29
   0   7  18   -3.16    5.00
   0  -7 -19  261.44   15.57
   0  -7 -19  197.33    6.14
   0  -7 -19  162.21   11.10
   0   7  19  227.56   13.16
   0  -7 -20   -5.14    6.17
   0  -7 -20    0.99    2.31
   0  -7 -20    3.16    2.13
   0  -7 -20    5.00    5.29
   0   7  20   -3.12    5.64
   0  -7 -21  152.27   13.91
   0  -7 -21   82.63    3.90
   0  -7 -21   92.14   10.18
   0   7  21  126.59   12.17
   0  -7 -22   13.16    7.84
   0  -7 -22   11.53    2.55
   0  -7 -22    9.97    2.13
   0  -7 -22    6.63    5.57
   0   7  22    7.34    7.31
   0  -7 -23   41.58    9.69
   0  -7 -23   25.83    7.34
   0   7  23   36.65    9.47
   0  -7 -24  146.60   14.44
   0  -7 -24   96.18   12.35
   0   7  24  117.97   12.88
   0  -7 -25   37.07   10.15
   0  -7 -25   23.59    7.66
   0   7  25   59.43   10.82
   0  -7 -26   61.02   11.81
   0  -7 -26   27.39    8.37
   0   7  26   51.87   10.93
   0  -7 -27    4.08    8.51
   0  -7 -27   -3.69    5.82
   0   7  27    6.95    8.48
   0  -7 -28   44.70   14.76
   0  -7 -28   15.40    7.91
   0   7  28   46.65   10.93
   0  -7 -29   -3.51    8.44
   0  -7 -29    3.69   11.07
   0   7  29   -2.09    8.16
   0  -7 -30  -14.16    8.27
   0  -7 -30    1.21    7.24
   0   7  30    7.52    8.76
   0  -7 -31   -1.10    9.97
   0  -7 -31   -0.07    6.81
   0  -7 -32   13.87   11.28
   0  -7 -32    2.38    7.66
   0   7  32   17.31   10.54
   0  -7 -33   12.52   11.00
   0  -7 -33    2.45    7.77
   0   7  33    8.16    9.97
   0  -7 -34  115.98   17.60
   0  -7 -34   68.93   13.13
   0   7  34  118.64   16.57
   0  -7 -35   46.05   13.87
   0  -7 -35   26.22    9.72
   0   7  35   49.63   13.23
   0  -8  42   -2.87    8.30
   0  -8  42    2.02    9.47
   0   8 -42   -6.10    8.83
   0   8 -42   -2.48    3.94
   0   8 -42  -13.20    8.55
   0  -8  41   -0.46    8.20
   0  -8  41    5.36    8.94
   0   8 -41   -4.93    8.91
   0   8 -41   -5.43    4.26
   0   8 -41   -1.03    9.61
   0  -8  40    1.21    8.51
   0  -8  40    1.67    8.34
   0   8 -40    1.81    9.44
   0   8 -40   -0.25    5.00
   0   8 -40   15.33   10.43
   0  -8  39    0.64    8.66
   0   8 -39   -3.41    5.82
   0   8 -39    9.58    9.93
   0  -8  38   -7.31    7.41
   0  -8  38   -2.24    7.81
   0   8 -38   -2.24    5.57
   0   8 -38   -4.65    8.34
   0  -8  37    1.24    7.20
   0  -8  37  -16.36    6.42
   0   8 -37   -0.71    4.61
   0   8 -37    0.78    8.02
   0  -8  36   11.64    8.16
   0  -8  36   11.64    8.41
   0   8 -36    0.35    4.51
   0   8 -36    5.25   11.03
   0  -8  35    1.45    7.41
   0  -8  35   -7.34    6.99
   0   8 -35    0.64    4.51
   0   8 -35    7.13    8.80
   0  -8  34   13.23    7.70
   0  -8  34   13.84    8.16
   0   8 -34    9.01    5.14
   0   8 -34   15.79    8.66
   0  -8  33   40.73    9.08
   0  -8  33   32.46    8.48
   0   8 -33   29.73    6.35
   0   8 -33   42.86   10.08
   0  -8  32    0.46    6.24
   0  -8  32    1.31    6.03
   0  -8  32    2.87    4.54
   0   8 -32    5.92    4.68
   0   8 -32   -1.38    7.02
   0  -8  31    0.53    6.17
   0  -8  31   -0.32    6.07
   0  -8  31    4.01    4.36
   0   8 -31    0.67    4.43
   0   8 -31   -1.53    6.78
   0  -8  30   14.90    7.24
   0  -8  30   16.46    6.74
   0  -8  30   16.64    5.50
   0   8 -30   12.63    5.04
   0   8 -30   11.46    7.59
   0  -8  29   19.16    7.17
   0  -8  29    7.63    6.21
   0  -8  29   17.07    5.32
   0   8 -29    8.62    4.93
   0   8 -29    7.52    7.27
   0  -8  28   20.01    7.20
   0  -8  28   21.75    6.92
   0  -8  28   31.97    6.17
   0   8 -28   17.77    5.11
   0   8 -28   20.54    7.45
   0  -8  27    6.74    5.68
   0  -8  27    0.60    5.46
   0  -8  27    0.60    4.33
   0   8 -27    3.23    4.26
   0   8 -27    4.58    6.17
   0  -8  26   -0.21    5.00
   0  -8  26   -4.68    5.53
   0  -8  26   -4.43    3.62
   0   8 -26    0.82    3.90
   0   8 -26    2.63    5.57
   0  -8  25   98.31    9.12
   0  -8  25  129.89   10.36
   0  -8  25  102.96    8.44
   0   8 -25  181.15   12.20
   0   8 -25   93.91    8.05
   0   8 -25  129.74   11.07
   0  -8  24  100.37    9.51
   0  -8  24   86.64    8.94
   0   8 -24  134.60   10.93
   0   8 -24   79.22    7.56
   0  -8  23   86.07    8.91
   0  -8  23  115.77    9.69
   0  -8  23  100.26    9.05
   0   8 -23  102.99    9.19
   0   8 -23  145.74   10.89
   0   8 -23   92.14    7.56
   0   8 -23  104.27    9.61
   0  -8  22  128.79    9.90
   0  -8  22  155.68   10.08
   0  -8  22  158.73    9.08
   0  -8  22  166.29   10.47
   0   8 -22  139.57   10.15
   0   8 -22  130.42    8.44
   0   8 -22  151.10   10.40
   0  -8  21  954.33   20.86
   0  -8  21 1221.73   21.78
   0  -8  21 1233.79   21.61
   0  -8  21 1309.33   23.38
   0   8 -21 1240.04   23.38
   0   8 -21 1938.29   27.07
   0   8 -21  910.69   18.84
   0   8 -21 1269.73   23.42
   0  -8  20   13.02    5.25
   0  -8  20   23.24    5.11
   0  -8  20   11.35    4.58
   0  -8  20   21.78    5.22
   0   8 -20   21.43    5.71
   0   8 -20   24.41    5.89
   0   8 -20   13.09    4.15
   0   8 -20   18.63    5.50
   0  -8  19   58.43    7.24
   0  -8  19   81.21    7.38
   0  -8  19   75.50    6.88
   0  -8  19   70.64    7.41
   0   8 -19   77.48    8.66
   0   8 -19  102.78    8.62
   0   8 -19   55.28    5.96
   0   8 -19   76.63    7.70
   0  -8  18   43.74    6.46
   0  -8  18   51.55    6.24
   0  -8  18   52.54    6.28
   0  -8  18   50.41    6.14
   0   8 -18   55.98    6.95
   0   8 -18   63.97    7.34
   0   8 -18   41.69    5.71
   0   8 -18   61.59    6.60
   0  -8  17  266.62   10.68
   0  -8  17  383.66   11.42
   0  -8  17  350.10   11.53
   0  -8  17  375.15   11.32
   0   8 -17  363.72   12.13
   0   8 -17  497.05   12.81
   0   8 -17  298.66   10.79
   0   8 -17  350.24   11.14
   0  -8  16  296.71   11.07
   0  -8  16  411.41   11.21
   0  -8  16  353.58   11.28
   0  -8  16  381.92   10.86
   0   8 -16  382.17   12.38
   0   8 -16  520.75   12.67
   0   8 -16  327.50   11.07
   0   8 -16  373.37   10.89
   0  -8  15   -1.99    3.12
   0  -8  15    2.31    3.05
   0  -8  15   -1.81    2.87
   0  -8  15    3.05    2.80
   0   8 -15   -0.28    3.73
   0   8 -15   -0.35    3.48
   0   8 -15    2.63    3.19
   0   8 -15    0.82    2.98
   0  -8  14    1.67    3.30
   0  -8  14    2.94    3.02
   0  -8  14    6.32    3.51
   0  -8  14    5.39    2.94
   0   8 -14    4.93    3.73
   0   8 -14    1.10    3.41
   0   8 -14    4.86    3.19
   0   8 -14    1.06    2.84
   0  -8  13    1.49    3.41
   0  -8  13    6.07    3.09
   0  -8  13    2.52    3.12
   0  -8  13    4.72    2.70
   0   8 -13    6.42    3.65
   0   8 -13   -7.84    3.48
   0   8 -13    0.46    2.94
   0   8 -13    2.31    2.73
   0  -8  12   48.29    5.82
   0  -8  12   58.82    5.14
   0  -8  12   48.85    4.90
   0  -8  12   50.34    4.33
   0   8 -12   60.63    5.92
   0   8 -12   50.95    6.14
   0   8 -12   49.85    5.46
   0   8 -12   55.98    4.65
   0  -8  11  211.52    8.76
   0  -8  11  281.38    7.98
   0  -8  11  234.72    8.98
   0  -8  11  237.81    8.12
   0   8 -11  261.40    9.44
   0   8 -11  278.11    8.59
   0   8 -11  236.78    9.19
   0   8 -11  249.55    7.02
   0  -8  10    8.23    3.69
   0  -8  10    7.06    2.94
   0  -8  10    7.66    3.02
   0  -8  10    9.08    2.34
   0   8 -10    5.64    3.48
   0   8 -10  -11.74    5.14
   0   8 -10    2.91    3.02
   0  -8   9  257.89    9.33
   0  -8   9  326.19    8.16
   0  -8   9  252.36    9.12
   0  -8   9  269.46    6.00
   0   8  -9  271.16    9.40
   0   8  -9   58.36    7.45
   0   8  -9  251.79    9.30
   0   8  -9  251.54    5.89
   0  -8   8  205.24    8.59
   0  -8   8  275.84    7.49
   0  -8   8  234.69    8.55
   0  -8   8  248.56    5.14
   0   8  -8  240.76    8.98
   0   8  -8  229.40    8.87
   0   8  -8  235.61    5.14
   0  -8   7 3051.81   28.56
   0  -8   7 3793.31   24.02
   0  -8   7 2994.51   28.49
   0  -8   7 2968.76   13.94
   0   8  -7 3374.95   29.59
   0   8  -7 3280.22   26.50
   0   8  -7 2952.33   28.74
   0   8  -7 2909.12   13.77
   0  -8   6  283.19    9.58
   0  -8   6  110.55    6.63
   0  -8   6  247.85    8.83
   0   8  -6  298.94    9.72
   0   8  -6  305.43    9.01
   0   8  -6  243.95    8.73
   0  -8   5  177.82    8.12
   0  -8   5  151.85    7.20
   0  -8   5   36.44    5.07
   0  -8   5  170.54    7.45
   0   8  -5  182.57    7.95
   0   8  -5  167.49    7.56
   0  -8   4  170.76    7.95
   0  -8   4  139.86    7.06
   0  -8   4  149.26    6.00
   0  -8   4  154.33    7.10
   0   8  -4  179.91    7.38
   0   8  -4  145.32    7.10
   0  -8   3  744.02   14.58
   0  -8   3  603.84   12.99
   0  -8   3  691.08   11.25
   0  -8   3  553.92   12.20
   0   8  -3  655.71   10.93
   0   8  -3  501.27   11.74
   0  -8   2  213.47    8.91
   0  -8   2  168.38    7.81
   0  -8   2  193.29    6.99
   0  -8   2  137.76    6.42
   0   8  -2  182.96    6.74
   0   8  -2  146.45    6.92
   0  -8   1 3264.33   30.01
   0  -8   1 2647.93   26.61
   0  -8   1 2862.68   23.45
   0  -8   1 2367.36   24.13
   0  -8   1 2265.89   11.85
   0  -8   1 2388.83   12.20
   0   8  -1 2646.26   27.03
   0   8  -1 2767.91   22.85
   0   8  -1 2268.13   23.88
   0  -8   0 2099.22   23.98
   0  -8   0 2323.01   21.93
   0  -8   0 1866.16   21.29
   0  -8   0 1842.99   12.59
   0  -8   0 2045.57   13.27
   0   8   0 2139.59   24.66
   0   8   0 2203.13   21.18
   0   8   0 1949.64   22.10
   0  -8  -1   -0.99    3.16
   0  -8  -1   -2.09    2.77
   0  -8  -1    3.69    2.59
   0  -8  -1    2.20    1.74
   0  -8  -1    4.08    1.88
   0   8   1    3.80    3.51
   0   8   1   -0.18    2.80
   0   8   1    3.65    2.70
   0  -8  -2    6.10    3.55
   0  -8  -2   10.32    3.58
   0  -8  -2    3.58    2.55
   0  -8  -2    8.41    2.34
   0   8   2    5.29    3.69
   0   8   2    6.14    3.33
   0   8   2    5.43    2.80
   0  -8  -3  452.92   12.28
   0  -8  -3  544.41   12.49
   0  -8  -3  421.73   10.25
   0  -8  -3  408.85    8.37
   0   8   3  520.25   13.38
   0   8   3  520.33   12.24
   0   8   3  433.58   10.68
   0  -8  -4 1101.00   18.70
   0  -8  -4 1333.03   19.48
   0  -8  -4 1069.71   15.89
   0  -8  -4 1021.46   13.73
   0  -8  -4 1180.29   14.65
   0   8   4 1304.18   20.75
   0   8   4 1251.14   18.70
   0   8   4 1088.58   16.32
   0  -8  -5  274.64   10.18
   0  -8  -5  324.98   10.75
   0  -8  -5  353.36   11.00
   0  -8  -5  275.91    8.48
   0  -8  -5  265.38    7.91
   0  -8  -5  298.41    8.34
   0   8   5  318.49   11.28
   0   8   5  312.24   10.50
   0   8   5  283.12    8.80
   0  -8  -6   54.25    6.00
   0  -8  -6   74.15    7.13
   0  -8  -6   63.47    6.81
   0  -8  -6   60.28    4.58
   0  -8  -6   55.56    4.90
   0  -8  -6   66.98    5.36
   0   8   6   73.51    6.99
   0   8   6   61.80    5.04
   0  -8  -7   20.72    5.04
   0  -8  -7   35.55    5.96
   0  -8  -7   31.08    5.46
   0  -8  -7   27.07    3.97
   0  -8  -7   21.32    3.94
   0  -8  -7   30.90    4.61
   0   8   7   23.95    5.61
   0   8   7   24.13    3.94
   0  -8  -8  242.39   10.29
   0  -8  -8  284.71   11.46
   0  -8  -8  325.34   11.81
   0  -8  -8  236.96    7.77
   0  -8  -8  219.61    8.55
   0  -8  -8  268.85    9.37
   0   8   8  276.80   11.39
   0   8   8  243.95    8.05
   0  -8  -9  105.51    8.48
   0  -8  -9  107.00    8.05
   0  -8  -9   89.09    5.36
   0  -8  -9   74.01    6.00
   0  -8  -9   77.63    6.56
   0   8   9   94.34    8.44
   0   8   9   86.89    5.39
   0  -8 -10   76.74    7.06
   0  -8 -10   78.87    7.84
   0  -8 -10   91.53    8.41
   0  -8 -10   80.11    5.14
   0  -8 -10   74.29    6.32
   0  -8 -10   90.86    6.92
   0   8  10   97.21    8.23
   0   8  10   83.37    5.39
   0  -8 -11   -0.43    3.76
   0  -8 -11   -2.94    4.43
   0  -8 -11   -2.63    4.33
   0  -8 -11    1.10    2.31
   0  -8 -11   -0.50    3.30
   0  -8 -11   -3.83    3.30
   0   8  11    1.84    4.43
   0   8  11   -2.45    2.45
   0  -8 -12   25.90    5.68
   0  -8 -12   25.47    6.39
   0  -8 -12   37.39    6.78
   0  -8 -12   34.20    4.26
   0  -8 -12   24.34    5.36
   0  -8 -12   31.08    5.68
   0   8  12   20.93    6.32
   0   8  12   24.27    4.01
   0  -8 -13   21.11    5.68
   0  -8 -13   17.38    6.35
   0  -8 -13   14.72    6.03
   0  -8 -13   18.48    3.51
   0  -8 -13   14.94    4.75
   0  -8 -13    9.19    4.75
   0   8  13   21.25    6.10
   0   8  13   17.81    3.65
   0  -8 -14  279.50   17.56
   0  -8 -14  373.02   16.64
   0  -8 -14  243.03    7.66
   0  -8 -14  288.94    8.34
   0  -8 -14  246.54   11.32
   0  -8 -14  316.43   12.81
   0   8  14  351.41   14.37
   0   8  14  290.04    8.62
   0  -8 -15  317.35   15.29
   0  -8 -15  230.08    7.59
   0  -8 -15  250.83    7.77
   0  -8 -15  205.17   10.89
   0  -8 -15  286.56   12.67
   0   8  15  305.68   15.86
   0  -8 -16   41.19    8.34
   0  -8 -16   27.11    3.73
   0  -8 -16   32.60    3.87
   0  -8 -16   25.65    7.98
   0   8  16   48.68    8.41
   0  -8 -17   87.92   10.57
   0  -8 -17   58.40    4.65
   0  -8 -17   70.39    4.58
   0  -8 -17   72.52    9.22
   0   8  17   82.03    9.58
   0  -8 -18   -0.11    6.39
   0  -8 -18    1.35    2.52
   0  -8 -18    1.84    2.02
   0  -8 -18    2.63    4.93
   0   8  18   -5.61    5.71
   0  -8 -19   41.90    9.08
   0  -8 -19   27.99    3.69
   0  -8 -19   20.44    2.98
   0  -8 -19   26.93    6.81
   0   8  19   53.08    9.65
   0  -8 -20    0.04    6.46
   0  -8 -20   -0.46    2.38
   0  -8 -20    0.75    1.81
   0  -8 -20    1.38    4.61
   0   8  20   -2.59    5.92
   0  -8 -21   56.23   10.61
   0  -8 -21   31.93    3.76
   0  -8 -21   41.55    8.20
   0   8  21   60.38   10.18
   0  -8 -22    1.67    7.13
   0  -8 -22   -0.21    1.84
   0  -8 -22   -0.64    4.58
   0   8  22   -5.00    6.92
   0  -8 -23    7.41    7.84
   0  -8 -23   -0.04    5.29
   0   8  23    7.31    7.95
   0  -8 -24    1.95    7.95
   0  -8 -24   -0.89    5.36
   0   8  24    9.22    8.44
   0  -8 -25  280.99   18.77
   0  -8 -25  178.03   13.66
   0   8  25  277.76   17.56
   0  -8 -26  115.91   14.58
   0  -8 -26   56.62   10.18
   0   8  26  116.23   13.48
   0  -8 -27  137.76   20.22
   0  -8 -27   83.69   12.24
   0   8  27  151.53   15.36
   0  -8 -28    4.90    9.40
   0  -8 -28    0.57    6.78
   0   8  28    6.17    8.37
   0  -8 -29   92.07   15.18
   0  -8 -29   37.25    9.61
   0   8  29   78.19   13.23
   0  -8 -30  118.07   16.64
   0  -8 -30   59.07   11.46
   0  -8 -31   -9.26    9.22
   0  -8 -31    3.55    7.63
   0   8  31    7.59    9.76
   0  -8 -32   30.09   12.06
   0  -8 -32    4.12    7.52
   0   8  32   26.11   11.10
   0  -8 -33   12.03   11.10
   0  -8 -33    8.16    8.59
   0   8  33    4.51   10.47
   0  -8 -34    6.07   11.42
   0  -8 -34   -1.21    7.77
   0   8  34    3.33   10.86
   0  -8 -35   17.35   12.42
   0  -8 -35    7.17    9.05
   0   8  35   20.44   12.38
   0  -9  42   -3.55    8.66
   0  -9  42   -3.16    8.91
   0   9 -42    7.63   10.15
   0   9 -42   -0.85    4.43
   0   9 -42    3.41   10.18
   0  -9  41    0.82    8.16
   0  -9  41   10.57    9.22
   0   9 -41   15.79   10.11
   0   9 -41    9.08    5.39
   0   9 -41    4.12    9.97
   0  -9  40    1.45    8.37
   0  -9  40   -1.92    8.62
   0   9 -40   -3.12    4.33
   0   9 -40   -2.27    9.01
   0  -9  39   -2.31    8.27
   0   9 -39   -3.73    4.75
   0   9 -39   -5.53    8.44
   0  -9  38    0.50    8.27
   0  -9  38  -10.18    7.41
   0   9 -38   -2.02    4.75
   0   9 -38    9.83    9.12
   0  -9  37    4.47    7.59
   0  -9  37   -6.88    7.02
   0   9 -37   -4.01    4.61
   0   9 -37    1.77    8.48
   0  -9  36    7.73    7.77
   0  -9  36    7.27    8.12
   0   9 -36   15.82    5.89
   0   9 -36   13.02    9.08
   0  -9  35   11.32    8.34
   0  -9  35    4.08    7.49
   0   9 -35    6.39    5.25
   0   9 -35    9.65    8.80
   0  -9  34   29.16    8.83
   0  -9  34   29.41    8.80
   0   9 -34   20.51    6.00
   0   9 -34   31.08    9.90
   0  -9  33    1.03    6.07
   0  -9  33   -1.67    6.67
   0   9 -33    1.38    4.83
   0   9 -33    0.32    7.59
   0  -9  32    4.65    6.71
   0  -9  32    6.21    6.63
   0   9 -32    3.02    5.36
   0   9 -32    4.86    7.27
   0  -9  31   19.73    7.56
   0  -9  31    2.31    6.07
   0   9 -31   -2.98    6.78
   0  -9  30   14.12    7.24
   0  -9  30   13.98    6.56
   0   9 -30   16.21    5.68
   0   9 -30   16.36    7.98
   0  -9  29   60.21    9.15
   0  -9  29   52.47    8.51
   0  -9  29   58.26    8.76
   0   9 -29   61.73    7.95
   0   9 -29   78.16   10.75
   0  -9  28    0.50    5.85
   0  -9  28   -2.31    5.36
   0  -9  28    2.70    4.65
   0   9 -28   -1.24    4.08
   0   9 -28    1.56    6.24
   0  -9  27   45.84    8.23
   0  -9  27   46.30    8.02
   0  -9  27   53.36    7.31
   0   9 -27   36.37    6.53
   0   9 -27   57.05    9.37
   0  -9  26   -4.36    5.04
   0  -9  26    1.42    5.57
   0  -9  26    3.90    4.36
   0   9 -26   -4.36    3.58
   0   9 -26   -4.47    5.32
   0  -9  25   -1.67    4.72
   0  -9  25   -5.07    4.36
   0  -9  25    1.35    4.15
   0   9 -25   -6.28    5.61
   0   9 -25    2.27    4.19
   0   9 -25   -2.38    5.29
   0  -9  24    1.74    5.07
   0  -9  24    6.39    5.07
   0  -9  24    4.33    4.40
   0   9 -24    6.24    5.61
   0   9 -24    6.60    4.51
   0   9 -24    4.43    5.14
   0  -9  23  161.14   10.79
   0  -9  23  234.72   11.64
   0  -9  23  215.28   10.71
   0  -9  23  234.94   11.71
   0   9 -23  317.39   13.48
   0   9 -23  178.63    9.83
   0   9 -23  192.86   11.46
   0  -9  22  238.49   12.13
   0  -9  22  295.78   12.20
   0  -9  22  255.66   11.42
   0  -9  22  314.55   13.06
   0   9 -22  275.17   12.74
   0   9 -22  396.15   17.31
   0   9 -22  211.10   10.36
   0   9 -22  278.50   12.52
   0  -9  21   -4.79    4.47
   0  -9  21    1.45    4.40
   0  -9  21    2.09    3.90
   0  -9  21   -1.14    4.97
   0   9 -21    0.04    4.26
   0   9 -21   -2.59    4.90
   0   9 -21   -1.49    3.48
   0   9 -21   -3.83    4.33
   0  -9  20   11.00    5.18
   0  -9  20   15.97    4.75
   0  -9  20   13.34    5.11
   0  -9  20   14.51    5.22
   0   9 -20   23.59    6.17
   0   9 -20   28.42    6.10
   0   9 -20    5.85    4.08
   0   9 -20   13.38    5.11
   0  -9  19  751.47   18.31
   0  -9  19  899.38   17.53
   0  -9  19 1006.45   19.02
   0   9 -19  973.60   20.33
   0   9 -19 1332.71   21.18
   0   9 -19  728.41   17.46
   0   9 -19  919.39   18.48
   0  -9  18   63.61    7.10
   0  -9  18   97.64    7.27
   0  -9  18   71.99    6.85
   0  -9  18   82.06    7.10
   0   9 -18   82.49    7.88
   0   9 -18  138.76    8.94
   0   9 -18   59.46    6.42
   0   9 -18   96.18    7.49
   0  -9  17  123.29    8.27
   0  -9  17  138.22    7.70
   0  -9  17  139.57    8.27
   0  -9  17  152.34    7.95
   0   9 -17  154.33    9.44
   0   9 -17  207.90    9.30
   0   9 -17  134.57    8.30
   0   9 -17  150.32    8.02
   0  -9  16   -6.00    3.41
   0  -9  16   -3.69    2.87
   0  -9  16   -4.97    2.98
   0  -9  16    5.11    3.30
   0   9 -16   -3.37    3.76
   0   9 -16   -2.87    3.51
   0   9 -16   -4.33    3.05
   0   9 -16    0.92    3.19
   0  -9  15  312.49   11.67
   0  -9  15  375.04   10.32
   0  -9  15  367.34   11.89
   0  -9  15  399.06   10.36
   0   9 -15  368.19   12.17
   0   9 -15  479.92   12.20
   0   9 -15  334.10   11.71
   0   9 -15  363.16   10.08
   0  -9  14   -0.78    3.58
   0  -9  14    2.02    2.84
   0  -9  14    3.90    3.51
   0  -9  14    4.79    2.66
   0   9 -14    0.71    3.83
   0   9 -14    0.43    3.58
   0   9 -14    0.39    3.23
   0   9 -14    7.34    2.91
   0  -9  13   39.45    5.89
   0  -9  13   34.20    6.71
   0  -9  13   40.66    4.86
   0  -9  13   51.59    4.58
   0   9 -13   39.70    5.75
   0   9 -13   53.29    5.46
   0   9 -13   43.11    5.82
   0   9 -13   46.16    4.58
   0  -9  12   13.80    4.36
   0  -9  12   19.12    3.69
   0  -9  12   20.12    4.54
   0  -9  12   24.76    3.51
   0   9 -12   17.74    4.58
   0   9 -12   15.43    4.33
   0   9 -12   20.83    3.23
   0  -9  11   31.43    5.39
   0  -9  11   45.02    4.68
   0  -9  11   32.39    5.11
   0  -9  11   33.56    3.51
   0   9 -11   46.48    6.00
   0   9 -11   31.08    5.14
   0   9 -11   31.68    3.65
   0  -9  10   56.30    6.07
   0  -9  10   62.73    5.14
   0  -9  10   47.79    5.43
   0  -9  10   51.94    3.69
   0   9 -10   69.01    6.24
   0   9 -10   60.35    6.00
   0   9 -10   55.77    3.80
   0  -9   9  858.79   16.67
   0  -9   9 1064.46   14.01
   0  -9   9  798.26   16.00
   0  -9   9  871.92    9.47
   0   9  -9  945.92   17.21
   0   9  -9  650.53   11.28
   0   9  -9  824.45   16.71
   0   9  -9  838.78    9.33
   0  -9   8   39.20    5.50
   0  -9   8   51.41    4.75
   0  -9   8   27.74    4.58
   0  -9   8   31.40    2.55
   0   9  -8   42.86    5.53
   0   9  -8   49.07    4.93
   0   9  -8   24.69    4.65
   0   9  -8   28.10    2.63
   0  -9   7   89.16    6.71
   0  -9   7   83.66    6.42
   0  -9   7   91.21    6.42
   0   9  -7   96.47    7.06
   0   9  -7  107.22    5.64
   0   9  -7   95.26    6.74
   0  -9   6  261.44    9.97
   0  -9   6  238.20    9.12
   0  -9   6  104.70    7.98
   0  -9   6  237.74    9.15
   0   9  -6  279.14    9.90
   0   9  -6  282.98    7.77
   0   9  -6  245.23    9.44
   0  -9   5   56.59    6.14
   0  -9   5   54.49    6.32
   0  -9   5    2.13    2.80
   0  -9   5   42.25    5.11
   0   9  -5   53.93    5.89
   0   9  -5   61.24    5.07
   0   9  -5   47.72    5.53
   0  -9   4  111.97    7.70
   0  -9   4   95.76    6.71
   0  -9   4  118.71    6.17
   0  -9   4  101.29    6.42
   0   9  -4  102.18    5.85
   0   9  -4  102.53    6.67
   0  -9   3 2312.83   26.68
   0  -9   3 1918.28   23.88
   0  -9   3 2232.97   20.93
   0  -9   3 1812.77   22.81
   0   9  -3 2020.46   19.80
   0   9  -3 1707.25   22.53
   0  -9   2  313.73   11.00
   0  -9   2  242.03    9.40
   0  -9   2  294.93    8.76
   0  -9   2  254.24    9.08
   0   9  -2  275.63    8.48
   0   9  -2  237.31    8.80
   0  -9   1  479.92   13.13
   0  -9   1  352.09   11.00
   0  -9   1  421.73   10.40
   0  -9   1  328.71   10.00
   0  -9   1  328.32    5.11
   0  -9   1  340.91    5.18
   0   9  -1  380.68   11.71
   0   9  -1  391.11    9.93
   0   9  -1  334.88   10.40
   0  -9   0  509.93   13.62
   0  -9   0  380.90   11.42
   0  -9   0  482.36   11.32
   0  -9   0  349.32   10.25
   0  -9   0  352.41    6.14
   0  -9   0  393.53    6.46
   0   9   0  426.59   12.45
   0   9   0  415.63   10.47
   0   9   0  383.10   10.93
   0  -9  -1   66.06    6.28
   0  -9  -1   69.04    6.21
   0  -9  -1   52.44    4.90
   0  -9  -1   62.09    3.62
   0  -9  -1   68.62    3.80
   0   9   1   70.35    6.81
   0   9   1   68.26    5.89
   0   9   1   60.35    5.29
   0  -9  -2  226.56    9.61
   0  -9  -2  244.27    9.15
   0  -9  -2  192.58    7.73
   0  -9  -2  201.48    5.96
   0  -9  -2  230.89    6.35
   0   9   2  244.27   10.29
   0   9   2  223.30    8.94
   0   9   2  215.46    8.37
   0  -9  -3  285.14   10.71
   0  -9  -3  329.20   10.64
   0  -9  -3  256.76    8.73
   0  -9  -3  263.50    7.17
   0  -9  -3  302.13    7.59
   0   9   3  333.25   11.85
   0   9   3  322.11   10.40
   0   9   3  272.79    9.37
   0  -9  -4   -1.53    3.37
   0  -9  -4    2.52    3.62
   0  -9  -4    0.82    2.70
   0  -9  -4    2.45    2.31
   0  -9  -4   -0.67    2.34
   0   9   4    1.67    4.33
   0   9   4    3.26    3.65
   0   9   4   -0.39    2.70
   0  -9  -5  213.05    9.83
   0  -9  -5  255.30   10.54
   0  -9  -5  261.19   10.18
   0  -9  -5  212.05    8.16
   0  -9  -5  239.83    7.81
   0   9   5  240.44   10.86
   0   9   5  249.09   10.11
   0   9   5  227.84    8.66
   0  -9  -6 1048.21   20.01
   0  -9  -6 1257.00   21.29
   0  -9  -6 1399.94   21.96
   0  -9  -6 1015.53   16.43
   0  -9  -6  914.52   15.04
   0  -9  -6 1190.30   16.99
   0   9   6 1249.65   22.49
   0   9   6 1071.87   17.17
   0  -9  -7 1144.99   31.58
   0  -9  -7 1265.90   22.10
   0  -9  -7 1326.04   22.14
   0  -9  -7 1002.90   16.25
   0  -9  -7  902.00   15.72
   0  -9  -7 1149.85   17.56
   0   9   7 1246.60   22.71
   0   9   7 1041.57   16.85
   0  -9  -8  584.75   15.89
   0  -9  -8  717.44   17.49
   0  -9  -8  792.55   21.15
   0  -9  -8  573.37   12.45
   0  -9  -8  532.32   12.91
   0  -9  -8  655.75   14.16
   0   9   8  702.26   17.81
   0   9   8  596.43   12.95
   0  -9  -9   44.28    6.56
   0  -9  -9   48.25    7.02
   0  -9  -9   54.32    7.34
   0  -9  -9   42.11    5.00
   0  -9  -9   41.83    5.61
   0  -9  -9   53.50    6.24
   0   9   9   51.94    7.52
   0   9   9   39.59    4.86
   0  -9 -10  121.41    8.62
   0  -9 -10  159.58   10.47
   0  -9 -10  162.14   10.29
   0  -9 -10  125.81    6.53
   0  -9 -10  106.22    7.38
   0  -9 -10  146.92    8.34
   0   9  10  154.40   10.22
   0   9  10  133.61    6.85
   0  -9 -11   -3.51    3.90
   0  -9 -11    0.14    4.83
   0  -9 -11    0.18    4.68
   0  -9 -11   -0.85    2.41
   0  -9 -11   -1.28    3.09
   0  -9 -11   -1.31    3.55
   0   9  11    4.51    5.50
   0   9  11    1.17    2.77
   0  -9 -12  406.16   16.99
   0  -9 -12  541.12   17.74
   0  -9 -12  582.41   20.58
   0  -9 -12  402.40   10.36
   0  -9 -12  357.87   12.63
   0   9  12  529.09   17.42
   0   9  12  425.17   10.93
   0  -9 -13  265.41   14.12
   0  -9 -13  193.92    7.59
   0  -9 -13  182.18    9.93
   0  -9 -13  235.82   11.18
   0   9  13  291.38   20.93
   0   9  13  208.51    8.34
   0  -9 -14   17.88    6.74
   0  -9 -14   20.68    3.76
   0  -9 -14   22.35    5.43
   0  -9 -14   28.56    6.17
   0   9  14   29.09    7.66
   0   9  14   25.08    4.26
   0  -9 -15   56.23    8.94
   0  -9 -15   41.72    4.72
   0  -9 -15   43.00    4.33
   0  -9 -15   43.21    7.27
   0  -9 -15   57.33    8.09
   0   9  15   61.84    9.22
   0   9  15   38.71    4.79
   0  -9 -16   65.14    9.90
   0  -9 -16   40.69    4.61
   0  -9 -16   40.87    4.12
   0  -9 -16   54.28    8.20
   0   9  16   64.89    9.76
   0  -9 -17   16.71    7.49
   0  -9 -17   16.85    3.62
   0  -9 -17   16.82    3.33
   0  -9 -17   14.19    5.61
   0   9  17   27.11    7.56
   0  -9 -18   48.71    9.30
   0  -9 -18   38.03    4.43
   0  -9 -18   32.00    3.83
   0  -9 -18   38.25    7.49
   0   9  18   50.13    9.72
   0  -9 -19   33.56    9.15
   0  -9 -19   30.58    4.22
   0  -9 -19   29.34    3.83
   0  -9 -19   34.88    7.70
   0   9  19   45.20    9.33
   0  -9 -20   -3.37    6.78
   0  -9 -20   -0.89    2.52
   0  -9 -20    3.62    2.24
   0  -9 -20    1.74    4.86
   0   9  20    6.10    7.13
   0  -9 -21  174.48   15.15
   0  -9 -21  122.79    5.75
   0  -9 -21   93.38    4.79
   0  -9 -21  131.20   11.42
   0   9  21  177.68   13.91
   0  -9 -22    2.91    7.59
   0  -9 -22    0.64    2.41
   0  -9 -22    4.61    5.75
   0   9  22    3.26    7.84
   0  -9 -23  105.26   13.77
   0  -9 -23   75.89    4.86
   0  -9 -23   84.33   11.49
   0   9  23  144.29   14.62
   0  -9 -24    3.73    7.49
   0  -9 -24    7.38    6.35
   0   9  24    4.65    8.51
   0  -9 -25   55.84   11.49
   0  -9 -25   61.16   10.50
   0   9  25   93.10   13.59
   0  -9 -26    7.13   11.64
   0  -9 -26    1.06    6.07
   0   9  26   19.34    9.69
   0  -9 -27   26.96   11.00
   0  -9 -27   18.38    8.16
   0   9  27   36.65   11.07
   0  -9 -28   -2.84    9.15
   0  -9 -28  -10.71    9.93
   0   9  28    3.73    8.69
   0  -9 -29   57.58   13.20
   0  -9 -29   23.34    8.94
   0   9  29   31.54   14.72
   0  -9 -30   37.86   12.70
   0  -9 -30    9.26    7.84
   0   9  30   29.48   11.18
   0  -9 -31   -0.43   10.68
   0  -9 -31    3.76    7.45
   0   9  31   17.74   11.21
   0  -9 -32    9.76   11.21
   0  -9 -32   24.66    9.69
   0   9  32   22.60   10.89
   0  -9 -33  110.55   17.74
   0  -9 -33   54.81   12.56
   0   9  33   83.45   15.40
   0  -9 -34   29.20   12.91
   0  -9 -34   18.87   10.08
   0   9  34   21.29   12.28
   0 -10  42    8.59    9.58
   0 -10  42   14.97    9.61
   0  10 -42   27.53   10.96
   0  10 -42    8.02    5.61
   0  10 -42    7.77   10.25
   0 -10  41   -1.63    8.23
   0 -10  41   -5.29    8.87
   0  10 -41   -7.20    4.86
   0  10 -41   -0.85    9.65
   0 -10  40    9.33    8.76
   0 -10  40   -3.26    8.44
   0  10 -40   -0.96    5.61
   0  10 -40    0.67    9.15
   0 -10  39   15.75   11.78
   0  10 -39   12.24    6.14
   0  10 -39   17.63    9.90
   0 -10  38    7.06    8.48
   0 -10  38    7.41    8.44
   0  10 -38   -0.82    5.36
   0  10 -38    2.59    9.12
   0 -10  37   40.30    9.83
   0 -10  37   46.58   10.54
   0  10 -37   32.68    7.10
   0  10 -37   58.40   18.48
   0 -10  36   -0.92    7.34
   0 -10  36    2.27    7.56
   0  10 -36   -0.60    5.64
   0  10 -36    5.89    8.98
   0 -10  35   19.55    8.48
   0 -10  35    2.91    7.49
   0  10 -35   13.55    6.32
   0  10 -35   21.71    9.61
   0 -10  34   11.32    7.73
   0 -10  34   -1.17    6.74
   0  10 -34    5.61    5.82
   0  10 -34    9.58    7.98
   0 -10  33    6.56    6.95
   0 -10  33    5.61    7.10
   0  10 -33    8.05    5.71
   0  10 -33   17.60    8.62
   0 -10  32   71.52   10.32
   0 -10  32   74.82   10.54
   0  10 -32   77.70    9.26
   0  10 -32   80.25   11.53
   0 -10  31  134.71   12.49
   0 -10  31  142.27   12.45
   0  10 -31  150.85   10.71
   0  10 -31  180.94   14.58
   0 -10  30   -5.25    5.68
   0 -10  30   -3.87    5.07
   0  10 -30   -1.95    5.11
   0  10 -30   -4.61    6.24
   0 -10  29    5.85    5.68
   0 -10  29    6.92    5.75
   0  10 -29    0.18    4.75
   0  10 -29    0.57    6.39
   0 -10  28   -1.84    5.39
   0 -10  28    1.88    5.32
   0  10 -28   -0.92    4.26
   0  10 -28    1.81    6.24
   0 -10  27   67.87    9.65
   0 -10  27   62.48    8.51
   0  10 -27   76.67   10.11
   0 -10  26   55.45    8.69
   0 -10  26   86.50    9.51
   0  10 -26  117.72   13.91
   0  10 -26   70.03    8.12
   0  10 -26   82.35   10.11
   0 -10  25  168.49   11.32
   0 -10  25  218.48   11.81
   0 -10  25  179.45   10.47
   0  10 -25  295.22   14.08
   0  10 -25  171.36   10.47
   0  10 -25  206.13   14.48
   0 -10  24    1.24    4.97
   0 -10  24    1.17    4.58
   0 -10  24    7.49    4.65
   0 -10  24   10.54    5.32
   0  10 -24    5.85    5.89
   0  10 -24    5.61    4.29
   0  10 -24    9.19    5.71
   0 -10  23    0.00    4.97
   0 -10  23   -3.16    4.36
   0 -10  23   -3.87    4.08
   0 -10  23    4.61    4.97
   0  10 -23   -1.42    5.36
   0  10 -23   -1.95    3.83
   0  10 -23   -0.64    4.75
   0 -10  22   10.22    5.39
   0 -10  22   15.01    5.36
   0 -10  22   14.55    5.07
   0 -10  22   10.22    5.39
   0  10 -22   14.16    6.03
   0  10 -22    6.21    4.58
   0  10 -22   17.85    5.78
   0 -10  21   36.58    7.10
   0 -10  21   59.82    7.13
   0 -10  21   45.52    6.71
   0 -10  21   49.17    6.95
   0  10 -21   67.66    8.48
   0  10 -21   81.42    9.30
   0  10 -21   36.58    6.24
   0  10 -21   48.61    6.81
   0 -10  20  384.59   14.37
   0 -10  20  474.24   13.66
   0 -10  20  459.73   14.69
   0 -10  20  508.55   14.37
   0  10 -20  536.40   16.43
   0  10 -20  673.95   16.28
   0  10 -20  375.82   13.59
   0  10 -20  496.09   14.37
   0 -10  19    1.81    4.22
   0 -10  19   -0.85    3.62
   0 -10  19    5.50    4.19
   0 -10  19    3.09    3.87
   0  10 -19    0.39    4.61
   0  10 -19    2.80    4.54
   0  10 -19    3.87    3.97
   0  10 -19    5.71    4.12
   0 -10  18   15.82    5.18
   0 -10  18   14.37    4.26
   0 -10  18   23.06    5.11
   0 -10  18   24.27    5.07
   0  10 -18   23.74    6.10
   0  10 -18   24.59    5.36
   0  10 -18   18.73    5.11
   0  10 -18   21.85    4.72
   0 -10  17  134.96    9.15
   0 -10  17  162.17    7.98
   0 -10  17  151.32    8.59
   0 -10  17  176.79    8.09
   0  10 -17  176.65    9.83
   0  10 -17  232.24    9.90
   0  10 -17  149.86    9.05
   0  10 -17  184.31    8.37
   0 -10  16   39.63    6.53
   0 -10  16   46.72    5.75
   0 -10  16   42.93    6.24
   0 -10  16   46.12    5.39
   0  10 -16   61.02    8.55
   0  10 -16   64.68    7.02
   0  10 -16   35.41    6.00
   0  10 -16   39.17    5.00
   0 -10  15  720.42   17.28
   0 -10  15  821.64   14.65
   0 -10  15  898.20   14.69
   0  10 -15  866.84   19.16
   0  10 -15 1007.02   16.57
   0  10 -15  757.43   17.77
   0  10 -15  868.12   14.51
   0 -10  14  146.84    9.26
   0 -10  14  176.26    7.56
   0 -10  14  187.43   10.93
   0 -10  14  203.89    7.38
   0  10 -14  174.91    9.54
   0  10 -14  120.56   10.00
   0  10 -14  175.26    9.33
   0  10 -14  190.84    7.13
   0 -10  13   -1.42    4.15
   0 -10  13    0.32    2.94
   0 -10  13    6.88    3.90
   0 -10  13    7.10    2.73
   0  10 -13   -1.45    4.15
   0  10 -13  168.10   12.52
   0  10 -13   -0.39    2.98
   0  10 -13    5.61    2.70
   0 -10  12  275.74   10.96
   0 -10  12  335.94    9.15
   0 -10  12  289.25   10.71
   0  10 -12  322.46   11.78
   0  10 -12   79.26    8.94
   0  10 -12  284.25   10.93
   0  10 -12  307.28    7.56
   0 -10  11    5.68    3.94
   0 -10  11   10.11    3.12
   0 -10  11   12.99    3.87
   0 -10  11   13.84    2.55
   0  10 -11    3.90    4.01
   0  10 -11    5.61    3.30
   0  10 -11   -0.57    3.23
   0  10 -11    7.27    2.80
   0 -10  10  180.80    9.47
   0 -10  10  212.44    7.52
   0 -10  10  197.83    9.22
   0 -10  10  194.67    5.14
   0  10 -10  219.08    9.90
   0  10 -10  205.49    7.77
   0  10 -10  170.08    9.01
   0  10 -10  182.25    5.07
   0 -10   9  461.18   13.27
   0 -10   9  575.28   11.42
   0 -10   9  491.59   13.55
   0 -10   9  453.84    6.39
   0  10  -9  547.22   14.08
   0  10  -9  544.91   10.82
   0  10  -9  411.30   12.59
   0  10  -9  441.74    6.32
   0 -10   8   51.02    6.39
   0 -10   8   88.45    6.99
   0 -10   8   61.13    5.64
   0  10  -8   67.20    6.60
   0  10  -8   74.22    5.43
   0  10  -8   63.58    6.00
   0 -10   7  102.89    7.66
   0 -10   7   97.57    6.95
   0 -10   7  190.77    9.44
   0 -10   7  106.86    7.06
   0  10  -7  111.54    7.63
   0  10  -7  116.65    6.10
   0  10  -7  100.40    6.88
   0 -10   6   15.15    4.90
   0 -10   6   12.81    4.43
   0 -10   6   -4.79    4.08
   0 -10   6   10.47    3.55
   0  10  -6   16.32    4.75
   0  10  -6   13.55    3.37
   0  10  -6   16.04    4.29
   0 -10   5   15.43    4.97
   0 -10   5   10.47    4.22
   0 -10   5   -4.12    2.63
   0 -10   5   20.58    4.40
   0  10  -5   17.03    3.65
   0  10  -5   14.69    4.36
   0 -10   4  975.72   18.77
   0 -10   4  801.46   16.57
   0 -10   4 1011.13   14.94
   0 -10   4  818.41   16.53
   0  10  -4  934.07   14.33
   0  10  -4  758.95   16.28
   0 -10   3    6.95    4.79
   0 -10   3    7.98    4.33
   0 -10   3   16.71    3.97
   0 -10   3   17.24    3.87
   0  10  -3    8.91    3.58
   0  10  -3    7.91    3.90
   0 -10   2 2253.69   28.17
   0 -10   2 1843.52   24.87
   0 -10   2 2086.37   22.17
   0 -10   2 1700.02   23.20
   0  10  -2 1942.58   21.22
   0  10  -2 1635.48   23.17
   0 -10   1    2.94    4.72
   0 -10   1    5.61    3.94
   0 -10   1    4.04    3.30
   0 -10   1    0.25    2.91
   0 -10   1    3.26    1.60
   0 -10   1    1.31    1.53
   0  10  -1   -2.87    3.19
   0  10  -1    0.14    3.12
   0 -10   0  143.86    9.01
   0 -10   0  105.48    7.45
   0 -10   0  134.11    7.38
   0 -10   0  108.24    6.74
   0 -10   0  109.95    4.04
   0 -10   0  117.29    4.15
   0  10   0  114.84    8.27
   0  10   0  118.43    7.10
   0  10   0  123.89    7.34
   0 -10  -1  145.46    8.69
   0 -10  -1  163.16    8.30
   0 -10  -1  147.16    7.49
   0 -10  -1  141.13    5.53
   0 -10  -1  159.83    5.25
   0  10   1  173.10    9.54
   0  10   1  167.64    8.30
   0  10   1  133.15    7.52
   0 -10  -2  749.05   17.07
   0 -10  -2  892.32   16.75
   0 -10  -2  687.85   14.69
   0 -10  -2  679.87   10.54
   0  10   2  816.89   18.16
   0  10   2  844.06   16.14
   0  10   2  727.66   15.40
   0 -10  -3  797.13   18.09
   0 -10  -3  948.41   17.88
   0 -10  -3  731.14   15.04
   0 -10  -3  670.08   11.21
   0 -10  -3  846.12   12.49
   0  10   3  887.99   19.19
   0  10   3  867.66   16.96
   0  10   3  793.97   15.93
   0 -10  -4  248.56   10.68
   0 -10  -4  182.25    8.09
   0 -10  -4  165.65    6.60
   0 -10  -4  229.72    7.66
   0  10   4  220.50   11.00
   0  10   4  219.72    9.90
   0  10   4  197.47    8.83
   0 -10  -5 1115.33   21.32
   0 -10  -5 1324.09   22.24
   0 -10  -5 1381.06   22.17
   0 -10  -5 1043.60   17.67
   0 -10  -5  935.88   14.83
   0 -10  -5 1211.27   16.67
   0  10   5 1334.69   23.91
   0  10   5 1244.62   21.15
   0  10   5 1116.18   18.73
   0 -10  -6    2.38    4.54
   0 -10  -6   13.41    4.90
   0 -10  -6   10.47    4.72
   0 -10  -6   10.61    3.94
   0 -10  -6    9.30    3.37
   0 -10  -6    9.72    3.94
   0  10   6    8.20    5.50
   0  10   6   11.64    4.36
   0 -10  -7 2829.57   34.45
   0 -10  -7 3622.73   37.89
   0 -10  -7 2788.21   28.31
   0 -10  -7 2444.95   25.93
   0 -10  -7 3198.94   29.34
   0  10   7 3601.69   39.74
   0  10   7 2954.00   29.62
   0 -10  -8    3.44    4.54
   0 -10  -8    7.27    5.04
   0 -10  -8   12.95    5.25
   0 -10  -8    6.81    3.55
   0 -10  -8    4.19    3.26
   0 -10  -8    3.58    3.94
   0  10   8    2.59    5.46
   0  10   8    1.70    3.30
   0 -10  -9  463.06   15.47
   0 -10  -9  609.13   17.70
   0 -10  -9  629.00   17.49
   0 -10  -9  501.77   12.35
   0 -10  -9  387.07   12.03
   0 -10  -9  529.59   13.98
   0  10   9  594.62   17.81
   0  10   9  482.86   12.42
   0 -10 -10    7.27    8.23
   0 -10 -10   20.19    6.17
   0 -10 -10   14.65    5.78
   0 -10 -10   11.18    3.69
   0 -10 -10    5.32    3.69
   0 -10 -10   12.17    4.83
   0  10  10   14.26    6.35
   0  10  10    9.12    3.58
   0 -10 -11  279.11   15.29
   0 -10 -11  196.51    8.09
   0 -10 -11  183.56    9.61
   0 -10 -11  247.07   10.93
   0  10  11  241.04   15.18
   0  10  11  214.86    8.91
   0 -10 -12  299.61   14.65
   0 -10 -12  218.55    8.48
   0 -10 -12  217.30   10.64
   0 -10 -12  280.67   11.92
   0  10  12  306.60   14.48
   0  10  12  253.56    9.40
   0 -10 -13    7.24    6.17
   0 -10 -13   12.88    3.37
   0 -10 -13   12.35    4.97
   0 -10 -13   12.84    5.43
   0  10  13    7.38    6.17
   0  10  13    9.51    3.83
   0 -10 -14   23.88    7.56
   0 -10 -14   16.04    3.41
   0 -10 -14   21.43    5.61
   0 -10 -14   26.43    6.21
   0  10  14   28.42    7.91
   0  10  14   16.14    4.26
   0 -10 -15   93.73   11.42
   0 -10 -15   58.86    5.11
   0  10  15   94.05   11.21
   0  10  15   70.07    6.14
   0 -10 -16   -2.16    6.21
   0 -10 -16    1.92    2.80
   0 -10 -16    5.04    2.45
   0 -10 -16   -0.96    4.15
   0  10  16    3.83    6.67
   0 -10 -17   19.58    7.81
   0 -10 -17    9.22    3.41
   0 -10 -17   11.92    3.33
   0 -10 -17   17.03    6.17
   0  10  17   13.13    7.59
   0 -10 -18   55.49   10.18
   0 -10 -18   38.49    4.93
   0 -10 -18   38.14    4.58
   0 -10 -18   35.37    7.52
   0  10  18   54.85   10.29
   0 -10 -19   -4.36    6.28
   0 -10 -19   -0.28    3.09
   0 -10 -19    3.51    2.66
   0 -10 -19   -2.06    4.68
   0  10  19    9.08    7.59
   0 -10 -20   48.43   10.18
   0 -10 -20   37.57    4.68
   0 -10 -20   25.97    3.87
   0 -10 -20   32.57    7.56
   0  10  20   52.19   10.57
   0 -10 -21    1.28    7.45
   0 -10 -21    2.13    2.91
   0 -10 -21    2.87    2.38
   0 -10 -21    4.61    5.78
   0  10  21    7.10    8.30
   0 -10 -22   19.34    9.08
   0 -10 -22   19.44    3.51
   0 -10 -22   15.29    3.12
   0 -10 -22   13.87    7.24
   0  10  22   34.48   10.08
   0 -10 -23   88.34   13.06
   0 -10 -23   57.72    4.43
   0 -10 -23   58.57    6.39
   0 -10 -23   61.84   10.29
   0  10  23  109.20   14.37
   0 -10 -24   -2.94    7.70
   0 -10 -24   -2.31    5.71
   0  10  24  -12.28    8.05
   0 -10 -25   69.43   20.05
   0 -10 -25   49.46    9.72
   0  10  25   88.06   13.55
   0 -10 -26   11.81    9.61
   0 -10 -26   14.37    7.56
   0  10  26   26.96   10.79
   0 -10 -27    6.32    9.51
   0 -10 -27    4.04    8.41
   0  10  27    8.69    9.69
   0 -10 -28    3.12   10.08
   0 -10 -28    5.36    7.38
   0  10  28   -1.49    9.15
   0 -10 -29    7.24   10.71
   0 -10 -29   -7.84    6.10
   0  10  29   -0.39    9.90
   0 -10 -30   -1.49   10.47
   0 -10 -30   -3.83    6.92
   0  10  30    1.45    9.65
   0 -10 -31   -2.84   10.29
   0 -10 -31   -1.81    7.27
   0  10  31   -8.66   10.00
   0 -10 -32   31.58   13.06
   0 -10 -32   22.71    9.79
   0  10  32   39.13   12.63
   0 -10 -33    3.83   10.79
   0 -10 -33   -1.21    7.63
   0  10  33   12.56   11.25
   0 -11  41    3.69    8.37
   0 -11  41    7.45    8.80
   0  11 -41    6.07    6.21
   0  11 -41    7.31   10.11
   0 -11  40    4.54    8.76
   0 -11  40   -4.97    8.27
   0  11 -40    0.35    5.71
   0  11 -40    9.79   10.08
   0 -11  39    6.85    8.62
   0 -11  39   -3.58    8.16
   0  11 -39    1.10    5.92
   0  11 -39    0.89    8.94
   0 -11  38   87.77   13.02
   0 -11  38   92.03   13.13
   0  11 -38   62.76    9.08
   0  11 -38  139.43   16.67
   0 -11  37   11.00    7.59
   0 -11  37    2.59    8.02
   0  11 -37   -2.13    5.89
   0  11 -37  -12.56   13.34
   0 -11  36   26.61    8.76
   0 -11  36   13.94    7.91
   0  11 -36   11.99    6.60
   0  11 -36   24.30    9.72
   0 -11  35   80.89   11.99
   0 -11  35   68.33   11.00
   0  11 -35   63.90    9.19
   0  11 -35   80.29   12.28
   0 -11  34   53.61   10.47
   0 -11  34   44.45    9.69
   0  11 -34   47.79    8.30
   0  11 -34   64.11   11.60
   0 -11  33   10.04    7.24
   0 -11  33    3.37    6.85
   0  11 -33    5.50    5.64
   0  11 -33    7.27    8.05
   0 -11  32   39.17    9.22
   0 -11  32   26.89    8.27
   0  11 -32   34.20    7.56
   0  11 -32   41.33    9.33
   0 -11  31   -2.06    6.60
   0 -11  31    0.96    6.14
   0  11 -31    3.19    5.53
   0  11 -31    1.70    7.02
   0 -11  30    8.98    6.99
   0 -11  30   -1.28    5.68
   0  11 -30    4.72    5.18
   0  11 -30   11.99    7.10
   0 -11  29  123.57   11.71
   0 -11  29  118.18   10.71
   0  11 -29   99.91    9.30
   0  11 -29  147.63   12.77
   0 -11  28   30.26    7.98
   0 -11  28   30.55    6.99
   0  11 -28   30.30    6.71
   0  11 -28   38.78    8.23
   0 -11  27   23.95    7.34
   0  11 -27   20.61    6.14
   0  11 -27   20.08    7.31
   0 -11  26   -3.19    5.29
   0 -11  26   -2.20    4.54
   0  11 -26   -4.68    6.46
   0  11 -26   -8.62    4.08
   0  11 -26   -6.14    5.29
   0 -11  25   43.71    7.81
   0 -11  25   54.92    7.59
   0  11 -25   78.69    9.58
   0  11 -25   41.33    7.06
   0  11 -25   59.43    8.37
   0 -11  24   74.36    9.30
   0 -11  24   92.21    8.94
   0 -11  24  100.26    9.22
   0  11 -24  116.09   10.82
   0  11 -24   75.64    8.44
   0  11 -24  102.32    9.83
   0  11 -24   96.61    9.19
   0 -11  23  145.78   10.86
   0 -11  23  188.50   10.40
   0 -11  23  201.09   11.14
   0  11 -23  237.63   14.58
   0  11 -23  182.57   11.03
   0 -11  22   19.37    6.14
   0 -11  22   15.97    5.25
   0 -11  22   23.59    5.92
   0  11 -22   32.53    6.60
   0  11 -22   19.80    5.71
   0  11 -22   19.69    5.64
   0 -11  21   53.18    9.22
   0 -11  21   62.34    7.59
   0 -11  21   47.29    7.13
   0 -11  21   62.26    7.52
   0  11 -21   88.55    9.08
   0  11 -21   44.70    7.24
   0  11 -21   43.00    6.63
   0 -11  20  126.76    9.97
   0 -11  20  150.96    9.01
   0 -11  20  135.42    9.40
   0 -11  20  150.39    9.05
   0  11 -20  165.40   10.61
   0  11 -20  191.44   10.64
   0  11 -20  110.23    8.83
   0  11 -20  157.59    9.37
   0 -11  19    0.11    4.61
   0 -11  19    0.21    3.83
   0 -11  19    3.83    4.08
   0 -11  19   -0.04    3.76
   0  11 -19    4.47    4.79
   0  11 -19   -2.31    3.94
   0  11 -19    3.73    4.01
   0 -11  18  114.74    9.15
   0 -11  18  136.41    7.84
   0 -11  18  138.58    9.15
   0 -11  18  154.33    8.12
   0  11 -18  158.66    9.83
   0  11 -18  174.70    9.97
   0  11 -18  127.54    9.15
   0  11 -18  149.04    8.20
   0 -11  17  291.10   12.59
   0 -11  17  332.01   10.54
   0 -11  17  385.51   13.66
   0 -11  17  404.13   11.14
   0  11 -17  395.80   14.23
   0  11 -17  437.41   12.99
   0  11 -17  343.89   13.34
   0  11 -17  380.47   10.96
   0 -11  16  159.44   10.04
   0 -11  16  166.82    7.98
   0 -11  16  195.66   10.25
   0 -11  16  195.41    7.84
   0  11 -16  182.36   10.22
   0  11 -16  132.58    9.83
   0  11 -16  173.17   10.00
   0  11 -16  197.05    8.05
   0 -11  15   20.75    5.68
   0 -11  15   32.71    4.65
   0 -11  15   34.59    6.00
   0 -11  15   30.12    4.08
   0  11 -15   37.07    6.28
   0  11 -15   23.06    7.56
   0  11 -15   25.58    5.36
   0  11 -15   31.65    4.33
   0 -11  14  369.65   13.27
   0 -11  14  474.31   11.42
   0 -11  14  472.75   14.55
   0 -11  14  475.80   10.11
   0  11 -14  505.78   15.15
   0  11 -14  119.17    9.58
   0  11 -14  395.09   13.73
   0  11 -14  479.63   10.18
   0 -11  13   42.93    6.92
   0 -11  13   49.07    5.46
   0 -11  13   59.21    6.17
   0 -11  13   66.95    4.58
   0  11 -13   61.77   11.35
   0  11 -13   12.84    5.25
   0  11 -13   55.28    7.34
   0  11 -13   58.18    4.68
   0 -11  12  763.71   17.92
   0 -11  12  905.34   14.58
   0 -11  12  785.70   17.85
   0 -11  12  892.81   11.49
   0  11 -12  918.82   25.97
   0  11 -12  437.13   10.79
   0  11 -12  837.04   19.09
   0  11 -12  840.30   14.90
   0 -11  11   -2.91    4.19
   0 -11  11    4.40    3.26
   0 -11  11    0.64    3.97
   0  11 -11    3.90    4.43
   0  11 -11    0.28    3.48
   0  11 -11   -0.18    3.97
   0  11 -11   -2.77    2.09
   0 -11  10    5.89    4.65
   0 -11  10   20.26    3.87
   0 -11  10    9.40    4.68
   0  11 -10   26.57    5.89
   0  11 -10   21.64    4.01
   0  11 -10    0.96    3.80
   0  11 -10   12.38    2.20
   0  11 -10   11.49    2.27
   0 -11   9  297.13   11.71
   0 -11   9  363.51    9.51
   0  11  -9  363.40   12.42
   0  11  -9  351.34    9.44
   0  11  -9  288.23   11.67
   0 -11   8  123.78    8.55
   0 -11   8  138.29    8.41
   0 -11   8  130.63    7.52
   0 -11   8  106.65    7.27
   0  11  -8  141.45    8.76
   0  11  -8  124.10    6.56
   0  11  -8  114.88    8.20
   0 -11   7   25.51    5.71
   0 -11   7   32.46    5.89
   0 -11   7    0.46    4.12
   0 -11   7   34.84    5.64
   0  11  -7   41.33    6.28
   0  11  -7   33.81    4.47
   0  11  -7   30.09    5.68
   0 -11   6  770.70   17.70
   0 -11   6  687.85   16.25
   0 -11   6  114.31    9.79
   0 -11   6  728.02   16.67
   0  11  -6  795.28   13.52
   0  11  -6  683.14   16.53
   0 -11   5   30.30    6.28
   0 -11   5   30.72    5.71
   0 -11   5   14.69    3.73
   0 -11   5   41.69    5.96
   0  11  -5   37.47    4.65
   0  11  -5   30.55    5.18
   0 -11   4 1253.59   22.24
   0 -11   4 1052.93   19.90
   0 -11   4 1167.27   16.96
   0 -11   4 1021.92   19.37
   0  11  -4 1156.17   16.67
   0  11  -4 1012.94   19.62
   0 -11   3   35.80    6.46
   0 -11   3   40.80    6.14
   0 -11   3   47.93    5.36
   0 -11   3   30.58    5.32
   0  11  -3   29.41    4.54
   0  11  -3   26.93    5.43
   0 -11   2  285.35   11.96
   0 -11   2  230.36   10.40
   0 -11   2  279.96    9.58
   0 -11   2  224.26    9.37
   0  11  -2  240.61    9.01
   0  11  -2  217.84    9.83
   0 -11   1  169.02    9.93
   0 -11   1  160.68    8.20
   0 -11   1  128.57    7.73
   0 -11   1  129.82    3.80
   0  11  -1  138.51    7.70
   0  11  -1  124.14    7.91
   0 -11   0  211.73   11.03
   0 -11   0  165.54   11.03
   0 -11   0  182.57    8.83
   0 -11   0  142.09    7.63
   0 -11   0  143.23    4.61
   0 -11   0  165.86    4.97
   0  11   0  162.67   10.08
   0  11   0  176.61    8.59
   0  11   0  156.25    8.51
   0 -11  -1 1778.64   27.25
   0 -11  -1 1329.55   23.10
   0 -11  -1 1508.33   21.85
   0 -11  -1 1247.38   20.68
   0 -11  -1 1392.88   13.84
   0  11   1 1473.13   24.94
   0  11   1 1457.98   21.25
   0  11   1 1288.40   21.46
   0 -11  -2    2.80    4.47
   0 -11  -2    8.27    4.15
   0 -11  -2    5.85    3.65
   0 -11  -2    6.03    2.48
   0 -11  -2    7.17    2.77
   0  11   2   -0.99    4.54
   0  11   2    8.34    4.51
   0  11   2    4.29    3.69
   0 -11  -3   79.86    8.02
   0 -11  -3  111.08    8.44
   0 -11  -3   98.67    6.81
   0 -11  -3   81.28    4.97
   0 -11  -3   97.10    5.46
   0  11   3   94.87    9.15
   0  11   3  104.63    8.02
   0  11   3  104.59    7.34
   0 -11  -4   35.09    7.10
   0 -11  -4   51.51    7.10
   0 -11  -4   37.36    5.53
   0 -11  -4   27.21    3.97
   0 -11  -4   39.10    4.65
   0  11   4   31.86    7.38
   0  11   4   31.19    5.75
   0  11   4   31.72    5.29
   0 -11  -5 1658.22   27.03
   0 -11  -5 1956.10   27.67
   0 -11  -5 2088.93   28.06
   0 -11  -5 1626.97   23.24
   0 -11  -5 1435.52   18.56
   0 -11  -5 1859.35   20.97
   0  11   5 1968.76   30.23
   0  11   5 1905.15   26.96
   0  11   5 1680.40   24.05
   0 -11  -6    2.77    4.72
   0 -11  -6    8.94    5.25
   0 -11  -6    4.12    4.86
   0 -11  -6    8.37    3.87
   0 -11  -6    5.46    3.30
   0 -11  -6    1.56    3.65
   0  11   6    1.95    5.96
   0  11   6    6.35    3.97
   0 -11  -7 1458.90   26.64
   0 -11  -7 1910.30   29.16
   0 -11  -7 1975.72   29.02
   0 -11  -7 1505.59   22.10
   0 -11  -7 1265.02   19.41
   0 -11  -7 1839.80   23.06
   0  11   7 1884.04   30.51
   0  11   7 1568.64   22.95
   0 -11  -8  111.72   10.18
   0 -11  -8  120.52    9.90
   0 -11  -8   88.48    6.78
   0 -11  -8   74.33    6.85
   0 -11  -8   90.04    7.81
   0  11   8  102.14   14.40
   0  11   8   86.14    7.20
   0 -11  -9  370.22   14.83
   0 -11  -9  366.77   14.33
   0 -11  -9  284.00   10.36
   0 -11  -9  262.79   10.47
   0 -11  -9  353.12   11.92
   0  11   9  367.17   15.61
   0  11   9  330.62   11.18
   0 -11 -10   91.85    6.49
   0 -11 -10   88.52    7.52
   0 -11 -10  101.89    8.09
   0  11  10  102.96   10.36
   0  11  10  101.04    7.41
   0 -11 -11  207.90   12.84
   0 -11 -11  122.22    7.13
   0 -11 -11  136.06    8.94
   0  11  11  202.19   13.27
   0  11  11  144.08    7.98
   0 -11 -12   92.63   10.89
   0 -11 -12   46.87    5.32
   0 -11 -12   62.16    7.81
   0 -11 -12   68.51    7.81
   0  11  12   72.52   10.15
   0  11  12   52.58    6.14
   0 -11 -13    0.28    5.75
   0 -11 -13   -0.92    2.84
   0 -11 -13    0.92    4.26
   0 -11 -13    1.70    4.58
   0  11  13   -4.54    5.61
   0  11  13   -2.27    3.12
   0 -11 -14  117.82   11.96
   0 -11 -14   68.37    5.61
   0 -11 -14   73.19    8.23
   0 -11 -14   89.87   10.71
   0  11  14   96.71   11.07
   0  11  14   86.67    6.92
   0 -11 -15   27.32    8.20
   0 -11 -15   24.48    4.54
   0 -11 -15   18.41    5.75
   0  11  15   29.20    8.62
   0  11  15   14.94    4.40
   0 -11 -16   -1.53    6.46
   0 -11 -16   -0.32    3.19
   0 -11 -16    3.62    3.09
   0 -11 -16    7.88    5.07
   0  11  16   -4.43    6.95
   0  11  16    0.04    3.51
   0 -11 -17  132.41   13.55
   0 -11 -17   94.19    6.49
   0 -11 -17  101.93    6.49
   0 -11 -17   96.29   10.08
   0  11  17  168.66   14.26
   0 -11 -18    1.92    7.13
   0 -11 -18    4.65    3.33
   0 -11 -18    5.78    3.19
   0 -11 -18    0.14    5.07
   0  11  18    7.06    7.95
   0 -11 -19   12.45    7.95
   0 -11 -19    5.36    3.48
   0 -11 -19    7.91    3.44
   0 -11 -19    5.64    5.96
   0  11  19   13.13    8.62
   0 -11 -20  130.74   14.58
   0 -11 -20   77.24    5.96
   0 -11 -20   75.18    5.46
   0 -11 -20   85.57   10.64
   0  11  20  131.02   13.62
   0 -11 -21   13.30    8.66
   0 -11 -21    5.68    3.44
   0 -11 -21    5.14    2.87
   0 -11 -21    7.81    6.21
   0  11  21    4.47    8.62
   0 -11 -22    8.76    8.48
   0 -11 -22   13.80    3.69
   0 -11 -22   13.09    3.12
   0 -11 -22   18.98    7.34
   0  11  22    4.36    8.94
   0 -11 -23   -0.92    8.34
   0 -11 -23    4.26    2.98
   0 -11 -23    5.46    2.94
   0 -11 -23   -1.42    6.07
   0  11  23    9.22    9.08
   0 -11 -24   -0.50    2.45
   0 -11 -24    1.31    6.53
   0  11  24    5.61    8.30
   0 -11 -25   -0.11    9.05
   0 -11 -25    1.81    6.56
   0  11  25    6.49    9.19
   0 -11 -26   -4.26    8.91
   0 -11 -26   -8.16    5.25
   0 -11 -27   29.98   12.03
   0 -11 -27   14.19    8.20
   0  11  27   27.07   11.18
   0 -11 -28    1.53   10.15
   0 -11 -28   -2.20    6.92
   0  11  28   16.67   10.57
   0 -11 -29   12.81   11.03
   0 -11 -29    6.17    7.84
   0  11  29    7.20   10.96
   0 -11 -30    6.63   11.07
   0 -11 -30   -0.85    7.49
   0  11  30    9.61   11.14
   0 -11 -31    5.04   11.18
   0 -11 -31    2.41    8.09
   0  11  31   23.17   12.10
   0 -11 -32   -2.06   10.57
   0 -11 -32    9.37    8.69
   0  11  32   -5.04   10.89
   0 -12  41    1.21    8.48
   0 -12  41  -11.35    8.23
   0  12 -41   -1.14    5.89
   0  12 -41   -1.60    9.58
   0 -12  40   14.44    9.69
   0  12 -40    7.06    6.28
   0  12 -40    8.94   10.18
   0 -12  39   15.86    8.91
   0 -12  39   19.48    9.54
   0  12 -39   10.93    6.49
   0  12 -39    7.59    9.65
   0 -12  38   14.05    8.51
   0  12 -38    2.98    6.24
   0  12 -38   16.99   10.22
   0 -12  37    6.10    7.98
   0 -12  37   -4.33    6.92
   0  12 -37   -1.67    6.56
   0  12 -37   -7.81    7.98
   0 -12  36   53.00   10.54
   0 -12  36   68.93   10.50
   0  12 -36   61.63    9.54
   0  12 -36   82.17   12.95
   0 -12  35   53.71   10.36
   0 -12  35   40.34    9.19
   0  12 -35   41.37    8.41
   0  12 -35   56.13   11.49
   0 -12  34    2.52    7.13
   0 -12  34    4.54    7.02
   0  12 -34   -2.48    6.10
   0  12 -34    6.71    8.27
   0 -12  33   -3.19    6.81
   0 -12  33   -6.95    6.17
   0  12 -33    0.78    5.89
   0  12 -33    5.18    7.63
   0 -12  32  -11.85    6.46
   0 -12  32   -1.95    6.49
   0  12 -32    2.34    5.92
   0  12 -32   -5.61    6.46
   0 -12  31   63.04   10.25
   0 -12  31   68.79    9.61
   0  12 -31   98.20   10.68
   0  12 -31  105.65   12.70
   0 -12  30    3.51    6.28
   0 -12  30   -6.07    5.36
   0  12 -30    2.13    5.46
   0  12 -30   -1.81    6.39
   0 -12  29    4.86    6.92
   0 -12  29   -2.34    5.57
   0  12 -29    1.60    5.25
   0  12 -29    4.75    6.74
   0 -12  28   -1.14    6.00
   0 -12  28  -10.86    4.58
   0  12 -28   -1.06    4.93
   0  12 -28   -5.18    5.82
   0 -12  27   11.67    6.42
   0 -12  27    9.54    6.07
   0  12 -27   15.93    6.21
   0  12 -27   10.18    6.53
   0 -12  26   62.26    9.05
   0 -12  26   85.93    9.30
   0  12 -26  131.41   11.74
   0  12 -26   60.60    8.69
   0  12 -26  101.82   10.64
   0 -12  25   -4.54    4.61
   0 -12  25   -1.38    4.58
   0 -12  25    0.64    4.47
   0  12 -25   -5.14    6.21
   0  12 -25   -3.69    4.83
   0  12 -25   -1.92    5.29
   0  12 -25   -3.73    4.75
   0 -12  24   38.32    7.91
   0 -12  24   47.72    7.02
   0 -12  24   57.12    7.63
   0  12 -24   49.49    8.16
   0  12 -24   39.35    7.56
   0  12 -24   48.11    7.59
   0  12 -24   49.67    7.52
   0 -12  23   51.12    8.30
   0 -12  23   50.98    6.85
   0 -12  23   68.26    8.16
   0  12 -23   57.37    8.41
   0  12 -23   73.19    8.41
   0  12 -23   67.59    8.09
   0 -12  22   11.18    6.03
   0 -12  22   16.67    5.29
   0 -12  22   19.73    6.28
   0  12 -22    4.29    6.39
   0  12 -22   15.50    5.78
   0  12 -22   24.27    5.71
   0  12 -22   21.96    6.32
   0 -12  21   -1.49    5.00
   0 -12  21   -4.86    3.97
   0 -12  21   -2.31    4.04
   0  12 -21    1.31    5.22
   0  12 -21   -0.89    4.68
   0  12 -21   -0.67    4.08
   0  12 -21    9.72    4.58
   0 -12  20   59.00    9.65
   0 -12  20  110.48    8.41
   0 -12  20   98.27    7.70
   0  12 -20  133.36   10.25
   0  12 -20   96.11    9.01
   0  12 -20  117.40    8.48
   0  12 -20  117.82    8.30
   0 -12  19   43.04    8.44
   0 -12  19   43.67    5.96
   0 -12  19   49.99    5.96
   0  12 -19   47.65    7.88
   0  12 -19   49.60    6.10
   0 -12  18   15.97    6.03
   0 -12  18   22.10    4.97
   0 -12  18   26.47    4.58
   0  12 -18   32.39    6.74
   0  12 -18   28.21    8.83
   0  12 -18   18.16    6.35
   0  12 -18   34.09    5.22
   0 -12  17    0.64    4.97
   0 -12  17   -2.02    3.48
   0 -12  17    7.24    4.79
   0 -12  17    9.76    3.55
   0  12 -17    2.66    4.83
   0  12 -17   48.29   11.18
   0  12 -17    0.18    4.33
   0  12 -17    5.82    3.51
   0 -12  16   32.29    6.78
   0 -12  16   34.41    5.14
   0 -12  16   39.77    6.60
   0 -12  16   42.57    5.22
   0  12 -16   47.26    7.02
   0  12 -16   16.96    8.27
   0  12 -16   36.83    6.88
   0  12 -16   44.03    5.36
   0 -12  15  366.24   13.91
   0 -12  15  406.48   11.14
   0 -12  15  426.41   14.69
   0 -12  15  437.63   10.04
   0  12 -15  458.31   15.01
   0  12 -15   82.63    9.08
   0  12 -15  418.50   14.90
   0  12 -15  428.33    9.93
   0  12 -15  445.93   10.04
   0 -12  14  134.60    9.61
   0 -12  14  155.71    7.59
   0 -12  14  176.61    9.97
   0  12 -14  180.55   10.43
   0  12 -14   44.24    5.36
   0  12 -14  146.42    9.37
   0  12 -14  167.71    6.46
   0  12 -14  161.43    6.32
   0 -12  13   98.42    8.69
   0 -12  13  119.21    6.95
   0 -12  13  121.69    8.76
   0  12 -13  132.19    9.69
   0  12 -13  109.27    7.24
   0  12 -13  108.85    8.37
   0  12 -13  110.87    5.18
   0  12 -13  114.52    5.29
   0 -12  12   14.23    5.53
   0 -12  12   20.79    4.19
   0 -12  12   19.48    5.22
   0  12 -12   17.46    5.61
   0  12 -12   20.12    4.29
   0  12 -12   12.84    4.65
   0  12 -12   15.68    2.70
   0  12 -12   14.69    2.66
   0 -12  11    2.70    4.83
   0 -12  11    6.49    3.37
   0 -12  11   -4.33    3.69
   0  12 -11    4.29    4.72
   0  12 -11    0.82    3.37
   0  12 -11    5.32    4.29
   0  12 -11   -2.09    1.81
   0 -12  10  467.57   14.94
   0 -12  10  547.64   11.89
   0 -12  10  441.39   14.08
   0  12 -10  558.57   15.82
   0  12 -10  559.03   11.99
   0  12 -10  470.41   15.15
   0 -12   9  259.63   11.81
   0 -12   9  262.22   11.32
   0 -12   9  272.79    9.05
   0 -12   9  244.27   11.03
   0  12  -9  280.53   12.03
   0  12  -9  268.64    8.98
   0  12  -9  209.82   10.43
   0 -12   8  324.91   12.81
   0 -12   8  336.76   12.49
   0 -12   8  180.66    8.91
   0 -12   8  339.67   12.59
   0  12  -8  345.84   13.02
   0  12  -8  363.62    9.97
   0  12  -8  286.49   11.78
   0 -12   7   11.46    5.32
   0 -12   7    6.21    4.33
   0 -12   7   -5.25    4.15
   0 -12   7   13.13    4.72
   0  12  -7   12.35    3.83
   0  12  -7   11.14    4.68
   0 -12   6  381.85   13.73
   0 -12   6  320.87   12.17
   0 -12   6   42.68    5.53
   0 -12   6  354.11   12.67
   0  12  -6  381.64   10.36
   0  12  -6  319.59   12.13
   0 -12   5  234.65   11.39
   0 -12   5  195.34   10.15
   0 -12   5  126.02    7.10
   0 -12   5  226.42   10.40
   0  12  -5  232.49    8.76
   0  12  -5  203.36   10.22
   0 -12   4   -2.31    4.43
   0 -12   4   -1.38    3.83
   0 -12   4    9.97    3.76
   0 -12   4    6.24    3.48
   0  12  -4    0.18    3.23
   0  12  -4    3.09    4.04
   0 -12   3   15.68    5.61
   0 -12   3    2.41    4.33
   0 -12   3   11.89    4.12
   0 -12   3    9.58    4.79
   0  12  -3    8.94    3.90
   0  12  -3   10.54    4.47
   0 -12   2   49.81    7.84
   0 -12   2   32.50    6.14
   0 -12   2   45.66    5.85
   0  12  -2   37.15    5.29
   0  12  -2   27.07    5.53
   0 -12   1  285.25   12.77
   0 -12   1  218.62   10.71
   0 -12   1  253.10   10.04
   0 -12   1  217.16    4.75
   0  12  -1  236.18    9.69
   0  12  -1  237.14   10.68
   0 -12   0   58.89    8.27
   0 -12   0   59.04    7.77
   0 -12   0   63.86    7.06
   0 -12   0   54.74    7.84
   0 -12   0   54.92    3.62
   0 -12   0   63.12    3.76
   0  12   0   42.61    7.49
   0  12   0   48.50    6.17
   0  12   0   47.26    6.39
   0 -12  -1  876.88   20.79
   0 -12  -1  626.83   17.21
   0 -12  -1  705.34   16.18
   0 -12  -1  622.82   15.86
   0 -12  -1  594.08    9.65
   0 -12  -1  667.03   10.08
   0  12   1  686.65   18.56
   0  12   1  648.12   15.43
   0  12   1  633.04   16.14
   0 -12  -2  220.92   11.39
   0 -12  -2  247.46   10.93
   0 -12  -2  208.79    9.69
   0 -12  -2  189.17    6.53
   0 -12  -2  211.45    6.85
   0  12   2  231.39   12.24
   0  12   2  234.02   10.71
   0  12   2  190.70    9.65
   0 -12  -3  179.31   10.50
   0 -12  -3  189.45   10.11
   0 -12  -3  162.21    8.69
   0 -12  -3  146.31    6.32
   0 -12  -3  183.14    6.99
   0  12   3  199.35   11.67
   0  12   3  202.58   10.36
   0  12   3  168.63    9.15
   0 -12  -4   44.06    7.38
   0 -12  -4   63.26    7.88
   0 -12  -4   51.83    6.21
   0 -12  -4   41.47    4.61
   0 -12  -4   60.88    5.39
   0  12   4   61.45    8.69
   0  12   4   52.05    6.63
   0 -12  -5   82.77    8.94
   0 -12  -5   71.70    8.37
   0 -12  -5   58.22    6.14
   0 -12  -5   51.62    5.22
   0 -12  -5   65.39    5.89
   0  12   5   62.16   10.29
   0  12   5   77.06    8.48
   0  12   5   64.46    7.02
   0 -12  -6  800.21   19.73
   0 -12  -6  900.12   20.44
   0 -12  -6  738.52   16.82
   0 -12  -6  617.82   13.55
   0 -12  -6  775.66   15.04
   0  12   6  897.53   22.88
   0  12   6  756.79   17.38
   0 -12  -7 1161.92   23.77
   0 -12  -7 1295.95   24.62
   0 -12  -7 1029.19   19.48
   0 -12  -7  918.75   16.89
   0 -12  -7 1075.81   18.24
   0  12   7 1242.31   26.32
   0  12   7 1079.53   20.36
   0 -12  -8   -0.75    5.11
   0 -12  -8    2.66    5.11
   0 -12  -8    4.33    3.80
   0 -12  -8    1.70    3.48
   0 -12  -8   -5.36    3.48
   0  12   8   -2.80    5.82
   0  12   8    0.43    3.80
   0 -12  -9  119.70   11.92
   0 -12  -9  105.34    7.63
   0 -12  -9  108.42    7.98
   0 -12  -9  123.50    8.44
   0  12   9  154.40   12.06
   0  12   9  118.96    8.09
   0 -12 -10   82.77   10.04
   0 -12 -10   73.97    6.56
   0 -12 -10   57.08    6.92
   0 -12 -10   68.12    7.70
   0  12  10   91.11   11.18
   0  12  10   69.79    7.06
   0 -12 -11   14.76    6.67
   0 -12 -11    8.91    3.69
   0 -12 -11   10.89    4.61
   0 -12 -11    6.74    4.86
   0  12  11    9.12    6.63
   0  12  11    8.34    4.29
   0 -12 -12    0.50    5.85
   0 -12 -12    5.07    3.37
   0 -12 -12   -0.11    4.26
   0 -12 -12   -0.92    4.29
   0  12  12   -2.34    6.42
   0  12  12    2.31    3.58
   0 -12 -13   31.22    8.05
   0 -12 -13   29.09    5.04
   0 -12 -13   22.99    6.00
   0 -12 -13   33.28    6.67
   0  12  13   35.16    8.73
   0  12  13   32.00    5.39
   0 -12 -14  167.10   13.59
   0 -12 -14  124.07    7.49
   0 -12 -14  131.16   12.95
   0  12  14  170.40   13.48
   0  12  14  143.37    8.44
   0 -12 -15  214.36   15.11
   0 -12 -15  159.62    8.27
   0 -12 -15  161.43   11.21
   0  12  15  220.92   14.94
   0  12  15  185.27    9.19
   0 -12 -16    0.43    6.78
   0 -12 -16    4.90    3.51
   0 -12 -16    5.18    5.29
   0  12  16   -2.13    6.71
   0  12  16    0.89    3.80
   0 -12 -17   54.39   10.54
   0 -12 -17   25.51    4.93
   0 -12 -17   32.21    5.14
   0 -12 -17   28.52    7.63
   0  12  17   43.00    9.93
   0  12  17   29.55    5.36
   0 -12 -18   25.90    8.87
   0 -12 -18   21.00    4.65
   0 -12 -18   20.68    4.33
   0 -12 -18    8.69    6.60
   0  12  18   24.62    9.33
   0 -12 -19  437.91   20.79
   0 -12 -19  289.75   10.29
   0 -12 -19  264.99    9.54
   0 -12 -19  295.22   15.82
   0  12  19  433.19   20.47
   0 -12 -20   -0.50    8.02
   0 -12 -20   -3.26    3.16
   0 -12 -20   -1.88    2.77
   0 -12 -20    4.22    5.71
   0  12  20   -4.29    8.02
   0 -12 -21   -1.06    8.34
   0 -12 -21   -5.57    3.09
   0 -12 -21   -0.71    3.16
   0 -12 -21    0.85    6.10
   0  12  21    1.38    8.55
   0 -12 -22   67.30   12.95
   0 -12 -22   53.71    5.78
   0 -12 -22   47.40    5.14
   0 -12 -22   69.47   10.75
   0  12  22   87.10   13.91
   0 -12 -23    0.71    3.05
   0 -12 -23   -0.35    2.84
   0 -12 -23   -2.66    6.07
   0  12  23    2.98    9.19
   0 -12 -24   41.12   11.64
   0 -12 -24   27.35    3.90
   0 -12 -24   25.19    3.83
   0 -12 -24   16.14    8.02
   0  12  24   40.27   11.89
   0 -12 -25   -3.37    8.80
   0 -12 -25   -6.24    6.00
   0  12  25    0.64   10.04
   0 -12 -26   61.73   13.52
   0 -12 -26   41.15   12.84
   0  12  26   50.31   13.45
   0 -12 -27    1.17    9.79
   0 -12 -27   -0.67    7.24
   0  12  27    6.10   10.43
   0 -12 -28    5.89   10.64
   0 -12 -28   11.67    8.55
   0  12  28   19.19   11.42
   0 -12 -29   14.51   11.78
   0 -12 -29    7.81    8.59
   0  12  29   -6.53   10.11
   0 -12 -30   18.27   11.74
   0 -12 -30   10.11    8.87
   0  12  30   14.87   12.10
   0  12  31    7.06   11.07
   0 -13  41    2.16    8.98
   0 -13  41  -13.38    8.20
   0  13 -41   -6.67    6.03
   0  13 -41   13.45   10.61
   0 -13  40   11.18    9.19
   0  13 -40    7.52    6.53
   0  13 -40   19.69   10.71
   0 -13  39    6.49    8.44
   0 -13  39   -4.75    7.56
   0  13 -39    3.16    6.71
   0  13 -39    6.63    9.79
   0 -13  38    2.77    8.44
   0 -13  38   -5.04    8.02
   0  13 -38    3.09    6.49
   0  13 -38    1.74    9.86
   0 -13  37   43.96   10.86
   0 -13  37   44.67   10.43
   0  13 -37   49.71    9.15
   0  13 -37   53.29   11.64
   0 -13  36    0.11    7.41
   0 -13  36    0.18    7.10
   0  13 -36    0.35    6.53
   0  13 -36    4.19    8.55
   0 -13  35   -1.70    7.41
   0 -13  35   -6.63    6.42
   0  13 -35    2.16    6.17
   0  13 -35    0.85    7.56
   0 -13  34   21.11    8.55
   0 -13  34   20.90    8.05
   0  13 -34   25.54    7.77
   0  13 -34   16.53    8.73
   0 -13  33   -1.35    6.71
   0 -13  33   -5.75    6.24
   0  13 -33   -4.90    5.39
   0  13 -33  -13.45    6.42
   0 -13  32    2.20    7.10
   0 -13  32   -1.60    6.46
   0  13 -32    7.88    6.49
   0  13 -32    6.35    7.81
   0 -13  31   65.63   10.82
   0 -13  31  101.82   11.81
   0  13 -31   98.35   10.68
   0  13 -31  122.72   13.09
   0 -13  30    2.48    6.71
   0 -13  30   -4.51    5.39
   0  13 -30    4.54    5.71
   0  13 -30    1.70    6.71
   0 -13  29   67.73   10.08
   0 -13  29   85.43   10.29
   0  13 -29   68.01    9.54
   0  13 -29  112.01   12.10
   0 -13  28   41.76    8.69
   0 -13  28   53.00    8.20
   0  13 -28   43.57    8.44
   0  13 -28   64.00    9.37
   0 -13  27   19.90    7.56
   0 -13  27   21.89    6.21
   0  13 -27   21.93    6.92
   0  13 -27   34.34    7.66
   0 -13  26   21.32    7.41
   0 -13  26   23.63    6.28
   0  13 -26   23.45    7.56
   0  13 -26   28.70    7.20
   0  13 -26   31.93    8.09
   0 -13  25   -6.99    5.11
   0 -13  25   -2.27    4.65
   0  13 -25   -5.22    6.07
   0  13 -25   -2.80    4.75
   0  13 -25   -4.68    5.00
   0  13 -25    3.65    5.53
   0 -13  24    5.53    5.78
   0 -13  24   -1.38    4.36
   0  13 -24   -3.87    5.18
   0  13 -24   -2.59    4.83
   0  13 -24    1.38    5.07
   0 -13  23   52.12    8.76
   0 -13  23   57.65    7.24
   0  13 -23   50.45    8.37
   0  13 -23   60.28    7.84
   0  13 -23   73.40    8.41
   0 -13  22    1.17    5.29
   0 -13  22   -2.80    4.36
   0  13 -22   -5.61    5.89
   0  13 -22    1.10    4.83
   0  13 -22    3.30    4.51
   0  13 -22    1.03    4.51
   0 -13  21  117.04   10.29
   0 -13  21  150.22    9.54
   0  13 -21  121.87   14.26
   0  13 -21  141.66   10.54
   0  13 -21  178.53    9.76
   0  13 -21  168.06    9.47
   0 -13  20   13.30    6.21
   0 -13  20   26.82    5.64
   0  13 -20   16.67   10.25
   0  13 -20   13.59    5.50
   0  13 -20   27.11    5.32
   0  13 -20   24.13    5.18
   0 -13  19  250.69   13.38
   0 -13  19  312.85   11.46
   0  13 -19  127.47   12.63
   0  13 -19  219.82   11.89
   0  13 -19  305.50   10.71
   0  13 -19  316.47   10.79
   0 -13  18   28.99    7.17
   0 -13  18   32.68    5.78
   0  13 -18   14.23    8.51
   0  13 -18   24.34    6.39
   0  13 -18   31.08    4.97
   0  13 -18   35.73    5.14
   0 -13  17  519.19   13.16
   0  13 -17  119.70   10.93
   0  13 -17  483.61   16.96
   0  13 -17  512.87   11.78
   0  13 -17  525.40   11.89
   0 -13  16   17.31    6.17
   0 -13  16   27.11    5.07
   0  13 -16   27.82    6.21
   0  13 -16   28.67    4.19
   0  13 -16   35.41    4.54
   0 -13  15  164.16   10.96
   0 -13  15  191.19    8.76
   0  13 -15  202.19   12.77
   0  13 -15  147.20    8.73
   0  13 -15  140.78   10.96
   0  13 -15  163.38    6.56
   0  13 -15  184.42    6.88
   0 -13  14  233.02   12.28
   0 -13  14  295.07    9.97
   0  13 -14  310.65   13.41
   0  13 -14  300.04   10.54
   0  13 -14  262.26    7.13
   0 -13  13   21.15    6.53
   0 -13  13   32.14    4.97
   0  13 -13   37.64    7.24
   0  13 -13   34.73    5.29
   0  13 -13   21.18    6.56
   0  13 -13   28.45    3.55
   0  13 -13   32.75    3.41
   0 -13  12   68.69    8.76
   0 -13  12   89.44    6.74
   0 -13  12   86.46   13.62
   0  13 -12   89.69    9.26
   0  13 -12   98.35    7.20
   0  13 -12   85.79    8.69
   0 -13  11  500.78   16.21
   0 -13  11  546.54   12.31
   0 -13  11  495.63   16.00
   0  13 -11  603.10   17.28
   0  13 -11  557.90   12.49
   0  13 -11  501.49   16.39
   0 -13  10   -6.78    4.26
   0 -13  10    2.63    4.22
   0 -13  10    5.53    3.37
   0 -13  10    0.14    3.83
   0  13 -10    0.43    4.72
   0  13 -10   -1.28    3.30
   0  13 -10    0.96    4.01
   0 -13   9   85.50    8.76
   0 -13   9  104.77    8.91
   0 -13   9  104.41    7.52
   0 -13   9   81.78    7.81
   0  13  -9  100.26    8.80
   0  13  -9  100.01    6.74
   0  13  -9   80.54    8.12
   0 -13   8   13.80    5.68
   0 -13   8   19.23    5.43
   0 -13   8   -2.52    5.22
   0 -13   8   16.04    5.04
   0  13  -8   13.73    4.12
   0  13  -8    7.91    4.40
   0 -13   7  392.18   14.58
   0 -13   7  384.16   13.77
   0 -13   7  106.04    9.33
   0 -13   7  399.56   13.98
   0  13  -7  424.68   11.49
   0  13  -7  354.93   13.38
   0 -13   6   23.63    6.35
   0 -13   6   33.24    6.46
   0 -13   6   -8.55    3.12
   0 -13   6   32.21    5.92
   0  13  -6   25.40    4.90
   0  13  -6   23.59    5.25
   0 -13   5  349.64   14.12
   0 -13   5  293.23   12.38
   0 -13   5  178.78    8.55
   0 -13   5  318.88   12.28
   0  13  -5  335.16   10.86
   0  13  -5  302.77   12.70
   0 -13   4   99.98    9.69
   0 -13   4   73.76    7.95
   0 -13   4   94.83    7.38
   0 -13   4  108.07    8.23
   0  13  -4  103.99    7.52
   0  13  -4   82.31    7.98
   0 -13   3  167.71   11.28
   0 -13   3  123.75    9.30
   0 -13   3  119.85    8.02
   0 -13   3  114.31    8.41
   0  13  -3  128.61    8.27
   0  13  -3  120.70    9.05
   0 -13   2  525.68   17.14
   0 -13   2  387.71   14.19
   0 -13   2  432.76   12.81
   0 -13   2  384.51   13.27
   0  13  -2  449.01   12.88
   0  13  -2  390.72   13.69
   0 -13   1  707.08   19.51
   0 -13   1  504.29   15.93
   0 -13   1  533.13   14.37
   0 -13   1  507.80   15.15
   0  13  -1  564.71   14.55
   0  13  -1  469.06   14.72
   0 -13   0  117.65   10.47
   0 -13   0   94.73    9.97
   0 -13   0   87.17    7.88
   0 -13   0   73.65    7.34
   0 -13   0   76.14    4.12
   0 -13   0   78.51    4.08
   0  13   0   95.54    8.23
   0  13   0   77.91    7.73
   0 -13  -1    4.01    6.39
   0 -13  -1    2.84    4.15
   0 -13  -1    1.81    3.69
   0 -13  -1   -0.53    2.24
   0 -13  -1    2.73    2.66
   0  13   1    6.24    6.49
   0  13   1   -2.24    4.26
   0  13   1    1.53    4.22
   0 -13  -2    8.66    6.81
   0 -13  -2   -3.51    3.90
   0 -13  -2    2.80    3.87
   0 -13  -2    0.50    2.55
   0 -13  -2   -1.24    2.48
   0  13   2    2.73    6.49
   0  13   2   -8.87    4.12
   0  13   2   -0.21    4.15
   0 -13  -3  263.21   12.06
   0 -13  -3  241.32   10.79
   0 -13  -3  207.41    7.52
   0 -13  -3  248.21    8.05
   0  13   3  272.72   13.84
   0  13   3  268.50   11.96
   0  13   3  232.03   11.25
   0 -13  -4  249.45   12.13
   0 -13  -4  295.32   12.67
   0 -13  -4  220.57   10.40
   0 -13  -4  180.37    7.70
   0 -13  -4  229.83    8.48
   0  13   4  255.83   13.87
   0  13   4  267.22   12.17
   0  13   4  222.84   11.00
   0 -13  -5  134.71   10.08
   0 -13  -5  142.45   10.32
   0 -13  -5  121.73    8.12
   0 -13  -5  103.45    6.60
   0 -13  -5  116.44    7.10
   0  13   5  153.05   11.99
   0  13   5  135.39    9.76
   0  13   5  122.97    8.55
   0 -13  -6  346.84   14.48
   0 -13  -6  409.24   14.83
   0 -13  -6  337.15   12.20
   0 -13  -6  297.38   10.11
   0 -13  -6  349.64   10.82
   0  13   6  420.31   16.92
   0  13   6  377.28   13.41
   0 -13  -7   67.73   10.64
   0 -13  -7   52.58    6.56
   0 -13  -7   43.39    5.68
   0 -13  -7   48.53    6.03
   0  13   7   52.12    9.44
   0  13   7   46.41    6.67
   0 -13  -8  228.23   13.13
   0 -13  -8  195.38    9.90
   0 -13  -8  183.25    9.26
   0 -13  -8  177.75    9.15
   0  13   8  234.33   14.55
   0  13   8  177.21    9.90
   0 -13  -9    4.26    5.57
   0 -13  -9    0.46    4.01
   0 -13  -9    1.56    3.69
   0 -13  -9    2.77    4.29
   0  13   9   -0.60    6.28
   0  13   9   -0.25    4.15
   0 -13 -10   26.72    7.56
   0 -13 -10   24.27    5.64
   0  13  10   40.98    9.08
   0  13  10   32.36    6.10
   0 -13 -11    0.57    5.89
   0 -13 -11   -0.64    4.15
   0 -13 -11    4.68    5.18
   0  13  11    6.03    7.38
   0  13  11    0.18    4.04
   0 -13 -12   52.86    9.61
   0 -13 -12   40.48    7.10
   0 -13 -12   59.39    8.20
   0  13  12   53.71   10.22
   0  13  12   39.77    6.21
   0 -13 -13   47.29    9.19
   0 -13 -13   61.66    8.23
   0 -13 -13   48.00    7.27
   0  13  13   45.84    9.86
   0  13  13   45.48    6.53
   0 -13 -14    4.75    6.67
   0 -13 -14    9.90    4.22
   0 -13 -14   -1.56    4.47
   0  13  14    8.12    7.84
   0  13  14    3.97    4.36
   0 -13 -15  184.38   14.97
   0 -13 -15  154.44    8.87
   0 -13 -15  131.84   10.61
   0  13  15  215.67   15.50
   0  13  15  157.81    9.22
   0 -13 -16   -6.67    7.52
   0 -13 -16   20.12    4.54
   0 -13 -16   12.49    6.32
   0  13  16   12.88    8.55
   0  13  16   13.23    4.83
   0 -13 -17  113.81   13.80
   0 -13 -17   53.50    6.63
   0 -13 -17   67.59    6.35
   0 -13 -17   64.36    9.58
   0  13  17  105.90   13.73
   0  13  17   70.99    7.38
   0 -13 -18   56.77   11.07
   0 -13 -18   38.78    6.00
   0 -13 -18   41.51    5.75
   0 -13 -18   45.06    9.01
   0  13  18   51.90   11.78
   0 -13 -19    2.87    8.09
   0 -13 -19    3.73    3.76
   0 -13 -19    8.44    3.65
   0 -13 -19    5.39    6.35
   0  13  19    7.10    8.73
   0 -13 -20  127.15   16.11
   0 -13 -20   51.51    6.35
   0 -13 -20   50.56    5.85
   0 -13 -20   69.22   10.32
   0  13  20  107.78   14.69
   0 -13 -21   24.59   10.50
   0 -13 -21    4.90    4.19
   0 -13 -21    8.37    3.69
   0 -13 -21    8.66    6.60
   0  13  21    7.63    9.58
   0 -13 -22   -5.39   10.08
   0 -13 -22    1.06    3.12
   0 -13 -22   -3.02    2.94
   0 -13 -22    1.42    6.28
   0  13  22    4.22    8.94
   0 -13 -23   43.50   11.92
   0 -13 -23   23.88    4.47
   0 -13 -23   22.07    4.33
   0 -13 -23   32.46    9.05
   0 -13 -24   14.23   10.57
   0 -13 -24    9.76    3.65
   0 -13 -24    8.44    3.33
   0 -13 -24   14.05    8.73
   0  13  24   22.32   11.46
   0 -13 -25   17.60   11.18
   0  13  25   17.17   11.35
   0 -13 -26   67.98   14.40
   0 -13 -26   31.11   10.22
   0  13  26   67.69   14.51
   0 -13 -27   30.62   12.10
   0 -13 -27   27.99   10.29
   0  13  27   43.53   13.38
   0 -13 -28   19.62   12.28
   0 -13 -28    7.91    8.41
   0  13  28   15.97   11.74
   0 -13 -29   10.71   11.92
   0 -13 -29    0.85    8.23
   0  13  29  -11.53    9.83
   0 -14  41    6.07    9.44
   0 -14  41   -1.56    8.83
   0 -14  40   12.06    9.65
   0 -14  40    9.33    8.41
   0  14 -40    3.73    7.13
   0  14 -40   -3.90    9.26
   0 -14  39   -6.00    8.27
   0 -14  39    0.32    7.98
   0  14 -39   -6.53    6.46
   0  14 -39   -6.92    8.76
   0 -14  38   -0.21    7.77
   0 -14  38    6.03    8.02
   0  14 -38    4.26    6.78
   0 -14  37   -0.32    7.56
   0  14 -37    0.00    6.81
   0  14 -37   -2.48    8.12
   0 -14  36    2.45    7.24
   0 -14  36   -3.76    7.13
   0  14 -36    1.49    6.60
   0  14 -36    5.43    8.59
   0 -14  35   -7.20    6.99
   0 -14  35   -6.74    6.42
   0  14 -35    0.60    6.07
   0  14 -35   -8.23    7.38
   0 -14  34    0.39    7.10
   0 -14  34   -6.10    6.28
   0  14 -34    2.98    6.53
   0  14 -34   12.84    7.98
   0 -14  33   25.15    8.83
   0 -14  33   31.19    8.66
   0  14 -33   15.82    7.27
   0  14 -33   38.17    9.40
   0 -14  32   55.28   10.40
   0 -14  32   55.84    9.37
   0  14 -32   70.67   10.50
   0  14 -32   70.35   10.86
   0 -14  31  240.61   15.89
   0 -14  31  279.75   15.01
   0  14 -31  287.76   16.14
   0  14 -31  355.85   17.74
   0 -14  30   57.37   10.29
   0 -14  30  119.28   11.42
   0  14 -30  113.89   11.81
   0  14 -30  126.02   12.81
   0 -14  29    9.22    6.95
   0 -14  29   12.77    6.46
   0  14 -29    9.15    6.56
   0  14 -29   16.64    7.95
   0 -14  28   28.99    8.37
   0 -14  28   34.24    7.63
   0  14 -28   30.62    7.91
   0  14 -28   44.84    8.55
   0 -14  27   69.08   10.57
   0 -14  27   81.28    9.65
   0  14 -27   55.95    9.12
   0  14 -27   99.52   10.57
   0 -14  26   24.66    7.81
   0 -14  26   18.77    6.00
   0  14 -26  -39.31   13.45
   0  14 -26   18.38    6.78
   0  14 -26   37.57    7.52
   0  14 -26   29.20    7.02
   0 -14  25   84.65   10.15
   0 -14  25  104.87    9.58
   0  14 -25  104.73   11.28
   0  14 -25   84.79   10.29
   0  14 -25  131.91   10.61
   0  14 -25  132.97    9.97
   0 -14  24    1.99    6.21
   0 -14  24    2.06    5.18
   0  14 -24   -4.29    8.27
   0  14 -24    2.91    5.78
   0  14 -24    1.21    5.18
   0  14 -24    1.95    5.18
   0 -14  23   -2.84    5.50
   0 -14  23   -8.41    4.43
   0  14 -23  -21.29   13.62
   0  14 -23   -4.19    4.58
   0  14 -23   -2.87    4.75
   0  14 -23    0.21    4.61
   0 -14  22   -5.00    4.75
   0 -14  22   -6.21    4.40
   0  14 -22   71.88   17.31
   0  14 -22   -2.87    4.97
   0  14 -22   -2.98    4.47
   0  14 -22    1.56    4.33
   0 -14  21    3.23    5.50
   0 -14  21    3.05    4.79
   0  14 -21   18.34    9.58
   0  14 -21   -0.39    5.22
   0  14 -21    9.76    4.86
   0  14 -21    7.52    4.54
   0 -14  20  167.39   11.85
   0 -14  20  206.70   10.47
   0  14 -20  129.78   13.48
   0  14 -20  178.28   11.92
   0  14 -20  204.67    9.65
   0  14 -20  198.04    9.37
   0 -14  19   85.18    9.90
   0 -14  19  117.26    8.83
   0  14 -19  163.84   14.69
   0  14 -19  111.05   10.25
   0  14 -19  123.78    7.84
   0  14 -19  130.45    7.91
   0 -14  18   22.46    6.92
   0 -14  18   20.90    5.32
   0  14 -18   25.12    6.24
   0  14 -18   21.57    4.40
   0  14 -18   24.55    4.43
   0 -14  17    0.18    5.53
   0 -14  17    4.93    4.19
   0  14 -17    5.89    4.47
   0  14 -17    1.88    5.11
   0  14 -17    6.39    3.69
   0  14 -17    1.42    3.41
   0 -14  16   -4.33    5.25
   0 -14  16   -3.65    3.83
   0  14 -16   -4.93    4.47
   0  14 -16   -5.22    4.04
   0  14 -16   -3.97    2.80
   0  14 -16   -3.90    2.77
   0 -14  15    4.72    6.03
   0 -14  15   23.20    4.97
   0  14 -15   11.96    4.90
   0  14 -15   12.70    6.07
   0  14 -15   21.43    3.33
   0 -14  14  328.56   14.48
   0 -14  14  414.64   11.96
   0  14 -14  395.44   11.85
   0  14 -14  327.64   14.58
   0  14 -14  315.58    6.99
   0  14 -14  374.26    7.49
   0 -14  13    5.04    7.06
   0 -14  13    6.00    4.04
   0  14 -13    5.85    4.26
   0  14 -13    0.14    4.90
   0 -14  12  472.89   12.35
   0  14 -12  411.30   11.67
   0  14 -12  381.04   15.33
   0 -14  11    5.53    4.01
   0  14 -11    2.48    4.19
   0  14 -11    3.97    4.79
   0 -14  10  618.92   27.67
   0 -14  10  671.43   14.37
   0  14 -10  655.60   14.08
   0  14 -10  540.44   17.21
   0 -14   9  117.26   11.64
   0 -14   9   81.42    8.41
   0  14  -9  103.85    7.52
   0  14  -9   83.80    9.47
   0 -14   8   -4.54    5.78
   0  14  -8   -7.10    3.62
   0 -14   7  389.45   17.74
   0 -14   7   64.43    8.27
   0  14  -7  405.45   11.78
   0 -14   6    1.17    3.83
   0  14  -6   98.13    7.63
   0  14  -6   91.85    9.01
   0 -14   5    8.16    4.19
   0  14  -5   19.76    4.93
   0  14  -5   13.23    5.50
   0 -14   4   -7.20    6.14
   0 -14   4   -2.66    3.80
   0 -14   4    3.33    4.51
   0  14  -4    1.84    4.01
   0  14  -4   -0.46    4.40
   0 -14   3  359.79   15.61
   0 -14   3  289.33   11.25
   0 -14   3  275.70   12.28
   0  14  -3  323.78   11.64
   0  14  -3  256.08   11.96
   0 -14   2  274.11   13.98
   0 -14   2  219.11   10.57
   0 -14   2  204.14   10.54
   0  14  -2  227.38   10.29
   0  14  -2  205.81   11.35
   0 -14   1   50.06    8.69
   0 -14   1   49.81    6.92
   0 -14   1   38.17    6.24
   0  14  -1   40.45    6.24
   0  14  -1   45.98    7.70
   0 -14   0   11.49    6.81
   0 -14   0   13.77    5.43
   0 -14   0   11.89    5.00
   0 -14   0   19.94    2.94
   0 -14   0   17.74    2.77
   0  14   0   17.70    5.46
   0  14   0    9.01    5.32
   0 -14  -1  198.36   13.09
   0 -14  -1  132.72    9.97
   0 -14  -1  122.22    8.98
   0 -14  -1  123.85    5.39
   0  14   1  128.33   12.91
   0  14   1  116.65    9.26
   0 -14  -2  900.62   23.42
   0 -14  -2  657.63   17.56
   0 -14  -2  608.45   16.89
   0 -14  -2  573.47   10.75
   0 -14  -2  628.78   11.14
   0  14   2  715.81   21.04
   0  14   2  670.97   17.67
   0  14   2  592.06   17.28
   0 -14  -3   37.89    8.76
   0 -14  -3   35.48    6.92
   0 -14  -3   30.09    6.63
   0 -14  -3   31.11    5.89
   0 -14  -3   26.68    4.19
   0 -14  -3   25.44    4.29
   0  14   3   35.87    8.23
   0  14   3   31.86    6.42
   0  14   3   20.72    5.85
   0 -14  -4  123.00   10.40
   0 -14  -4  115.87    9.93
   0 -14  -4  105.94    8.66
   0 -14  -4   96.61    6.35
   0 -14  -4  107.43    6.53
   0  14   4  134.53   11.74
   0  14   4  115.23    9.44
   0  14   4  105.65    9.08
   0 -14  -5   -0.67    4.97
   0 -14  -5    0.21    4.83
   0 -14  -5   -1.95    3.51
   0 -14  -5    0.75    3.44
   0 -14  -5   -3.12    3.02
   0  14   5    0.00    5.92
   0  14   5   -2.98    4.22
   0 -14  -6   -1.14    6.03
   0 -14  -6    1.28    4.15
   0 -14  -6    2.66    3.62
   0 -14  -6    0.43    3.26
   0  14   6   -2.13    5.85
   0  14   6    3.02    4.15
   0 -14  -7   60.95    8.94
   0 -14  -7   49.67    6.67
   0 -14  -7   50.24    6.32
   0 -14  -7   60.14    6.71
   0  14   7   53.71    9.76
   0  14   7   48.36    7.17
   0 -14  -8    8.87    6.85
   0 -14  -8   16.89    5.18
   0 -14  -8   15.04    4.93
   0 -14  -8   13.23    4.65
   0  14   8   23.38    8.23
   0  14   8   14.19    5.32
   0 -14  -9  210.99   13.73
   0 -14  -9  189.88   10.11
   0 -14  -9  181.54    9.97
   0 -14  -9  205.03   10.57
   0  14   9  227.52   14.90
   0  14   9  193.21   10.68
   0 -14 -10    8.27    6.53
   0 -14 -10   10.93    4.36
   0 -14 -10   11.03    4.97
   0 -14 -10   17.53    5.50
   0  14  10   14.01    7.70
   0  14  10    5.61    4.68
   0 -14 -11   14.51    7.31
   0 -14 -11   13.30    4.83
   0 -14 -11    5.78    4.72
   0 -14 -11    9.86    5.78
   0  14  11    0.18    7.27
   0  14  11    5.89    4.58
   0 -14 -12   27.11    8.34
   0 -14 -12   37.64    6.17
   0 -14 -12   26.36    6.28
   0 -14 -12   25.51    6.85
   0  14  12   28.84    9.33
   0  14  12   31.43    6.28
   0 -14 -13   -4.72    6.07
   0 -14 -13    7.84    4.26
   0 -14 -13    2.31    5.57
   0  14  13    5.32    8.09
   0  14  13    2.84    4.40
   0 -14 -14   43.53   10.00
   0 -14 -14   47.72    6.71
   0 -14 -14   34.45    7.38
   0  14  14   37.39   10.32
   0  14  14   43.00    6.88
   0 -14 -15   -4.97    6.81
   0 -14 -15   -1.49    3.83
   0 -14 -15    2.48    5.18
   0  14  15   -0.18    7.88
   0  14  15   -0.82    4.12
   0 -14 -16  123.11   14.87
   0 -14 -16  104.16    8.02
   0 -14 -16  106.29   11.10
   0  14  16  157.59   15.29
   0  14  16  122.01    9.01
   0 -14 -17  236.50   17.17
   0 -14 -17  177.14   10.75
   0 -14 -17  178.28   13.09
   0  14  17  281.52   18.38
   0  14  17  193.00   10.36
   0 -14 -18   -9.47    7.10
   0 -14 -18   -1.03    3.69
   0 -14 -18   -0.64    6.00
   0  14  18    3.37    8.76
   0 -14 -19  137.02   16.28
   0 -14 -19   75.82    7.27
   0 -14 -19   59.64    6.46
   0 -14 -19   91.89   11.71
   0  14  19  135.99   16.50
   0 -14 -20   22.14   10.40
   0 -14 -20   17.31    4.79
   0 -14 -20   11.46    4.15
   0 -14 -20   16.53    7.45
   0  14  20   16.32   10.08
   0 -14 -21   65.63   13.59
   0 -14 -21   60.60    6.63
   0 -14 -21   47.19    5.68
   0 -14 -21   53.71   10.32
   0  14  21  104.13   23.56
   0 -14 -22   59.32   13.09
   0 -14 -22   42.50    5.82
   0 -14 -22   36.58    5.61
   0 -14 -22   45.02   10.22
   0  14  22   47.86   12.31
   0 -14 -23   39.27   11.89
   0 -14 -23   16.21    4.51
   0 -14 -23   29.91    7.10
   0 -14 -23   19.48    8.73
   0  14  23   25.33   12.17
   0 -14 -24   10.00   10.47
   0 -14 -24    9.22    3.83
   0 -14 -24   22.35    9.26
   0  14  24   19.65   11.49
   0 -14 -25    5.61   10.54
   0 -14 -25   -3.94    3.62
   0 -14 -25   -1.21    7.27
   0  14  25   -1.31   10.22
   0 -14 -26   88.23   16.00
   0 -14 -26   31.19    9.79
   0  14  26   64.29   14.08
   0 -14 -27    2.73   10.43
   0 -14 -27  -12.91    7.34
   0  14  27    9.86   10.93
   0 -14 -28   -7.91    9.61
   0 -14 -28   -0.75    7.91
   0  14  28    2.48   10.18
   0 -15  40    8.87    9.33
   0 -15  40    9.83    8.91
   0  15 -40   -1.10    6.85
   0  15 -40   17.70   10.43
   0 -15  39    1.74    8.76
   0 -15  39   -9.05    6.71
   0  15 -39   -0.67    6.07
   0  15 -39   -3.44    8.91
   0 -15  38    1.10    7.41
   0 -15  38    3.83    7.91
   0  15 -38   -2.16    6.56
   0  15 -38   -8.20    8.34
   0 -15  37   -1.77    7.70
   0 -15  37   -1.53    7.31
   0  15 -37    4.40    7.49
   0  15 -37   -2.77    8.27
   0 -15  36   -1.14    7.24
   0  15 -36   -2.77    6.42
   0  15 -36   -7.38    7.77
   0 -15  35    1.14    7.66
   0 -15  35   -4.86    6.85
   0  15 -35    3.33    6.92
   0  15 -35   -3.80    8.02
   0 -15  34    6.53    7.20
   0 -15  34   -8.94    6.21
   0  15 -34    0.28    6.35
   0  15 -34   -7.45    6.92
   0 -15  33    4.33    7.17
   0 -15  33    2.77    6.99
   0  15 -33   10.18    6.92
   0  15 -33    7.17    7.77
   0 -15  32    0.64    7.73
   0 -15  32   -1.56    6.99
   0  15 -32   -3.02    6.17
   0  15 -32   -5.89    6.56
   0 -15  31   21.43    8.69
   0 -15  31   34.80    8.16
   0  15 -31   40.52    8.98
   0  15 -31   28.21    8.34
   0 -15  30   26.15    9.26
   0 -15  30   10.71    6.81
   0  15 -30   15.08    7.63
   0  15 -30   19.41    8.09
   0 -15  29  163.38   12.13
   0  15 -29  135.67   12.88
   0  15 -29  181.76   13.45
   0 -15  28   14.55    7.81
   0 -15  28   18.27    7.95
   0  15 -28   10.50    6.81
   0  15 -28   18.13    7.06
   0 -15  27   77.06   10.96
   0 -15  27  125.91   10.82
   0  15 -27  109.81   11.18
   0  15 -27  155.89   13.23
   0 -15  26   75.21   10.75
   0 -15  26   96.89    9.83
   0  15 -26   52.01   17.74
   0  15 -26   97.32   10.61
   0  15 -26  126.98   10.75
   0  15 -26  122.19   10.00
   0 -15  25   48.18    9.12
   0 -15  25   75.75    9.30
   0  15 -25   74.36   16.60
   0  15 -25   41.01    8.48
   0  15 -25   79.93    9.30
   0  15 -25   67.23    9.12
   0 -15  24    1.24    6.07
   0 -15  24   -2.24    5.36
   0  15 -24   60.92   16.28
   0  15 -24    3.26    5.53
   0  15 -24    5.22    5.53
   0 -15  23   -6.17    5.71
   0 -15  23   -4.51    5.04
   0  15 -23   49.67   16.36
   0  15 -23   -3.69    5.50
   0  15 -23   -4.04    4.65
   0  15 -23   -3.30    4.43
   0 -15  22    3.51    6.17
   0 -15  22   -6.81    4.79
   0  15 -22   -2.98    5.32
   0  15 -22    2.98    4.65
   0  15 -22   12.20    4.79
   0 -15  21    0.18    5.64
   0 -15  21   -5.39    4.61
   0  15 -21  362.94   19.90
   0  15 -21   -5.82    5.29
   0  15 -21    3.76    4.36
   0  15 -21    3.69    4.26
   0 -15  20   22.00    7.59
   0 -15  20   27.57    6.07
   0  15 -20   33.85    7.73
   0  15 -20   30.55    5.36
   0  15 -20   34.91    5.32
   0 -15  19   47.04    8.87
   0 -15  19   52.05    6.81
   0  15 -19   28.28    6.07
   0  15 -19   49.78    8.59
   0  15 -19   57.30    6.24
   0  15 -19   60.17    6.21
   0 -15  18   57.58    9.26
   0 -15  18   78.66    8.02
   0  15 -18   60.21    7.41
   0  15 -18   52.76    8.37
   0  15 -18   67.98    6.10
   0  15 -18   78.09    6.21
   0 -15  17   28.88    7.66
   0 -15  17   41.19    6.17
   0  15 -17   33.31    6.35
   0  15 -17   42.29    8.02
   0  15 -17   40.73    5.04
   0  15 -17   43.35    5.11
   0 -15  16  217.94   13.06
   0 -15  16  294.43   11.10
   0  15 -16  280.21   11.03
   0  15 -16  202.69   12.13
   0  15 -16  224.05    6.88
   0 -15  15    7.59    6.56
   0 -15  15    8.98    4.75
   0  15 -15   15.50    5.18
   0  15 -15   19.26    6.56
   0  15 -15   19.55    2.98
   0 -15  14   63.29    9.65
   0 -15  14   87.95    7.84
   0  15 -14   76.49    7.95
   0  15 -14   70.89    9.86
   0 -15  13  471.58   17.53
   0 -15  13  588.69   14.16
   0  15 -13  539.80   13.59
   0  15 -13  466.89   17.49
   0 -15  12  471.40   17.49
   0 -15  12  542.85   13.59
   0  15 -12  477.96   12.88
   0  15 -12  419.25   16.53
   0 -15  11   40.69    8.41
   0 -15  11   67.73    7.10
   0  15 -11   42.47    5.89
   0  15 -11   38.03    7.59
   0 -15  10   35.41    7.66
   0 -15  10   74.47    7.49
   0  15 -10   45.20    5.96
   0  15 -10   36.68    7.27
   0 -15   9  144.50   11.28
   0 -15   9  104.87    9.40
   0  15  -9  149.61    8.83
   0  15  -9  147.45   10.96
   0 -15   8   91.00   10.64
   0 -15   8   20.12    6.63
   0  15  -8   88.31    7.91
   0  15  -8   83.20    9.15
   0 -15   7  471.86   17.28
   0 -15   7   86.89    9.58
   0  15  -7  480.55   13.20
   0  15  -7  407.75   15.57
   0 -15   6   17.60    7.06
   0  15  -6   16.96    5.07
   0  15  -6   21.75    5.78
   0 -15   5  151.21   11.78
   0 -15   5   70.64    7.70
   0  15  -5  144.33    8.91
   0  15  -5  116.23    9.33
   0 -15   4   13.77    7.27
   0 -15   4   27.50    6.10
   0  15  -4   11.74    5.11
   0  15  -4   21.64    6.35
   0 -15   3  299.08   15.01
   0 -15   3  292.31   12.17
   0  15  -3  263.04   11.25
   0  15  -3  226.14   12.38
   0 -15   2  130.95   11.92
   0 -15   2  125.91    9.76
   0  15  -2  122.61    9.19
   0  15  -2   92.70    9.15
   0 -15   1  342.22   16.46
   0 -15   1  304.69   12.88
   0  15  -1  241.89   12.52
   0 -15   0   46.76    9.12
   0 -15   0   45.16    7.27
   0 -15   0   21.18    2.91
   0 -15   0   28.84    3.30
   0  15   0   37.57    6.81
   0  15   0   24.23    6.35
   0 -15  -1   35.48    8.55
   0 -15  -1   37.22    7.10
   0 -15  -1   32.85    3.80
   0  15   1   27.14    6.24
   0  15   1   27.71    7.34
   0 -15  -2    0.21    7.20
   0 -15  -2    1.31    5.39
   0 -15  -2   -3.58    2.48
   0 -15  -2    0.89    2.55
   0  15   2   -8.05    5.39
   0  15   2   -0.46    4.75
   0 -15  -3   60.67   10.08
   0 -15  -3   57.23    8.30
   0 -15  -3   45.06    7.59
   0 -15  -3   37.61    4.75
   0 -15  -3   32.96    4.43
   0  15   3   33.99    8.48
   0  15   3   50.80    7.63
   0 -15  -4    1.74    6.95
   0 -15  -4    3.30    5.89
   0 -15  -4   -2.24    3.23
   0 -15  -4   -1.63    2.94
   0  15   4    2.98    6.88
   0 -15  -5  129.99   11.03
   0 -15  -5  120.59    7.41
   0 -15  -5  110.41    6.99
   0  15   5  146.67   12.81
   0  15   5  118.28   10.79
   0 -15  -6   -0.14    5.46
   0 -15  -6   -1.28    3.58
   0 -15  -6    1.21    3.58
   0  15   6    1.14    6.85
   0  15   6   -3.30    4.33
   0 -15  -7   89.23   10.54
   0 -15  -7   69.32    7.24
   0 -15  -7   66.81    6.95
   0  15   7   58.72   10.15
   0  15   7   65.39    8.48
   0 -15  -8   71.81   10.15
   0 -15  -8   62.41    9.72
   0 -15  -8   64.29    7.31
   0 -15  -8   60.24    7.10
   0  15   8   47.19    9.51
   0  15   8   61.63    8.51
   0 -15  -9  134.68   12.95
   0 -15  -9  118.11   10.79
   0 -15  -9  122.61    9.01
   0  15   9  145.46   13.55
   0  15   9  116.83    9.79
   0 -15 -10   18.56    7.77
   0 -15 -10   24.16    6.14
   0 -15 -10   24.27    6.03
   0 -15 -10   26.43    6.21
   0  15  10   26.32    8.87
   0  15  10   14.44    5.89
   0 -15 -11   -1.81    6.46
   0 -15 -11    5.00    4.15
   0 -15 -11    3.23    4.65
   0 -15 -11   -1.99    4.79
   0  15  11   -6.92    7.38
   0  15  11    1.03    4.68
   0 -15 -12   -1.92    6.46
   0 -15 -12    6.42    4.26
   0 -15 -12   -1.28    4.90
   0  15  12   -2.98    7.77
   0  15  12   -0.50    4.83
   0 -15 -13    6.35    7.06
   0 -15 -13    2.70    4.29
   0 -15 -13   -1.74    4.83
   0  15  13   -3.48    7.49
   0  15  13    1.92    4.68
   0 -15 -14   92.56   12.52
   0 -15 -14   75.11    7.27
   0 -15 -14   84.15    9.97
   0  15  14  110.76   14.40
   0  15  14   78.90    8.48
   0 -15 -15   71.56   12.10
   0 -15 -15   62.37    7.02
   0 -15 -15   76.99   10.43
   0  15  15   84.19   13.69
   0  15  15   78.41    8.69
   0 -15 -16   76.49   12.52
   0 -15 -16   82.63    7.66
   0 -15 -16   68.54    9.93
   0  15  16   83.69   13.48
   0  15  16   62.94    7.81
   0 -15 -17   -3.48    7.49
   0 -15 -17    6.85    3.94
   0 -15 -17    4.93    6.03
   0  15  17    4.97    9.61
   0  15  17   -1.06    4.65
   0 -15 -18   49.28   11.28
   0 -15 -18   33.14    6.10
   0 -15 -18   51.83    6.88
   0 -15 -18   55.31    9.51
   0  15  18   53.11   12.74
   0  15  18   42.43    6.85
   0 -15 -19   10.82   10.00
   0 -15 -19   12.77    4.90
   0 -15 -19    8.02    3.97
   0 -15 -19   15.86    6.95
   0  15  19   26.57   14.76
   0 -15 -20   34.45   11.18
   0 -15 -20   23.27    5.68
   0 -15 -20   29.66    6.92
   0 -15 -20   35.05    8.80
   0  15  20   42.86   12.20
   0 -15 -21    7.10    9.33
   0 -15 -21    0.99    4.22
   0 -15 -21    6.78    6.81
   0  15  21   16.50   11.60
   0 -15 -22   79.44   14.01
   0 -15 -22   60.17    7.10
   0 -15 -22   95.83   12.88
   0  15  22  133.01   17.24
   0 -15 -23    4.43    9.83
   0 -15 -23    0.53    3.90
   0 -15 -23   11.42    8.12
   0  15  23   -6.39    9.72
   0 -15 -24   13.52   10.96
   0 -15 -24   27.32    4.90
   0 -15 -24   18.70   10.29
   0  15  24   19.44   12.24
   0 -15 -25   -4.83    9.33
   0 -15 -25   -6.53    6.92
   0  15  25   -2.20   11.39
   0 -15 -26   33.56   12.84
   0 -15 -26   29.06    9.90
   0  15  26   42.33   13.80
   0 -15 -27   14.30   11.39
   0 -15 -27   23.27   10.15
   0  15  27   16.60   12.63
   0 -16  40   -2.66    8.44
   0 -16  39   -2.73    7.73
   0 -16  39    4.72    8.20
   0  16 -39   10.75    9.86
   0 -16  38    4.83    7.73
   0 -16  38    0.00    7.41
   0  16 -38   -0.64    7.59
   0  16 -38   -4.01    8.76
   0 -16  37   -1.60    7.84
   0 -16  37   -3.37    7.17
   0  16 -37    2.77    7.13
   0  16 -37   -1.42    7.98
   0 -16  36   -1.53    7.59
   0 -16  36   -0.89    7.27
   0  16 -36   -0.64    6.99
   0  16 -36    1.74    8.02
   0 -16  35   -0.32    7.38
   0  16 -35   -6.95    6.10
   0  16 -35   -3.44    7.66
   0 -16  34   -5.00    7.45
   0 -16  34   -5.82    7.13
   0  16 -34    0.64    6.92
   0  16 -34   -6.92    7.20
   0 -16  33   -4.65    7.41
   0 -16  33  -10.96    6.28
   0  16 -33  -10.89    5.96
   0  16 -33    3.05    7.24
   0 -16  32   -2.94    6.88
   0 -16  32   -2.84    6.32
   0  16 -32    9.40    7.59
   0  16 -32    6.67    7.52
   0 -16  31   32.82    9.15
   0 -16  31   37.86    8.20
   0  16 -31   44.31    9.40
   0  16 -31   49.14    9.30
   0 -16  30   64.85   11.14
   0 -16  30   89.16   11.14
   0  16 -30   75.64   11.28
   0  16 -30  101.04   11.96
   0 -16  29  121.34   13.77
   0 -16  29  123.82   11.60
   0  16 -29  113.67   12.67
   0  16 -29  146.63   12.67
   0 -16  28    0.00    7.06
   0  16 -28    4.51    6.60
   0  16 -28    7.63    7.45
   0 -16  27   16.25    8.05
   0 -16  27    7.27    5.82
   0  16 -27   13.16    7.02
   0  16 -27   18.41    6.56
   0 -16  26   -3.19    6.39
   0 -16  26    0.89    5.50
   0  16 -26    5.04    6.03
   0  16 -26   -4.58    5.39
   0  16 -26    2.24    5.18
   0 -16  25    5.92    7.20
   0 -16  25    9.22    5.78
   0  16 -25    9.15    6.53
   0  16 -25    2.34    5.22
   0  16 -25   11.71    5.53
   0 -16  24   24.37    7.70
   0 -16  24   28.84    6.67
   0  16 -24  204.11   14.94
   0  16 -24   36.90    8.16
   0  16 -24   37.25    6.60
   0  16 -24   44.17    6.60
   0 -16  23    7.66    7.17
   0 -16  23   11.85    5.96
   0  16 -23   18.84    7.24
[truncated: 7,682,377 more chars]
