# Supplementary material for: Biomimetic Hierarchical Construction of Anti‐Tumor Polyoxopalladates for Cancer Therapy
Source: Angew Chem Int Ed Engl. 2025 Apr 14;64(23):e202505564. doi: 10.1002/anie.202505564 (PMC12124443; doi:10.1002/anie.202505564)
Supplement: Supplementary file 2 — Supplementary Information [file ANIE-64-e202505564-s001.zip › SrPd5.cif]

data_1_a
_audit_creation_date               2024-08-05
_audit_creation_method
;
Olex2 1.5-ac6-020
(compiled 2024.02.14 svn.r2f8d729c for Rigaku Oxford Diffraction, GUI svn.r6966)
;
_shelx_SHELXL_version_number       '2019/3'
_audit_contact_author_address      ?
_audit_contact_author_email        ?
_audit_contact_author_name         ''
_audit_contact_author_phone        ?
_publ_contact_author_id_orcid      ?
_publ_section_references
;
Bourhis, L.J., Dolomanov, O.V., Gildea, R.J., Howard, J.A.K., Puschmann, H.
 (2015). Acta Cryst. A71, 59-75.

Dolomanov, O.V., Bourhis, L.J., Gildea, R.J, Howard, J.A.K. & Puschmann, H.
 (2009), J. Appl. Cryst. 42, 339-341.

Sheldrick, G.M. (2015). Acta Cryst. C71, 3-8.
;
_chemical_name_common              ?
_chemical_name_systematic          ?
_chemical_formula_moiety           'C48 H46 As4 K2.5 O51 Pd12 Sr'
_chemical_formula_sum              'C48 H46 As4 K2.50 O51 Pd12 Sr'
_chemical_formula_weight           3200.70
_chemical_melting_point            ?
loop_
  _atom_type_symbol
  _atom_type_description
  _atom_type_scat_dispersion_real
  _atom_type_scat_dispersion_imag
  _atom_type_scat_source
 'C' 'C' 0.0033 0.0016 'International Tables Vol C Tables 4.2.6.8 and 6.1.1.4'
 'H' 'H' 0.0000 0.0000 'International Tables Vol C Tables 4.2.6.8 and 6.1.1.4'
 'As' 'As' 0.0499 2.0058 'International Tables Vol C Tables 4.2.6.8 and 6.1.1.4'
 'K' 'K' 0.2009 0.2494 'International Tables Vol C Tables 4.2.6.8 and 6.1.1.4'
 'O' 'O' 0.0106 0.0060 'International Tables Vol C Tables 4.2.6.8 and 6.1.1.4'
 'Pd' 'Pd' -0.9988 1.0072
 'International Tables Vol C Tables 4.2.6.8 and 6.1.1.4'
 'Sr' 'Sr' -1.5307 3.2498
 'International Tables Vol C Tables 4.2.6.8 and 6.1.1.4'

_shelx_space_group_comment
;
The symmetry employed for this shelxl refinement is uniquely defined
by the following loop, which should always be used as a source of
symmetry information in preference to the above space-group names.
They are only intended as comments.
;
_space_group_crystal_system        'monoclinic'
_space_group_IT_number             14
_space_group_name_H-M_alt          'P 1 21/c 1'
_space_group_name_Hall             '-P 2ybc'
loop_
  _space_group_symop_operation_xyz
 'x, y, z'
 '-x, y+1/2, -z+1/2'
 '-x, -y, -z'
 'x, -y-1/2, z-1/2'

_cell_length_a                     21.4382(9)
_cell_length_b                     28.0023(11)
_cell_length_c                     21.0566(8)
_cell_angle_alpha                  90
_cell_angle_beta                   104.119(2)
_cell_angle_gamma                  90
_cell_volume                       12258.8(9)
_cell_formula_units_Z              4
_cell_measurement_reflns_used      9711
_cell_measurement_temperature      150.15
_cell_measurement_theta_max        28.30
_cell_measurement_theta_min        2.40
_shelx_estimated_absorpt_T_max     0.650
_shelx_estimated_absorpt_T_min     0.552
_exptl_absorpt_coefficient_mu      3.369
_exptl_absorpt_correction_T_max    0.0962
_exptl_absorpt_correction_T_min    0.0630
_exptl_absorpt_correction_type     none
_exptl_absorpt_process_details
;
SADABS-2016/2 (Bruker,2016/2) was used for absorption correction.
wR2(int) was 0.0942 before and 0.0684 after correction.
The Ratio of minimum to maximum transmission is 0.6549.
The \l/2 correction factor is Not present.
;
_exptl_absorpt_special_details     ?
_exptl_crystal_colour              red
_exptl_crystal_colour_primary      red
_exptl_crystal_density_diffrn      1.734
_exptl_crystal_density_meas        ?
_exptl_crystal_density_method      ?
_exptl_crystal_description         block
_exptl_crystal_F_000               6046
_exptl_crystal_preparation         ?
_exptl_crystal_size_max            0.2
_exptl_crystal_size_mid            0.15
_exptl_crystal_size_min            0.14
_exptl_transmission_factor_max     ?
_exptl_transmission_factor_min     ?
_diffrn_reflns_av_R_equivalents    0.0877
_diffrn_reflns_av_unetI/netI       0.0579
_diffrn_reflns_Laue_measured_fraction_full  0.985
_diffrn_reflns_Laue_measured_fraction_max  0.985
_diffrn_reflns_limit_h_max         25
_diffrn_reflns_limit_h_min         -25
_diffrn_reflns_limit_k_max         33
_diffrn_reflns_limit_k_min         -31
_diffrn_reflns_limit_l_max         25
_diffrn_reflns_limit_l_min         -25
_diffrn_reflns_number              155966
_diffrn_reflns_point_group_measured_fraction_full  0.985
_diffrn_reflns_point_group_measured_fraction_max  0.985
_diffrn_reflns_theta_full          25.000
_diffrn_reflns_theta_max           25.000
_diffrn_reflns_theta_min           2.125
_diffrn_ambient_temperature        150.15
_diffrn_detector_area_resol_mean   ?
_diffrn_measured_fraction_theta_full  0.985
_diffrn_measured_fraction_theta_max  0.985
_diffrn_measurement_device_type    'Bruker APEX-II CCD'
_diffrn_measurement_method         '\f and \w scans'
_diffrn_radiation_type             MoK\a
_diffrn_radiation_wavelength       0.71073
_diffrn_source                     ?
_diffrn_source_current             1.4
_diffrn_source_power               0.07
_diffrn_source_voltage             50.0
_diffrn_standards_number           0
_reflns_Friedel_coverage           0.000
_reflns_Friedel_fraction_full      .
_reflns_Friedel_fraction_max       .
_reflns_number_gt                  15449
_reflns_number_total               21253
_reflns_special_details
;
 Reflections were merged by SHELXL according to the crystal
 class for the calculation of statistics and refinement.
 
 Structure factors included contributions from the .fab file.
 
 _reflns_Friedel_fraction is defined as the number of unique
 Friedel pairs measured divided by the number that would be
 possible theoretically, ignoring centric projections and
 systematic absences.
;
_reflns_threshold_expression       'I > 2\s(I)'
_computing_cell_refinement         'SAINT V8.38A (Bruker, 2018)'
_computing_data_collection         ?
_computing_data_reduction          'SAINT V8.38A (Bruker, 2018)'
_computing_molecular_graphics      'Olex2 1.5-ac6-020 (Dolomanov et al., 2009)'
_computing_publication_material    'Olex2 1.5-ac6-020 (Dolomanov et al., 2009)'
_computing_structure_refinement    'SHELXL 2019/3 (Sheldrick, 2015)'
_computing_structure_solution     
 'olex2.solve 1.5-ac6-020 (Bourhis et al., 2015)'
_refine_diff_density_max           2.403
_refine_diff_density_min           -1.218
_refine_diff_density_rms           0.201
_refine_ls_extinction_coef         .
_refine_ls_extinction_method       none
_refine_ls_goodness_of_fit_ref     1.078
_refine_ls_hydrogen_treatment      constr
_refine_ls_matrix_type             full
_refine_ls_number_parameters       1153
_refine_ls_number_reflns           21253
_refine_ls_number_restraints       2733
_refine_ls_R_factor_all            0.0897
_refine_ls_R_factor_gt             0.0676
_refine_ls_restrained_S_all        1.036
_refine_ls_shift/su_max            0.001
_refine_ls_shift/su_mean           0.000
_refine_ls_structure_factor_coef   Fsqd
_refine_ls_weighting_details      
 'w=1/[\s^2^(Fo^2^)+(0.0953P)^2^+105.3236P] where P=(Fo^2^+2Fc^2^)/3'
_refine_ls_weighting_scheme        calc
_refine_ls_wR_factor_gt            0.1782
_refine_ls_wR_factor_ref           0.1920
_refine_special_details            ?
_olex2_refinement_description
;
1. Fixed Uiso
 At 1.2 times of:
  All C(H) groups, All C(H,H) groups
 At 1.5 times of:
  All O(H) groups
2. Restrained distances
 C34-C35
 1.55 with sigma of 0.01
 C34-C33
 1.55 with sigma of 0.01
 C36-C35
 1.55 with sigma of 0.01
 C1-C2 \\sim C1A-C2A
 with sigma of 0.02
 C1-C6 \\sim C1A-C6A
 with sigma of 0.02
 C1-As1 \\sim C1A-As1
 with sigma of 0.02
 C2-C3 \\sim C2A-C3A
 with sigma of 0.02
 C3-C4 \\sim C3A-C4A
 with sigma of 0.02
 C4-C5 \\sim C4A-C5A
 with sigma of 0.02
 C5-C6 \\sim C5A-C6A
 with sigma of 0.02
 C1-C3 \\sim C1A-C3A
 with sigma of 0.04
 C1-C5 \\sim C1A-C5A
 with sigma of 0.04
 C2-C4 \\sim C2A-C4A
 with sigma of 0.04
 C2-C6 \\sim C2A-C6A
 with sigma of 0.04
 C2-As1 \\sim C2A-As1
 with sigma of 0.04
 C3-C5 \\sim C3A-C5A
 with sigma of 0.04
 C4-C6 \\sim C4A-C6A
 with sigma of 0.04
 C6-As1 \\sim C6A-As1
 with sigma of 0.04
 As4-C19 \\sim As4-C19A
 with sigma of 0.02
 C19-C20 \\sim C19A-C20A
 with sigma of 0.02
 C19-C24 \\sim C19A-C24A
 with sigma of 0.02
 C20-C21 \\sim C20A-C21A
 with sigma of 0.02
 C21-C22 \\sim C21A-C22A
 with sigma of 0.02
 C22-C23 \\sim C22A-C23A
 with sigma of 0.02
 C23-C24 \\sim C23A-C24A
 with sigma of 0.02
 As4-C20 \\sim As4-C20A
 with sigma of 0.04
 As4-C24 \\sim As4-C24A
 with sigma of 0.04
 C19-C21 \\sim C19A-C21A
 with sigma of 0.04
 C19-C23 \\sim C19A-C23A
 with sigma of 0.04
 C20-C22 \\sim C20A-C22A
 with sigma of 0.04
 C20-C24 \\sim C20A-C24A
 with sigma of 0.04
 C21-C23 \\sim C21A-C23A
 with sigma of 0.04
 C22-C24 \\sim C22A-C24A
 with sigma of 0.04
3. Uiso/Uaniso restraints and constraints
O1 \\sim O2 \\sim O3 \\sim O4 \\sim O5 \\sim O6 \\sim O7 \\sim O8 \\sim O9
\\sim O10 \\sim O11 \\sim O12 \\sim O13 \\sim O14 \\sim O15 \\sim O16 \\sim O17
\\sim O18 \\sim O19 \\sim O20 \\sim O21 \\sim O22 \\sim O23 \\sim O24 \\sim O25
\\sim O26 \\sim O27 \\sim O28 \\sim O29 \\sim O30 \\sim O31 \\sim O32 \\sim O33
\\sim O34 \\sim O35 \\sim O36 \\sim O37 \\sim O1S \\sim O2S \\sim O3S \\sim O4S
\\sim O5S \\sim O6S \\sim O7S \\sim O8S \\sim O1W \\sim O7W \\sim O8W \\sim
O10W \\sim O12W \\sim O38 \\sim O39 \\sim O40 \\sim O41: within 5A with sigma
of 0.01 and sigma for terminal atoms of 0.02 within 5A
C1 \\sim C2 \\sim C3 \\sim C4 \\sim C5 \\sim C6 \\sim C7 \\sim C8 \\sim C9
\\sim C10 \\sim C11 \\sim C12 \\sim C13 \\sim C14 \\sim C15 \\sim C16 \\sim C17
\\sim C18 \\sim C19 \\sim C20 \\sim C21 \\sim C22 \\sim C23 \\sim C24 \\sim C25
\\sim C26 \\sim C27 \\sim C28 \\sim C29 \\sim C30 \\sim C31 \\sim C32 \\sim C33
\\sim C34 \\sim C35 \\sim C36 \\sim C37 \\sim C38 \\sim C39 \\sim C40 \\sim C41
\\sim C42 \\sim C43 \\sim C44 \\sim C45 \\sim C46 \\sim C47 \\sim C48 \\sim C1A
\\sim C2A \\sim C3A \\sim C4A \\sim C5A \\sim C6A \\sim C19A \\sim C20A \\sim
C21A \\sim C22A \\sim C23A \\sim C24A: within 5A with sigma of 0.01 and sigma
for terminal atoms of 0.02 within 5A
4. Others
 Fixed Sof: C1(0.5) C2(0.5) H2(0.5) C3(0.5) H3(0.5) C4(0.5) H4(0.5) C5(0.5)
 H5(0.5) C6(0.5) H6(0.5) C19(0.5) C20(0.5) H20(0.5) C21(0.5) H21(0.5) C22(0.5)
 H22(0.5) C23(0.5) H23(0.5) C24(0.5) H24(0.5) K1(0.5) K2(0.5) K3(0.5) K4(0.5)
 K5(0.5) O7W(0.5) O8W(0.5) O10W(0.5) O39(0.5) O40(0.5) O41(0.5) C1A(0.5)
 C2A(0.5) H2A(0.5) C3A(0.5) H3A(0.5) C4A(0.5) H4A(0.5) C5A(0.5) H5A(0.5)
 C6A(0.5) H6A(0.5) C19A(0.5) C20A(0.5) H20A(0.5) C21A(0.5) H21A(0.5) C22A(0.5)
 H22A(0.5) C23A(0.5) H23A(0.5) C24A(0.5) H24A(0.5)
5.a Secondary CH2 refined with riding coordinates:
 C26(H26A,H26B), C27(H27A,H27B), C30(H30A,H30B), C31(H31A,H31B), C34(H34A,
 H34B), C35(H35A,H35B), C38(H38A,H38B), C39(H39A,H39B), C42(H42A,H42B),
 C43(H43A,H43B), C46(H46A,H46B), C47(H47A,H47B)
5.b Aromatic/amide H refined with riding coordinates:
 C2(H2), C3(H3), C4(H4), C5(H5), C6(H6), C8(H8), C9(H9), C10(H10), C11(H11),
 C12(H12), C14(H14), C15(H15), C16(H16), C17(H17), C18(H18), C20(H20), C21(H21),
  C22(H22), C23(H23), C24(H24), C2A(H2A), C3A(H3A), C4A(H4A), C5A(H5A),
 C6A(H6A), C20A(H20A), C21A(H21A), C22A(H22A), C23A(H23A), C24A(H24A)
5.c Fitted hexagon refined as free rotating group:
 C1(C2,C3,C4,C5,C6), C7(C8,C9,C10,C11,C12), C13(C14,C15,C16,C17,C18), C19(C20,
 C21,C22,C23,C24), C1A(C2A,C3A,C4A,C5A,C6A), C19A(C20A,C21A,C22A,C23A,C24A)

;
_atom_sites_solution_hydrogens     geom
_atom_sites_solution_primary       iterative
_atom_sites_solution_secondary     ?
loop_
  _atom_site_label
  _atom_site_type_symbol
  _atom_site_fract_x
  _atom_site_fract_y
  _atom_site_fract_z
  _atom_site_U_iso_or_equiv
  _atom_site_adp_type
  _atom_site_occupancy
  _atom_site_site_symmetry_order
  _atom_site_calc_flag
  _atom_site_refinement_flags_posn
  _atom_site_refinement_flags_adp
  _atom_site_refinement_flags_occupancy
  _atom_site_disorder_assembly
  _atom_site_disorder_group
 As4 As 0.18024(7) 0.37293(5) 0.16016(6) 0.0480(3) Uani 1 1 d D . . . .
 C1 C 0.1080(10) 0.6088(8) 0.0716(8) 0.083(3) Uani 0.5 1 d DG U P A 1
 C2 C 0.1401(8) 0.6248(9) 0.0256(9) 0.086(4) Uani 0.5 1 d DG U P A 1
 H2 H 0.184193 0.617224 0.030583 0.103 Uiso 0.5 1 calc R U P A 1
 C3 C 0.1075(10) 0.6518(8) -0.0276(8) 0.086(4) Uani 0.5 1 d DG U P A 1
 H3 H 0.129428 0.662646 -0.059024 0.104 Uiso 0.5 1 calc R U P A 1
 C4 C 0.0430(10) 0.6628(8) -0.0349(8) 0.086(4) Uani 0.5 1 d DG U P A 1
 H4 H 0.020721 0.681235 -0.071257 0.103 Uiso 0.5 1 calc R U P A 1
 C5 C 0.0109(8) 0.6469(9) 0.0111(10) 0.086(4) Uani 0.5 1 d DG U P A 1
 H5 H -0.033222 0.654401 0.006118 0.103 Uiso 0.5 1 calc R U P A 1
 C6 C 0.0434(9) 0.6199(9) 0.0643(9) 0.086(4) Uani 0.5 1 d DG U P A 1
 H6 H 0.021543 0.608978 0.095725 0.103 Uiso 0.5 1 calc R U P A 1
 As1 As 0.15072(6) 0.57482(4) 0.14605(5) 0.0413(3) Uani 1 1 d D . . . .
 C7 C -0.0313(3) 0.6020(3) 0.3831(5) 0.056(2) Uani 1 1 d G U . . .
 C8 C -0.0501(4) 0.6442(3) 0.3492(5) 0.066(2) Uani 1 1 d G U . . .
 H8 H -0.023270 0.658498 0.324657 0.079 Uiso 1 1 calc R U . . .
 C9 C -0.1081(4) 0.6656(3) 0.3512(5) 0.070(3) Uani 1 1 d G U . . .
 H9 H -0.120934 0.694479 0.327991 0.084 Uiso 1 1 calc R U . . .
 C10 C -0.1474(3) 0.6447(3) 0.3871(5) 0.069(3) Uani 1 1 d G U . . .
 H10 H -0.187011 0.659323 0.388439 0.083 Uiso 1 1 calc R U . . .
 C11 C -0.1286(4) 0.6025(3) 0.4210(4) 0.062(2) Uani 1 1 d G U . . .
 H11 H -0.155424 0.588187 0.445553 0.075 Uiso 1 1 calc R U . . .
 C12 C -0.0706(4) 0.5811(3) 0.4190(4) 0.060(2) Uani 1 1 d G U . . .
 H12 H -0.057760 0.552205 0.442220 0.072 Uiso 1 1 calc R U . . .
 As2 As 0.04877(5) 0.57432(4) 0.38227(5) 0.0341(3) Uani 1 1 d . . . . .
 C13 C 0.0073(4) 0.3303(3) 0.4028(5) 0.067(3) Uani 1 1 d G U . . .
 C14 C -0.0193(5) 0.3351(3) 0.4564(5) 0.074(3) Uani 1 1 d G U . . .
 H14 H -0.006250 0.360704 0.486335 0.089 Uiso 1 1 calc R U . . .
 C15 C -0.0649(5) 0.3025(4) 0.4662(5) 0.077(3) Uani 1 1 d G U . . .
 H15 H -0.083056 0.305813 0.502893 0.092 Uiso 1 1 calc R U . . .
 C16 C -0.0840(5) 0.2651(3) 0.4224(5) 0.075(3) Uani 1 1 d G U . . .
 H16 H -0.115144 0.242812 0.429149 0.090 Uiso 1 1 calc R U . . .
 C17 C -0.0574(5) 0.2603(3) 0.3688(5) 0.081(3) Uani 1 1 d G U . . .
 H17 H -0.070425 0.234702 0.338847 0.097 Uiso 1 1 calc R U . . .
 C18 C -0.0118(5) 0.2929(4) 0.3589(5) 0.079(3) Uani 1 1 d G U . . .
 H18 H 0.006382 0.289593 0.322288 0.095 Uiso 1 1 calc R U . . .
 As3 As 0.07550(6) 0.37098(4) 0.39411(6) 0.0420(3) Uani 1 1 d . . . . .
 C19 C 0.1515(11) 0.3278(7) 0.0936(9) 0.089(4) Uani 0.5 1 d DG U P B 1
 C20 C 0.1085(11) 0.2918(8) 0.0993(9) 0.089(4) Uani 0.5 1 d DG U P B 1
 H20 H 0.088027 0.292222 0.134528 0.107 Uiso 0.5 1 calc R U P B 1
 C21 C 0.0956(10) 0.2551(7) 0.0535(10) 0.090(4) Uani 0.5 1 d DG U P B 1
 H21 H 0.066310 0.230500 0.057353 0.108 Uiso 0.5 1 calc R U P B 1
 C22 C 0.1257(11) 0.2545(7) 0.0020(10) 0.089(4) Uani 0.5 1 d DG U P B 1
 H22 H 0.116858 0.229413 -0.029372 0.107 Uiso 0.5 1 calc R U P B 1
 C23 C 0.1686(11) 0.2905(8) -0.0037(9) 0.090(4) Uani 0.5 1 d DG U P B 1
 H23 H 0.189125 0.290047 -0.038924 0.107 Uiso 0.5 1 calc R U P B 1
 C24 C 0.1815(10) 0.3272(7) 0.0421(10) 0.089(4) Uani 0.5 1 d DG U P B 1
 H24 H 0.210844 0.351769 0.038250 0.107 Uiso 0.5 1 calc R U P B 1
 C25 C 0.3516(6) 0.6741(4) 0.3013(7) 0.054(2) Uani 1 1 d . U . . .
 C26 C 0.3785(6) 0.7189(4) 0.2787(7) 0.054(2) Uani 1 1 d . U . . .
 H26A H 0.346393 0.744728 0.275359 0.065 Uiso 1 1 calc R U . . .
 H26B H 0.417331 0.728423 0.312399 0.065 Uiso 1 1 calc R U . . .
 C27 C 0.3959(6) 0.7147(4) 0.2149(7) 0.052(2) Uani 1 1 d . U . . .
 H27A H 0.409779 0.746346 0.202556 0.063 Uiso 1 1 calc R U . . .
 H27B H 0.357292 0.705077 0.180943 0.063 Uiso 1 1 calc R U . . .
 C28 C 0.4484(7) 0.6792(5) 0.2162(7) 0.057(2) Uani 1 1 d . U . . .
 C29 C 0.4557(7) 0.5530(5) 0.2754(8) 0.060(2) Uani 1 1 d . U . . .
 C30 C 0.4060(7) 0.5159(5) 0.2429(8) 0.069(3) Uani 1 1 d . U . . .
 H30A H 0.383366 0.504699 0.275876 0.082 Uiso 1 1 calc R U . . .
 H30B H 0.373822 0.531976 0.207703 0.082 Uiso 1 1 calc R U . . .
 C31 C 0.4295(7) 0.4749(5) 0.2154(8) 0.072(3) Uani 1 1 d . U . . .
 H31A H 0.447768 0.485437 0.178850 0.086 Uiso 1 1 calc R U . . .
 H31B H 0.392779 0.453501 0.196947 0.086 Uiso 1 1 calc R U . . .
 C32 C 0.4820(7) 0.4459(5) 0.2654(9) 0.066(2) Uani 1 1 d . U . . .
 C33 C 0.6542(7) 0.5656(5) 0.3558(11) 0.078(3) Uani 1 1 d D U . . .
 C34 C 0.7188(7) 0.5397(5) 0.3585(9) 0.089(3) Uani 1 1 d D U . . .
 H34A H 0.720437 0.529978 0.313705 0.107 Uiso 1 1 calc R U . . .
 H34B H 0.754931 0.561949 0.375385 0.107 Uiso 1 1 calc R U . . .
 C35 C 0.7263(7) 0.4959(5) 0.4022(9) 0.089(3) Uani 1 1 d D U . . .
 H35A H 0.726353 0.506065 0.447256 0.107 Uiso 1 1 calc R U . . .
 H35B H 0.768303 0.480769 0.403604 0.107 Uiso 1 1 calc R U . . .
 C36 C 0.6724(7) 0.4588(5) 0.3788(11) 0.078(3) Uani 1 1 d D U . . .
 C37 C 0.5018(7) 0.3190(5) 0.2333(8) 0.058(2) Uani 1 1 d . U . . .
 C38 C 0.4553(6) 0.2789(5) 0.2376(7) 0.055(2) Uani 1 1 d . U . . .
 H38A H 0.414615 0.284480 0.204264 0.066 Uiso 1 1 calc R U . . .
 H38B H 0.473687 0.248478 0.226517 0.066 Uiso 1 1 calc R U . . .
 C39 C 0.4402(6) 0.2734(4) 0.3026(7) 0.053(2) Uani 1 1 d . U . . .
 H39A H 0.414187 0.244195 0.302126 0.063 Uiso 1 1 calc R U . . .
 H39B H 0.480929 0.269236 0.336476 0.063 Uiso 1 1 calc R U . . .
 C40 C 0.4047(6) 0.3149(4) 0.3208(7) 0.054(2) Uani 1 1 d . U . . .
 C41 C 0.3153(6) 0.3104(4) 0.5230(6) 0.049(2) Uani 1 1 d . U . . .
 C42 C 0.3282(6) 0.2669(5) 0.5673(6) 0.051(2) Uani 1 1 d . U . . .
 H42A H 0.307156 0.238778 0.542459 0.061 Uiso 1 1 calc R U . . .
 H42B H 0.375036 0.260751 0.579828 0.061 Uiso 1 1 calc R U . . .
 C43 C 0.3046(6) 0.2721(5) 0.6276(6) 0.051(2) Uani 1 1 d . U . . .
 H43A H 0.306773 0.240528 0.649216 0.061 Uiso 1 1 calc R U . . .
 H43B H 0.258761 0.281723 0.614885 0.061 Uiso 1 1 calc R U . . .
 C44 C 0.3418(6) 0.3087(5) 0.6781(7) 0.051(2) Uani 1 1 d . U . . .
 C45 C 0.2713(6) 0.6687(4) 0.5066(6) 0.043(2) Uani 1 1 d . U . . .
 C46 C 0.2763(6) 0.7126(4) 0.5498(6) 0.047(2) Uani 1 1 d . U . . .
 H46A H 0.249438 0.738346 0.524788 0.056 Uiso 1 1 calc R U . . .
 H46B H 0.321472 0.723886 0.560981 0.056 Uiso 1 1 calc R U . . .
 C47 C 0.2548(6) 0.7039(4) 0.6148(5) 0.045(2) Uani 1 1 d . U . . .
 H47A H 0.251590 0.735068 0.635855 0.054 Uiso 1 1 calc R U . . .
 H47B H 0.211404 0.689343 0.603782 0.054 Uiso 1 1 calc R U . . .
 C48 C 0.2984(6) 0.6728(4) 0.6620(6) 0.043(2) Uani 1 1 d . U . . .
 O1 O 0.4019(5) 0.4982(4) 0.4583(5) 0.068(2) Uani 1 1 d . U . . .
 O2 O 0.4067(4) 0.3212(3) 0.3821(4) 0.0526(16) Uani 1 1 d . U . . .
 O3 O 0.3699(4) 0.3371(3) 0.2742(4) 0.0545(16) Uani 1 1 d . U . . .
 O4 O 0.3597(4) 0.3204(3) 0.4918(4) 0.0503(15) Uani 1 1 d . U . . .
 O5 O 0.2644(4) 0.3315(3) 0.5174(4) 0.0499(16) Uani 1 1 d . U . . .
 O6 O 0.1441(4) 0.3447(3) 0.4345(4) 0.0490(15) Uani 1 1 d . U . . .
 O7 O 0.0638(4) 0.4243(3) 0.4257(4) 0.0406(14) Uani 1 1 d . U . . .
 O8 O 0.3904(4) 0.3269(3) 0.6635(4) 0.0484(17) Uani 1 1 d . U . . .
 O9 O 0.3444(4) 0.6524(3) 0.6435(4) 0.0484(16) Uani 1 1 d . U . . .
 O10 O 0.0742(4) 0.3771(3) 0.3135(4) 0.0506(15) Uani 1 1 d . U . . .
 O11 O 0.0543(4) 0.5224(3) 0.4249(4) 0.0382(14) Uani 1 1 d . U . . .
 O12 O 0.0505(4) 0.5643(3) 0.3036(4) 0.0410(14) Uani 1 1 d . U . . .
 O13 O 0.1081(4) 0.6122(3) 0.4200(4) 0.0421(14) Uani 1 1 d . U . . .
 O14 O 0.2236(4) 0.6423(3) 0.5018(4) 0.0467(15) Uani 1 1 d . U . . .
 O15 O 0.3141(4) 0.6654(3) 0.4746(4) 0.0472(14) Uani 1 1 d . U . . .
 O16 O 0.3232(4) 0.6469(3) 0.2570(4) 0.0490(15) Uani 1 1 d . U . . .
 O17 O 0.3595(4) 0.6682(3) 0.3631(4) 0.0513(14) Uani 1 1 d . U . . .
 O18 O 0.2084(4) 0.6134(3) 0.1844(4) 0.0476(15) Uani 1 1 d . U . . .
 O19 O 0.1854(4) 0.5244(3) 0.1265(4) 0.0466(15) Uani 1 1 d . U . . .
 O20 O 0.1983(4) 0.4270(3) 0.1331(4) 0.0486(16) Uani 1 1 d . U . . .
 O21 O 0.2484(4) 0.3469(3) 0.2043(4) 0.0507(16) Uani 1 1 d . U . . .
 O22 O 0.0989(4) 0.5620(3) 0.1918(4) 0.0461(15) Uani 1 1 d . U . . .
 O23 O 0.1242(4) 0.3776(3) 0.2030(4) 0.0505(15) Uani 1 1 d . U . . .
 O24 O 0.5282(5) 0.4355(3) 0.2442(5) 0.0641(18) Uani 1 1 d . U . . .
 O25 O 0.4985(5) 0.5661(4) 0.2423(5) 0.0646(17) Uani 1 1 d . U . . .
 O26 O 0.4819(4) 0.6658(3) 0.2710(4) 0.0553(16) Uani 1 1 d . U . . .
 O27 O 0.6310(5) 0.5770(4) 0.3013(5) 0.071(2) Uani 1 1 d . U . . .
 O28 O 0.6581(5) 0.4454(3) 0.3173(5) 0.066(2) Uani 1 1 d . U . . .
 O29 O 0.6341(6) 0.5746(4) 0.4043(6) 0.083(3) Uani 1 1 d . U . . .
 O30 O 0.6519(5) 0.4444(4) 0.4199(6) 0.077(3) Uani 1 1 d . U . . .
 O31 O 0.4504(4) 0.5696(3) 0.3236(5) 0.0592(15) Uani 1 1 d . U . . .
 O32 O 0.4703(5) 0.4341(4) 0.3196(5) 0.069(2) Uani 1 1 d . U . . .
 O33 O 0.5307(4) 0.3375(3) 0.2889(4) 0.0566(18) Uani 1 1 d . U . . .
 O34 O 0.5120(6) 0.3308(4) 0.1804(5) 0.084(3) Uani 1 1 d . U . . .
 O35 O 0.4617(5) 0.6663(4) 0.1629(5) 0.072(3) Uani 1 1 d . U . . .
 O36 O 0.2896(5) 0.6682(4) 0.7165(4) 0.063(2) Uani 1 1 d . U . . .
 O37 O 0.3228(5) 0.3151(4) 0.7284(5) 0.075(3) Uani 1 1 d . U . . .
 O1S O 0.2224(4) 0.5293(3) 0.2717(4) 0.0402(12) Uani 1 1 d . U . . .
 O2S O 0.1743(4) 0.5296(3) 0.3819(3) 0.0370(12) Uani 1 1 d . U . . .
 O3S O 0.1854(4) 0.4321(3) 0.3866(4) 0.0403(12) Uani 1 1 d . U . . .
 O4S O 0.2348(4) 0.4334(3) 0.2778(4) 0.0410(12) Uani 1 1 d . U . . .
 O5S O 0.3360(4) 0.5650(3) 0.3463(4) 0.0458(13) Uani 1 1 d . U . . .
 O6S O 0.2886(4) 0.5626(3) 0.4552(4) 0.0432(13) Uani 1 1 d . U . . .
 O7S O 0.3091(4) 0.4174(3) 0.4644(4) 0.0444(14) Uani 1 1 d . U . . .
 O8S O 0.3577(4) 0.4202(3) 0.3543(4) 0.0472(13) Uani 1 1 d . U . . .
 Pd1 Pd 0.21152(4) 0.47876(3) 0.20318(4) 0.0342(2) Uani 1 1 d . . . . .
 Pd2 Pd 0.13821(4) 0.54688(3) 0.28824(4) 0.03161(19) Uani 1 1 d . . . . .
 Pd3 Pd 0.12125(4) 0.47706(3) 0.40574(4) 0.02969(19) Uani 1 1 d . . . . .
 Pd4 Pd 0.15611(4) 0.40504(3) 0.29619(4) 0.0376(2) Uani 1 1 d . . . . .
 Pd5 Pd 0.27172(4) 0.58733(3) 0.26464(4) 0.0358(2) Uani 1 1 d . . . . .
 Pd6 Pd 0.19763(4) 0.58555(3) 0.43908(4) 0.03207(19) Uani 1 1 d . . . . .
 Pd7 Pd 0.22493(4) 0.38243(3) 0.44999(4) 0.0398(2) Uani 1 1 d . . . . .
 Pd8 Pd 0.30110(4) 0.38572(3) 0.27758(5) 0.0421(2) Uani 1 1 d . . . . .
 Pd9 Pd 0.32386(4) 0.61478(3) 0.40933(4) 0.0389(2) Uani 1 1 d . . . . .
 Pd10 Pd 0.35799(4) 0.37031(3) 0.42273(5) 0.0442(2) Uani 1 1 d . . . . .
 Pd11 Pd 0.55613(5) 0.62080(4) 0.28523(5) 0.0502(3) Uani 1 1 d . . . . .
 Pd12 Pd 0.59298(5) 0.39135(3) 0.29940(5) 0.0469(2) Uani 1 1 d . . . . .
 Sr1 Sr 0.28220(5) 0.48741(4) 0.37944(5) 0.0305(2) Uani 1 1 d . . . . .
 K1 K 0.2274(3) 0.57753(19) 0.7356(3) 0.0486(13) Uani 0.5 1 d . . P . .
 K2 K 0.5137(2) 0.6561(2) 0.4139(2) 0.0456(12) Uani 0.5 1 d . . P . .
 K3 K 0.3732(3) 0.7527(2) 0.4432(3) 0.0654(18) Uani 0.5 1 d . . P . .
 K4 K 0.5993(3) 0.5093(3) 0.2027(3) 0.0629(16) Uani 0.5 1 d . . P . .
 K5 K 0.0585(4) 0.5431(3) 0.5549(4) 0.088(2) Uani 0.5 1 d . . P . .
 O1W O 0.1671(4) 0.6001(3) 0.6015(4) 0.0515(16) Uani 1 1 d . U . . .
 O7W O 0.1176(9) 0.5193(6) 0.6867(8) 0.055(3) Uani 0.5 1 d . U P . .
 O8W O 0.1388(11) 0.6385(8) 0.7163(9) 0.073(4) Uani 0.5 1 d . U P . .
 O10W O 0.2127(13) 0.6125(10) 0.8648(11) 0.094(5) Uani 0.5 1 d . U P . .
 O12W O 0.5012(6) 0.7573(4) 0.4163(6) 0.088(3) Uani 1 1 d . U . . .
 O38 O 0.3671(7) 0.8349(5) 0.3466(7) 0.112(4) Uani 1 1 d . U . . .
 O39 O 0.5047(9) 0.5727(7) 0.4764(9) 0.062(3) Uani 0.5 1 d . U P . .
 O40 O 0.4643(9) 0.6876(7) 0.5165(9) 0.062(3) Uani 0.5 1 d . U P . .
 O41 O 0.2523(10) 0.7563(8) 0.3948(10) 0.072(4) Uani 0.5 1 d . U P . .
 C1A C 0.1037(11) 0.5998(8) 0.0660(6) 0.083(3) Uani 0.5 1 d DG U P A 2
 C2A C 0.1096(11) 0.5797(8) 0.0073(8) 0.084(3) Uani 0.5 1 d DG U P A 2
 H2A H 0.138351 0.553899 0.007613 0.101 Uiso 0.5 1 calc R U P A 2
 C3A C 0.0733(12) 0.5975(8) -0.0519(6) 0.086(4) Uani 0.5 1 d DG U P A 2
 H3A H 0.077257 0.583834 -0.091976 0.103 Uiso 0.5 1 calc R U P A 2
 C4A C 0.0312(11) 0.6353(8) -0.0524(7) 0.086(4) Uani 0.5 1 d DG U P A 2
 H4A H 0.006347 0.647486 -0.092785 0.103 Uiso 0.5 1 calc R U P A 2
 C5A C 0.0253(11) 0.6554(8) 0.0063(9) 0.086(4) Uani 0.5 1 d DG U P A 2
 H5A H -0.003469 0.681203 0.005994 0.103 Uiso 0.5 1 calc R U P A 2
 C6A C 0.0616(12) 0.6376(8) 0.0655(7) 0.086(4) Uani 0.5 1 d DG U P A 2
 H6A H 0.057624 0.651270 0.105584 0.103 Uiso 0.5 1 calc R U P A 2
 C19A C 0.1532(12) 0.3363(6) 0.0814(8) 0.089(4) Uani 0.5 1 d DG U P B 2
 C20A C 0.1454(12) 0.2872(7) 0.0853(8) 0.089(4) Uani 0.5 1 d DG U P B 2
 H20A H 0.152950 0.272040 0.126815 0.107 Uiso 0.5 1 calc R U P B 2
 C21A C 0.1265(12) 0.2603(5) 0.0284(10) 0.089(4) Uani 0.5 1 d DG U P B 2
 H21A H 0.121136 0.226698 0.031010 0.107 Uiso 0.5 1 calc R U P B 2
 C22A C 0.1154(12) 0.2824(7) -0.0324(8) 0.090(4) Uani 0.5 1 d DG U P B 2
 H22A H 0.102518 0.264015 -0.071332 0.108 Uiso 0.5 1 calc R U P B 2
 C23A C 0.1233(12) 0.3315(7) -0.0363(7) 0.091(4) Uani 0.5 1 d DG U P B 2
 H23A H 0.115715 0.346674 -0.077870 0.109 Uiso 0.5 1 calc R U P B 2
 C24A C 0.1422(13) 0.3585(6) 0.0206(9) 0.091(4) Uani 0.5 1 d DG U P B 2
 H24A H 0.147529 0.392017 0.017934 0.109 Uiso 0.5 1 calc R U P B 2

loop_
  _atom_site_aniso_label
  _atom_site_aniso_U_11
  _atom_site_aniso_U_22
  _atom_site_aniso_U_33
  _atom_site_aniso_U_23
  _atom_site_aniso_U_13
  _atom_site_aniso_U_12
 As4 0.0484(8) 0.0387(7) 0.0533(7) -0.0148(5) 0.0054(6) 0.0012(6)
 C1 0.094(7) 0.096(8) 0.049(5) 0.014(5) -0.004(5) 0.026(6)
 C2 0.096(7) 0.098(8) 0.053(5) 0.014(5) -0.004(5) 0.026(6)
 C3 0.097(7) 0.098(8) 0.053(5) 0.014(5) -0.005(5) 0.025(6)
 C4 0.096(7) 0.098(8) 0.052(5) 0.012(5) -0.006(5) 0.027(7)
 C5 0.096(7) 0.098(8) 0.053(5) 0.013(5) -0.005(5) 0.026(6)
 C6 0.096(7) 0.097(8) 0.052(5) 0.013(5) -0.006(5) 0.026(6)
 As1 0.0472(7) 0.0435(7) 0.0307(6) 0.0048(5) 0.0047(5) 0.0072(6)
 C7 0.040(5) 0.059(5) 0.070(5) 0.004(4) 0.016(4) 0.017(4)
 C8 0.050(5) 0.069(5) 0.081(5) 0.010(5) 0.019(4) 0.017(4)
 C9 0.052(5) 0.071(5) 0.089(5) 0.009(5) 0.017(4) 0.020(4)
 C10 0.053(5) 0.071(5) 0.084(5) 0.003(5) 0.018(4) 0.016(4)
 C11 0.041(5) 0.068(5) 0.078(5) 0.003(4) 0.016(4) 0.013(4)
 C12 0.041(5) 0.067(5) 0.074(5) 0.008(4) 0.020(4) 0.012(4)
 As2 0.0296(6) 0.0328(6) 0.0406(6) 0.0021(5) 0.0096(5) 0.0024(5)
 C13 0.052(5) 0.048(5) 0.109(7) -0.003(5) 0.034(5) -0.011(4)
 C14 0.061(5) 0.057(5) 0.112(7) -0.007(5) 0.036(5) -0.015(5)
 C15 0.065(5) 0.058(5) 0.114(7) -0.006(5) 0.034(5) -0.013(5)
 C16 0.058(5) 0.057(5) 0.115(7) -0.004(5) 0.034(5) -0.013(5)
 C17 0.067(6) 0.062(5) 0.118(7) -0.011(5) 0.031(5) -0.020(5)
 C18 0.066(5) 0.063(5) 0.114(7) -0.012(5) 0.033(5) -0.014(5)
 As3 0.0331(7) 0.0329(6) 0.0610(7) 0.0042(5) 0.0133(5) -0.0038(5)
 C19 0.094(8) 0.074(7) 0.081(7) -0.038(6) -0.011(6) 0.004(6)
 C20 0.094(8) 0.074(7) 0.081(7) -0.037(6) -0.012(6) 0.004(6)
 C21 0.095(8) 0.075(7) 0.083(7) -0.037(6) -0.012(6) 0.004(6)
 C22 0.095(8) 0.075(7) 0.081(7) -0.038(6) -0.012(6) 0.005(6)
 C23 0.094(8) 0.076(7) 0.081(7) -0.039(6) -0.011(6) 0.005(6)
 C24 0.094(8) 0.075(7) 0.081(7) -0.039(6) -0.011(6) 0.004(6)
 C25 0.040(4) 0.035(4) 0.083(5) 0.006(4) 0.008(4) -0.002(4)
 C26 0.042(5) 0.036(4) 0.081(5) 0.006(4) 0.007(4) -0.003(4)
 C27 0.039(5) 0.035(4) 0.078(5) 0.009(4) 0.008(4) -0.002(4)
 C28 0.046(4) 0.038(4) 0.082(5) 0.007(4) 0.005(4) -0.003(4)
 C29 0.043(4) 0.036(4) 0.093(4) 0.002(4) -0.001(4) 0.002(3)
 C30 0.053(5) 0.046(4) 0.096(5) 0.001(4) -0.003(4) 0.007(4)
 C31 0.054(5) 0.048(5) 0.099(5) -0.002(5) -0.007(5) 0.006(4)
 C32 0.050(4) 0.040(4) 0.095(5) -0.001(4) -0.005(4) 0.007(4)
 C33 0.052(5) 0.047(5) 0.126(7) 0.001(5) 0.003(5) -0.001(5)
 C34 0.053(6) 0.061(6) 0.137(8) 0.002(6) -0.007(6) 0.000(5)
 C35 0.057(6) 0.057(6) 0.139(8) -0.004(6) -0.007(6) 0.004(5)
 C36 0.048(5) 0.048(5) 0.122(7) -0.002(5) -0.008(5) 0.004(5)
 C37 0.044(4) 0.041(4) 0.084(5) -0.001(4) 0.004(4) 0.006(4)
 C38 0.041(5) 0.038(4) 0.081(5) -0.007(4) 0.005(4) 0.006(4)
 C39 0.040(5) 0.035(5) 0.083(6) 0.000(5) 0.014(5) 0.007(4)
 C40 0.040(5) 0.036(4) 0.084(5) 0.002(4) 0.011(4) 0.005(4)
 C41 0.037(5) 0.042(5) 0.066(5) 0.009(4) 0.011(4) 0.003(4)
 C42 0.041(5) 0.043(5) 0.068(6) 0.010(4) 0.013(4) 0.009(4)
 C43 0.040(5) 0.043(5) 0.067(6) 0.012(4) 0.010(4) 0.002(4)
 C44 0.044(5) 0.044(5) 0.065(6) 0.008(4) 0.015(5) 0.010(4)
 C45 0.045(5) 0.037(5) 0.045(5) -0.003(4) 0.007(4) -0.004(4)
 C46 0.052(5) 0.039(5) 0.046(5) -0.007(4) 0.006(4) -0.004(4)
 C47 0.048(5) 0.039(5) 0.047(5) -0.008(4) 0.007(4) 0.001(4)
 C48 0.047(5) 0.039(5) 0.043(5) -0.005(4) 0.010(4) -0.003(4)
 O1 0.053(4) 0.056(4) 0.081(5) 0.000(4) -0.008(4) 0.000(4)
 O2 0.045(3) 0.044(3) 0.066(3) 0.005(3) 0.007(3) 0.008(3)
 O3 0.049(3) 0.049(3) 0.064(3) -0.001(3) 0.010(3) 0.012(3)
 O4 0.042(3) 0.046(3) 0.062(3) 0.014(3) 0.010(3) 0.008(3)
 O5 0.041(3) 0.045(3) 0.063(3) 0.016(3) 0.012(3) 0.006(3)
 O6 0.041(3) 0.042(3) 0.063(3) 0.008(3) 0.011(3) -0.001(3)
 O7 0.037(3) 0.036(3) 0.050(3) 0.006(3) 0.015(3) -0.004(3)
 O8 0.043(4) 0.045(4) 0.058(4) 0.010(3) 0.014(3) 0.002(3)
 O9 0.047(3) 0.045(3) 0.051(3) 0.002(3) 0.009(3) -0.003(3)
 O10 0.044(3) 0.051(3) 0.056(3) -0.003(3) 0.010(3) -0.009(3)
 O11 0.033(3) 0.038(3) 0.046(3) 0.003(2) 0.015(2) -0.003(3)
 O12 0.035(3) 0.045(3) 0.044(3) 0.002(3) 0.012(2) 0.005(3)
 O13 0.039(3) 0.040(3) 0.047(3) -0.002(2) 0.011(2) 0.000(3)
 O14 0.043(3) 0.045(3) 0.050(3) -0.006(3) 0.007(3) -0.002(3)
 O15 0.045(3) 0.043(3) 0.052(3) -0.004(2) 0.008(2) -0.007(3)
 O16 0.048(3) 0.046(3) 0.052(3) 0.003(3) 0.012(3) -0.007(3)
 O17 0.051(3) 0.048(3) 0.054(3) 0.000(2) 0.012(2) -0.006(3)
 O18 0.051(3) 0.043(3) 0.046(3) 0.003(3) 0.007(3) -0.002(3)
 O19 0.053(3) 0.044(3) 0.042(3) -0.001(3) 0.008(3) 0.002(3)
 O20 0.049(3) 0.046(3) 0.049(3) -0.008(3) 0.010(3) 0.007(3)
 O21 0.045(3) 0.045(3) 0.059(3) -0.008(3) 0.007(3) 0.006(3)
 O22 0.044(3) 0.049(3) 0.043(3) 0.004(3) 0.005(3) 0.001(3)
 O23 0.044(3) 0.051(3) 0.055(3) -0.009(3) 0.009(3) -0.005(3)
 O24 0.057(3) 0.055(3) 0.071(3) 0.007(3) -0.005(3) 0.006(3)
 O25 0.059(3) 0.057(3) 0.070(3) -0.008(3) 0.002(3) 0.010(3)
 O26 0.054(3) 0.052(3) 0.056(3) 0.002(3) 0.006(3) 0.003(3)
 O27 0.058(4) 0.061(4) 0.085(4) -0.007(3) 0.001(3) 0.010(3)
 O28 0.056(4) 0.055(4) 0.078(4) 0.008(3) 0.000(3) -0.002(3)
 O29 0.072(5) 0.073(5) 0.086(5) 0.030(5) -0.018(5) -0.004(5)
 O30 0.069(6) 0.065(5) 0.084(5) -0.019(5) -0.010(5) 0.005(5)
 O31 0.053(3) 0.057(3) 0.063(3) 0.004(3) 0.004(3) -0.002(3)
 O32 0.052(4) 0.060(4) 0.088(4) -0.016(4) 0.002(4) 0.007(4)
 O33 0.053(3) 0.046(3) 0.062(3) 0.001(3) -0.003(3) 0.004(3)
 O34 0.098(6) 0.081(6) 0.067(5) -0.006(5) 0.006(5) -0.022(5)
 O35 0.077(6) 0.079(6) 0.056(5) 0.002(4) 0.010(4) 0.022(5)
 O36 0.068(5) 0.069(5) 0.053(5) -0.005(4) 0.015(4) 0.009(5)
 O37 0.080(7) 0.075(6) 0.081(6) -0.008(5) 0.040(5) 0.005(5)
 O1S 0.040(2) 0.038(2) 0.042(2) -0.001(2) 0.010(2) 0.000(2)
 O2S 0.035(2) 0.035(2) 0.042(2) 0.001(2) 0.010(2) 0.000(2)
 O3S 0.036(2) 0.037(2) 0.048(2) 0.005(2) 0.011(2) 0.001(2)
 O4S 0.037(2) 0.040(2) 0.047(2) 0.002(2) 0.012(2) 0.004(2)
 O5S 0.044(2) 0.041(2) 0.050(2) -0.001(2) 0.006(2) -0.001(2)
 O6S 0.040(2) 0.041(2) 0.047(2) 0.000(2) 0.009(2) -0.002(2)
 O7S 0.037(3) 0.038(3) 0.057(3) 0.009(2) 0.011(2) 0.006(2)
 O8S 0.041(2) 0.042(2) 0.055(3) 0.002(2) 0.007(2) 0.006(2)
 Pd1 0.0377(5) 0.0328(4) 0.0305(4) -0.0028(3) 0.0054(3) 0.0022(4)
 Pd2 0.0283(4) 0.0347(4) 0.0307(4) 0.0019(3) 0.0052(3) 0.0019(3)
 Pd3 0.0252(4) 0.0279(4) 0.0358(4) 0.0028(3) 0.0072(3) -0.0002(3)
 Pd4 0.0327(5) 0.0334(5) 0.0461(5) -0.0036(4) 0.0084(4) -0.0026(4)
 Pd5 0.0391(5) 0.0318(4) 0.0361(4) 0.0033(3) 0.0081(4) -0.0051(4)
 Pd6 0.0302(4) 0.0317(4) 0.0342(4) -0.0030(3) 0.0076(3) -0.0035(3)
 Pd7 0.0276(5) 0.0362(5) 0.0565(5) 0.0152(4) 0.0119(4) 0.0061(4)
 Pd8 0.0381(5) 0.0365(5) 0.0512(5) -0.0020(4) 0.0096(4) 0.0108(4)
 Pd9 0.0353(5) 0.0377(5) 0.0431(5) -0.0028(4) 0.0083(4) -0.0092(4)
 Pd10 0.0294(5) 0.0413(5) 0.0612(6) 0.0103(4) 0.0096(4) 0.0072(4)
 Pd11 0.0491(6) 0.0471(6) 0.0545(6) -0.0043(4) 0.0128(4) 0.0076(5)
 Pd12 0.0436(6) 0.0429(5) 0.0486(5) 0.0050(4) 0.0002(4) -0.0004(4)
 Sr1 0.0264(5) 0.0320(5) 0.0329(5) 0.0018(4) 0.0065(4) 0.0007(4)
 K1 0.049(3) 0.042(3) 0.059(3) -0.005(2) 0.019(3) -0.012(2)
 K2 0.031(3) 0.068(4) 0.041(3) -0.004(2) 0.014(2) -0.001(2)
 K3 0.068(4) 0.069(4) 0.070(4) -0.034(3) 0.040(3) -0.035(3)
 K4 0.056(4) 0.081(5) 0.055(3) 0.008(3) 0.020(3) 0.016(3)
 K5 0.082(5) 0.096(6) 0.086(5) 0.003(4) 0.023(4) -0.010(5)
 O1W 0.047(3) 0.052(3) 0.054(3) -0.004(3) 0.009(3) -0.010(3)
 O7W 0.059(7) 0.061(7) 0.040(6) 0.003(6) 0.002(6) -0.031(6)
 O8W 0.097(9) 0.073(9) 0.048(7) -0.010(7) 0.011(7) -0.020(8)
 O10W 0.098(10) 0.107(11) 0.076(9) 0.000(9) 0.015(9) 0.000(10)
 O12W 0.085(5) 0.082(5) 0.088(5) 0.008(4) 0.003(4) 0.000(4)
 O38 0.118(8) 0.097(8) 0.105(7) -0.022(7) -0.005(7) -0.003(7)
 O39 0.057(6) 0.055(6) 0.064(6) 0.007(5) 0.000(5) -0.006(5)
 O40 0.058(5) 0.058(5) 0.064(5) 0.000(5) 0.006(5) -0.007(5)
 O41 0.058(7) 0.074(8) 0.077(8) 0.004(7) 0.003(7) -0.006(7)
 C1A 0.094(7) 0.095(8) 0.049(5) 0.014(5) -0.004(5) 0.026(6)
 C2A 0.094(7) 0.097(8) 0.051(5) 0.012(5) -0.005(5) 0.026(6)
 C3A 0.096(7) 0.098(8) 0.052(5) 0.014(5) -0.005(5) 0.025(6)
 C4A 0.096(7) 0.097(8) 0.052(5) 0.014(5) -0.007(5) 0.026(6)
 C5A 0.096(7) 0.098(8) 0.052(5) 0.014(5) -0.005(5) 0.026(6)
 C6A 0.096(8) 0.097(8) 0.052(5) 0.013(5) -0.006(5) 0.026(6)
 C19A 0.094(8) 0.075(7) 0.081(7) -0.039(6) -0.011(6) 0.004(6)
 C20A 0.095(8) 0.075(7) 0.081(7) -0.038(6) -0.011(6) 0.004(6)
 C21A 0.094(8) 0.074(7) 0.082(7) -0.040(6) -0.011(6) 0.005(6)
 C22A 0.095(8) 0.075(7) 0.083(7) -0.040(6) -0.010(6) 0.003(6)
 C23A 0.096(8) 0.077(7) 0.083(7) -0.037(6) -0.010(6) 0.004(6)
 C24A 0.096(8) 0.077(7) 0.083(7) -0.038(6) -0.011(6) 0.003(6)

_geom_special_details
;
 All esds (except the esd in the dihedral angle between two l.s. planes)
 are estimated using the full covariance matrix.  The cell esds are taken
 into account individually in the estimation of esds in distances, angles
 and torsion angles; correlations between esds in cell parameters are only
 used when they are defined by crystal symmetry.  An approximate (isotropic)
 treatment of cell esds is used for estimating esds involving l.s. planes.
;
loop_
  _geom_bond_atom_site_label_1
  _geom_bond_atom_site_label_2
  _geom_bond_distance
  _geom_bond_site_symmetry_2
  _geom_bond_publ_flag
 As4 C19 1.876(11) . ?
 As4 O20 1.695(9) . ?
 As4 O21 1.693(8) . ?
 As4 O23 1.673(9) . ?
 As4 C19A 1.916(10) . ?
 C1 C2 1.3900 . ?
 C1 C6 1.3900 . ?
 C1 As1 1.872(10) . ?
 C2 H2 0.9500 . ?
 C2 C3 1.3900 . ?
 C3 H3 0.9500 . ?
 C3 C4 1.3900 . ?
 C4 H4 0.9500 . ?
 C4 C5 1.3900 . ?
 C5 H5 0.9500 . ?
 C5 C6 1.3900 . ?
 C6 H6 0.9500 . ?
 As1 O18 1.692(8) . ?
 As1 O19 1.692(8) . ?
 As1 O22 1.678(8) . ?
 As1 C1A 1.876(10) . ?
 C7 C8 1.3900 . ?
 C7 C12 1.3900 . ?
 C7 As2 1.888(6) . ?
 C8 H8 0.9500 . ?
 C8 C9 1.3900 . ?
 C9 H9 0.9500 . ?
 C9 C10 1.3900 . ?
 C10 H10 0.9500 . ?
 C10 C11 1.3900 . ?
 C11 H11 0.9500 . ?
 C11 C12 1.3900 . ?
 C12 H12 0.9500 . ?
 C12 K5 3.519(12) 3_566 ?
 As2 O11 1.696(7) . ?
 As2 O12 1.689(7) . ?
 As2 O13 1.697(8) . ?
 As2 K5 3.694(8) . ?
 C13 C14 1.3900 . ?
 C13 C18 1.3900 . ?
 C13 As3 1.897(6) . ?
 C14 H14 0.9500 . ?
 C14 C15 1.3900 . ?
 C14 K5 3.507(13) 3_566 ?
 C15 H15 0.9500 . ?
 C15 C16 1.3900 . ?
 C16 H16 0.9500 . ?
 C16 C17 1.3900 . ?
 C17 H17 0.9500 . ?
 C17 C18 1.3900 . ?
 C18 H18 0.9500 . ?
 As3 O6 1.678(8) . ?
 As3 O7 1.678(8) . ?
 As3 O10 1.700(8) . ?
 C19 C20 1.3900 . ?
 C19 C24 1.3900 . ?
 C20 H20 0.9500 . ?
 C20 C21 1.3900 . ?
 C21 H21 0.9500 . ?
 C21 C22 1.3900 . ?
 C22 H22 0.9500 . ?
 C22 C23 1.3900 . ?
 C23 H23 0.9500 . ?
 C23 C24 1.3900 . ?
 C24 H24 0.9500 . ?
 C25 C26 1.506(17) . ?
 C25 O16 1.241(15) . ?
 C25 O17 1.282(16) . ?
 C26 H26A 0.9900 . ?
 C26 H26B 0.9900 . ?
 C26 C27 1.483(19) . ?
 C27 H27A 0.9900 . ?
 C27 H27B 0.9900 . ?
 C27 C28 1.497(18) . ?
 C28 O26 1.259(15) . ?
 C28 O35 1.277(17) . ?
 C29 C30 1.523(19) . ?
 C29 O25 1.333(18) . ?
 C29 O31 1.146(17) . ?
 C30 H30A 0.9900 . ?
 C30 H30B 0.9900 . ?
 C30 C31 1.43(2) . ?
 C31 H31A 0.9900 . ?
 C31 H31B 0.9900 . ?
 C31 C32 1.569(19) . ?
 C32 O24 1.216(18) . ?
 C32 O32 1.269(19) . ?
 C33 C34 1.553(9) . ?
 C33 O27 1.18(2) . ?
 C33 O29 1.23(2) . ?
 C34 H34A 0.9900 . ?
 C34 H34B 0.9900 . ?
 C34 C35 1.518(9) . ?
 C35 H35A 0.9900 . ?
 C35 H35B 0.9900 . ?
 C35 C36 1.542(9) . ?
 C36 O28 1.31(2) . ?
 C36 O30 1.14(2) . ?
 C37 C38 1.519(19) . ?
 C37 O33 1.292(16) . ?
 C37 O34 1.231(17) . ?
 C38 H38A 0.9900 . ?
 C38 H38B 0.9900 . ?
 C38 C39 1.488(19) . ?
 C39 H39A 0.9900 . ?
 C39 H39B 0.9900 . ?
 C39 C40 1.488(17) . ?
 C40 O2 1.293(16) . ?
 C40 O3 1.245(15) . ?
 C41 C42 1.519(17) . ?
 C41 O4 1.311(15) . ?
 C41 O5 1.222(14) . ?
 C42 H42A 0.9900 . ?
 C42 H42B 0.9900 . ?
 C42 C43 1.486(17) . ?
 C43 H43A 0.9900 . ?
 C43 H43B 0.9900 . ?
 C43 C44 1.550(18) . ?
 C44 O8 1.262(15) . ?
 C44 O37 1.237(16) . ?
 C45 C46 1.517(16) . ?
 C45 O14 1.246(14) . ?
 C45 O15 1.269(14) . ?
 C46 H46A 0.9900 . ?
 C46 H46B 0.9900 . ?
 C46 C47 1.565(16) . ?
 C47 H47A 0.9900 . ?
 C47 H47B 0.9900 . ?
 C47 C48 1.472(16) . ?
 C48 O9 1.279(14) . ?
 C48 O36 1.213(14) . ?
 O1 Sr1 2.712(9) . ?
 O2 Pd10 2.038(9) . ?
 O3 Pd8 2.022(8) . ?
 O4 Pd10 2.011(8) . ?
 O4 K2 3.018(10) 3_666 ?
 O5 Pd7 2.043(8) . ?
 O6 Pd7 1.988(8) . ?
 O7 Pd3 2.031(7) . ?
 O7 K5 2.899(12) 3_566 ?
 O8 Pd11 2.005(9) 3_666 ?
 O8 K2 2.958(10) 3_666 ?
 O9 Pd12 1.991(8) 3_666 ?
 O10 Pd4 2.035(8) . ?
 O11 Pd3 2.030(7) . ?
 O11 K5 2.777(11) . ?
 O11 K5 3.145(11) 3_566 ?
 O12 Pd2 2.044(8) . ?
 O13 Pd6 2.007(8) . ?
 O14 Pd6 2.056(8) . ?
 O15 Pd9 2.021(8) . ?
 O15 K3 2.903(10) . ?
 O16 Pd5 2.029(8) . ?
 O17 Pd9 2.032(8) . ?
 O17 K2 3.234(10) . ?
 O17 K3 2.880(10) . ?
 O18 Pd5 2.027(8) . ?
 O19 Pd1 2.029(8) . ?
 O20 Pd1 2.037(8) . ?
 O21 Pd8 1.996(8) . ?
 O22 Pd2 2.044(7) . ?
 O23 Pd4 2.063(8) . ?
 O24 Pd12 2.005(9) . ?
 O24 K4 2.831(12) . ?
 O25 Pd11 2.035(10) . ?
 O25 K4 2.963(12) . ?
 O26 Pd11 1.995(9) . ?
 O26 K2 2.931(10) . ?
 O27 Pd11 1.983(10) . ?
 O27 K4 2.770(12) . ?
 O28 Pd12 2.031(10) . ?
 O28 K1 3.003(12) 3_666 ?
 O28 K4 3.021(11) . ?
 O31 K2 3.174(11) . ?
 O33 Pd12 1.990(9) . ?
 O1S Pd1 1.994(7) . ?
 O1S Pd2 1.981(8) . ?
 O1S Pd5 1.964(8) . ?
 O1S Sr1 2.598(7) . ?
 O2S Pd2 1.994(7) . ?
 O2S Pd3 1.996(7) . ?
 O2S Pd6 1.966(7) . ?
 O2S Sr1 2.609(7) . ?
 O3S Pd3 1.977(8) . ?
 O3S Pd4 2.002(8) . ?
 O3S Pd7 1.970(7) . ?
 O3S Sr1 2.624(8) . ?
 O4S Pd1 1.988(7) . ?
 O4S Pd4 1.986(8) . ?
 O4S Pd8 1.950(8) . ?
 O4S Sr1 2.616(8) . ?
 O5S Pd5 2.023(8) . ?
 O5S Pd9 1.984(8) . ?
 O5S Sr1 2.632(8) . ?
 O6S Pd6 2.002(8) . ?
 O6S Pd9 2.000(8) . ?
 O6S Sr1 2.624(8) . ?
 O7S Pd7 2.010(8) . ?
 O7S Pd10 2.014(8) . ?
 O7S Sr1 2.621(8) . ?
 O8S Pd8 2.015(8) . ?
 O8S Pd10 2.007(8) . ?
 O8S Sr1 2.620(8) . ?
 Pd1 Sr1 3.6587(12) . ?
 Pd2 Pd3 3.2427(11) . ?
 Pd2 Pd5 3.2272(12) . ?
 Pd2 Sr1 3.6190(12) . ?
 Pd3 Sr1 3.6371(13) . ?
 Pd3 K5 4.141(9) . ?
 Pd4 Sr1 3.6590(13) . ?
 Pd5 Pd9 3.0759(12) . ?
 Pd5 Sr1 3.6682(13) . ?
 Pd6 Pd9 3.0352(12) . ?
 Pd6 Sr1 3.6779(13) . ?
 Pd7 Pd10 3.0627(13) . ?
 Pd7 Sr1 3.6395(13) . ?
 Pd8 Pd10 3.0325(13) . ?
 Pd8 Sr1 3.6466(13) . ?
 Pd9 Sr1 3.6932(13) . ?
 Pd9 K3 4.022(6) . ?
 Pd10 Sr1 3.6742(13) . ?
 Pd10 K2 3.915(5) 3_666 ?
 Pd11 K2 3.217(5) . ?
 Pd11 K4 3.795(7) . ?
 Pd12 K4 3.900(7) . ?
 K1 K4 4.364(9) 3_666 ?
 K1 K5 4.670(10) . ?
 K1 O1W 2.874(10) . ?
 K1 O7W 2.843(17) . ?
 K1 O8W 2.51(2) . ?
 K1 O10W 2.98(2) . ?
 K2 K3 4.205(9) . ?
 K2 O12W 2.849(14) . ?
 K2 O39 2.711(19) . ?
 K2 O40 2.77(2) . ?
 K3 O12W 2.937(14) . ?
 K3 O38 3.054(17) . ?
 K3 O40 2.84(2) . ?
 K3 O41 2.54(2) . ?
 K5 K5 3.823(17) 3_566 ?
 K5 O1W 2.797(12) . ?
 K5 O7W 2.835(18) . ?
 C1A C2A 1.3900 . ?
 C1A C6A 1.3900 . ?
 C2A H2A 0.9500 . ?
 C2A C3A 1.3900 . ?
 C3A H3A 0.9500 . ?
 C3A C4A 1.3900 . ?
 C4A H4A 0.9500 . ?
 C4A C5A 1.3900 . ?
 C5A H5A 0.9500 . ?
 C5A C6A 1.3900 . ?
 C6A H6A 0.9500 . ?
 C19A C20A 1.3900 . ?
 C19A C24A 1.3900 . ?
 C20A H20A 0.9500 . ?
 C20A C21A 1.3900 . ?
 C21A H21A 0.9500 . ?
 C21A C22A 1.3900 . ?
 C22A H22A 0.9500 . ?
 C22A C23A 1.3900 . ?
 C23A H23A 0.9500 . ?
 C23A C24A 1.3900 . ?
 C24A H24A 0.9500 . ?

loop_
  _geom_angle_atom_site_label_1
  _geom_angle_atom_site_label_2
  _geom_angle_atom_site_label_3
  _geom_angle
  _geom_angle_site_symmetry_1
  _geom_angle_site_symmetry_3
  _geom_angle_publ_flag
 O20 As4 C19 114.3(8) . . ?
 O20 As4 C19A 103.5(7) . . ?
 O21 As4 C19 101.7(8) . . ?
 O21 As4 O20 109.4(4) . . ?
 O21 As4 C19A 106.5(8) . . ?
 O23 As4 C19 107.9(7) . . ?
 O23 As4 O20 111.3(4) . . ?
 O23 As4 O21 112.0(4) . . ?
 O23 As4 C19A 113.8(9) . . ?
 C2 C1 C6 120.0 . . ?
 C2 C1 As1 121.5(11) . . ?
 C6 C1 As1 118.4(11) . . ?
 C1 C2 H2 120.0 . . ?
 C3 C2 C1 120.0 . . ?
 C3 C2 H2 120.0 . . ?
 C2 C3 H3 120.0 . . ?
 C2 C3 C4 120.0 . . ?
 C4 C3 H3 120.0 . . ?
 C3 C4 H4 120.0 . . ?
 C5 C4 C3 120.0 . . ?
 C5 C4 H4 120.0 . . ?
 C4 C5 H5 120.0 . . ?
 C4 C5 C6 120.0 . . ?
 C6 C5 H5 120.0 . . ?
 C1 C6 H6 120.0 . . ?
 C5 C6 C1 120.0 . . ?
 C5 C6 H6 120.0 . . ?
 O18 As1 C1 103.1(8) . . ?
 O18 As1 C1A 111.2(9) . . ?
 O19 As1 C1 112.0(8) . . ?
 O19 As1 O18 109.6(4) . . ?
 O19 As1 C1A 105.3(7) . . ?
 O22 As1 C1 109.4(7) . . ?
 O22 As1 O18 111.9(4) . . ?
 O22 As1 O19 110.7(4) . . ?
 O22 As1 C1A 108.1(8) . . ?
 C8 C7 C12 120.0 . . ?
 C8 C7 As2 119.6(5) . . ?
 C12 C7 As2 120.4(5) . . ?
 C7 C8 H8 120.0 . . ?
 C9 C8 C7 120.0 . . ?
 C9 C8 H8 120.0 . . ?
 C8 C9 H9 120.0 . . ?
 C10 C9 C8 120.0 . . ?
 C10 C9 H9 120.0 . . ?
 C9 C10 H10 120.0 . . ?
 C9 C10 C11 120.0 . . ?
 C11 C10 H10 120.0 . . ?
 C10 C11 H11 120.0 . . ?
 C12 C11 C10 120.0 . . ?
 C12 C11 H11 120.0 . . ?
 C7 C12 H12 120.0 . . ?
 C7 C12 K5 118.0(4) . 3_566 ?
 C11 C12 C7 120.0 . . ?
 C11 C12 H12 120.0 . . ?
 C11 C12 K5 116.9(4) . 3_566 ?
 K5 C12 H12 22.7 3_566 . ?
 C7 As2 K5 85.5(3) . . ?
 O11 As2 C7 107.0(4) . . ?
 O11 As2 O13 109.9(4) . . ?
 O11 As2 K5 45.3(3) . . ?
 O12 As2 C7 108.3(4) . . ?
 O12 As2 O11 111.2(4) . . ?
 O12 As2 O13 111.7(4) . . ?
 O12 As2 K5 156.3(3) . . ?
 O13 As2 C7 108.6(4) . . ?
 O13 As2 K5 80.3(3) . . ?
 C14 C13 C18 120.0 . . ?
 C14 C13 As3 119.9(5) . . ?
 C18 C13 As3 119.8(5) . . ?
 C13 C14 H14 120.0 . . ?
 C13 C14 K5 100.3(4) . 3_566 ?
 C15 C14 C13 120.0 . . ?
 C15 C14 H14 120.0 . . ?
 C15 C14 K5 118.9(5) . 3_566 ?
 K5 C14 H14 48.6 3_566 . ?
 C14 C15 H15 120.0 . . ?
 C14 C15 C16 120.0 . . ?
 C16 C15 H15 120.0 . . ?
 C15 C16 H16 120.0 . . ?
 C15 C16 C17 120.0 . . ?
 C17 C16 H16 120.0 . . ?
 C16 C17 H17 120.0 . . ?
 C18 C17 C16 120.0 . . ?
 C18 C17 H17 120.0 . . ?
 C13 C18 H18 120.0 . . ?
 C17 C18 C13 120.0 . . ?
 C17 C18 H18 120.0 . . ?
 O6 As3 C13 106.8(4) . . ?
 O6 As3 O10 110.5(4) . . ?
 O7 As3 C13 107.7(4) . . ?
 O7 As3 O6 112.7(4) . . ?
 O7 As3 O10 109.8(4) . . ?
 O10 As3 C13 109.3(4) . . ?
 C20 C19 As4 121.9(11) . . ?
 C20 C19 C24 120.0 . . ?
 C24 C19 As4 117.5(11) . . ?
 C19 C20 H20 120.0 . . ?
 C19 C20 C21 120.0 . . ?
 C21 C20 H20 120.0 . . ?
 C20 C21 H21 120.0 . . ?
 C22 C21 C20 120.0 . . ?
 C22 C21 H21 120.0 . . ?
 C21 C22 H22 120.0 . . ?
 C21 C22 C23 120.0 . . ?
 C23 C22 H22 120.0 . . ?
 C22 C23 H23 120.0 . . ?
 C24 C23 C22 120.0 . . ?
 C24 C23 H23 120.0 . . ?
 C19 C24 H24 120.0 . . ?
 C23 C24 C19 120.0 . . ?
 C23 C24 H24 120.0 . . ?
 O16 C25 C26 115.4(12) . . ?
 O16 C25 O17 127.1(12) . . ?
 O17 C25 C26 117.6(12) . . ?
 C25 C26 H26A 108.5 . . ?
 C25 C26 H26B 108.5 . . ?
 H26A C26 H26B 107.5 . . ?
 C27 C26 C25 114.9(11) . . ?
 C27 C26 H26A 108.5 . . ?
 C27 C26 H26B 108.5 . . ?
 C26 C27 H27A 109.0 . . ?
 C26 C27 H27B 109.0 . . ?
 C26 C27 C28 113.0(11) . . ?
 H27A C27 H27B 107.8 . . ?
 C28 C27 H27A 109.0 . . ?
 C28 C27 H27B 109.0 . . ?
 O26 C28 C27 118.2(13) . . ?
 O26 C28 O35 121.5(13) . . ?
 O35 C28 C27 120.0(12) . . ?
 O25 C29 C30 116.7(14) . . ?
 O31 C29 C30 117.7(15) . . ?
 O31 C29 O25 125.3(13) . . ?
 C29 C30 H30A 108.1 . . ?
 C29 C30 H30B 108.1 . . ?
 H30A C30 H30B 107.3 . . ?
 C31 C30 C29 116.9(13) . . ?
 C31 C30 H30A 108.1 . . ?
 C31 C30 H30B 108.1 . . ?
 C30 C31 H31A 108.7 . . ?
 C30 C31 H31B 108.7 . . ?
 C30 C31 C32 114.2(14) . . ?
 H31A C31 H31B 107.6 . . ?
 C32 C31 H31A 108.7 . . ?
 C32 C31 H31B 108.7 . . ?
 O24 C32 C31 113.1(15) . . ?
 O24 C32 O32 128.7(14) . . ?
 O32 C32 C31 118.1(15) . . ?
 O27 C33 C34 108.8(16) . . ?
 O27 C33 O29 127.2(14) . . ?
 O29 C33 C34 123.8(18) . . ?
 C33 C34 H34A 109.4 . . ?
 C33 C34 H34B 109.4 . . ?
 H34A C34 H34B 108.0 . . ?
 C35 C34 C33 111.1(14) . . ?
 C35 C34 H34A 109.4 . . ?
 C35 C34 H34B 109.4 . . ?
 C34 C35 H35A 109.0 . . ?
 C34 C35 H35B 109.0 . . ?
 C34 C35 C36 113.0(13) . . ?
 H35A C35 H35B 107.8 . . ?
 C36 C35 H35A 109.0 . . ?
 C36 C35 H35B 109.0 . . ?
 O28 C36 C35 119.0(18) . . ?
 O30 C36 C35 113.3(18) . . ?
 O30 C36 O28 127.6(13) . . ?
 O33 C37 C38 114.8(13) . . ?
 O34 C37 C38 121.1(13) . . ?
 O34 C37 O33 124.0(14) . . ?
 C37 C38 H38A 108.5 . . ?
 C37 C38 H38B 108.5 . . ?
 H38A C38 H38B 107.5 . . ?
 C39 C38 C37 115.1(12) . . ?
 C39 C38 H38A 108.5 . . ?
 C39 C38 H38B 108.5 . . ?
 C38 C39 H39A 108.9 . . ?
 C38 C39 H39B 108.9 . . ?
 H39A C39 H39B 107.7 . . ?
 C40 C39 C38 113.4(11) . . ?
 C40 C39 H39A 108.9 . . ?
 C40 C39 H39B 108.9 . . ?
 O2 C40 C39 117.9(12) . . ?
 O3 C40 C39 115.6(13) . . ?
 O3 C40 O2 125.9(12) . . ?
 O4 C41 C42 115.7(10) . . ?
 O5 C41 C42 118.1(11) . . ?
 O5 C41 O4 126.2(11) . . ?
 C41 C42 H42A 108.9 . . ?
 C41 C42 H42B 108.9 . . ?
 H42A C42 H42B 107.7 . . ?
 C43 C42 C41 113.5(11) . . ?
 C43 C42 H42A 108.9 . . ?
 C43 C42 H42B 108.9 . . ?
 C42 C43 H43A 108.5 . . ?
 C42 C43 H43B 108.5 . . ?
 C42 C43 C44 115.2(11) . . ?
 H43A C43 H43B 107.5 . . ?
 C44 C43 H43A 108.5 . . ?
 C44 C43 H43B 108.5 . . ?
 O8 C44 C43 114.8(11) . . ?
 O37 C44 C43 117.4(12) . . ?
 O37 C44 O8 127.8(13) . . ?
 O14 C45 C46 117.8(11) . . ?
 O14 C45 O15 126.8(11) . . ?
 O15 C45 C46 115.1(10) . . ?
 C45 C46 H46A 108.8 . . ?
 C45 C46 H46B 108.8 . . ?
 C45 C46 C47 113.8(10) . . ?
 H46A C46 H46B 107.7 . . ?
 C47 C46 H46A 108.8 . . ?
 C47 C46 H46B 108.8 . . ?
 C46 C47 H47A 108.7 . . ?
 C46 C47 H47B 108.7 . . ?
 H47A C47 H47B 107.6 . . ?
 C48 C47 C46 114.2(11) . . ?
 C48 C47 H47A 108.7 . . ?
 C48 C47 H47B 108.7 . . ?
 O9 C48 C47 117.8(10) . . ?
 O36 C48 C47 118.8(12) . . ?
 O36 C48 O9 123.4(12) . . ?
 C40 O2 Pd10 128.0(8) . . ?
 C40 O3 Pd8 127.6(9) . . ?
 C41 O4 Pd10 128.5(7) . . ?
 C41 O4 K2 111.3(7) . 3_666 ?
 Pd10 O4 K2 100.3(3) . 3_666 ?
 C41 O5 Pd7 127.8(8) . . ?
 As3 O6 Pd7 118.1(4) . . ?
 As3 O7 Pd3 114.1(4) . . ?
 As3 O7 K5 124.3(4) . 3_566 ?
 Pd3 O7 K5 114.5(4) . 3_566 ?
 C44 O8 Pd11 124.2(9) . 3_666 ?
 C44 O8 K2 157.5(9) . 3_666 ?
 Pd11 O8 K2 78.2(3) 3_666 3_666 ?
 C48 O9 Pd12 123.1(8) . 3_666 ?
 As3 O10 Pd4 114.3(4) . . ?
 As2 O11 Pd3 113.1(4) . . ?
 As2 O11 K5 108.9(4) . . ?
 As2 O11 K5 127.9(4) . 3_566 ?
 Pd3 O11 K5 105.4(3) . 3_566 ?
 Pd3 O11 K5 118.1(4) . . ?
 K5 O11 K5 80.1(3) . 3_566 ?
 As2 O12 Pd2 115.8(4) . . ?
 As2 O13 Pd6 115.6(4) . . ?
 C45 O14 Pd6 126.8(8) . . ?
 C45 O15 Pd9 128.5(7) . . ?
 C45 O15 K3 118.1(7) . . ?
 Pd9 O15 K3 108.2(3) . . ?
 C25 O16 Pd5 128.4(8) . . ?
 C25 O17 Pd9 127.5(8) . . ?
 C25 O17 K2 102.8(7) . . ?
 C25 O17 K3 117.3(8) . . ?
 Pd9 O17 K2 103.8(3) . . ?
 Pd9 O17 K3 108.7(4) . . ?
 K3 O17 K2 86.7(3) . . ?
 As1 O18 Pd5 115.5(4) . . ?
 As1 O19 Pd1 112.6(4) . . ?
 As4 O20 Pd1 113.3(4) . . ?
 As4 O21 Pd8 116.1(4) . . ?
 As1 O22 Pd2 116.4(4) . . ?
 As4 O23 Pd4 115.3(4) . . ?
 C32 O24 Pd12 116.4(10) . . ?
 C32 O24 K4 119.2(9) . . ?
 Pd12 O24 K4 106.3(4) . . ?
 C29 O25 Pd11 113.4(9) . . ?
 C29 O25 K4 129.9(8) . . ?
 Pd11 O25 K4 97.1(4) . . ?
 C28 O26 Pd11 125.6(9) . . ?
 C28 O26 K2 155.1(9) . . ?
 Pd11 O26 K2 79.0(3) . . ?
 C33 O27 Pd11 117.7(11) . . ?
 C33 O27 K4 120.8(10) . . ?
 Pd11 O27 K4 104.8(4) . . ?
 C36 O28 Pd12 112.5(9) . . ?
 C36 O28 K1 114.3(9) . 3_666 ?
 C36 O28 K4 124.9(9) . . ?
 Pd12 O28 K1 111.0(4) . 3_666 ?
 Pd12 O28 K4 99.2(4) . . ?
 K1 O28 K4 92.8(3) 3_666 . ?
 C29 O31 K2 136.1(10) . . ?
 C37 O33 Pd12 124.4(9) . . ?
 Pd1 O1S Sr1 104.9(3) . . ?
 Pd2 O1S Pd1 110.7(4) . . ?
 Pd2 O1S Sr1 103.6(3) . . ?
 Pd5 O1S Pd1 120.2(4) . . ?
 Pd5 O1S Pd2 109.8(4) . . ?
 Pd5 O1S Sr1 106.2(3) . . ?
 Pd2 O2S Pd3 108.7(3) . . ?
 Pd2 O2S Sr1 102.8(3) . . ?
 Pd3 O2S Sr1 103.5(3) . . ?
 Pd6 O2S Pd2 113.0(4) . . ?
 Pd6 O2S Pd3 120.6(4) . . ?
 Pd6 O2S Sr1 106.2(3) . . ?
 Pd3 O3S Pd4 111.3(4) . . ?
 Pd3 O3S Sr1 103.6(3) . . ?
 Pd4 O3S Sr1 103.7(3) . . ?
 Pd7 O3S Pd3 121.1(4) . . ?
 Pd7 O3S Pd4 111.1(4) . . ?
 Pd7 O3S Sr1 103.9(3) . . ?
 Pd1 O4S Sr1 104.4(3) . . ?
 Pd4 O4S Pd1 110.3(4) . . ?
 Pd4 O4S Sr1 104.5(3) . . ?
 Pd8 O4S Pd1 118.6(4) . . ?
 Pd8 O4S Pd4 112.4(4) . . ?
 Pd8 O4S Sr1 105.1(3) . . ?
 Pd5 O5S Sr1 103.2(3) . . ?
 Pd9 O5S Pd5 100.3(4) . . ?
 Pd9 O5S Sr1 105.4(3) . . ?
 Pd6 O6S Sr1 104.5(3) . . ?
 Pd9 O6S Pd6 98.6(3) . . ?
 Pd9 O6S Sr1 105.2(3) . . ?
 Pd7 O7S Pd10 99.1(4) . . ?
 Pd7 O7S Sr1 102.8(3) . . ?
 Pd10 O7S Sr1 104.1(3) . . ?
 Pd8 O8S Sr1 103.0(3) . . ?
 Pd10 O8S Pd8 97.9(4) . . ?
 Pd10 O8S Sr1 104.4(3) . . ?
 O19 Pd1 O20 84.8(3) . . ?
 O19 Pd1 Sr1 137.0(2) . . ?
 O20 Pd1 Sr1 137.0(2) . . ?
 O1S Pd1 O19 95.1(3) . . ?
 O1S Pd1 O20 178.7(3) . . ?
 O1S Pd1 Sr1 43.3(2) . . ?
 O4S Pd1 O19 178.5(3) . . ?
 O4S Pd1 O20 94.7(3) . . ?
 O4S Pd1 O1S 85.4(3) . . ?
 O4S Pd1 Sr1 43.8(2) . . ?
 O12 Pd2 O22 86.3(3) . . ?
 O12 Pd2 Pd3 75.2(2) . . ?
 O12 Pd2 Pd5 145.6(2) . . ?
 O12 Pd2 Sr1 136.5(2) . . ?
 O22 Pd2 Pd3 141.9(2) . . ?
 O22 Pd2 Pd5 86.6(2) . . ?
 O22 Pd2 Sr1 135.6(2) . . ?
 O1S Pd2 O12 178.8(3) . . ?
 O1S Pd2 O22 92.8(3) . . ?
 O1S Pd2 O2S 87.9(3) . . ?
 O1S Pd2 Pd3 105.1(2) . . ?
 O1S Pd2 Pd5 34.9(2) . . ?
 O1S Pd2 Sr1 44.2(2) . . ?
 O2S Pd2 O12 93.0(3) . . ?
 O2S Pd2 O22 177.5(3) . . ?
 O2S Pd2 Pd3 35.7(2) . . ?
 O2S Pd2 Pd5 95.3(2) . . ?
 O2S Pd2 Sr1 44.7(2) . . ?
 Pd3 Pd2 Sr1 63.74(3) . . ?
 Pd5 Pd2 Pd3 126.71(3) . . ?
 Pd5 Pd2 Sr1 64.50(3) . . ?
 O7 Pd3 Pd2 141.5(2) . . ?
 O7 Pd3 Sr1 137.3(2) . . ?
 O7 Pd3 K5 80.9(3) . . ?
 O11 Pd3 O7 85.4(3) . . ?
 O11 Pd3 Pd2 89.5(2) . . ?
 O11 Pd3 Sr1 136.4(2) . . ?
 O11 Pd3 K5 36.3(2) . . ?
 O2S Pd3 O7 177.1(3) . . ?
 O2S Pd3 O11 93.6(3) . . ?
 O2S Pd3 Pd2 35.6(2) . . ?
 O2S Pd3 Sr1 44.2(2) . . ?
 O2S Pd3 K5 99.9(2) . . ?
 O3S Pd3 O7 93.8(3) . . ?
 O3S Pd3 O11 179.1(3) . . ?
 O3S Pd3 O2S 87.2(3) . . ?
 O3S Pd3 Pd2 90.9(2) . . ?
 O3S Pd3 Sr1 44.5(2) . . ?
 O3S Pd3 K5 144.1(2) . . ?
 Pd2 Pd3 Sr1 63.17(2) . . ?
 Pd2 Pd3 K5 115.28(12) . . ?
 Sr1 Pd3 K5 125.15(12) . . ?
 O10 Pd4 O23 85.8(3) . . ?
 O10 Pd4 Sr1 136.5(2) . . ?
 O23 Pd4 Sr1 136.5(2) . . ?
 O3S Pd4 O10 93.4(3) . . ?
 O3S Pd4 O23 178.9(3) . . ?
 O3S Pd4 Sr1 44.1(2) . . ?
 O4S Pd4 O10 178.6(3) . . ?
 O4S Pd4 O23 93.6(3) . . ?
 O4S Pd4 O3S 87.1(3) . . ?
 O4S Pd4 Sr1 43.8(2) . . ?
 O16 Pd5 Pd2 145.2(3) . . ?
 O16 Pd5 Pd9 78.4(2) . . ?
 O16 Pd5 Sr1 137.1(2) . . ?
 O18 Pd5 O16 84.5(3) . . ?
 O18 Pd5 Pd2 79.4(2) . . ?
 O18 Pd5 Pd9 138.0(2) . . ?
 O18 Pd5 Sr1 138.2(2) . . ?
 O1S Pd5 O16 179.5(4) . . ?
 O1S Pd5 O18 95.6(3) . . ?
 O1S Pd5 O5S 87.0(3) . . ?
 O1S Pd5 Pd2 35.3(2) . . ?
 O1S Pd5 Pd9 101.8(2) . . ?
 O1S Pd5 Sr1 42.8(2) . . ?
 O5S Pd5 O16 92.9(3) . . ?
 O5S Pd5 O18 176.9(3) . . ?
 O5S Pd5 Pd2 101.9(2) . . ?
 O5S Pd5 Pd9 39.4(2) . . ?
 O5S Pd5 Sr1 44.3(2) . . ?
 Pd2 Pd5 Sr1 62.93(3) . . ?
 Pd9 Pd5 Pd2 93.26(3) . . ?
 Pd9 Pd5 Sr1 65.72(3) . . ?
 O13 Pd6 O14 86.3(3) . . ?
 O13 Pd6 Pd9 135.7(2) . . ?
 O13 Pd6 Sr1 137.5(2) . . ?
 O14 Pd6 Pd9 79.0(2) . . ?
 O14 Pd6 Sr1 136.0(2) . . ?
 O2S Pd6 O13 94.9(3) . . ?
 O2S Pd6 O14 177.8(3) . . ?
 O2S Pd6 O6S 86.5(3) . . ?
 O2S Pd6 Pd9 101.3(2) . . ?
 O2S Pd6 Sr1 42.9(2) . . ?
 O6S Pd6 O13 176.4(3) . . ?
 O6S Pd6 O14 92.3(3) . . ?
 O6S Pd6 Pd9 40.7(2) . . ?
 O6S Pd6 Sr1 43.7(2) . . ?
 Pd9 Pd6 Sr1 65.95(3) . . ?
 O5 Pd7 Pd10 78.8(2) . . ?
 O5 Pd7 Sr1 136.3(2) . . ?
 O6 Pd7 O5 86.6(3) . . ?
 O6 Pd7 O7S 176.9(3) . . ?
 O6 Pd7 Pd10 136.5(3) . . ?
 O6 Pd7 Sr1 136.9(2) . . ?
 O3S Pd7 O5 178.4(3) . . ?
 O3S Pd7 O6 92.9(3) . . ?
 O3S Pd7 O7S 88.9(3) . . ?
 O3S Pd7 Pd10 102.6(2) . . ?
 O3S Pd7 Sr1 44.4(2) . . ?
 O7S Pd7 O5 91.8(3) . . ?
 O7S Pd7 Pd10 40.5(2) . . ?
 O7S Pd7 Sr1 44.6(2) . . ?
 Pd10 Pd7 Sr1 65.83(3) . . ?
 O3 Pd8 Pd10 79.8(3) . . ?
 O3 Pd8 Sr1 137.2(3) . . ?
 O21 Pd8 O3 83.5(3) . . ?
 O21 Pd8 O8S 175.6(3) . . ?
 O21 Pd8 Pd10 135.6(3) . . ?
 O21 Pd8 Sr1 139.1(2) . . ?
 O4S Pd8 O3 178.0(3) . . ?
 O4S Pd8 O21 95.7(3) . . ?
 O4S Pd8 O8S 88.1(3) . . ?
 O4S Pd8 Pd10 102.1(2) . . ?
 O4S Pd8 Sr1 43.8(2) . . ?
 O8S Pd8 O3 92.8(3) . . ?
 O8S Pd8 Pd10 41.0(2) . . ?
 O8S Pd8 Sr1 44.4(2) . . ?
 Pd10 Pd8 Sr1 66.01(3) . . ?
 O15 Pd9 O17 85.6(3) . . ?
 O15 Pd9 Pd5 140.9(2) . . ?
 O15 Pd9 Pd6 78.7(2) . . ?
 O15 Pd9 Sr1 137.1(2) . . ?
 O15 Pd9 K3 43.3(2) . . ?
 O17 Pd9 Pd5 78.3(2) . . ?
 O17 Pd9 Pd6 139.1(3) . . ?
 O17 Pd9 Sr1 137.1(2) . . ?
 O17 Pd9 K3 42.7(3) . . ?
 O5S Pd9 O15 178.5(3) . . ?
 O5S Pd9 O17 94.0(3) . . ?
 O5S Pd9 O6S 86.3(3) . . ?
 O5S Pd9 Pd5 40.3(2) . . ?
 O5S Pd9 Pd6 102.5(2) . . ?
 O5S Pd9 Sr1 43.4(2) . . ?
 O5S Pd9 K3 136.2(3) . . ?
 O6S Pd9 O15 94.0(3) . . ?
 O6S Pd9 O17 179.6(4) . . ?
 O6S Pd9 Pd5 101.9(2) . . ?
 O6S Pd9 Pd6 40.7(2) . . ?
 O6S Pd9 Sr1 43.3(2) . . ?
 O6S Pd9 K3 136.9(2) . . ?
 Pd5 Pd9 Sr1 64.88(3) . . ?
 Pd5 Pd9 K3 115.59(10) . . ?
 Pd6 Pd9 Pd5 90.58(3) . . ?
 Pd6 Pd9 Sr1 65.42(3) . . ?
 Pd6 Pd9 K3 115.55(9) . . ?
 Sr1 Pd9 K3 178.79(11) . . ?
 O2 Pd10 Pd7 138.6(3) . . ?
 O2 Pd10 Pd8 78.1(2) . . ?
 O2 Pd10 Sr1 137.7(2) . . ?
 O2 Pd10 K2 85.4(3) . 3_666 ?
 O4 Pd10 O2 85.0(3) . . ?
 O4 Pd10 O7S 93.4(3) . . ?
 O4 Pd10 Pd7 78.2(2) . . ?
 O4 Pd10 Pd8 139.4(3) . . ?
 O4 Pd10 Sr1 136.8(2) . . ?
 O4 Pd10 K2 49.3(3) . 3_666 ?
 O7S Pd10 O2 178.4(3) . . ?
 O7S Pd10 Pd7 40.4(2) . . ?
 O7S Pd10 Pd8 102.8(2) . . ?
 O7S Pd10 Sr1 43.8(2) . . ?
 O7S Pd10 K2 94.0(2) . 3_666 ?
 O8S Pd10 O2 94.6(3) . . ?
 O8S Pd10 O4 179.1(4) . . ?
 O8S Pd10 O7S 86.9(3) . . ?
 O8S Pd10 Pd7 102.6(2) . . ?
 O8S Pd10 Pd8 41.2(2) . . ?
 O8S Pd10 Sr1 43.7(2) . . ?
 O8S Pd10 K2 129.9(2) . 3_666 ?
 Pd7 Pd10 Sr1 64.65(3) . . ?
 Pd7 Pd10 K2 110.06(8) . 3_666 ?
 Pd8 Pd10 Pd7 90.53(3) . . ?
 Pd8 Pd10 Sr1 65.05(3) . . ?
 Pd8 Pd10 K2 159.39(8) . 3_666 ?
 Sr1 Pd10 K2 124.05(9) . 3_666 ?
 O8 Pd11 O25 173.7(4) 3_666 . ?
 O8 Pd11 K2 64.2(3) 3_666 . ?
 O8 Pd11 K4 132.5(3) 3_666 . ?
 O25 Pd11 K2 109.8(3) . . ?
 O25 Pd11 K4 50.8(3) . . ?
 O26 Pd11 O8 87.1(3) . 3_666 ?
 O26 Pd11 O25 91.9(4) . . ?
 O26 Pd11 K2 63.5(3) . . ?
 O26 Pd11 K4 136.6(3) . . ?
 O27 Pd11 O8 91.5(4) . 3_666 ?
 O27 Pd11 O25 89.4(4) . . ?
 O27 Pd11 O26 178.5(4) . . ?
 O27 Pd11 K2 115.5(3) . . ?
 O27 Pd11 K4 44.9(3) . . ?
 K2 Pd11 K4 142.09(15) . . ?
 O9 Pd12 O24 178.0(4) 3_666 . ?
 O9 Pd12 O28 90.9(4) 3_666 . ?
 O9 Pd12 K4 137.1(3) 3_666 . ?
 O24 Pd12 O28 89.7(4) . . ?
 O24 Pd12 K4 44.2(3) . . ?
 O28 Pd12 K4 49.9(3) . . ?
 O33 Pd12 O9 86.3(3) . 3_666 ?
 O33 Pd12 O24 92.9(4) . . ?
 O33 Pd12 O28 175.8(4) . . ?
 O33 Pd12 K4 133.7(3) . . ?
 O1 Sr1 Pd2 146.2(2) . . ?
 O1 Sr1 Pd3 135.0(2) . . ?
 O1 Sr1 Pd7 101.7(2) . . ?
 O1S Sr1 O1 132.6(3) . . ?
 O1S Sr1 O2S 64.0(2) . . ?
 O1S Sr1 O3S 95.0(2) . . ?
 O1S Sr1 O4S 62.4(2) . . ?
 O1S Sr1 O5S 63.3(2) . . ?
 O1S Sr1 O6S 96.3(2) . . ?
 O1S Sr1 O7S 156.0(2) . . ?
 O1S Sr1 O8S 110.2(2) . . ?
 O1S Sr1 Pd2 32.14(17) . . ?
 O1S Sr1 Pd3 83.36(17) . . ?
 O1S Sr1 Pd7 125.27(17) . . ?
 O2S Sr1 O1 130.4(3) . . ?
 O2S Sr1 O3S 63.1(2) . . ?
 O2S Sr1 O4S 96.2(2) . . ?
 O2S Sr1 O5S 94.6(2) . . ?
 O2S Sr1 O6S 62.6(2) . . ?
 O2S Sr1 O7S 111.9(2) . . ?
 O2S Sr1 O8S 157.5(2) . . ?
 O2S Sr1 Pd2 32.50(15) . . ?
 O2S Sr1 Pd3 32.25(16) . . ?
 O2S Sr1 Pd7 88.18(16) . . ?
 O3S Sr1 O1 132.4(3) . . ?
 O3S Sr1 O5S 155.0(2) . . ?
 O3S Sr1 O6S 111.3(2) . . ?
 O3S Sr1 Pd2 73.61(16) . . ?
 O3S Sr1 Pd3 31.89(17) . . ?
 O3S Sr1 Pd7 31.71(16) . . ?
 O4S Sr1 O1 133.3(3) . . ?
 O4S Sr1 O3S 63.3(2) . . ?
 O4S Sr1 O5S 111.7(2) . . ?
 O4S Sr1 O6S 156.0(2) . . ?
 O4S Sr1 O7S 95.9(2) . . ?
 O4S Sr1 O8S 63.6(2) . . ?
 O4S Sr1 Pd2 73.83(17) . . ?
 O4S Sr1 Pd3 83.39(17) . . ?
 O4S Sr1 Pd7 76.36(17) . . ?
 O5S Sr1 O1 70.1(3) . . ?
 O5S Sr1 Pd2 81.47(18) . . ?
 O5S Sr1 Pd3 126.81(18) . . ?
 O5S Sr1 Pd7 171.12(17) . . ?
 O6S Sr1 O1 68.7(3) . . ?
 O6S Sr1 O5S 62.5(2) . . ?
 O6S Sr1 Pd2 82.24(17) . . ?
 O6S Sr1 Pd3 83.23(18) . . ?
 O6S Sr1 Pd7 111.85(17) . . ?
 O7S Sr1 O1 69.4(3) . . ?
 O7S Sr1 O3S 64.2(2) . . ?
 O7S Sr1 O5S 139.5(2) . . ?
 O7S Sr1 O6S 102.4(2) . . ?
 O7S Sr1 Pd2 136.32(18) . . ?
 O7S Sr1 Pd3 83.99(17) . . ?
 O7S Sr1 Pd7 32.58(18) . . ?
 O8S Sr1 O1 70.4(3) . . ?
 O8S Sr1 O3S 97.1(3) . . ?
 O8S Sr1 O5S 102.0(3) . . ?
 O8S Sr1 O6S 139.1(3) . . ?
 O8S Sr1 O7S 63.7(3) . . ?
 O8S Sr1 Pd2 135.45(18) . . ?
 O8S Sr1 Pd3 129.03(19) . . ?
 O8S Sr1 Pd7 77.83(19) . . ?
 Pd2 Sr1 Pd3 53.09(2) . . ?
 Pd2 Sr1 Pd7 105.03(3) . . ?
 Pd3 Sr1 Pd7 56.39(2) . . ?
 O28 K1 K4 43.7(2) 3_666 3_666 ?
 O28 K1 K5 101.2(3) 3_666 . ?
 K4 K1 K5 124.19(19) 3_666 . ?
 O1W K1 O28 84.0(3) . 3_666 ?
 O1W K1 K4 124.2(3) . 3_666 ?
 O1W K1 K5 34.0(2) . . ?
 O1W K1 O10W 134.6(6) . . ?
 O7W K1 O28 115.0(5) . 3_666 ?
 O7W K1 K4 110.9(4) . 3_666 ?
 O7W K1 K5 34.6(3) . . ?
 O7W K1 O1W 68.6(4) . . ?
 O7W K1 O10W 104.9(7) . . ?
 O8W K1 O28 137.7(5) . 3_666 ?
 O8W K1 K4 169.1(5) . 3_666 ?
 O8W K1 K5 66.6(5) . . ?
 O8W K1 O1W 63.3(5) . . ?
 O8W K1 O7W 78.8(6) . . ?
 O8W K1 O10W 71.3(7) . . ?
 O10W K1 O28 133.4(6) . 3_666 ?
 O10W K1 K4 100.6(5) . 3_666 ?
 O10W K1 K5 125.3(5) . . ?
 O4 K2 O17 151.3(3) 3_666 . ?
 O4 K2 O31 138.2(3) 3_666 . ?
 O4 K2 Pd10 30.35(16) 3_666 3_666 ?
 O4 K2 Pd11 103.2(2) 3_666 . ?
 O4 K2 K3 108.9(2) 3_666 . ?
 O8 K2 O4 72.1(3) 3_666 3_666 ?
 O8 K2 O17 126.3(3) 3_666 . ?
 O8 K2 O31 92.6(3) 3_666 . ?
 O8 K2 Pd10 94.6(2) 3_666 3_666 ?
 O8 K2 Pd11 37.60(18) 3_666 . ?
 O8 K2 K3 126.6(3) 3_666 . ?
 O17 K2 Pd10 138.8(2) . 3_666 ?
 O17 K2 K3 43.13(18) . . ?
 O26 K2 O4 127.0(3) . 3_666 ?
 O26 K2 O8 55.8(3) . 3_666 ?
 O26 K2 O17 71.8(3) . . ?
 O26 K2 O31 59.8(3) . . ?
 O26 K2 Pd10 149.0(2) . 3_666 ?
 O26 K2 Pd11 37.50(19) . . ?
 O26 K2 K3 95.5(2) . . ?
 O31 K2 O17 68.2(3) . . ?
 O31 K2 Pd10 119.2(2) . 3_666 ?
 O31 K2 Pd11 55.1(2) . . ?
 O31 K2 K3 111.2(2) . . ?
 Pd10 K2 K3 111.57(15) 3_666 . ?
 Pd11 K2 O17 103.3(2) . . ?
 Pd11 K2 Pd10 113.56(14) . 3_666 ?
 Pd11 K2 K3 132.93(18) . . ?
 O12W K2 O4 81.1(3) . 3_666 ?
 O12W K2 O8 86.1(3) . 3_666 ?
 O12W K2 O17 79.0(3) . . ?
 O12W K2 O26 85.8(3) . . ?
 O12W K2 O31 137.9(3) . . ?
 O12W K2 Pd10 102.8(3) . 3_666 ?
 O12W K2 Pd11 111.6(3) . . ?
 O12W K2 K3 44.2(3) . . ?
 O39 K2 O4 91.6(4) . 3_666 ?
 O39 K2 O8 123.2(5) . 3_666 ?
 O39 K2 O17 93.6(5) . . ?
 O39 K2 O26 123.5(5) . . ?
 O39 K2 O31 64.0(4) . . ?
 O39 K2 Pd10 61.9(4) . 3_666 ?
 O39 K2 Pd11 102.3(5) . . ?
 O39 K2 K3 110.2(5) . . ?
 O39 K2 O12W 146.1(5) . . ?
 O39 K2 O40 79.0(6) . . ?
 O40 K2 O4 82.6(4) . 3_666 ?
 O40 K2 O8 145.9(5) . 3_666 ?
 O40 K2 O17 70.8(4) . . ?
 O40 K2 O26 137.1(5) . . ?
 O40 K2 O31 121.4(5) . . ?
 O40 K2 Pd10 72.3(4) . 3_666 ?
 O40 K2 Pd11 174.0(4) . . ?
 O40 K2 K3 42.0(4) . . ?
 O40 K2 O12W 67.3(5) . . ?
 O15 K3 Pd9 28.50(17) . . ?
 O15 K3 K2 81.9(2) . . ?
 O15 K3 O12W 124.1(4) . . ?
 O15 K3 O38 146.8(4) . . ?
 O17 K3 O15 56.9(3) . . ?
 O17 K3 Pd9 28.60(18) . . ?
 O17 K3 K2 50.2(2) . . ?
 O17 K3 O12W 83.6(3) . . ?
 O17 K3 O38 104.3(4) . . ?
 Pd9 K3 K2 61.51(12) . . ?
 O12W K3 Pd9 103.0(3) . . ?
 O12W K3 K2 42.6(3) . . ?
 O12W K3 O38 74.2(4) . . ?
 O38 K3 Pd9 129.7(3) . . ?
 O38 K3 K2 107.6(3) . . ?
 O40 K3 O15 67.4(4) . . ?
 O40 K3 O17 75.4(4) . . ?
 O40 K3 Pd9 66.1(4) . . ?
 O40 K3 K2 40.8(4) . . ?
 O40 K3 O12W 65.2(5) . . ?
 O40 K3 O38 139.3(5) . . ?
 O41 K3 O15 70.5(5) . . ?
 O41 K3 O17 81.4(5) . . ?
 O41 K3 Pd9 76.6(5) . . ?
 O41 K3 K2 131.5(5) . . ?
 O41 K3 O12W 146.0(6) . . ?
 O41 K3 O38 80.2(6) . . ?
 O41 K3 O40 137.9(7) . . ?
 O24 K4 O25 79.6(3) . . ?
 O24 K4 O28 58.1(3) . . ?
 O24 K4 Pd11 104.4(3) . . ?
 O24 K4 Pd12 29.6(2) . . ?
 O24 K4 K1 89.1(3) . 3_666 ?
 O25 K4 O28 106.5(3) . . ?
 O25 K4 Pd11 32.1(2) . . ?
 O25 K4 Pd12 100.8(3) . . ?
 O25 K4 K1 147.3(3) . 3_666 ?
 O27 K4 O24 108.7(4) . . ?
 O27 K4 O25 59.0(3) . . ?
 O27 K4 O28 80.1(3) . . ?
 O27 K4 Pd11 30.3(2) . . ?
 O27 K4 Pd12 102.8(3) . . ?
 O27 K4 K1 97.1(3) . 3_666 ?
 O28 K4 Pd11 102.8(3) . . ?
 O28 K4 Pd12 30.9(2) . . ?
 O28 K4 K1 43.4(2) . 3_666 ?
 Pd11 K4 Pd12 114.47(15) . . ?
 Pd11 K4 K1 127.39(18) . 3_666 ?
 Pd12 K4 K1 60.53(12) . 3_666 ?
 As2 K5 H14 64.6(10) . 3_566 ?
 As2 K5 Pd3 46.41(10) . . ?
 As2 K5 K1 126.8(2) . . ?
 As2 K5 K5 71.6(2) . 3_566 ?
 O7 K5 As2 103.2(3) 3_566 . ?
 O7 K5 H14 57.6(10) 3_566 3_566 ?
 O7 K5 O11 54.1(2) 3_566 3_566 ?
 O7 K5 Pd3 136.1(3) 3_566 . ?
 O7 K5 K1 111.6(3) 3_566 . ?
 O7 K5 K5 78.6(3) 3_566 3_566 ?
 O11 K5 As2 25.75(17) . . ?
 O11 K5 As2 114.3(3) 3_566 . ?
 O11 K5 H14 108.8(11) 3_566 3_566 ?
 O11 K5 H14 88.9(11) . 3_566 ?
 O11 K5 O7 113.1(4) . 3_566 ?
 O11 K5 O11 99.9(3) . 3_566 ?
 O11 K5 Pd3 25.62(18) . . ?
 O11 K5 Pd3 104.2(3) 3_566 . ?
 O11 K5 K1 118.6(3) 3_566 . ?
 O11 K5 K1 132.7(3) . . ?
 O11 K5 K5 54.1(3) . 3_566 ?
 O11 K5 K5 45.7(2) 3_566 3_566 ?
 O11 K5 O1W 106.8(4) . . ?
 O11 K5 O7W 144.6(6) . . ?
 Pd3 K5 H14 110.7(10) . 3_566 ?
 Pd3 K5 K1 112.3(2) . . ?
 K1 K5 H14 102.3(11) . 3_566 ?
 K5 K5 H14 104.5(11) 3_566 3_566 ?
 K5 K5 Pd3 63.0(2) 3_566 . ?
 K5 K5 K1 152.5(4) 3_566 . ?
 O1W K5 As2 93.0(3) . . ?
 O1W K5 H14 78.8(11) . 3_566 ?
 O1W K5 O7 118.3(4) . 3_566 ?
 O1W K5 O11 152.5(4) . 3_566 ?
 O1W K5 Pd3 97.2(3) . . ?
 O1W K5 K1 35.1(2) . . ?
 O1W K5 K5 160.0(4) . 3_566 ?
 O1W K5 O7W 69.8(4) . . ?
 O7W K5 As2 157.4(5) . . ?
 O7W K5 H14 123.2(12) . 3_566 ?
 O7W K5 O7 98.0(5) . 3_566 ?
 O7W K5 O11 84.6(4) . 3_566 ?
 O7W K5 Pd3 119.1(5) . . ?
 O7W K5 K1 34.7(3) . . ?
 O7W K5 K5 120.9(5) . 3_566 ?
 K5 O1W K1 110.8(3) . . ?
 K5 O7W K1 110.7(6) . . ?
 K2 O12W K3 93.2(4) . . ?
 K2 O40 K3 97.1(6) . . ?
 C2A C1A As1 120.3(10) . . ?
 C2A C1A C6A 120.0 . . ?
 C6A C1A As1 119.7(10) . . ?
 C1A C2A H2A 120.0 . . ?
 C1A C2A C3A 120.0 . . ?
 C3A C2A H2A 120.0 . . ?
 C2A C3A H3A 120.0 . . ?
 C2A C3A C4A 120.0 . . ?
 C4A C3A H3A 120.0 . . ?
 C3A C4A H4A 120.0 . . ?
 C5A C4A C3A 120.0 . . ?
 C5A C4A H4A 120.0 . . ?
 C4A C5A H5A 120.0 . . ?
 C6A C5A C4A 120.0 . . ?
 C6A C5A H5A 120.0 . . ?
 C1A C6A H6A 120.0 . . ?
 C5A C6A C1A 120.0 . . ?
 C5A C6A H6A 120.0 . . ?
 C20A C19A As4 119.6(11) . . ?
 C20A C19A C24A 120.0 . . ?
 C24A C19A As4 120.4(11) . . ?
 C19A C20A H20A 120.0 . . ?
 C21A C20A C19A 120.0 . . ?
 C21A C20A H20A 120.0 . . ?
 C20A C21A H21A 120.0 . . ?
 C20A C21A C22A 120.0 . . ?
 C22A C21A H21A 120.0 . . ?
 C21A C22A H22A 120.0 . . ?
 C23A C22A C21A 120.0 . . ?
 C23A C22A H22A 120.0 . . ?
 C22A C23A H23A 120.0 . . ?
 C22A C23A C24A 120.0 . . ?
 C24A C23A H23A 120.0 . . ?
 C19A C24A H24A 120.0 . . ?
 C23A C24A C19A 120.0 . . ?
 C23A C24A H24A 120.0 . . ?

loop_
  _geom_hbond_atom_site_label_D
  _geom_hbond_atom_site_label_H
  _geom_hbond_atom_site_label_A
  _geom_hbond_distance_DH
  _geom_hbond_distance_HA
  _geom_hbond_distance_DA
  _geom_hbond_angle_DHA
  _geom_hbond_site_symmetry_A
  _geom_hbond_publ_flag

loop_
  _geom_torsion_atom_site_label_1
  _geom_torsion_atom_site_label_2
  _geom_torsion_atom_site_label_3
  _geom_torsion_atom_site_label_4
  _geom_torsion
  _geom_torsion_site_symmetry_1
  _geom_torsion_site_symmetry_2
  _geom_torsion_site_symmetry_3
  _geom_torsion_site_symmetry_4
  _geom_torsion_publ_flag
 As4 C19 C20 C21 -170.7(18) . . . . ?
 As4 C19 C24 C23 171.1(17) . . . . ?
 As4 C19A C20A C21A -179.3(19) . . . . ?
 As4 C19A C24A C23A 179.3(19) . . . . ?
 C1 C2 C3 C4 0.0 . . . . ?
 C1 As1 O18 Pd5 -174.5(8) . . . . ?
 C1 As1 O19 Pd1 -165.1(8) . . . . ?
 C1 As1 O22 Pd2 -159.0(9) . . . . ?
 C2 C1 C6 C5 0.0 . . . . ?
 C2 C1 As1 O18 59.7(14) . . . . ?
 C2 C1 As1 O19 -58.0(15) . . . . ?
 C2 C1 As1 O22 178.9(12) . . . . ?
 C2 C3 C4 C5 0.0 . . . . ?
 C3 C4 C5 C6 0.0 . . . . ?
 C4 C5 C6 C1 0.0 . . . . ?
 C6 C1 C2 C3 0.0 . . . . ?
 C6 C1 As1 O18 -117.5(12) . . . . ?
 C6 C1 As1 O19 124.8(12) . . . . ?
 C6 C1 As1 O22 1.7(15) . . . . ?
 As1 C1 C2 C3 -177.1(18) . . . . ?
 As1 C1 C6 C5 177.2(18) . . . . ?
 As1 C1A C2A C3A 178(2) . . . . ?
 As1 C1A C6A C5A -178(2) . . . . ?
 C7 C8 C9 C10 0.0 . . . . ?
 C7 As2 O11 Pd3 161.3(4) . . . . ?
 C7 As2 O11 K5 -65.3(5) . . . . ?
 C7 As2 O11 K5 26.9(6) . . . 3_566 ?
 C7 As2 O12 Pd2 168.3(4) . . . . ?
 C7 As2 O13 Pd6 169.7(4) . . . . ?
 C8 C7 C12 C11 0.0 . . . . ?
 C8 C7 C12 K5 154.0(6) . . . 3_566 ?
 C8 C7 As2 O11 -177.3(5) . . . . ?
 C8 C7 As2 O12 -57.3(6) . . . . ?
 C8 C7 As2 O13 64.2(6) . . . . ?
 C8 C7 As2 K5 142.3(5) . . . . ?
 C8 C9 C10 C11 0.0 . . . . ?
 C9 C10 C11 C12 0.0 . . . . ?
 C10 C11 C12 C7 0.0 . . . . ?
 C10 C11 C12 K5 -154.3(6) . . . 3_566 ?
 C12 C7 C8 C9 0.0 . . . . ?
 C12 C7 As2 O11 4.7(6) . . . . ?
 C12 C7 As2 O12 124.6(6) . . . . ?
 C12 C7 As2 O13 -113.9(6) . . . . ?
 C12 C7 As2 K5 -35.7(5) . . . . ?
 As2 C7 C8 C9 -178.1(7) . . . . ?
 As2 C7 C12 C11 178.0(7) . . . . ?
 As2 C7 C12 K5 -27.9(6) . . . 3_566 ?
 C13 C14 C15 C16 0.0 . . . . ?
 C13 As3 O6 Pd7 -169.0(5) . . . . ?
 C13 As3 O7 Pd3 -168.7(5) . . . . ?
 C13 As3 O7 K5 -19.8(6) . . . 3_566 ?
 C13 As3 O10 Pd4 -165.1(5) . . . . ?
 C14 C13 C18 C17 0.0 . . . . ?
 C14 C13 As3 O6 87.9(7) . . . . ?
 C14 C13 As3 O7 -33.4(7) . . . . ?
 C14 C13 As3 O10 -152.6(6) . . . . ?
 C14 C15 C16 C17 0.0 . . . . ?
 C15 C16 C17 C18 0.0 . . . . ?
 C16 C17 C18 C13 0.0 . . . . ?
 C18 C13 C14 C15 0.0 . . . . ?
 C18 C13 C14 K5 -132.2(5) . . . 3_566 ?
 C18 C13 As3 O6 -85.9(7) . . . . ?
 C18 C13 As3 O7 152.8(6) . . . . ?
 C18 C13 As3 O10 33.6(7) . . . . ?
 As3 C13 C14 C15 -173.8(8) . . . . ?
 As3 C13 C14 K5 54.0(6) . . . 3_566 ?
 As3 C13 C18 C17 173.8(8) . . . . ?
 C19 As4 O20 Pd1 168.2(8) . . . . ?
 C19 As4 O21 Pd8 174.6(8) . . . . ?
 C19 As4 O23 Pd4 158.9(9) . . . . ?
 C19 C20 C21 C22 0.0 . . . . ?
 C20 C19 C24 C23 0.0 . . . . ?
 C20 C21 C22 C23 0.0 . . . . ?
 C21 C22 C23 C24 0.0 . . . . ?
 C22 C23 C24 C19 0.0 . . . . ?
 C24 C19 C20 C21 0.0 . . . . ?
 C25 C26 C27 C28 -63.1(15) . . . . ?
 C26 C25 O16 Pd5 -172.5(8) . . . . ?
 C26 C25 O17 Pd9 175.0(8) . . . . ?
 C26 C25 O17 K2 -66.1(12) . . . . ?
 C26 C25 O17 K3 26.8(14) . . . . ?
 C26 C27 C28 O26 -16.5(17) . . . . ?
 C26 C27 C28 O35 169.2(12) . . . . ?
 C27 C28 O26 Pd11 -177.8(8) . . . . ?
 C27 C28 O26 K2 12(3) . . . . ?
 C29 C30 C31 C32 57(2) . . . . ?
 C30 C29 O25 Pd11 173.7(9) . . . . ?
 C30 C29 O25 K4 -63.9(15) . . . . ?
 C30 C29 O31 K2 -169.4(8) . . . . ?
 C30 C31 C32 O24 -133.4(15) . . . . ?
 C30 C31 C32 O32 50.2(19) . . . . ?
 C31 C32 O24 Pd12 -172.5(9) . . . . ?
 C31 C32 O24 K4 58.1(14) . . . . ?
 C33 C34 C35 C36 60(2) . . . . ?
 C34 C33 O27 Pd11 -169.3(9) . . . . ?
 C34 C33 O27 K4 60.3(15) . . . . ?
 C34 C35 C36 O28 50(2) . . . . ?
 C34 C35 C36 O30 -134.3(17) . . . . ?
 C35 C36 O28 Pd12 173.8(10) . . . . ?
 C35 C36 O28 K1 46.1(16) . . . 3_666 ?
 C35 C36 O28 K4 -66.3(17) . . . . ?
 C37 C38 C39 C40 65.5(15) . . . . ?
 C38 C37 O33 Pd12 -178.8(8) . . . . ?
 C38 C39 C40 O2 -158.7(12) . . . . ?
 C38 C39 C40 O3 28.8(17) . . . . ?
 C39 C40 O2 Pd10 -174.4(8) . . . . ?
 C39 C40 O3 Pd8 166.4(8) . . . . ?
 C41 C42 C43 C44 -69.3(14) . . . . ?
 C42 C41 O4 Pd10 173.6(8) . . . . ?
 C42 C41 O4 K2 -62.7(12) . . . 3_666 ?
 C42 C41 O5 Pd7 -167.3(8) . . . . ?
 C42 C43 C44 O8 -4.8(16) . . . . ?
 C42 C43 C44 O37 178.2(12) . . . . ?
 C43 C44 O8 Pd11 174.7(7) . . . 3_666 ?
 C43 C44 O8 K2 -1(3) . . . 3_666 ?
 C45 C46 C47 C48 69.1(14) . . . . ?
 C46 C45 O14 Pd6 171.9(7) . . . . ?
 C46 C45 O15 Pd9 -177.5(7) . . . . ?
 C46 C45 O15 K3 -26.2(13) . . . . ?
 C46 C47 C48 O9 -7.2(16) . . . . ?
 C46 C47 C48 O36 172.0(11) . . . . ?
 C47 C48 O9 Pd12 -179.2(8) . . . 3_666 ?
 O2 C40 O3 Pd8 -5(2) . . . . ?
 O3 C40 O2 Pd10 -3(2) . . . . ?
 O4 C41 C42 C43 144.7(12) . . . . ?
 O4 C41 O5 Pd7 9(2) . . . . ?
 O5 C41 C42 C43 -38.2(17) . . . . ?
 O5 C41 O4 Pd10 -3(2) . . . . ?
 O5 C41 O4 K2 120.5(13) . . . 3_666 ?
 O6 As3 O7 Pd3 73.8(5) . . . . ?
 O6 As3 O7 K5 -137.3(5) . . . 3_566 ?
 O6 As3 O10 Pd4 -47.8(6) . . . . ?
 O7 As3 O6 Pd7 -51.0(6) . . . . ?
 O7 As3 O10 Pd4 77.1(5) . . . . ?
 O10 As3 O6 Pd7 72.2(6) . . . . ?
 O10 As3 O7 Pd3 -49.8(5) . . . . ?
 O10 As3 O7 K5 99.1(5) . . . 3_566 ?
 O11 As2 O12 Pd2 -74.4(5) . . . . ?
 O11 As2 O13 Pd6 53.0(5) . . . . ?
 O12 As2 O11 Pd3 43.2(5) . . . . ?
 O12 As2 O11 K5 -91.2(5) . . . 3_566 ?
 O12 As2 O11 K5 176.6(4) . . . . ?
 O12 As2 O13 Pd6 -70.9(5) . . . . ?
 O13 As2 O11 Pd3 -81.1(5) . . . . ?
 O13 As2 O11 K5 144.6(5) . . . 3_566 ?
 O13 As2 O11 K5 52.4(5) . . . . ?
 O13 As2 O12 Pd2 48.8(5) . . . . ?
 O14 C45 C46 C47 39.9(15) . . . . ?
 O14 C45 O15 Pd9 -4.1(18) . . . . ?
 O14 C45 O15 K3 147.3(10) . . . . ?
 O15 C45 C46 C47 -146.1(11) . . . . ?
 O15 C45 O14 Pd6 -1.3(18) . . . . ?
 O16 C25 C26 C27 -28.1(17) . . . . ?
 O16 C25 O17 Pd9 -4(2) . . . . ?
 O16 C25 O17 K2 114.7(13) . . . . ?
 O16 C25 O17 K3 -152.4(11) . . . . ?
 O17 C25 C26 C27 152.6(12) . . . . ?
 O17 C25 O16 Pd5 7(2) . . . . ?
 O18 As1 O19 Pd1 81.1(5) . . . . ?
 O18 As1 O22 Pd2 -45.4(6) . . . . ?
 O18 As1 C1A C2A 110.8(13) . . . . ?
 O18 As1 C1A C6A -71.0(15) . . . . ?
 O19 As1 O18 Pd5 -55.1(5) . . . . ?
 O19 As1 O22 Pd2 77.1(5) . . . . ?
 O19 As1 C1A C2A -7.8(16) . . . . ?
 O19 As1 C1A C6A 170.5(12) . . . . ?
 O20 As4 C19 C20 -149.9(11) . . . . ?
 O20 As4 C19 C24 39.2(14) . . . . ?
 O20 As4 O21 Pd8 53.4(6) . . . . ?
 O20 As4 O23 Pd4 -75.0(5) . . . . ?
 O21 As4 C19 C20 92.4(13) . . . . ?
 O21 As4 C19 C24 -78.5(13) . . . . ?
 O21 As4 O20 Pd1 -78.5(5) . . . . ?
 O21 As4 O23 Pd4 47.8(6) . . . . ?
 O22 As1 O18 Pd5 68.0(6) . . . . ?
 O22 As1 O19 Pd1 -42.7(5) . . . . ?
 O22 As1 C1A C2A -126.1(13) . . . . ?
 O22 As1 C1A C6A 52.1(15) . . . . ?
 O23 As4 C19 C20 -25.6(14) . . . . ?
 O23 As4 C19 C24 163.5(11) . . . . ?
 O23 As4 O20 Pd1 45.7(6) . . . . ?
 O23 As4 O21 Pd8 -70.4(6) . . . . ?
 O25 C29 C30 C31 46.6(19) . . . . ?
 O25 C29 O31 K2 5(2) . . . . ?
 O27 C33 C34 C35 -137.5(15) . . . . ?
 O29 C33 C34 C35 47(2) . . . . ?
 O29 C33 O27 Pd11 6(2) . . . . ?
 O29 C33 O27 K4 -124.0(16) . . . . ?
 O30 C36 O28 Pd12 -2(2) . . . . ?
 O30 C36 O28 K1 -129.5(17) . . . 3_666 ?
 O30 C36 O28 K4 118.1(17) . . . . ?
 O31 C29 C30 C31 -138.7(16) . . . . ?
 O31 C29 O25 Pd11 -0.5(18) . . . . ?
 O31 C29 O25 K4 122.0(13) . . . . ?
 O32 C32 O24 Pd12 3(2) . . . . ?
 O32 C32 O24 K4 -126.0(14) . . . . ?
 O33 C37 C38 C39 11.7(17) . . . . ?
 O34 C37 C38 C39 -171.2(13) . . . . ?
 O34 C37 O33 Pd12 4.1(19) . . . . ?
 O35 C28 O26 Pd11 -3.6(18) . . . . ?
 O35 C28 O26 K2 -173.5(13) . . . . ?
 O36 C48 O9 Pd12 1.7(17) . . . 3_666 ?
 O37 C44 O8 Pd11 -8.8(19) . . . 3_666 ?
 O37 C44 O8 K2 175.4(13) . . . 3_666 ?
 K5 As2 O11 Pd3 -133.5(6) . . . . ?
 K5 As2 O11 K5 92.2(5) . . . 3_566 ?
 K5 As2 O12 Pd2 -68.4(9) . . . . ?
 K5 As2 O13 Pd6 87.8(4) . . . . ?
 K5 C14 C15 C16 123.6(6) 3_566 . . . ?
 C1A As1 O18 Pd5 -171.1(8) . . . . ?
 C1A As1 O19 Pd1 -159.2(9) . . . . ?
 C1A As1 O22 Pd2 -168.1(8) . . . . ?
 C1A C2A C3A C4A 0.0 . . . . ?
 C2A C1A C6A C5A 0.0 . . . . ?
 C2A C3A C4A C5A 0.0 . . . . ?
 C3A C4A C5A C6A 0.0 . . . . ?
 C4A C5A C6A C1A 0.0 . . . . ?
 C6A C1A C2A C3A 0.0 . . . . ?
 C19A As4 O20 Pd1 168.3(9) . . . . ?
 C19A As4 O21 Pd8 164.6(8) . . . . ?
 C19A As4 O23 Pd4 168.6(8) . . . . ?
 C19A C20A C21A C22A 0.0 . . . . ?
 C20A C19A C24A C23A 0.0 . . . . ?
 C20A C21A C22A C23A 0.0 . . . . ?
 C21A C22A C23A C24A 0.0 . . . . ?
 C22A C23A C24A C19A 0.0 . . . . ?
 C24A C19A C20A C21A 0.0 . . . . ?

_smtbx_masks_special_details       ?
loop_
  _smtbx_masks_void_nr
  _smtbx_masks_void_average_x
  _smtbx_masks_void_average_y
  _smtbx_masks_void_average_z
  _smtbx_masks_void_volume
  _smtbx_masks_void_count_electrons
  _smtbx_masks_void_content
 1 -0.677 -0.504 -0.859 4224.7 600.0 ?
 2 0.461 0.571 0.573 36.4 18.8 ?
 3 0.461 0.929 0.073 36.4 19.0 ?
 4 0.539 0.071 0.927 36.4 18.9 ?
 5 0.539 0.429 0.427 36.4 19.0 ?

_smtbx_masks_void_probe_radius     1.2
_smtbx_masks_void_truncation_radius  1.2
_shelx_res_file
;
TITL 1_a.res in P2(1)/c
    1_a.res
    created by SHELXL-2019/3 at 20:43:35 on 05-Aug-2024
CELL 0.71073 21.4382 28.0023 21.0566 90 104.119 90
ZERR 4 0.0009 0.0011 0.0008 0 0.002 0
LATT 1
SYMM -X,0.5+Y,0.5-Z
SFAC C H As K O Pd Sr
UNIT 192 184 16 10 204 48 4
EQIV $1 -X,1-Y,1-Z
EQIV $2 1-X,-0.5+Y,0.5-Z
SIMU 0.01 0.02 5 $o
SIMU 0.01 0.02 5 $c
SADI C1 C2 C1A C2A
SADI C1 C6 C1A C6A
SADI C1 As1 C1A As1
SADI C2 C3 C2A C3A
SADI C3 C4 C3A C4A
SADI C4 C5 C4A C5A
SADI C5 C6 C5A C6A
SADI 0.04 C1 C3 C1A C3A
SADI 0.04 C1 C5 C1A C5A
SADI 0.04 C2 C4 C2A C4A
SADI 0.04 C2 C6 C2A C6A
SADI 0.04 C2 As1 C2A As1
SADI 0.04 C3 C5 C3A C5A
SADI 0.04 C4 C6 C4A C6A
SADI 0.04 C6 As1 C6A As1
SADI As4 C19 As4 C19A
SADI C19 C20 C19A C20A
SADI C19 C24 C19A C24A
SADI C20 C21 C20A C21A
SADI C21 C22 C21A C22A
SADI C22 C23 C22A C23A
SADI C23 C24 C23A C24A
SADI 0.04 As4 C20 As4 C20A
SADI 0.04 As4 C24 As4 C24A
SADI 0.04 C19 C21 C19A C21A
SADI 0.04 C19 C23 C19A C23A
SADI 0.04 C20 C22 C20A C22A
SADI 0.04 C20 C24 C20A C24A
SADI 0.04 C21 C23 C21A C23A
SADI 0.04 C22 C24 C22A C24A
DFIX 1.55 0.01 C34 C35
DFIX 1.55 0.01 C34 C33
DFIX 1.55 0.01 C36 C35

L.S. 30
PLAN  20
SIZE 0.2 0.15 0.14
TEMP -123
CONF
HTAB O34 O12W_$2
FREE K1 O36
FREE K1 H36
FREE K3 H46a
FREE K3 H46b
FREE K4 C33
FREE K5 C12_$1
FREE K5 H14_$1
FREE K5 C14_$1
FREE K5 H12
MORE -1
fmap 2
acta
ABIN
BOND $H
OMIT -3 50
OMIT -23 0 6
OMIT -23 3 2
OMIT -6 2 1
OMIT -4 7 2
OMIT -1 4 2
OMIT 0 1 2
OMIT 0 3 1
OMIT 0 4 0
OMIT 0 5 1
OMIT 1 0 2
OMIT 1 7 5
OMIT 3 1 1
REM <olex2.extras>
REM <HklSrc "%.\\1_a.hkl">
REM </olex2.extras>

WGHT    0.095300  105.323601
FVAR       0.08524
AS4   3    0.180243    0.372931    0.160158    11.00000    0.04840    0.03869 =
         0.05327   -0.01480    0.00538    0.00123
PART 1
AFIX  66
C1    1    0.108018    0.608831    0.071579    10.50000    0.09424    0.09599 =
         0.04877    0.01392   -0.00359    0.02623
C2    1    0.140060    0.624771    0.025617    10.50000    0.09593    0.09826 =
         0.05293    0.01362   -0.00418    0.02596
AFIX  43
H2    2    0.184193    0.617224    0.030583    10.50000   -1.20000
AFIX  65
C3    1    0.107528    0.651752   -0.027611    10.50000    0.09652    0.09764 =
         0.05295    0.01428   -0.00520    0.02493
AFIX  43
H3    2    0.129428    0.662646   -0.059024    10.50000   -1.20000
AFIX  65
C4    1    0.042955    0.662794   -0.034878    10.50000    0.09616    0.09781 =
         0.05227    0.01218   -0.00553    0.02678
AFIX  43
H4    2    0.020721    0.681235   -0.071257    10.50000   -1.20000
AFIX  65
C5    1    0.010912    0.646854    0.011084    10.50000    0.09585    0.09752 =
         0.05297    0.01337   -0.00523    0.02597
AFIX  43
H5    2   -0.033222    0.654401    0.006118    10.50000   -1.20000
AFIX  65
C6    1    0.043443    0.619873    0.064312    10.50000    0.09576    0.09685 =
         0.05197    0.01326   -0.00590    0.02562
AFIX  43
H6    2    0.021543    0.608978    0.095725    10.50000   -1.20000
AFIX   0
PART 0
AS1   3    0.150723    0.574817    0.146047    11.00000    0.04724    0.04348 =
         0.03074    0.00475    0.00469    0.00723
AFIX  66
C7    1   -0.031332    0.601969    0.383124    11.00000    0.03986    0.05856 =
         0.06975    0.00435    0.01627    0.01667
C8    1   -0.050096    0.644225    0.349198    11.00000    0.04998    0.06852 =
         0.08135    0.00981    0.01933    0.01739
AFIX  43
H8    2   -0.023270    0.658498    0.324657    11.00000   -1.20000
AFIX  65
C9    1   -0.108110    0.665598    0.351178    11.00000    0.05158    0.07102 =
         0.08851    0.00879    0.01706    0.01981
AFIX  43
H9    2   -0.120934    0.694479    0.327991    11.00000   -1.20000
AFIX  65
C10   1   -0.147361    0.644715    0.387085    11.00000    0.05303    0.07112 =
         0.08385    0.00303    0.01804    0.01601
AFIX  43
H10   2   -0.187011    0.659323    0.388439    11.00000   -1.20000
AFIX  65
C11   1   -0.128598    0.602459    0.421012    11.00000    0.04150    0.06839 =
         0.07833    0.00348    0.01649    0.01324
AFIX  43
H11   2   -0.155424    0.588187    0.445553    11.00000   -1.20000
AFIX  65
C12   1   -0.070584    0.581086    0.419032    11.00000    0.04117    0.06703 =
         0.07382    0.00777    0.01958    0.01180
AFIX  43
H12   2   -0.057760    0.552205    0.442220    11.00000   -1.20000
AFIX   0
AS2   3    0.048774    0.574317    0.382271    11.00000    0.02959    0.03281 =
         0.04056    0.00210    0.00963    0.00244
AFIX  66
C13   1    0.007287    0.330310    0.402755    11.00000    0.05192    0.04843 =
         0.10904   -0.00315    0.03409   -0.01115
C14   1   -0.019277    0.335127    0.456396    11.00000    0.06061    0.05710 =
         0.11195   -0.00658    0.03635   -0.01532
AFIX  43
H14   2   -0.006250    0.360704    0.486335    11.00000   -1.20000
AFIX  65
C15   1   -0.064901    0.302520    0.466231    11.00000    0.06468    0.05767 =
         0.11440   -0.00605    0.03350   -0.01264
AFIX  43
H15   2   -0.083056    0.305813    0.502893    11.00000   -1.20000
AFIX  65
C16   1   -0.083961    0.265097    0.422426    11.00000    0.05809    0.05702 =
         0.11539   -0.00395    0.03396   -0.01334
AFIX  43
H16   2   -0.115144    0.242812    0.429149    11.00000   -1.20000
AFIX  65
C17   1   -0.057398    0.260279    0.368785    11.00000    0.06659    0.06241 =
         0.11788   -0.01077    0.03058   -0.02026
AFIX  43
H17   2   -0.070425    0.234702    0.338847    11.00000   -1.20000
AFIX  65
C18   1   -0.011773    0.292886    0.358949    11.00000    0.06590    0.06312 =
         0.11413   -0.01154    0.03251   -0.01434
AFIX  43
H18   2    0.006382    0.289593    0.322288    11.00000   -1.20000
AFIX   0
AS3   3    0.075503    0.370977    0.394107    11.00000    0.03306    0.03293 =
         0.06098    0.00417    0.01326   -0.00378
PART 1
AFIX  66
C19   1    0.151477    0.327799    0.093646    10.50000    0.09366    0.07444 =
         0.08106   -0.03836   -0.01079    0.00414
C20   1    0.108549    0.291781    0.099319    10.50000    0.09410    0.07437 =
         0.08148   -0.03722   -0.01205    0.00424
AFIX  43
H20   2    0.088027    0.292222    0.134528    10.50000   -1.20000
AFIX  65
C21   1    0.095649    0.255117    0.053476    10.50000    0.09478    0.07513 =
         0.08271   -0.03717   -0.01159    0.00377
AFIX  43
H21   2    0.066310    0.230500    0.057353    10.50000   -1.20000
AFIX  65
C22   1    0.125676    0.254471    0.001959    10.50000    0.09467    0.07465 =
         0.08144   -0.03847   -0.01178    0.00509
AFIX  43
H22   2    0.116858    0.229413   -0.029372    10.50000   -1.20000
AFIX  65
C23   1    0.168603    0.290489   -0.003715    10.50000    0.09442    0.07594 =
         0.08145   -0.03856   -0.01109    0.00540
AFIX  43
H23   2    0.189125    0.290047   -0.038924    10.50000   -1.20000
AFIX  65
C24   1    0.181504    0.327153    0.042128    10.50000    0.09362    0.07487 =
         0.08132   -0.03889   -0.01081    0.00447
AFIX  43
H24   2    0.210844    0.351769    0.038250    10.50000   -1.20000
AFIX   0
PART 0
C25   1    0.351614    0.674073    0.301271    11.00000    0.04046    0.03472 =
         0.08255    0.00552    0.00838   -0.00190
C26   1    0.378517    0.718868    0.278667    11.00000    0.04228    0.03611 =
         0.08053    0.00620    0.00686   -0.00255
AFIX  23
H26A  2    0.346393    0.744728    0.275359    11.00000   -1.20000
H26B  2    0.417331    0.728423    0.312399    11.00000   -1.20000
AFIX   0
C27   1    0.395889    0.714689    0.214918    11.00000    0.03914    0.03537 =
         0.07845    0.00938    0.00765   -0.00155
AFIX  23
H27A  2    0.409779    0.746346    0.202556    11.00000   -1.20000
H27B  2    0.357292    0.705077    0.180943    11.00000   -1.20000
AFIX   0
C28   1    0.448444    0.679226    0.216213    11.00000    0.04591    0.03754 =
         0.08199    0.00663    0.00534   -0.00309
C29   1    0.455662    0.552951    0.275407    11.00000    0.04327    0.03604 =
         0.09319    0.00198   -0.00061    0.00170
C30   1    0.406042    0.515913    0.242948    11.00000    0.05256    0.04558 =
         0.09648    0.00093   -0.00328    0.00680
AFIX  23
H30A  2    0.383366    0.504699    0.275876    11.00000   -1.20000
H30B  2    0.373822    0.531976    0.207703    11.00000   -1.20000
AFIX   0
C31   1    0.429475    0.474910    0.215395    11.00000    0.05409    0.04839 =
         0.09893   -0.00173   -0.00708    0.00572
AFIX  23
H31A  2    0.447768    0.485437    0.178850    11.00000   -1.20000
H31B  2    0.392779    0.453501    0.196947    11.00000   -1.20000
AFIX   0
C32   1    0.482000    0.445851    0.265429    11.00000    0.05049    0.04029 =
         0.09527   -0.00083   -0.00541    0.00686
C33   1    0.654160    0.565601    0.355778    11.00000    0.05211    0.04654 =
         0.12605    0.00097    0.00316   -0.00101
C34   1    0.718802    0.539707    0.358471    11.00000    0.05270    0.06133 =
         0.13745    0.00197   -0.00662   -0.00043
AFIX  23
H34A  2    0.720437    0.529978    0.313705    11.00000   -1.20000
H34B  2    0.754931    0.561949    0.375385    11.00000   -1.20000
AFIX   0
C35   1    0.726273    0.495937    0.402190    11.00000    0.05690    0.05692 =
         0.13854   -0.00429   -0.00695    0.00390
AFIX  23
H35A  2    0.726353    0.506065    0.447256    11.00000   -1.20000
H35B  2    0.768303    0.480769    0.403604    11.00000   -1.20000
AFIX   0
C36   1    0.672431    0.458819    0.378806    11.00000    0.04834    0.04794 =
         0.12174   -0.00208   -0.00821    0.00391
C37   1    0.501761    0.319016    0.233302    11.00000    0.04374    0.04145 =
         0.08418   -0.00099    0.00427    0.00557
C38   1    0.455303    0.278885    0.237633    11.00000    0.04124    0.03817 =
         0.08128   -0.00693    0.00506    0.00633
AFIX  23
H38A  2    0.414615    0.284480    0.204264    11.00000   -1.20000
H38B  2    0.473687    0.248478    0.226517    11.00000   -1.20000
AFIX   0
C39   1    0.440239    0.273442    0.302597    11.00000    0.04012    0.03523 =
         0.08296    0.00027    0.01426    0.00699
AFIX  23
H39A  2    0.414187    0.244195    0.302126    11.00000   -1.20000
H39B  2    0.480929    0.269236    0.336476    11.00000   -1.20000
AFIX   0
C40   1    0.404672    0.314853    0.320783    11.00000    0.04023    0.03608 =
         0.08365    0.00178    0.01061    0.00535
C41   1    0.315317    0.310438    0.522961    11.00000    0.03724    0.04167 =
         0.06610    0.00926    0.01147    0.00317
C42   1    0.328150    0.266888    0.567253    11.00000    0.04108    0.04310 =
         0.06841    0.01011    0.01302    0.00865
AFIX  23
H42A  2    0.307156    0.238778    0.542459    11.00000   -1.20000
H42B  2    0.375036    0.260751    0.579828    11.00000   -1.20000
AFIX   0
C43   1    0.304561    0.272102    0.627626    11.00000    0.04015    0.04287 =
         0.06704    0.01193    0.01011    0.00174
AFIX  23
H43A  2    0.306773    0.240528    0.649216    11.00000   -1.20000
H43B  2    0.258761    0.281723    0.614885    11.00000   -1.20000
AFIX   0
C44   1    0.341821    0.308705    0.678058    11.00000    0.04374    0.04377 =
         0.06533    0.00791    0.01507    0.00963
C45   1    0.271270    0.668747    0.506648    11.00000    0.04505    0.03696 =
         0.04536   -0.00257    0.00671   -0.00407
C46   1    0.276325    0.712647    0.549843    11.00000    0.05193    0.03857 =
         0.04637   -0.00675    0.00612   -0.00425
AFIX  23
H46A  2    0.249438    0.738346    0.524788    11.00000   -1.20000
H46B  2    0.321472    0.723886    0.560981    11.00000   -1.20000
AFIX   0
C47   1    0.254816    0.703870    0.614768    11.00000    0.04754    0.03865 =
         0.04676   -0.00780    0.00668    0.00095
AFIX  23
H47A  2    0.251590    0.735068    0.635855    11.00000   -1.20000
H47B  2    0.211404    0.689343    0.603782    11.00000   -1.20000
AFIX   0
C48   1    0.298439    0.672787    0.662021    11.00000    0.04724    0.03881 =
         0.04308   -0.00470    0.01047   -0.00321
O1    5    0.401905    0.498192    0.458309    11.00000    0.05315    0.05602 =
         0.08137   -0.00004   -0.00776   -0.00003
O2    5    0.406719    0.321162    0.382087    11.00000    0.04466    0.04353 =
         0.06607    0.00539    0.00685    0.00774
O3    5    0.369904    0.337082    0.274156    11.00000    0.04868    0.04889 =
         0.06383   -0.00094    0.00995    0.01226
O4    5    0.359713    0.320399    0.491808    11.00000    0.04204    0.04553 =
         0.06208    0.01372    0.01006    0.00814
O5    5    0.264387    0.331545    0.517412    11.00000    0.04139    0.04484 =
         0.06314    0.01624    0.01239    0.00573
O6    5    0.144085    0.344694    0.434490    11.00000    0.04136    0.04156 =
         0.06338    0.00844    0.01147   -0.00076
O7    5    0.063838    0.424295    0.425669    11.00000    0.03714    0.03631 =
         0.05044    0.00560    0.01482   -0.00383
O8    5    0.390357    0.326932    0.663534    11.00000    0.04269    0.04523 =
         0.05841    0.00950    0.01444    0.00199
O9    5    0.344400    0.652413    0.643465    11.00000    0.04679    0.04544 =
         0.05109    0.00209    0.00851   -0.00252
O10   5    0.074154    0.377105    0.313458    11.00000    0.04367    0.05143 =
         0.05552   -0.00314    0.00958   -0.00925
O11   5    0.054273    0.522432    0.424871    11.00000    0.03272    0.03848 =
         0.04643    0.00266    0.01523   -0.00254
O12   5    0.050474    0.564324    0.303584    11.00000    0.03453    0.04534 =
         0.04432    0.00248    0.01166    0.00487
O13   5    0.108058    0.612208    0.420011    11.00000    0.03945    0.03970 =
         0.04736   -0.00218    0.01090    0.00011
O14   5    0.223558    0.642339    0.501839    11.00000    0.04317    0.04494 =
         0.04992   -0.00562    0.00748   -0.00228
O15   5    0.314099    0.665400    0.474604    11.00000    0.04508    0.04341 =
         0.05151   -0.00393    0.00844   -0.00676
O16   5    0.323240    0.646908    0.257020    11.00000    0.04844    0.04625 =
         0.05191    0.00319    0.01176   -0.00683
O17   5    0.359544    0.668159    0.363102    11.00000    0.05090    0.04804 =
         0.05427    0.00036    0.01164   -0.00566
O18   5    0.208449    0.613406    0.184422    11.00000    0.05112    0.04282 =
         0.04621    0.00298    0.00667   -0.00220
O19   5    0.185410    0.524429    0.126472    11.00000    0.05267    0.04367 =
         0.04150   -0.00079    0.00769    0.00249
O20   5    0.198258    0.427017    0.133143    11.00000    0.04912    0.04629 =
         0.04930   -0.00818    0.01004    0.00675
O21   5    0.248417    0.346938    0.204312    11.00000    0.04543    0.04517 =
         0.05862   -0.00808    0.00726    0.00598
O22   5    0.098868    0.561979    0.191805    11.00000    0.04401    0.04883 =
         0.04255    0.00373    0.00515    0.00070
O23   5    0.124228    0.377600    0.202981    11.00000    0.04401    0.05096 =
         0.05507   -0.00871    0.00902   -0.00477
O24   5    0.528194    0.435505    0.244238    11.00000    0.05662    0.05458 =
         0.07065    0.00662   -0.00463    0.00645
O25   5    0.498493    0.566147    0.242333    11.00000    0.05940    0.05734 =
         0.06987   -0.00755    0.00212    0.00973
O26   5    0.481932    0.665842    0.271028    11.00000    0.05416    0.05189 =
         0.05589    0.00196    0.00597    0.00264
O27   5    0.631032    0.577021    0.301272    11.00000    0.05795    0.06076 =
         0.08459   -0.00693    0.00060    0.00962
O28   5    0.658065    0.445442    0.317339    11.00000    0.05645    0.05453 =
         0.07757    0.00803   -0.00033   -0.00249
O29   5    0.634074    0.574588    0.404269    11.00000    0.07213    0.07293 =
         0.08577    0.02970   -0.01767   -0.00402
O30   5    0.651893    0.444414    0.419930    11.00000    0.06856    0.06483 =
         0.08363   -0.01853   -0.01001    0.00472
O31   5    0.450448    0.569551    0.323593    11.00000    0.05253    0.05688 =
         0.06327    0.00418    0.00446   -0.00221
O32   5    0.470277    0.434144    0.319561    11.00000    0.05199    0.05983 =
         0.08807   -0.01605    0.00201    0.00682
O33   5    0.530702    0.337532    0.288902    11.00000    0.05263    0.04627 =
         0.06235    0.00070   -0.00267    0.00393
O34   5    0.511979    0.330801    0.180434    11.00000    0.09751    0.08092 =
         0.06696   -0.00625    0.00598   -0.02172
O35   5    0.461744    0.666295    0.162863    11.00000    0.07713    0.07915 =
         0.05565    0.00174    0.00992    0.02248
O36   5    0.289614    0.668217    0.716463    11.00000    0.06776    0.06936 =
         0.05269   -0.00535    0.01456    0.00940
O37   5    0.322787    0.315095    0.728352    11.00000    0.08045    0.07472 =
         0.08095   -0.00845    0.03982    0.00516
O1S   5    0.222371    0.529324    0.271697    11.00000    0.03969    0.03820 =
         0.04244   -0.00050    0.00965    0.00001
O2S   5    0.174288    0.529564    0.381886    11.00000    0.03501    0.03467 =
         0.04181    0.00141    0.01019    0.00020
O3S   5    0.185377    0.432093    0.386598    11.00000    0.03606    0.03670 =
         0.04838    0.00454    0.01069    0.00135
O4S   5    0.234823    0.433354    0.277817    11.00000    0.03689    0.03986 =
         0.04724    0.00229    0.01194    0.00406
O5S   5    0.335979    0.565003    0.346348    11.00000    0.04361    0.04143 =
         0.04956   -0.00071    0.00595   -0.00087
O6S   5    0.288591    0.562557    0.455235    11.00000    0.04030    0.04131 =
         0.04701   -0.00032    0.00881   -0.00242
O7S   5    0.309066    0.417432    0.464370    11.00000    0.03703    0.03829 =
         0.05744    0.00926    0.01054    0.00555
O8S   5    0.357741    0.420220    0.354283    11.00000    0.04142    0.04239 =
         0.05536    0.00172    0.00737    0.00578
PD1   6    0.211516    0.478758    0.203178    11.00000    0.03773    0.03285 =
         0.03049   -0.00284    0.00543    0.00225
PD2   6    0.138213    0.546880    0.288238    11.00000    0.02833    0.03473 =
         0.03074    0.00188    0.00523    0.00185
PD3   6    0.121254    0.477057    0.405737    11.00000    0.02519    0.02790 =
         0.03583    0.00278    0.00717   -0.00018
PD4   6    0.156112    0.405040    0.296191    11.00000    0.03266    0.03342 =
         0.04612   -0.00364    0.00837   -0.00260
PD5   6    0.271715    0.587326    0.264644    11.00000    0.03909    0.03181 =
         0.03607    0.00328    0.00812   -0.00507
PD6   6    0.197634    0.585548    0.439082    11.00000    0.03019    0.03173 =
         0.03418   -0.00305    0.00764   -0.00351
PD7   6    0.224928    0.382432    0.449990    11.00000    0.02762    0.03618 =
         0.05648    0.01519    0.01188    0.00607
PD8   6    0.301103    0.385718    0.277581    11.00000    0.03807    0.03647 =
         0.05118   -0.00204    0.00959    0.01085
PD9   6    0.323864    0.614776    0.409334    11.00000    0.03528    0.03772 =
         0.04314   -0.00276    0.00830   -0.00922
PD10  6    0.357987    0.370314    0.422730    11.00000    0.02941    0.04125 =
         0.06122    0.01031    0.00963    0.00722
PD11  6    0.556131    0.620797    0.285231    11.00000    0.04915    0.04706 =
         0.05453   -0.00434    0.01281    0.00757
PD12  6    0.592983    0.391351    0.299403    11.00000    0.04364    0.04285 =
         0.04856    0.00505    0.00020   -0.00036
SR1   7    0.282200    0.487412    0.379437    11.00000    0.02638    0.03197 =
         0.03288    0.00176    0.00654    0.00069
K1    4    0.227433    0.577529    0.735596    10.50000    0.04881    0.04159 =
         0.05865   -0.00524    0.01940   -0.01243
K2    4    0.513732    0.656102    0.413912    10.50000    0.03133    0.06765 =
         0.04083   -0.00382    0.01438   -0.00087
K3    4    0.373169    0.752703    0.443199    10.50000    0.06831    0.06914 =
         0.07049   -0.03423    0.03971   -0.03452
K4    4    0.599333    0.509329    0.202732    10.50000    0.05613    0.08107 =
         0.05503    0.00788    0.02039    0.01626
K5    4    0.058493    0.543063    0.554863    10.50000    0.08208    0.09635 =
         0.08570    0.00268    0.02327   -0.01002
O1W   5    0.167070    0.600140    0.601533    11.00000    0.04719    0.05218 =
         0.05351   -0.00450    0.00934   -0.00969
O7W   5    0.117645    0.519256    0.686665    10.50000    0.05853    0.06103 =
         0.03986    0.00277    0.00208   -0.03098
O8W   5    0.138841    0.638518    0.716303    10.50000    0.09661    0.07279 =
         0.04765   -0.01040    0.01128   -0.01970
O10W  5    0.212727    0.612531    0.864817    10.50000    0.09795    0.10660 =
         0.07569   -0.00012    0.01530   -0.00041
O12W  5    0.501192    0.757324    0.416310    11.00000    0.08548    0.08223 =
         0.08759    0.00819    0.00297    0.00004
O38   5    0.367115    0.834912    0.346567    11.00000    0.11768    0.09749 =
         0.10506   -0.02162   -0.00531   -0.00264
O39   5    0.504723    0.572697    0.476401    10.50000    0.05725    0.05549 =
         0.06432    0.00691   -0.00037   -0.00641
O40   5    0.464333    0.687571    0.516486    10.50000    0.05829    0.05838 =
         0.06410    0.00041    0.00636   -0.00664
O41   5    0.252340    0.756274    0.394832    10.50000    0.05794    0.07397 =
         0.07651    0.00410    0.00301   -0.00572
PART 2
AFIX  66
C1A   1    0.103732    0.599770    0.065962    10.50000    0.09442    0.09543 =
         0.04872    0.01376   -0.00379    0.02618
C2A   1    0.109563    0.579741    0.007285    10.50000    0.09434    0.09665 =
         0.05060    0.01249   -0.00486    0.02608
AFIX  43
H2A   2    0.138351    0.553899    0.007613    10.50000   -1.20000
AFIX  65
C3A   1    0.073272    0.597523   -0.051873    10.50000    0.09643    0.09810 =
         0.05174    0.01352   -0.00491    0.02516
AFIX  43
H3A   2    0.077257    0.583834   -0.091976    10.50000   -1.20000
AFIX  65
C4A   1    0.031150    0.635333   -0.052354    10.50000    0.09585    0.09684 =
         0.05196    0.01411   -0.00656    0.02582
AFIX  43
H4A   2    0.006347    0.647486   -0.092785    10.50000   -1.20000
AFIX  65
C5A   1    0.025319    0.655362    0.006323    10.50000    0.09572    0.09780 =
         0.05245    0.01435   -0.00511    0.02607
AFIX  43
H5A   2   -0.003469    0.681203    0.005994    10.50000   -1.20000
AFIX  65
C6A   1    0.061610    0.637581    0.065481    10.50000    0.09578    0.09683 =
         0.05151    0.01335   -0.00597    0.02576
AFIX  43
H6A   2    0.057624    0.651270    0.105584    10.50000   -1.20000
AFIX  66
C19A  1    0.153231    0.336291    0.081383    10.50000    0.09379    0.07458 =
         0.08099   -0.03900   -0.01080    0.00370
C20A  1    0.145392    0.287190    0.085266    10.50000    0.09474    0.07501 =
         0.08127   -0.03751   -0.01121    0.00429
AFIX  43
H20A  2    0.152950    0.272040    0.126815    10.50000   -1.20000
AFIX  65
C21A  1    0.126494    0.260256    0.028356    10.50000    0.09449    0.07396 =
         0.08161   -0.03984   -0.01098    0.00491
AFIX  43
H21A  2    0.121136    0.226698    0.031010    10.50000   -1.20000
AFIX  65
C22A  1    0.115434    0.282423   -0.032437    10.50000    0.09514    0.07537 =
         0.08274   -0.03981   -0.00994    0.00289
AFIX  43
H22A  2    0.102518    0.264015   -0.071332    10.50000   -1.20000
AFIX  65
C23A  1    0.123273    0.331524   -0.036321    10.50000    0.09645    0.07670 =
         0.08271   -0.03701   -0.01015    0.00375
AFIX  43
H23A  2    0.115715    0.346674   -0.077870    10.50000   -1.20000
AFIX  65
C24A  1    0.142171    0.358458    0.020589    10.50000    0.09626    0.07666 =
         0.08340   -0.03821   -0.01093    0.00307
AFIX  43
H24A  2    0.147529    0.392017    0.017934    10.50000   -1.20000
AFIX   0
HKLF 4


REM  1_a.res in P2(1)/c
REM wR2 = 0.1920, GooF = S = 1.078, Restrained GooF = 1.036 for all data
REM R1 = 0.0676 for 15449 Fo > 4sig(Fo) and 0.0897 for all 21253 data
REM 1153 parameters refined using 2733 restraints

END

WGHT      0.0951    105.5050

REM Highest difference peak  2.403,  deepest hole -1.218,  1-sigma level  0.201
Q1    1   0.4306  0.7136  0.4705  11.00000  0.05    2.40
Q2    1   0.5224  0.7164  0.5074  11.00000  0.05    1.89
Q3    1   0.4383  0.7630  0.5623  11.00000  0.05    1.83
Q4    1   0.7135  0.5403  0.4113  11.00000  0.05    1.82
Q5    1   0.7296  0.5015  0.1941  11.00000  0.05    1.47
Q6    1   0.5218  0.6176  0.4139  11.00000  0.05    1.45
Q7    1   0.7244  0.5034  0.3571  11.00000  0.05    1.45
Q8    1   0.2831  0.5164  0.8185  11.00000  0.05    1.42
Q9    1   0.6221  0.5896  0.4293  11.00000  0.05    1.36
Q10   1   0.1700  0.6207  0.7253  11.00000  0.05    1.30
Q11   1   0.3807  0.8155  0.5421  11.00000  0.05    1.27
Q12   1   0.4208  0.5168  0.2044  11.00000  0.05    1.26
Q13   1   0.6734  0.4504  0.1527  11.00000  0.05    1.19
Q14   1   0.4056  0.4728  0.2543  11.00000  0.05    1.19
Q15   1   0.1419  0.5091  0.6801  11.00000  0.05    1.14
Q16   1   0.3485  0.7792  0.4316  11.00000  0.05    1.11
Q17   1   0.4742  0.6883  0.4540  11.00000  0.05    1.01
Q18   1   0.6391  0.5627  0.3318  11.00000  0.05    0.98
Q19   1   0.5620  0.4011  0.3125  11.00000  0.05    0.97
Q20   1   0.5600  0.6166  0.3229  11.00000  0.05    0.96
;
_shelx_res_checksum                33809
_shelx_hkl_file
;
   0   0   3   -0.40    1.20
   0   0  -3    0.70    2.20
   0   0   3    0.10    2.40
   0   0  -3    2.10    3.90
   0   0   3   -2.20    3.90
   0   0  -3    1.90    1.40
   0   0   3    0.00    1.10
   0   0  -3   -0.30    1.30
   0   0   4   13.00    3.70
   0   0   4   14.50    1.80
   0   0  -4   11.70    3.60
   0   0  -4   11.20    2.20
   0   0   4    4.70    5.80
   0   0   4   13.70    1.90
   0   0  -4   10.00    6.00
   0   0   5    1.30    3.70
   0   0  -5   -1.10    5.50
   0   0   5    3.50    6.40
   0   0  -5    3.30    2.20
   0   0   5    2.20    1.50
   0   0   5    0.40    1.60
   0   0  -5    1.40    3.20
   0   0  -6 5767.42  200.98
   0   0  -6 5800.02  213.08
   0   0   6 5824.02  201.08
   0   0  -6 5842.12  198.98
   0   0   6 5990.80  213.48
   0   0  -7    5.30    7.40
   0   0   7    2.50    8.80
   0   0   7   10.30    5.10
   0   0  -7    5.40    4.00
   0   0   8 1106.49   41.80
   0   0  -8 1113.59   55.79
   0   0  -8 1029.60   38.90
   0   0   8 1019.60   54.49
   0   0   9    2.00    5.20
   0   0   9   -1.40    9.70
   0   0  -9    4.50    5.10
   0   0  -9    3.40    3.20
   0   0  -9   -0.10    8.50
   0   0  10 1476.95   56.89
   0   0 -10 1487.55   74.29
   0   0  10 1550.14   74.49
   0   0 -10 1529.15   56.99
   0   0 -10 1386.96   53.59
   0   0  11   18.00   12.00
   0   0 -11   -1.20    4.50
   0   0 -11    2.20    3.40
   0   0 -11   -1.40    8.90
   0   0  11    3.00    5.40
   0   0 -12 1111.49   62.49
   0   0  12 1010.20   60.69
   0   0 -12  975.10   39.80
   0   0 -12 1093.69   43.40
   0   0  12 1069.29   43.60
   0   0 -13   -2.20    3.40
   0   0  13    1.00   10.10
   0   0 -13   -7.70    8.00
   0   0 -13    3.60    5.80
   0   0  13  -15.30    5.30
   0   0  14  915.41   39.00
   0   0 -14  882.71   57.79
   0   0 -14  796.92   34.50
   0   0 -14  906.51   38.70
   0   0  15    0.70    6.70
   0   0 -15   -1.80    4.00
   0   0 -15   -0.60    5.70
   0   0  15   -0.70   12.90
   0   0  16  180.68   15.50
   0   0 -16  152.38   11.60
   0   0  16  151.28   29.30
   0   0 -16  165.28   14.30
   0   0 -17    5.40    5.20
   0   0  17   -5.50    7.30
   0   0 -17   11.90    7.10
   0   0  17    1.90   13.10
   0   0  18   30.10    9.80
   0   0 -18   43.50    7.70
   0   0  18   33.10   18.10
   0   0 -19    6.20    5.50
   0   0  19   -5.60   15.30
   0   0 -19   -1.10    7.20
   0   0  19    8.30    7.40
   0   0  20  136.99   17.70
   0   0  20  133.09   31.20
   0   0 -20  111.49   14.40
   0   0  21   -6.30   12.10
   0   0 -21    3.60    8.60
   0   0  21    3.20    8.10
   0   0  22   45.80   11.50
   0   0 -22   56.59   12.00
   0   0  22   25.20   22.90
   0   0 -23   18.50    9.40
   0   0  23   -0.30    8.90
   0   0  23   -2.80   17.90
   0   0  24   11.40   18.20
   0   0 -24   37.60   10.80
   0   0  25    1.80   18.60
   0   0 -25   12.60    9.60
   0   0 -26    9.80    9.90
   0   0  26  -11.30   17.00
   0   0 -26   11.40   16.70
   0   0 -27    6.30   20.10
   0   0 -27  -12.70    9.20
   0   0  27   20.80   23.30
   0  -1  -2   64.69    4.40
   0   1   3  877.31   32.10
   0   1   3  887.51   32.10
   0   1  -3  949.90   38.20
   0   1   3  945.51   39.30
   0   1   3  882.81   32.10
   0   1  -3  913.31   33.20
   0  -1   3  924.91   33.20
   0  -1  -3  886.51   32.30
   0  -1  -3  908.41   39.00
   0  -1  -3  895.21   32.10
   0  -1   3  858.11   37.70
   0   1   4    2.00    2.30
   0   1  -4    0.60    4.70
   0   1   4    0.90    2.00
   0   1  -4    0.80    3.60
   0   1   4    4.30    6.10
   0   1   4   -4.00    2.60
   0  -1   4   -1.30    3.30
   0  -1  -4    3.10    2.50
   0  -1  -4   -2.50    2.50
   0  -1  -4   -2.60    5.20
   0   1   5  528.25   20.60
   0   1   5  507.75   19.50
   0   1  -5  499.85   21.40
   0   1  -5  486.95   28.70
   0   1  -5  512.55   18.30
   0   1   5  489.25   19.40
   0   1   5  519.95   29.90
   0  -1   5  542.35   23.30
   0  -1  -5  496.65   29.20
   0  -1  -5  529.85   20.60
   0  -1   5  536.15   29.70
   0  -1  -5  512.55   20.00
   0   1   6  233.68   12.40
   0   1   6  252.87   21.60
   0   1  -6  251.47   13.40
   0   1   6  254.97   10.90
   0   1  -6  244.78   20.30
   0   1   6  261.57   11.00
   0  -1  -6  271.37   21.70
   0  -1  -6  251.37   12.40
   0  -1  -6  239.28   11.60
   0  -1   6  250.07   13.50
   0  -1   6  248.68   20.60
   0   1  -7 6711.53  244.78
   0   1   7 6827.12  228.28
   0   1  -7 6733.93  233.78
   0   1   7 6553.34  228.18
   0   1   7 6791.12  230.58
   0   1   7 6447.66  245.18
   0   1  -7 6669.13  227.88
   0  -1  -7 6663.23  230.48
   0  -1  -7 6895.51  246.48
   0  -1   7 6755.02  231.68
   0  -1  -7 6596.34  229.48
   0  -1   7 6956.50  245.48
   0   1   8   28.40    3.40
   0   1   8   22.90    5.80
   0   1  -8   27.20   10.70
   0   1   8   22.70   11.10
   0   1  -8   26.70    6.40
   0   1   8   31.20    3.90
   0   1  -8   26.00    3.50
   0  -1  -8   19.70   11.30
   0  -1  -8   37.80    6.10
   0  -1   8   25.30    6.50
   0  -1  -8   29.60    5.30
   0  -1   8   34.90   12.70
   0   1   9 2499.05   85.79
   0   1   9 2488.75   85.59
   0   1  -9 2466.65   90.49
   0   1  -9 2443.26  105.89
   0   1  -9 2409.16   86.39
   0   1   9 2519.65  107.19
   0   1   9 2550.74   89.79
   0  -1  -9 2478.15  107.29
   0  -1   9 2519.15  106.69
   0  -1   9 2497.95   90.69
   0  -1  -9 2473.55   89.69
   0  -1  -9 2507.35   88.09
   0   1  10   -0.70    9.30
   0   1 -10    3.10    8.70
   0   1 -10    7.70    5.20
   0   1  10    6.20    5.50
   0   1 -10   -1.80    2.90
   0  -1 -10    3.20    4.90
   0  -1  10    7.10    9.80
   0  -1 -10    0.00    3.60
   0  -1  10    7.90    6.10
   0  -1 -10   -0.10    9.00
   0   1 -11  101.49   11.00
   0   1 -11   80.49    6.80
   0   1 -11   91.39   18.50
   0   1  11  106.59   11.00
   0   1  11  108.49   22.40
   0  -1 -11   93.59   10.40
   0  -1  11  108.59   21.40
   0  -1 -11   87.39    8.00
   0  -1 -11  105.79   21.60
   0  -1  11  114.09   11.90
   0   1 -12   28.60    7.60
   0   1  12   34.30    7.50
   0   1 -12   43.40   15.50
   0   1 -12   32.00    4.80
   0   1  12   30.90   14.40
   0  -1 -12   42.20    7.70
   0  -1 -12   28.40    5.60
   0  -1  12   18.40   11.90
   0  -1  12   21.60    7.30
   0  -1 -12   25.00   13.20
   0   1  13    7.10   11.60
   0   1 -13    4.50    3.40
   0   1 -13   -3.50    5.20
   0   1 -13    7.00    9.40
   0   1  13   11.40    6.40
   0  -1  13    5.60    6.50
   0  -1 -13    3.10   10.40
   0  -1 -13    4.30    4.20
   0  -1  13    7.90   11.10
   0  -1 -13   -0.30    5.40
   0   1  14  158.28   43.00
   0   1 -14  162.08   28.10
   0   1 -14  150.88   13.40
   0   1 -14  114.69    9.10
   0   1  14  128.39   12.70
   0  -1 -14  126.89   12.40
   0  -1  14  152.68   27.80
   0  -1 -14  124.59   10.50
   0  -1 -14  124.19   25.40
   0  -1  14  137.79   14.50
   0   1 -15   90.39   12.00
   0   1  15   68.29   20.70
   0   1 -15   65.49    7.60
   0   1  15   63.49   10.40
   0  -1  15   62.59   20.40
   0  -1 -15   74.19    8.90
   0  -1  15   50.39   10.40
   0  -1 -15   60.09   10.20
   0   1 -16   22.90    8.70
   0   1  16   14.10   16.70
   0   1 -16   17.50    5.20
   0   1  16    9.20    7.10
   0  -1  16    8.50   14.50
   0  -1 -16   11.50    5.30
   0  -1  16   15.80    8.30
   0  -1 -16   22.20    7.80
   0   1  17   71.99   11.50
   0   1 -17   81.39    8.90
   0   1  17   94.09   24.80
   0  -1  17   90.49   25.50
   0  -1  17   90.19   13.30
   0  -1 -17   83.99   11.70
   0  -1 -17   84.99   10.10
   0   1  18   23.50   16.40
   0   1 -18   12.90    7.60
   0   1 -18   22.70    6.20
   0   1  18   21.90    9.00
   0  -1 -18   17.90    6.30
   0  -1 -18   12.70    7.80
   0  -1  18   29.20   18.30
   0  -1  18   27.50    9.50
   0   1  19    5.10   16.90
   0   1 -19   20.60    5.80
   0   1  19    6.40    7.60
   0   1 -19    6.00    7.00
   0  -1  19    7.10   16.20
   0  -1  19   27.60   10.00
   0  -1 -19    6.40    8.00
   0  -1 -19    3.10    5.90
   0   1  20    9.60   15.10
   0   1  20    3.80    7.70
   0   1 -20   -5.50    7.40
   0  -1  20   -9.80    7.80
   0  -1 -20   23.90    9.00
   0  -1  20   -8.80   15.50
   0   1  21   17.60   19.80
   0  -1  21   24.90   19.90
   0  -1 -21   24.50    9.50
   0  -1  21   26.40    9.40
   0   1  22   -0.50   14.90
   0   1 -22    0.80    8.60
   0   1  22    1.10    8.20
   0  -1  22    1.40    8.70
   0  -1 -22   17.00    8.70
   0  -1  22   -3.10   15.70
   0   1  23   11.70    9.10
   0   1  23    3.70   19.80
   0   1 -23   24.40   11.10
   0  -1 -23   41.60   11.10
   0  -1  23   10.30   18.10
   0  -1  23   16.50   10.10
   0   1 -24   -3.10    7.90
   0   1  24   -1.70   16.20
   0  -1  24   -5.60   17.20
   0  -1 -24    4.90    8.70
   0   1 -25    6.40   18.80
   0   1  25    0.10   18.10
   0   1 -25    2.80    9.30
   0  -1  25    3.00   19.20
   0  -1 -25   -3.70    7.40
   0   1  26    2.90   17.70
   0   1 -26    9.10   10.30
   0   1 -26   -8.30   14.00
   0  -1  26    5.50   19.60
   0  -1 -26   -2.80    8.80
   0   1  27   28.00   21.90
   0   1 -27   14.50   19.90
   0   1 -27   13.20   10.50
   0  -1  27    4.50   19.60
   0  -1 -27   21.90   10.70
   0   2  -2 1132.79   43.60
   0   2   2 1106.59   45.10
   0   2   2 1116.49   39.80
   0   2  -2 1098.09   40.40
   0   2   2 1138.39   40.10
   0   2  -2 1131.79   43.70
   0  -2  -2 1131.39   38.80
   0  -2  -2 1148.19   40.20
   0  -2   2 1155.88   40.60
   0  -2   2 1094.59   45.90
   0  -2  -2 1090.89   45.00
   0   2   3    9.40    2.50
   0   2   3    8.40    2.90
   0   2  -3   16.10    4.10
   0   2   3    6.10    5.80
   0   2  -3   10.10    4.70
   0  -2   3    8.80    3.90
   0  -2  -3   13.50    6.40
   0  -2  -3   12.60    2.70
   0  -2  -3    4.50    2.80
   0  -2   3   11.30    6.00
   0   2   4  386.16   16.70
   0   2  -4  386.76   17.60
   0   2   4  412.36   25.30
   0   2   4  390.36   16.60
   0   2   4  412.26   16.00
   0   2  -4  419.36   23.40
   0  -2  -4  420.26   17.10
   0  -2  -4  444.26   25.60
   0  -2  -4  414.06   16.10
   0   2  -5   15.40    4.90
   0   2   5   22.10    3.90
   0   2   5    5.90    7.80
   0   2   5   13.30    3.50
   0   2   5   16.20    3.60
   0   2  -5   10.00    6.50
   0  -2   5   12.50    7.80
   0  -2  -5   17.30    3.70
   0  -2  -5   13.80    3.90
   0  -2   5   12.70    4.80
   0   2   6  694.43   27.00
   0   2   6  682.03   26.60
   0   2   6  658.33   26.60
   0   2   6  713.93   39.30
   0   2  -6  701.13   29.00
   0   2  -6  684.93   36.80
   0  -2   6  703.23   37.40
   0  -2   6  676.93   28.90
   0  -2  -6  715.93   27.00
   0  -2  -6  739.53   39.50
   0  -2  -6  719.73   27.60
   0   2  -7  807.42   32.90
   0   2   7  812.92   30.20
   0   2   7  765.72   30.00
   0   2   7  801.62   44.50
   0   2  -7  821.72   43.40
   0  -2   7  783.42   33.00
   0  -2  -7  794.42   30.90
   0  -2   7  832.52   43.70
   0  -2  -7  754.82   43.60
   0  -2  -7  793.62   31.20
   0   2  -8   95.59   16.30
   0   2   8   86.39    6.90
   0   2   8   98.09    8.30
   0   2   8   94.69    6.80
   0   2  -8  113.59    9.90
   0   2   8  112.49   17.70
   0   2  -8  102.59    5.30
   0  -2  -8  103.69    8.20
   0  -2  -8   79.49   16.50
   0  -2   8   97.49    9.90
   0  -2  -8   97.19    8.10
   0  -2   8   78.69   15.30
   0   2  -9  310.17   26.90
   0   2  -9  294.07   17.20
   0   2   9  328.77   14.10
   0   2   9  298.77   13.70
   0   2   9  302.97   28.20
   0   2   9  288.67   15.60
   0   2  -9  307.77   12.60
   0  -2  -9  316.67   29.60
   0  -2  -9  305.87   15.70
   0  -2   9  307.47   17.80
   0  -2  -9  334.87   16.20
   0  -2   9  319.97   27.50
   0   2 -10  685.43   44.00
   0   2  10  703.13   26.30
   0   2 -10  649.83   25.40
   0   2 -10  681.53   30.90
   0   2  10  683.53   26.00
   0   2  10  710.03   46.20
   0   2  10  694.43   29.20
   0  -2 -10  654.13   28.40
   0  -2 -10  676.53   45.10
   0  -2 -10  712.73   29.20
   0  -2  10  661.03   43.90
   0  -2  10  697.53   31.10
   0   2 -11  254.87   15.90
   0   2  11  235.48   28.30
   0   2 -11  275.27   27.00
   0   2 -11  211.58   10.60
   0   2  11  235.58   10.70
   0   2  11  245.88   11.00
   0   2  11  225.58   14.10
   0  -2  11  222.98   26.60
   0  -2 -11  228.58   13.90
   0  -2  11  227.78   16.00
   0  -2 -11  243.98   27.20
   0  -2 -11  209.58   13.30
   0   2  12  428.96   17.10
   0   2  12  465.05   17.30
   0   2 -12  385.76   17.80
   0   2  12  510.85   39.60
   0   2 -12  473.75   37.30
   0   2  12  422.96   21.50
   0   2 -12  450.75   23.50
   0  -2 -12  444.86   21.60
   0  -2 -12  417.86   20.80
   0  -2  12  430.16   23.40
   0  -2  12  434.36   37.20
   0   2 -13   41.30   15.90
   0   2  13   49.90   18.20
   0   2 -13   52.39    5.70
   0   2  13   55.59    9.10
   0   2 -13   55.49   10.20
   0  -2  13   56.09   16.90
   0  -2 -13   57.69    8.80
   0  -2 -13   44.60    7.40
   0  -2 -13   63.59   18.30
   0  -2  13   48.90    9.90
   0   2  14  104.79   12.00
   0   2 -14   76.99    7.10
   0   2 -14   80.39   20.80
   0   2 -14  105.99   13.00
   0   2  14   78.79   21.10
   0  -2 -14  104.09   22.80
   0  -2  14   93.29   13.00
   0  -2 -14   91.49   10.30
   0  -2 -14   93.29   11.40
   0  -2  14   76.99   20.80
   0   2  15    6.80    6.50
   0   2 -15    8.00    6.80
   0   2  15   10.90   14.30
   0   2 -15    8.20    3.70
   0  -2 -15    9.00    5.70
   0  -2 -15   10.80    6.60
   0  -2  15   14.00   14.90
   0  -2  15   12.20    7.90
   0   2  16    1.20    6.40
   0   2 -16   -0.30    6.90
   0   2  16    9.30   14.00
   0   2 -16    3.90    4.10
   0  -2  16  -10.70    6.80
   0  -2 -16    4.20    5.10
   0  -2  16   -5.50   13.40
   0  -2 -16   11.80    7.10
   0   2  17   14.90    7.40
   0   2 -17   23.70    7.80
   0   2 -17   10.30    4.80
   0   2  17    2.80   15.80
   0  -2 -17   17.70    6.10
   0  -2 -17   19.10    7.50
   0  -2  17   12.80   15.70
   0  -2  17   13.10    9.00
   0   2 -18   11.30    7.10
   0   2  18    3.10   15.10
   0   2  18   12.40    7.70
   0   2 -18    4.90    4.50
   0  -2 -18    3.30    5.60
   0  -2 -18    8.20    6.70
   0  -2  18    8.70   14.40
   0  -2  18    7.60    8.90
   0   2 -19    6.40    7.50
   0   2  19   20.80   16.60
   0   2  19   19.30    8.40
   0  -2 -19   35.00    7.90
   0  -2 -19   23.10    8.10
   0  -2  19   22.70    9.70
   0  -2  19   16.10   17.90
   0   2  20   36.80   21.90
   0   2  20   36.10    9.70
   0  -2 -20   25.30   10.00
   0  -2  20   47.70   11.90
   0  -2  20   68.19   25.20
   0   2  21   11.50   16.90
   0   2 -21    0.50    8.90
   0   2  21   17.70    9.10
   0  -2 -21   38.30    9.50
   0  -2  21   21.80   10.10
   0  -2  21   20.60   19.40
   0   2  22   22.00   21.00
   0   2 -22   20.70   10.60
   0  -2  22   13.80   18.90
   0  -2  22   24.00   11.40
   0  -2 -22   53.09   11.80
   0   2  23   14.80   20.40
   0   2  23   25.80    9.30
   0   2 -23   31.20   11.90
   0  -2 -23   23.10    9.60
   0  -2  23   22.00    9.50
   0   2 -24    9.60    9.90
   0   2  24   18.10   19.80
   0   2 -24   -4.10   14.60
   0  -2 -24    9.20    8.20
   0  -2  24   23.90   21.80
   0   2  25  -12.90   16.50
   0   2 -25    3.40   16.20
   0   2 -25   -3.80    8.30
   0  -2  25   22.70   22.10
   0  -2 -25   -3.40    8.30
   0   2  26    5.00   16.90
   0   2 -26   -7.80   13.10
   0   2 -26   29.90   12.90
   0  -2  26    8.80   17.60
   0  -2 -26   -3.20    7.60
   0   2 -27   -1.10    9.30
   0   2  27   13.20   21.70
   0   2 -27  -15.30   16.40
   0  -2 -27   14.00    9.70
   0   3   0   17.00    9.50
   0   3   1  904.61   35.30
   0   3  -1  923.11   33.40
   0   3   1  898.21   37.10
   0   3  -1  907.51   36.80
   0   3   1  888.41   32.50
   0  -3  -1  896.21   39.40
   0  -3   1  890.31   33.20
   0  -3   1  946.31   39.00
   0  -3  -1  935.21   32.30
   0   3   2   48.10    5.00
   0   3   2   46.10    3.50
   0   3   2   46.70    8.40
   0   3  -2   44.50    5.20
   0   3  -2   42.00    6.80
   0  -3  -2   38.80    4.60
   0  -3  -2   53.79    8.90
   0  -3   2   52.89    5.60
   0  -3  -2   45.60    3.30
   0  -3   2   46.50    7.00
   0   3  -3   31.00    7.30
   0   3   3   32.10    3.60
   0   3   3   57.39    5.80
   0   3  -3   32.00    7.40
   0  -3  -3   45.60    9.20
   0  -3   3   33.60    7.40
   0  -3  -3   59.89    6.20
   0  -3   3   37.90    6.40
   0  -3  -3   37.70    3.60
   0   3  -4   31.90    5.60
   0   3  -4   24.30    7.60
   0   3   4   20.10    4.20
   0   3   4   26.60    3.70
   0   3   4   25.90    9.80
   0   3  -4   22.40    8.90
   0   3   4   14.90    3.40
   0  -3   4   23.10    9.30
   0  -3  -4   27.10    9.10
   0  -3  -4   34.00    5.20
   0  -3   4   25.80    5.60
   0  -3  -4   22.00    3.60
   0   3   5  696.33   25.20
   0   3   5  657.83   36.70
   0   3  -5  650.73   27.70
   0   3   5  653.43   26.40
   0   3   5  650.73   26.40
   0   3  -5  675.23   34.70
   0  -3   5  660.93   28.00
   0  -3   5  692.63   35.50
   0  -3  -5  701.93   25.50
   0  -3  -5  659.23   27.00
   0  -3  -5  660.43   36.70
   0   3   6   92.49   15.20
   0   3   6   93.69    7.40
   0   3   6   85.99    7.50
   0   3  -6   97.49   14.20
   0   3   6   97.59    6.70
   0   3  -6   74.09    8.60
   0  -3  -6  108.99   15.90
   0  -3  -6   90.89    6.70
   0  -3  -6   78.69    7.90
   0  -3   6   92.19   13.80
   0  -3   6  100.59    9.70
   0   3   7  961.80   52.09
   0   3  -7 1034.30   40.80
   0   3   7 1012.50   38.30
   0   3   7  988.40   38.10
   0   3  -7  993.10   49.80
   0   3   7 1012.10   37.70
   0  -3   7 1016.80   50.89
   0  -3   7 1000.40   40.80
   0  -3  -7 1047.00   38.00
   0  -3  -7 1000.90   52.69
   0  -3  -7 1034.10   39.30
   0   3   8    3.70    3.30
   0   3   8    3.90    4.20
   0   3   8    8.10    9.70
   0   3   8    7.50    3.90
   0   3  -8    0.40    5.20
   0   3  -8    8.00    8.60
   0  -3  -8    7.10    4.10
   0  -3   8    6.80    8.20
   0  -3  -8    2.30    4.10
   0  -3   8    0.80    5.90
   0  -3  -8    0.50    7.80
   0   3   9  120.79   19.90
   0   3  -9  135.39   11.70
   0   3  -9  128.49   18.00
   0   3   9  127.49    9.60
   0   3   9  136.69    9.40
   0   3   9  118.09    8.60
   0  -3  -9  124.89   10.20
   0  -3   9  139.59   12.40
   0  -3   9  126.69   18.70
   0  -3  -9  151.68   10.20
   0  -3  -9  130.39   21.00
   0   3 -10   79.99   10.50
   0   3  10   56.29   16.30
   0   3  10   82.69    7.20
   0   3  10   63.39    6.60
   0   3 -10   70.29   16.70
   0   3  10   75.49    8.40
   0  -3  10   75.19   10.60
   0  -3 -10   72.29   18.70
   0  -3  10   71.79   17.70
   0  -3 -10   69.59    8.60
   0   3  11    5.00    3.40
   0   3 -11   12.30    6.10
   0   3  11    2.80    3.40
   0   3 -11   10.20    2.70
   0   3 -11   19.00   10.80
   0   3  11    7.30   10.80
   0   3  11    5.60    5.00
   0  -3 -11   14.70    5.20
   0  -3 -11   11.90    5.10
   0  -3  11    9.90   11.30
   0  -3  11    6.60    6.60
   0  -3 -11   10.70   11.40
   0   3  12   64.99    6.30
   0   3 -12   75.09   17.30
   0   3  12   74.79    9.10
   0   3 -12   79.69   11.30
   0   3  12   72.79    6.50
   0   3 -12   58.99    5.10
   0   3  12   66.39   19.60
   0  -3  12   71.49   10.90
   0  -3 -12   81.09    9.50
   0  -3 -12   78.99    9.20
   0  -3  12   74.99   18.10
   0  -3 -12   84.39   20.50
   0   3  13   27.50    4.50
   0   3  13   20.00    6.40
   0   3 -13   22.30    3.90
   0   3  13   16.70   13.20
   0   3 -13   47.50   15.50
   0   3 -13   28.70    8.50
   0   3  13   19.10    3.90
   0  -3 -13   22.70    6.30
   0  -3 -13   37.70   16.20
   0  -3  13   22.30    8.20
   0  -3 -13   32.40    7.30
   0  -3  13   25.00   13.00
   0   3 -14   51.49    5.40
   0   3  14   54.09   18.70
   0   3  14   46.60    4.80
   0   3  14   61.09    9.30
   0   3 -14   65.69   11.20
   0   3 -14   65.39   18.70
   0   3  14   47.00    5.10
   0  -3 -14   44.40   18.90
   0  -3 -14   60.29    9.30
   0  -3  14   44.70   16.40
   0  -3 -14   68.39    9.80
   0  -3  14   48.20   10.50
   0   3  15  212.28   30.10
   0   3  15  205.08   14.30
   0   3 -15  202.78   16.30
   0   3 -15  158.18    9.90
   0  -3  15  187.08   16.40
   0  -3 -15  197.28   14.30
   0  -3 -15  169.38   13.60
   0  -3  15  186.88   27.70
   0   3 -16   81.09   12.80
   0   3  16   83.29   11.30
   0   3 -16   69.79    7.00
   0   3  16   58.29   19.80
   0  -3 -16   68.69   10.30
   0  -3  16   76.09   22.80
   0  -3 -16   93.09   11.10
   0  -3  16   54.79   11.70
   0   3  17   83.79   23.60
   0   3  17  114.09   12.40
   0   3 -17   76.09    7.50
   0   3 -17   75.99   12.90
   0  -3 -17   85.79   11.30
   0  -3  17   68.79   23.20
   0  -3 -17   70.39   11.00
   0  -3  17   75.89   12.90
   0   3  18   23.60    8.00
   0   3 -18   21.70   10.00
   0   3  18   25.00   18.90
   0   3 -18   22.00    5.40
   0  -3  18   33.00   18.90
   0  -3 -18   23.80    8.30
   0  -3 -18   25.90    7.40
   0   3  19   -7.90   13.80
   0   3  19   -1.30    6.20
   0  -3 -19   10.70    8.00
   0  -3  19    2.20   12.70
   0  -3  19   -0.90    8.10
   0  -3 -19    9.60    6.30
   0   3  20   50.39   21.40
   0  -3  20   56.69   24.30
   0  -3  20   62.69   12.50
   0  -3 -20   45.80   10.70
   0   3  21    1.00    7.40
   0   3  21    3.60   15.20
   0   3 -21   17.60   10.90
   0  -3  21   19.80   19.80
   0  -3 -21   17.20    7.90
   0  -3  21    7.60    9.00
   0   3 -22    5.40    8.70
   0   3 -22    8.50   16.80
   0   3  22    1.40    7.70
   0   3  22    9.10   17.90
   0  -3 -22   30.30    9.20
   0  -3  22   19.70   20.00
   0  -3  22    8.00    8.70
   0  -3 -22   24.90    9.60
   0   3  23    8.50   18.50
   0   3 -23    6.60    9.90
   0  -3 -23   -3.10    7.20
   0   3 -24   -5.90   13.10
   0   3  24   -3.70   15.90
   0   3 -24   -2.30    8.90
   0  -3 -24   -2.50    7.70
   0  -3  24    4.90   16.30
   0   3  25   21.60   21.00
   0   3 -25  -15.20    8.50
   0   3 -25   11.20   18.20
   0  -3 -25   -2.30    8.00
   0  -3  25   -1.30   15.80
   0   3 -26    4.40   15.70
   0   3 -26   12.40   10.90
   0   3  26    7.00   20.30
   0  -3 -26    9.00    8.50
   0   3 -27   18.90   22.20
   0   3 -27  -11.80    8.60
   0   3  27   -5.00   16.40
   0  -3 -27    0.60    7.40
   0   4   0   17.90    9.60
   0  -4   0  -11.40    8.70
   0   4   1  272.77   18.00
   0   4   1  288.17   13.50
   0   4   1  288.67   12.20
   0   4  -1  287.47   13.50
   0   4  -1  262.27   12.80
   0  -4  -1  283.27   17.70
   0  -4   1  292.07   13.40
   0  -4  -1  306.57   12.30
   0  -4   1  293.97   17.90
   0   4  -2  170.68   13.00
   0   4   2  175.88   10.40
   0   4   2  180.78   15.50
   0   4  -2  161.58    9.90
   0   4   2  180.68    8.20
   0  -4  -2  181.68   10.50
   0  -4  -2  178.18   16.00
   0  -4   2  154.18   12.50
   0  -4   2  158.28   11.00
   0  -4  -2  176.88    8.20
   0   4  -3  242.78   13.20
   0   4   3  275.67   19.70
   0   4  -3  254.67   17.40
   0   4   3  252.17   13.30
   0   4   3  263.47   13.10
   0   4   3  263.77   10.90
   0  -4   3  278.67   17.40
   0  -4   3  249.48   13.40
   0  -4  -3  260.07   19.10
   0  -4  -3  257.97   13.40
   0  -4  -3  252.27   10.70
   0   4  -4  206.48   16.80
   0   4  -4  195.38   16.00
   0   4   4  183.98    9.00
   0   4   4  200.28   19.00
   0   4  -4  209.48   12.00
   0  -4  -4  181.68   17.70
   0  -4  -4  185.08   11.40
   0  -4  -4  186.48    8.70
   0  -4   4  193.08   15.80
   0  -4   4  191.28   12.20
   0   4  -5   45.20    7.20
   0   4   5   62.69    7.00
   0   4   5   60.79    6.80
   0   4  -5   58.49   10.90
   0   4   5   52.69   12.20
   0   4   5   58.29    5.30
   0   4  -5   51.69   10.70
   0  -4  -5   58.39    5.20
   0  -4   5   48.50    7.20
   0  -4  -5   54.69   12.60
   0  -4  -5   71.39    7.70
   0   4  -6  345.57   25.30
   0   4   6  369.56   15.30
   0   4  -6  352.06   18.30
   0   4   6  363.46   17.10
   0   4  -6  357.66   24.60
   0   4   6  374.56   17.30
   0   4   6  341.77   27.10
   0  -4   6  366.36   26.20
   0  -4  -6  356.06   27.40
   0  -4   6  388.16   19.30
   0  -4  -6  366.26   17.90
   0  -4  -6  356.06   15.40
   0   4   7  113.19   19.70
   0   4  -7   99.89   10.70
   0   4   7  103.79    9.00
   0   4   7  107.09    7.60
   0   4  -7  108.19   16.60
   0   4  -7  105.39   15.90
   0   4   7   98.79    8.70
   0  -4   7  119.69   17.70
   0  -4  -7   96.89   17.70
   0  -4   7   99.39   10.70
   0  -4  -7  111.89    7.80
   0  -4  -7  110.59    9.80
   0   4   8  624.84   26.30
   0   4  -8  662.33   38.80
   0   4   8  636.84   41.10
   0   4   8  624.34   26.50
   0   4  -8  651.13   28.90
   0  -4   8  620.94   29.00
   0  -4  -8  653.03   25.80
   0  -4   8  631.84   38.70
   0  -4  -8  590.04   27.40
   0  -4  -8  635.04   41.20
   0   4   9   22.40    5.10
   0   4   9   17.90    5.00
   0   4  -9   21.30   10.90
   0   4   9   15.70   11.20
   0   4  -9   18.50    6.60
   0   4   9   21.10    5.40
   0  -4  -9   31.70    5.70
   0  -4   9   30.60    7.70
   0  -4  -9   25.40   12.60
   0  -4   9   16.50   10.10
   0  -4  -9   18.30    5.70
   0   4  10   -1.70    3.30
   0   4  10   -1.50    3.80
   0   4  10    7.70   10.20
   0   4 -10   -5.00    5.20
   0   4 -10    2.40    7.60
   0  -4  10   -5.60    9.00
   0  -4 -10   -5.60    9.70
   0  -4 -10   -3.10    4.20
   0  -4 -10   -0.30    4.30
   0  -4  10   -0.40    6.30
   0   4  11  166.68   24.10
   0   4  11  163.08   11.80
   0   4 -11  180.18   23.50
   0   4 -11  189.98   13.90
   0   4  11  177.68   11.00
   0   4  11  149.39   11.00
   0  -4 -11  192.08   26.50
   0  -4 -11  182.68   13.00
   0  -4  11  197.28   23.90
   0  -4 -11  152.38   11.30
   0  -4  11  130.89   13.70
   0   4  12   57.49    6.90
   0   4  12   61.69    6.80
   0   4 -12   56.09   15.30
   0   4 -12   54.19   10.30
   0   4  12   53.69    7.90
   0   4  12   55.79   19.00
   0  -4 -12   62.59    9.00
   0  -4 -12   61.89   17.30
   0  -4 -12   73.09    9.00
   0  -4  12   57.69   16.50
   0  -4  12   62.09   10.80
   0   4  13   49.30    5.90
   0   4 -13   64.09   17.50
   0   4  13   45.80    8.10
   0   4 -13   43.10   10.10
   0   4  13   65.09    7.00
   0   4  13   43.00   16.10
   0  -4 -13   41.40   15.30
   0  -4  13   45.80   16.80
   0  -4 -13   41.60    8.10
   0  -4  13   48.00   10.40
   0  -4 -13   58.99    8.20
   0   4 -14  242.58   11.50
   0   4  14  273.97   34.40
   0   4 -14  283.47   31.80
   0   4 -14  256.97   18.80
   0   4  14  245.68   13.10
   0   4  14  268.07   16.00
   0  -4  14  289.67   31.70
   0  -4 -14  244.38   15.80
   0  -4 -14  238.48   16.60
   0  -4  14  291.67   20.20
   0   4  15   -2.00    5.70
   0   4 -15    2.60   11.60
   0   4  15    7.70   13.10
   0   4 -15    2.80    8.00
   0   4  15    1.10    3.40
   0   4 -15    0.20    2.70
   0  -4 -15    4.20    5.90
   0  -4  15    0.50    7.70
   0  -4  15    0.30   12.50
   0  -4 -15   -1.20    4.50
   0   4 -16  175.68   16.10
   0   4  16  152.68   12.90
   0   4  16  113.99   26.20
   0   4 -16  115.29    8.00
   0  -4  16  140.69   16.30
   0  -4 -16  142.89   13.40
   0  -4  16  130.69   28.10
   0  -4 -16  131.69   12.40
   0   4  17   -0.60    5.80
   0   4 -17   -9.30    6.60
   0   4 -17    0.80    3.40
   0   4  17    8.80   15.00
   0  -4  17    0.90   13.70
   0  -4  17   -7.20    8.80
   0  -4 -17   -3.80    5.70
   0  -4 -17   -0.40    6.10
   0   4  18   28.40   17.70
   0   4  18   38.80    8.60
   0   4 -18   38.30    6.30
   0  -4  18   36.30   11.10
   0  -4 -18   35.50    9.20
   0  -4 -18   44.10    9.40
   0  -4  18   44.10   19.30
   0   4  19   80.39   24.40
   0   4  19   84.09   11.30
   0   4 -19   71.49   23.80
   0  -4 -19   90.59   11.60
   0  -4  19   77.89   14.30
   0  -4  19   65.89   23.00
   0   4  20    7.90   16.40
   0   4  20    5.70    7.20
   0   4 -20   -3.60   10.30
   0  -4  20  -14.40   14.10
   0  -4 -20    4.60    6.80
   0  -4  20    0.50    8.80
   0   4  21   -3.20    6.30
   0   4 -21    7.40   10.30
   0   4 -21    0.10   16.10
   0   4  21   16.50   17.90
   0  -4  21   -4.10    8.30
   0  -4  21   -0.90   17.40
   0  -4 -21   -5.20    6.50
   0   4 -22   16.10   18.90
   0   4  22  -13.20   17.90
   0   4  22    2.30    6.20
   0   4 -22   -3.20    9.50
   0  -4 -22   -6.20    7.60
   0  -4  22   33.00   11.20
   0  -4 -22    6.70    6.80
   0  -4  22    1.20   14.90
   0   4  23    9.10    7.90
   0   4  23   -3.80   15.50
   0   4 -23   16.90   11.10
   0  -4 -23    6.40    8.50
   0  -4 -23    9.80    7.80
   0   4 -24   18.90   20.00
   0   4 -24    7.30   10.00
   0   4  24   18.20   19.50
   0  -4 -24   15.10   14.80
   0   4 -25   14.50   10.70
   0   4 -25    1.40   16.50
   0   4  25   25.90   21.20
   0  -4 -25   22.00    8.90
   0   4 -26   11.60   19.60
   0   4 -26    5.10   10.30
   0   4  26   11.20   18.70
   0  -4 -26    8.70    8.40
   0   4  27   -7.40   17.40
   0   4 -27   -6.40   18.40
   0   4 -27   -6.90    9.10
   0  -4 -27  -13.70    7.70
   0   5   0   14.50    3.90
   0   5   0   19.00    4.80
   0   5   0   21.70   13.10
   0  -5   0   12.90    4.20
   0   5  -1 1386.06   50.39
   0   5   1 1356.86   49.40
   0   5   1 1383.16   56.79
   0   5   1 1370.76   50.89
   0  -5  -1 1392.36   56.89
   0  -5  -1 1385.66   50.89
   0  -5  -1 1370.76   49.50
   0   5   2  154.58    8.20
   0   5   2  163.88   16.20
   0   5   2  139.29   10.10
   0   5  -2  168.68   13.60
   0   5  -2  158.38   10.30
   0  -5  -2  159.08   10.40
   0  -5  -2  132.69   14.50
   0  -5   2  153.58   13.20
   0  -5   2  154.58   10.00
   0  -5  -2  153.28    8.10
   0   5  -3  367.66   17.30
   0   5   3  340.67   16.80
   0   5  -3  358.56   24.50
   0   5   3  348.47   14.40
   0   5   3  345.27   17.20
   0   5   3  353.56   23.90
   0  -5  -3  361.56   17.30
   0  -5  -3  357.36   14.40
   0  -5   3  380.06   17.80
   0  -5   3  324.87   20.80
   0  -5  -3  338.67   23.40
   0   5   4   97.29   10.30
   0   5  -4  101.79   10.20
   0   5   4  107.09    8.90
   0   5   4  113.29   16.40
   0   5  -4  121.09   14.20
   0   5   4  113.29    6.70
   0  -5   4  101.69    9.30
   0  -5  -4  105.49    6.40
   0  -5  -4   99.89   15.60
   0  -5   4  104.69   13.00
   0  -5  -4  110.99    9.70
   0   5   5 1879.91   80.79
   0   5  -5 1901.71   69.49
   0   5   5 1861.61   68.29
   0   5   5 1820.22   65.49
   0   5  -5 1885.01   76.59
   0   5  -5 1900.21   77.79
   0  -5   5 1927.81   69.69
   0  -5  -5 1909.71   80.99
   0  -5  -5 1809.42   68.69
   0  -5  -5 1810.42   65.29
   0   5  -6  834.82   35.90
   0   5   6  849.22   34.60
   0   5  -6  898.31   45.10
   0   5   6  868.91   34.80
   0   5  -6  900.71   44.20
   0   5   6  822.22   31.80
   0   5   6  862.01   47.30
   0  -5   6  883.41   36.60
   0  -5  -6  884.91   32.10
   0  -5  -6  846.32   35.30
   0  -5  -6  856.91   47.30
   0   5  -7 8633.14  303.07
   0   5   7 8708.23  304.77
   0   5  -7 9235.78  309.77
   0   5   7 8980.10  325.47
   0   5  -7 9056.39  320.47
   0   5   7 8915.11  307.57
   0   5   7 8747.83  307.37
   0   5  -7 9460.35  322.67
   0  -5  -7 8879.81  308.37
   0  -5  -7 8920.31  325.57
   0  -5  -7 9004.60  305.07
   0  -5   7 9022.70  309.77
   0   5  -8  372.96   28.10
   0   5   8  379.16   18.70
   0   5   8  378.76   31.70
   0   5  -8  385.16   29.80
   0   5   8  373.16   16.50
   0   5   8  393.56   19.10
   0   5  -8  388.56   21.20
   0  -5  -8  376.56   17.00
   0  -5  -8  384.86   31.80
   0  -5   8  379.76   21.40
   0  -5  -8  394.06   20.00
   0   5   9  356.36   17.60
   0   5  -9  328.47   28.10
   0   5  -9  361.76   20.60
   0   5   9  341.17   17.80
   0   5  -9  341.77   29.30
   0   5   9  358.96   32.70
   0   5   9  340.77   16.00
   0  -5  -9  335.77   16.30
   0  -5   9  343.57   29.00
   0  -5  -9  368.26   33.10
   0  -5   9  367.96   20.90
   0  -5  -9  352.06   19.00
   0   5  10   76.59    7.70
   0   5 -10   57.29   14.80
   0   5 -10   61.79   16.00
   0   5  10   81.69   19.60
   0   5  10   60.49    7.70
   0   5  10   71.29    8.50
   0   5 -10   60.39   10.00
   0  -5 -10   70.69   19.50
   0  -5 -10   73.19    8.10
   0  -5  10   67.19   16.40
   0  -5 -10   69.89    9.40
   0  -5  10   46.90    9.90
   0   5  11  101.19   21.80
   0   5  11  104.89    9.60
   0   5  11  116.59    9.60
   0   5 -11  136.99   14.80
   0   5 -11  128.39   19.50
   0   5 -11  103.69   19.70
   0   5  11  110.59    9.10
   0  -5  11   99.59   20.70
   0  -5 -11  119.09   10.70
   0  -5 -11  105.99   22.10
   0  -5 -11  128.49   11.60
   0  -5  11  130.99   14.80
   0   5 -12  102.19   20.90
   0   5  12  101.29    9.10
   0   5 -12  100.39   20.70
   0   5  12   86.09   20.80
   0   5  12  112.39    9.40
   0   5 -12  108.79   12.90
   0   5  12  103.89    9.10
   0  -5  12   99.99   20.40
   0  -5 -12  114.59   11.50
   0  -5 -12  113.29   23.00
   0  -5  12  114.79   14.10
   0  -5 -12   98.89    9.60
   0   5 -13   11.30    7.50
   0   5 -13   16.80   12.00
   0  -5  13    9.60    7.50
   0   5  14  310.37   16.90
   0   5  14  279.07   34.90
   0   5 -14  283.17   31.30
   0   5  14  284.67   15.10
   0   5 -14  302.67   32.50
   0  -5 -14  245.18   17.90
   0  -5  14  272.67   20.30
   0  -5  14  308.67   32.80
   0  -5 -14  290.27   16.40
   0   5 -15  127.19   16.00
   0   5 -15  105.79   24.30
   0   5 -15   95.79   24.00
   0   5  15   74.59   21.70
   0   5  15  107.09    8.70
   0   5  15  109.59   11.00
   0  -5 -15  112.09   11.10
   0  -5  15  103.69   14.60
   0  -5  15  105.19   25.30
   0  -5 -15  106.49   12.40
   0   5  16    4.20    6.10
   0   5 -16   10.60    8.80
   0   5  16    5.90   15.30
   0   5 -16    1.10   10.00
   0  -5 -16   -0.10    5.70
   0  -5 -16    4.80    6.00
   0  -5  16   -3.70   12.30
   0  -5  16    5.10    8.20
   0   5 -17   -5.50    9.60
   0   5 -17   14.90    9.40
   0   5  17    2.40    6.00
   0   5  17   19.50   17.60
   0   5  17    7.00    3.50
   0  -5  17   11.20   15.10
   0  -5 -17    1.60    6.40
   0  -5  17   11.90    8.70
   0  -5 -17   11.90    6.60
   0   5  18   23.20    7.10
   0   5 -18   12.90   14.20
   0   5  18   11.60   15.40
   0  -5 -18   11.50    7.00
   0  -5  18    1.20   14.70
   0  -5 -18   18.20    7.10
   0  -5  18    6.60    8.60
   0   5  19   34.60   19.40
   0   5  19   41.60    9.30
   0   5 -19   36.80   18.30
   0  -5 -19   44.80    8.60
   0  -5  19   38.90   19.70
   0  -5  19   45.80   12.40
   0   5 -20  116.09   17.70
   0   5  20  129.69   13.50
   0   5 -20   77.59   26.00
   0   5  20  128.69   31.00
   0  -5  20  111.49   16.80
   0  -5  20  120.29   28.90
   0  -5 -20  112.59   13.40
   0   5 -21    0.00    9.30
   0   5  21   14.50    7.30
   0   5  21    8.90   16.10
   0   5 -21    5.60   16.30
   0  -5  21    1.90    9.30
   0  -5 -21   12.00    7.40
   0  -5  21    3.10   17.60
   0   5 -22    1.20   15.60
   0   5  22    8.70    7.70
   0   5 -22  -16.70    8.10
   0  -5 -22   -5.50    5.80
   0  -5 -22   -8.30    7.50
   0  -5  22    3.60    9.60
   0   5 -23    3.10   11.60
   0   5  23   -1.80   17.90
   0  -5 -23    7.70    7.50
   0   5  24   10.40   20.20
   0   5 -24    2.30   16.90
   0   5 -24   27.40   12.70
   0  -5 -24   18.40    7.90
   0   5  25   17.60   21.70
   0   5 -25   13.30   10.60
   0   5 -25    1.80   15.40
   0  -5 -25    8.50    7.70
   0   5 -26   12.20    9.80
   0   5  26    2.60   17.90
   0   5 -26   -1.40   16.40
   0   5 -27   19.10   12.30
   0   6   0 1938.81   70.29
   0   6   0 1924.11   70.99
   0  -6   0 2037.40   70.59
   0   6  -1  958.30   37.60
   0   6   1 1005.50   45.60
   0   6  -1  975.60   37.50
   0   6   1  953.00   36.40
   0   6   1  987.30   38.10
   0   6  -1 1008.40   39.20
   0  -6  -1  929.11   36.40
   0  -6  -1  943.21   37.80
   0   6   2  404.06   17.00
   0   6  -2  430.76   19.10
   0   6   2  420.56   26.10
   0   6  -2  415.16   19.60
   0   6   2  398.76   19.40
   0  -6  -2  382.56   25.00
   0  -6   2  409.06   19.00
   0  -6  -2  393.16   17.00
   0  -6   2  387.96   23.50
   0  -6  -2  420.66   19.60
   0   6  -3  197.88   16.80
   0   6   3  195.78    9.70
   0   6   3  181.38   12.00
   0   6   3  204.78   18.80
   0   6  -3  183.28   12.10
   0   6   3  190.38   12.50
   0  -6  -3  200.08    9.80
   0  -6   3  185.58   16.20
   0  -6   3  182.08   12.30
   0  -6  -3  210.58   12.90
   0  -6  -3  203.68   21.90
   0   6   4   39.30    6.70
   0   6   4   22.80   10.30
   0   6  -4   41.10    7.50
   0   6   4   42.20    4.90
   0   6  -4   40.30   10.00
   0   6   4   34.90    6.30
   0  -6   4   31.30    6.80
   0  -6  -4   36.30   11.70
   0  -6   4   34.50    9.30
   0  -6  -4   46.80    7.50
   0  -6  -4   39.30    4.50
   0   6  -5   30.60    7.60
   0   6  -5   27.00    9.50
   0   6   5   25.00    4.30
   0   6   5   30.70    5.90
   0   6   5   32.50   12.30
   0  -6  -5   25.70    6.00
   0  -6  -5   30.30    4.10
   0  -6   5   20.80    6.60
   0  -6  -5   36.70   11.50
   0   6   6  961.80   51.69
   0   6   6  913.71   37.70
   0   6  -6  952.30   48.10
   0   6  -6  961.30   39.20
   0   6   6  920.21   34.60
   0   6  -6  943.01   46.70
   0  -6  -6  933.61   38.70
   0  -6  -6  911.91   34.40
   0  -6  -6  932.21   50.79
   0  -6   6  930.61   39.20
   0   6   7  861.21   32.50
   0   6  -7  894.61   46.20
   0   6   7  844.12   35.60
   0   6  -7  851.11   37.30
   0   6   7  870.01   36.10
   0   6  -7  835.72   31.50
   0   6   7  937.51   51.29
   0   6  -7  920.21   48.00
   0  -6  -7  895.91   50.59
   0  -6  -7  869.01   36.80
   0  -6  -7  852.91   32.50
   0  -6   7  821.32   37.50
   0   6  -8  199.68    9.00
   0   6  -8  234.98   22.20
   0   6  -8  198.28   22.30
   0   6  -8  205.68   14.80
   0   6   8  192.88   13.60
   0   6   8  184.58   10.50
   0   6   8  210.78   13.50
   0   6   8  202.38   24.50
   0  -6  -8  195.88   10.80
   0  -6  -8  196.98   24.30
   0  -6  -8  209.38   14.50
   0  -6   8  189.78   14.80
   0   6  -9    4.20    7.80
   0   6   9    6.20   12.00
   0   6  -9    3.10    6.00
   0   6  -9    6.00    2.30
   0   6  -9    5.40   10.10
   0   6   9   16.20    5.40
   0   6   9    6.30    5.10
   0  -6  -9    7.90    5.30
   0  -6  -9    4.50   11.30
   0  -6  -9    2.60    4.00
   0  -6   9   11.50    7.10
   0   6  10  415.36   18.80
   0   6 -10  416.36   32.50
   0   6  10  418.46   20.80
   0   6 -10  454.35   24.40
   0   6  10  448.06   21.50
   0   6 -10  405.86   33.70
   0   6  10  404.36   35.80
   0  -6 -10  427.06   19.30
   0  -6 -10  435.76   36.80
   0  -6  10  449.06   24.60
   0  -6 -10  440.76   22.90
   0   6 -11    5.40   10.50
   0   6  11   11.10    5.10
   0   6  11    1.50    4.10
   0   6 -11   13.40   11.10
   0   6  11   19.90   13.70
   0   6 -11   -0.90    6.00
   0   6  11    5.50    5.00
   0  -6  11   17.50    8.50
   0  -6 -11   10.40    4.90
   0  -6 -11    6.70    5.20
   0   6  12   83.99    9.50
   0   6 -12   67.39   18.20
   0   6  12   81.79    9.10
   0   6 -12   55.59   10.80
   0   6 -12   65.29   17.20
   0   6  12   79.19    8.30
   0   6  12   60.59   18.40
   0  -6  12   74.89   12.30
   0  -6 -12   60.19    9.80
   0  -6 -12   74.29   19.30
   0   6 -13  515.15   41.10
   0   6  13  485.25   23.40
   0   6 -13  501.65   41.20
   0   6  13  504.45   22.90
   0   6  13  493.95   43.20
   0   6 -13  556.74   32.10
   0  -6  13  479.35   28.00
   0  -6 -13  500.25   43.70
   0  -6 -13  522.75   23.50
   0  -6  13  458.75   40.60
   0  -6 -13  545.65   26.90
   0   6  14   81.79    9.20
   0   6 -14   73.89   18.80
   0   6  14   69.49   20.70
   0   6 -14   59.89   18.50
   0   6 -14   93.89   14.10
   0   6  14   86.69    9.50
   0  -6  14   66.49   19.70
   0  -6 -14   89.69   10.10
   0  -6  14   97.49   14.90
   0  -6 -14   72.99   11.30
   0   6  15   -4.90    4.20
   0   6 -15   -4.60    7.00
   0   6 -15   -4.00   12.10
   0   6  15   -8.50   13.20
   0   6  15    0.60    5.10
   0   6 -15    5.60   12.60
   0  -6 -15    1.80    5.50
   0  -6  15   -1.40    8.40
   0  -6 -15   -2.50    5.30
   0  -6  15    2.10   11.00
   0   6  16   43.30    8.10
   0   6  16   41.30   18.70
   0   6  16   41.30    6.80
   0   6 -16   37.40   18.00
   0   6 -16   45.40   11.00
   0  -6  16   49.80   19.60
   0  -6  16   43.00   11.50
   0  -6 -16   55.89    8.80
   0  -6 -16   31.80    8.90
   0   6  17   49.40    6.80
   0   6  17   27.90   18.90
   0   6  17   34.50    7.90
   0   6 -17   26.20   15.70
   0  -6  17   40.90   12.00
   0  -6  17   41.10   18.00
   0  -6 -17   37.40    9.40
   0  -6 -17   36.80    7.90
   0   6  18   16.60   17.90
   0   6  18    7.50    6.50
   0   6 -18    5.10   13.90
   0  -6 -18   19.50    7.90
   0  -6  18   25.10   11.10
   0  -6 -18   11.30    6.40
   0   6  19   25.00    7.20
   0   6 -19   24.50   16.60
   0   6  19   19.10   17.00
   0  -6  19    9.80   10.10
   0  -6 -19   18.40    7.40
   0   6 -20   33.00   11.60
   0   6  20   11.10   16.10
   0   6  20   18.10    7.40
   0   6 -20   30.70   19.30
   0  -6  20   17.40   11.00
   0  -6 -20   21.70    8.20
   0   6 -21   24.70   12.30
   0   6 -21   11.20   16.40
   0   6  21   10.30    7.00
   0   6  21   32.30   19.80
   0  -6  21   14.80   10.50
   0  -6 -21   22.80    8.40
   0   6  22   -0.80    6.40
   0   6 -22   -4.80    8.50
   0   6 -22   17.60   17.50
   0   6  22    7.60   17.00
   0  -6 -22   -5.20    6.10
   0  -6  22    2.50    9.40
   0  -6 -22    3.50    7.00
   0   6  23    3.90   18.00
   0   6 -23   12.00   11.00
   0   6 -23   22.40   31.00
   0  -6 -23   23.10    8.30
   0  -6 -23   27.60    9.30
   0   6 -24   58.69   24.90
   0   6 -24   41.40   13.40
   0   6  24   49.00   23.60
   0  -6 -24   50.09    9.30
   0   6 -25   22.40   19.00
   0   6  25   -7.10   14.90
   0   6 -25   15.00   10.90
   0  -6 -25   -0.90    6.80
   0   6 -26    0.30   18.10
   0   6  26   -4.90   19.10
   0   6 -26   -9.50    9.00
   0  -6 -26   -1.50    7.00
   0   7   0   26.20   14.40
   0   7   0   20.70    5.40
   0   7   0    6.80    4.80
   0   7   0   14.70    6.20
   0  -7   0   18.10    5.30
   0  -7   0  -28.80   13.40
   0   7  -1   27.70    5.40
   0   7  -1   36.80    6.40
   0   7   1   33.40    5.70
   0   7   1   45.00   11.60
   0   7   1   27.90    5.90
   0   7  -1   50.69    7.40
   0  -7  -1   25.50    5.60
   0  -7  -1  -10.30   15.80
   0   7  -2   -7.40    4.00
   0   7   2    3.70    7.40
   0   7   2    8.10    4.20
   0   7  -2    9.20    5.70
   0   7   2    5.40    4.70
   0   7   2   -0.50    4.10
   0  -7   2    2.50    7.00
   0  -7  -2   19.50    9.80
   0  -7  -2   -0.50    3.40
   0  -7   2    1.60    5.40
   0  -7  -2   -4.50    4.50
   0   7  -3  241.08   14.40
   0   7   3  254.37   12.20
   0   7   3  230.38   14.80
   0   7   3  241.48   14.50
   0   7   3  236.48   21.30
   0   7  -3  259.57   19.90
   0  -7  -3  256.87   12.20
   0  -7  -3  249.68   21.80
   0  -7   3  242.78   19.10
   0  -7  -3  250.97   15.30
   0  -7   3  217.78   14.80
   0   7   4 1939.81   70.49
   0   7  -4 1890.91   78.39
   0   7   4 1858.71   70.39
   0   7   4 1882.71   66.79
   0   7   4 1916.71   82.49
   0   7  -4 1864.21   70.59
   0  -7   4 1883.01   70.79
   0  -7   4 1876.11   77.19
   0  -7  -4 1922.01   66.89
   0  -7  -4 1890.31   70.79
   0  -7  -4 1869.81   81.59
   0   7   5 2611.14   93.69
   0   7   5 2571.24   93.29
   0   7  -5 2613.44  103.49
   0   7   5 2567.44  106.89
   0   7  -5 2653.23   94.29
   0   7   5 2562.24   89.59
   0  -7   5 2515.15   94.19
   0  -7   5 2464.65  100.79
   0  -7  -5 2603.34   89.49
   0  -7  -5 2573.74   94.09
   0  -7  -5 2505.05  106.19
   0   7   6 2629.94   90.89
   0   7   6 2586.44   94.69
   0   7  -6 2625.84   95.99
   0   7  -6 2527.15  104.19
   0   7   6 2614.84  110.19
   0   7  -6 2592.84  106.39
   0  -7  -6 2595.84   90.59
   0  -7  -6 2648.94   95.79
   0  -7   6 2598.44   96.19
   0  -7   6 2552.84  103.49
   0  -7  -6 2666.63  110.69
   0   7   7   20.50    4.50
   0   7   7   12.60    5.50
   0   7  -7   17.20    3.70
   0   7   7    7.80   10.60
   0   7  -7   14.00    9.80
   0   7  -7   14.80    9.50
   0   7  -7   16.00    6.90
   0  -7  -7   19.30   10.50
   0  -7  -7   22.00    4.20
   0  -7  -7   15.70    6.50
   0  -7   7    9.50    8.00
   0   7   8    5.00    5.00
   0   7   8    9.00   11.40
   0   7   8    3.50    3.70
   0   7   8    6.00    5.60
   0   7  -8   -1.00    6.20
   0   7  -8   10.80    9.90
   0   7  -8    6.20    3.00
   0   7  -8    1.30    8.10
   0  -7  -8    6.10   11.10
   0  -7  -8    5.70    5.30
   0  -7   8   10.70    7.10
   0  -7  -8    6.60    3.80
   0   7  -9   61.29    5.10
   0   7  -9   73.29   11.70
   0   7   9   57.99    8.60
   0   7  -9   51.29   14.50
   0   7  -9   50.89   14.60
   0   7   9   65.69    8.80
   0   7   9   58.49   16.80
   0  -7  -9   72.39    7.10
   0  -7   9   71.09   11.90
   0  -7  -9   56.39   18.00
   0  -7  -9   63.69    9.50
   0   7 -10  179.38   21.60
   0   7  10  180.68   14.80
   0   7  10  203.78   26.30
   0   7  10  197.58   10.60
   0   7  10  166.18   13.10
   0   7 -10  182.38   23.30
   0   7 -10  171.38    8.40
   0   7 -10  176.88   15.30
   0  -7  10  182.48   15.90
   0  -7 -10  179.98   10.60
   0  -7 -10  182.08   26.80
   0  -7 -10  155.48   14.00
   0   7  11   78.99   19.80
   0   7 -11   62.29   17.40
   0   7 -11   92.89   18.80
   0   7  11   67.59    7.30
   0   7  11   82.19    9.80
   0   7  11   91.39   10.50
   0   7 -11   76.29   12.10
   0   7 -11   59.39    4.60
   0  -7 -11   68.59   18.60
   0  -7 -11   72.29   11.10
   0  -7 -11   74.79    7.50
   0  -7  11   80.79   12.80
   0   7  12    4.50    4.60
   0   7  12   -2.40   11.50
   0   7  12    8.20    4.40
   0   7 -12   -2.90    8.00
   0   7 -12   12.00    7.30
   0   7 -12   -0.60    9.00
   0  -7 -12    6.50   12.80
   0  -7  12    0.80    7.60
   0  -7 -12   -0.10    5.20
   0  -7 -12    0.40    4.00
   0   7  13  119.29   11.30
   0   7 -13  151.08   17.50
   0   7  13  102.09   23.50
   0   7 -13  139.29   24.90
   0   7 -13  148.59   26.30
   0   7  13  117.79    9.50
   0  -7  13  144.99   17.30
   0  -7 -13  115.59   10.40
   0  -7 -13  106.29   25.80
   0  -7 -13  123.79   14.00
   0   7 -14  422.56   40.40
   0   7  14  498.25   44.60
   0   7  14  471.25   21.90
   0   7  14  459.35   23.20
   0   7 -14  513.75   40.90
   0   7 -14  513.75   28.70
   0  -7 -14  480.95   22.40
   0  -7  14  446.46   28.00
   0  -7 -14  474.75   26.40
   0   7  15   39.70   18.50
   0   7  15   40.40    7.30
   0   7 -15   43.00   11.40
   0   7 -15   50.29   20.60
   0   7 -15   37.70   17.10
   0   7  15   40.80    7.00
   0  -7 -15   52.59    8.00
   0  -7 -15   63.99   11.50
   0  -7  15   34.50   12.90
   0   7  16  274.47   15.20
   0   7 -16  211.38   30.10
   0   7  16  225.58   14.70
   0   7  16  252.37   34.40
   0  -7  16  242.08   20.60
   0  -7 -16  234.88   18.50
   0  -7 -16  224.88   15.00
   0   7  17   53.49   20.50
   0   7  17   75.99    9.50
   0   7  17   84.19    9.20
   0   7 -17   64.79   22.30
   0  -7 -17   62.59   11.40
   0  -7  17   62.39   13.20
   0  -7 -17   61.79    9.20
   0   7  18   85.89   27.00
   0   7 -18   75.59   23.40
   0   7  18  101.09    9.30
   0   7  18  112.49   11.10
   0  -7  18  107.79   16.70
   0  -7 -18  115.69   14.50
   0  -7 -18  100.59   11.40
   0   7  19   19.60    6.60
   0   7  19   23.80   18.00
   0   7 -19   28.40   18.10
   0   7 -19   14.50   10.80
   0  -7  19   26.90   11.70
   0  -7 -19   13.40    6.80
   0   7 -20   30.90   12.10
   0   7 -20   13.90   17.00
   0   7  20   31.70    7.80
   0   7  20   10.50   16.20
   0  -7  20   29.50   12.00
   0  -7 -20   23.40    7.70
   0   7 -21   20.70   11.80
   0   7  21   43.20    8.10
   0   7 -21   45.00   23.10
   0   7  21   23.30   21.60
   0  -7 -21   32.60    8.00
   0  -7  21   38.90   12.90
   0   7  22   -1.80   17.10
   0   7  22    7.40    6.80
   0   7 -22   29.10   21.10
   0   7 -22   15.00    9.80
   0  -7 -22   12.10    7.90
   0  -7 -22   -4.60    6.30
   0   7  23   74.99   28.20
   0   7 -23   42.40   13.50
   0  -7 -23   46.50    9.80
   0  -7 -23   70.99   10.50
   0   7 -24   26.10   20.10
   0   7  24   15.60   23.00
   0   7 -24   13.00   11.30
   0  -7 -24   33.90    8.50
   0   7 -25    4.20   17.50
   0   7  25   21.80   20.40
   0   7 -25   22.20   11.90
   0  -7 -25   28.60    8.50
   0   7 -26   -0.20    9.80
   0   7 -26  -11.60   14.90
   0   7  26   -5.80   16.00
   0   8   0 1101.99   43.70
   0   8   0 1182.18   44.30
   0   8   1   81.99    8.70
   0   8   1  112.99   13.20
   0   8  -1   88.89    9.30
   0   8  -1   83.19    9.70
   0   8  -1  100.49   10.20
   0   8   1  113.09   17.40
   0  -8  -1   81.89    8.60
   0   8   2  164.38   10.40
   0   8  -2  156.28   11.40
   0   8  -2  148.59   11.90
   0   8  -2  166.58   12.10
   0   8   2  172.68   12.80
   0   8   2  189.98   21.20
   0   8   2  156.98   12.00
   0  -8  -2  205.28   21.60
   0  -8  -2  168.08   12.70
   0  -8  -2  151.88   10.40
   0  -8   2  154.58   16.80
   0   8   3 1786.32   77.49
   0   8   3 1766.92   66.69
   0   8  -3 1752.22   66.69
   0   8  -3 1686.43   65.99
   0  -8  -3 1777.02   66.89
   0  -8   3 1737.63   66.39
   0  -8  -3 1752.92   76.29
   0  -8  -3 1787.72   63.49
   0  -8   3 1777.82   73.09
   0   8  -4  138.39   16.40
   0   8   4  154.18   12.60
   0   8  -4  179.38   13.10
   0   8   4  133.19   11.70
   0   8   4  135.99    8.90
   0   8   4  134.89   18.80
   0  -8   4  125.69   11.70
   0  -8  -4  160.88   12.90
   0  -8  -4  131.09   19.20
   0  -8  -4  138.49    8.90
   0   8  -5   61.99   13.30
   0   8   5   70.29    6.60
   0   8   5   84.79   17.70
   0   8  -5   47.90    9.10
   0   8   5   54.49    8.10
   0   8   5   45.00    7.20
   0  -8  -5   69.39    6.50
   0  -8   5   56.99    9.70
   0  -8   5   74.29   13.40
   0  -8  -5   62.49    9.10
   0  -8  -5   86.09   17.20
   0   8   6  945.01   40.30
   0   8  -6  950.80   41.20
   0   8   6  958.50   36.00
   0   8   6  983.00   40.30
   0   8   6  977.20   53.89
   0   8  -6  998.10   50.69
   0  -8  -6  952.60   40.90
   0  -8   6  954.00   48.10
   0  -8   6  972.30   41.60
   0  -8  -6  946.31   35.80
   0  -8  -6  941.31   53.09
   0   8  -7  257.97   12.90
   0   8  -7  265.27   24.90
   0   8  -7  261.87   23.70
   0   8   7  293.37   28.60
   0   8  -7  272.77   18.30
   0   8   7  258.77   16.70
   0   8   7  264.37   13.00
   0  -8  -7  254.77   17.50
   0  -8   7  269.97   17.90
   0  -8  -7  274.67   12.70
   0  -8  -7  273.47   27.20
   0   8  -8  924.71   49.99
   0   8   8  924.81   39.30
   0   8  -8  958.90   52.69
   0   8  -8  911.21   34.70
   0   8  -8  920.41   41.20
   0   8   8  922.31   35.00
   0   8   8  968.80   56.59
   0  -8  -8  917.91   34.80
   0  -8  -8  933.21   40.60
   0  -8  -8  957.60   56.09
   0  -8   8  871.01   40.70
   0   8  -9   38.60   12.50
   0   8   9   27.10    7.00
   0   8   9   32.30    7.60
   0   8  -9   30.30    8.80
   0   8  -9   20.50   11.30
   0   8   9   27.70   13.00
   0   8  -9   25.40    4.00
   0   8   9   38.40    7.60
   0  -8  -9   23.80    4.70
   0  -8  -9   31.60   13.20
   0  -8   9   20.30    9.00
   0  -8  -9   34.80    8.50
   0   8 -10  864.71   53.19
   0   8 -10  950.50   41.10
   0   8  10  933.71   38.60
   0   8 -10  947.41   52.49
   0   8 -10  798.52   32.50
   0   8  10  878.51   34.00
   0   8  10  856.11   38.10
   0   8  10  947.91   58.39
   0  -8 -10  900.81   40.00
   0  -8 -10  872.71   33.90
   0  -8 -10  867.51   57.09
   0  -8  10  882.61   41.10
   0   8 -11  145.89    8.10
   0   8  11  173.68   13.10
   0   8  11  155.98   12.80
   0   8  11  152.88    9.80
   0   8 -11  150.08   23.20
   0   8 -11  155.88   14.60
   0   8 -11  165.68   22.20
   0   8  11  166.18   28.90
   0  -8 -11  150.18   14.20
   0  -8 -11  200.28   27.50
   0  -8  11  179.38   15.80
   0  -8 -11  177.08   10.40
   0   8 -12   14.50   12.20
   0   8  12    0.30    4.70
   0   8 -12    8.60    8.00
   0   8  12   13.70    4.30
   0   8 -12   -1.40    8.90
   0   8  12    2.40    5.10
   0   8 -12    9.00    2.80
   0  -8  12    3.00    7.10
   0  -8 -12    0.40    5.50
   0  -8 -12   12.20   11.80
   0  -8 -12    6.10    4.20
   0   8  13  102.29   11.60
   0   8 -13   95.79   20.60
   0   8  13   87.09   22.40
   0   8  13   90.19    8.20
   0   8 -13   97.59   15.00
   0   8 -13   76.29   19.90
   0  -8  13   80.59   13.70
   0  -8 -13   99.29   13.80
   0  -8 -13  131.59   15.30
   0   8 -14    0.10    7.80
   0   8  14   14.60    6.40
   0   8 -14   11.10   11.30
   0   8  14   11.60    4.80
   0   8 -14   40.40   14.00
   0   8  14   30.10   16.60
   0  -8 -14   19.90    5.60
   0  -8 -14   14.30    7.90
   0   8  15   14.80   15.30
   0   8  15   19.10    5.90
   0   8 -15    6.10   12.80
   0  -8 -15   22.00    6.00
   0  -8 -15   10.90    7.60
   0  -8  15   14.00    9.80
   0   8  16   92.39    9.20
   0   8  16   82.09   10.30
   0   8 -16   74.49   21.70
   0   8  16   73.09   23.80
   0  -8 -16   89.99   10.00
   0  -8  16   61.19   12.90
   0  -8 -16   62.39   11.90
   0   8  17    9.40    5.70
   0   8  17    9.10   16.10
   0   8 -17    6.30   14.60
   0   8  17   15.90    6.00
   0  -8 -17   -2.00    6.50
   0  -8  17  -10.50    8.20
   0  -8 -17    2.70    5.50
   0   8  18    9.30    5.10
   0   8 -18  -11.70    7.40
   0   8  18  -14.60    4.70
   0   8  18    5.20   14.00
   0   8 -18   11.00   14.90
   0  -8 -18   -4.20    5.70
   0  -8  18    4.20    9.80
   0   8 -19   -0.60    9.30
   0   8  19  -11.10   11.70
   0   8 -19   -1.80   13.10
   0   8  19    1.90    5.20
   0  -8  19   -8.10    9.60
   0  -8 -19   24.40    7.20
   0   8  20    8.00   18.30
   0   8 -20   12.00   15.70
   0   8  20   -1.20    5.50
   0   8 -20    7.40    9.90
   0  -8  20   20.10   11.40
   0  -8 -20    6.60    6.20
   0   8  21  -10.00   14.50
   0   8 -21    4.90   10.40
   0   8  21   11.60    6.00
   0   8 -21  -13.40   12.80
   0  -8 -21   -2.30    6.20
   0  -8  21   14.50   11.40
   0   8 -22    6.70   10.60
   0   8  22   13.10    6.10
   0   8  22    8.20   17.00
   0   8 -22   -1.70   13.80
   0  -8 -22    0.10    6.60
   0  -8 -22   -2.60    6.10
   0   8 -23   17.20   12.40
   0   8  23   10.50   19.20
   0  -8 -23   13.20    6.80
   0  -8 -23   21.50    6.50
   0   8  24   41.00   22.80
   0   8 -24   37.00   23.10
   0   8 -24   29.40   13.20
   0  -8 -24   47.20    8.40
   0   8  25   -3.30   15.80
   0   8 -25   -5.10   18.10
   0   8 -25   18.30   12.00
   0  -8 -25  -11.90    5.30
   0   8  26   -1.80   16.80
   0   8 -26  -10.40   15.00
   0   8 -26   17.40   11.80
   0   9   0   -3.70    4.20
   0   9   0   59.69   20.30
   0   9   0    5.70    5.00
   0   9   0    4.90    5.70
   0  -9   0  -33.70   17.70
   0   9   1  489.35   22.80
   0   9  -1  531.55   24.40
   0   9  -1  511.25   23.60
   0   9   1  488.15   31.40
   0   9   1  537.75   25.10
   0   9  -1  503.35   23.90
   0  -9  -1  509.55   24.80
   0   9  -2  349.17   18.20
   0   9  -2  347.87   18.80
   0   9  -2  338.77   18.70
   0   9   2  373.96   29.00
   0   9   2  336.37   17.00
   0   9   2  354.06   18.90
   0  -9  -2  363.86   17.30
   0  -9  -2  295.67   27.30
   0   9   3   92.19   17.40
   0   9  -3   63.19    9.50
   0   9  -3   77.29   10.60
   0   9   3   52.89    8.50
   0   9   3   64.89    9.20
   0   9   3   66.29    7.70
   0  -9   3   69.69   15.00
   0  -9  -3   64.99    9.20
   0  -9  -3   75.09    7.80
   0  -9   3   60.59    9.70
   0  -9  -3   94.59   17.20
   0   9   4 3275.27  133.69
   0   9  -4 3448.65  130.69
   0   9   4 3418.46  120.99
   0   9   4 3270.97  120.19
   0   9  -4 3349.06  121.19
   0   9  -4 3319.57  120.69
   0   9   4 3387.56  116.49
   0  -9   4 3187.28  127.79
   0  -9  -4 3285.67  120.79
   0  -9   4 3404.56  121.19
   0  -9  -4 3228.78  132.69
   0  -9  -4 3411.26  116.69
   0   9  -5  513.55   33.20
   0   9  -5  500.65   25.70
   0   9   5  540.25   26.30
   0   9   5  508.85   36.50
   0   9   5  563.44   26.10
   0  -9   5  522.95   32.30
   0  -9  -5  519.45   37.70
   0  -9   5  481.55   25.70
   0  -9  -5  532.65   21.80
   0  -9  -5  509.85   26.20
   0   9   6  718.53   32.90
   0   9   6  696.13   44.90
   0   9   6  654.93   29.10
   0   9  -6  701.53   41.60
   0   9   6  708.73   32.30
   0   9  -6  700.03   28.90
   0   9  -6  713.63   33.20
   0  -9  -6  753.92   47.00
   0  -9   6  709.03   39.90
   0  -9  -6  786.42   28.30
   0  -9   6  709.23   33.30
   0  -9  -6  710.33   33.30
   0   9   7  829.12   38.30
   0   9   7  938.51   54.29
   0   9  -7  902.61   39.80
   0   9  -7  901.21   48.30
   0   9   7  944.81   39.00
   0   9  -7  857.71   49.40
   0   9   7  857.41   34.10
   0   9  -7  904.21   34.70
   0  -9   7  860.81   46.80
   0  -9  -7  945.71   40.30
   0  -9  -7  878.31   33.80
   0  -9   7  932.71   40.40
   0  -9  -7  871.71   52.89
   0   9   8  190.38   12.00
   0   9   8  203.98   14.90
   0   9  -8  180.28   16.20
   0   9  -8  193.98   10.90
   0   9  -8  189.48   22.90
   0   9   8  213.28   26.10
   0   9  -8  200.68   22.00
   0  -9  -8  205.38   10.70
   0  -9   8  217.78   16.40
   0  -9  -8  197.98   15.90
   0  -9  -8  159.78   24.40
   0   9  -9   78.59   18.30
   0   9   9   89.09   10.50
   0   9   9   90.69   20.60
   0   9   9  102.99   12.00
   0   9  -9  102.99   13.00
   0   9  -9  109.59   17.80
   0   9  -9   91.49    7.30
   0  -9   9  115.49   14.00
   0  -9  -9  134.89   14.80
   0  -9  -9  100.99    7.20
   0  -9  -9  107.29   22.30
   0   9 -10   34.80   13.40
   0   9  10   46.60    6.30
   0   9  10   26.10   14.70
   0   9  10   58.59    9.30
   0   9 -10   32.10   12.50
   0   9 -10   36.80    4.80
   0   9 -10   52.69   10.60
   0   9  10   36.10    8.50
   0  -9 -10   37.30    9.20
   0  -9 -10   45.30    5.90
   0  -9  10   35.00   10.50
   0  -9 -10   41.30   14.30
   0   9  11   -3.70   10.50
   0   9 -11    0.00    8.60
   0   9  11    5.00    5.00
   0   9 -11    4.50    3.00
   0   9  11   -1.30    3.70
   0   9 -11   14.30   10.30
   0   9  11    6.10    5.00
   0   9 -11   -0.20    6.40
   0  -9 -11    0.40    7.90
   0  -9 -11    8.30    3.80
   0  -9  11   -4.20    6.30
   0  -9 -11    5.20    6.40
   0   9  12    7.10    5.60
   0   9 -12   23.70    9.00
   0   9 -12    5.20    9.10
   0   9  12    8.70    4.20
   0   9 -12    5.90    2.90
   0   9  12   10.10   12.70
   0   9 -12    9.60   11.80
   0  -9 -12    5.20    4.00
   0  -9  12   -0.20    8.00
   0  -9 -12    8.50   10.20
   0  -9 -12    6.00    6.90
   0   9 -13    9.90   10.40
   0   9 -13    1.00    2.70
   0   9  13    2.40    4.20
   0   9  13    6.10   13.90
   0   9  13   -0.90    5.20
   0   9 -13   -0.90    7.00
   0   9 -13    0.60    9.60
   0  -9 -13    2.90    4.10
   0  -9  13    9.60    9.30
   0  -9 -13   -6.30    5.70
   0   9  14    1.40    3.90
   0   9 -14   11.70   11.30
   0   9 -14   -1.10    9.20
   0   9  14    1.90    5.30
   0   9 -14    1.90   11.60
   0   9  14    0.90   13.20
   0  -9 -14    6.30    7.20
   0  -9  14  -11.30    8.10
   0   9  15   -2.40    4.20
   0   9  15   -2.80   12.40
   0   9 -15    2.20   11.00
   0   9  15   -3.50    5.20
   0  -9 -15    5.20    6.70
   0  -9  15   -2.10    8.20
   0  -9 -15    1.20    5.10
   0   9  16  475.55   22.00
   0   9  16  431.96   45.70
   0   9 -16  471.35   45.40
   0   9  16  493.15   25.00
   0  -9 -16  501.75   22.40
   0  -9  16  530.35   30.70
   0  -9 -16  485.95   28.50
   0   9  17   15.40   18.30
   0   9  17    9.60    6.20
   0   9 -17   17.80   14.40
   0   9 -17   20.20   10.40
   0   9  17   13.00    5.30
   0  -9  17   10.00   10.90
   0  -9 -17    8.20    8.30
   0  -9 -17   17.80    6.20
   0   9  18  424.56   20.80
   0   9  18  485.05   48.30
   0   9 -18  435.36   45.90
   0   9  18  436.06   23.30
   0   9 -18  425.76   29.70
   0  -9 -18  389.46   20.70
   0  -9  18  482.45   30.70
   0   9 -19  -12.90    8.50
   0   9  19   13.30   17.50
   0   9 -19    6.00   15.70
   0   9  19    7.10    5.00
   0   9  19    6.10    5.80
   0  -9 -19    1.00    4.80
   0  -9  19   -3.00   10.00
   0   9 -20   24.00   19.60
   0   9  20   13.10   16.10
   0   9  20   16.70    5.40
   0   9 -20   26.70   13.00
   0  -9 -20   21.00    6.80
   0  -9  20   24.40   12.60
   0   9  21   39.90    7.40
   0   9 -21   36.40   13.40
   0   9 -21   44.20   22.40
   0  -9 -21   25.40    6.90
   0   9  22   31.90   21.70
   0   9 -22   27.10   18.70
   0   9 -22    4.80   10.60
   0  -9 -22   19.30    6.40
   0  -9 -22    8.60    5.70
   0   9 -23    6.80   10.90
   0   9  23   -3.90   14.50
   0  -9 -23   11.30    5.60
   0  -9 -23   -0.80    5.40
   0   9 -24   -4.70   15.90
   0   9  24   -7.50   16.60
   0   9 -24    7.00   11.30
   0  -9 -24    2.70    5.60
   0   9 -25    8.80   19.90
   0   9 -25    2.10   19.00
   0   9  25   -1.10   15.00
   0  -9 -25    1.90    5.10
   0   9  26    0.40   13.90
   0   9 -26    6.90   18.00
   0   9 -26   -2.00   10.90
   0  10   0  457.85   22.50
   0  10   0  502.45   24.30
   0  10   0  459.25   22.80
   0  10  -1 3938.11  138.79
   0  10   1 3964.50  137.49
   0  10   1 3920.81  138.99
   0  10  -1 3972.60  138.29
   0  10   1 3969.00  137.19
   0  10  -1 3911.71  138.59
   0  10   1 3665.33  148.09
   0  10   1 3818.22  139.19
   0 -10  -1 3832.92  137.39
   0  10   2   32.10    6.90
   0  10  -2   35.40    7.90
   0  10  -2   53.89    9.00
   0  10   2   55.69   14.00
   0  10  -2   34.20    7.50
   0  10   2   43.80    9.00
   0  10   2   46.10    8.30
   0 -10  -2   36.80    7.50
   0 -10  -2   17.70   18.60
   0 -10   2   42.80   13.00
   0  10   3  871.51   38.20
   0  10  -3  908.01   38.30
   0  10   3  896.41   41.90
   0  10  -3  957.20   39.20
   0  10   3  900.01   35.30
   0  10   3  878.61   48.80
   0  10  -3  919.61   37.10
   0 -10  -3  925.31   35.60
   0 -10  -3  809.62   46.40
   0 -10   3  881.81   45.40
   0 -10  -3  792.32   40.50
   0  10   4   48.20    8.20
   0  10   4   69.79    7.90
   0  10  -4   78.09   12.10
   0  10   4   45.30   15.00
   0  10  -4   68.19   10.20
   0  10   4   62.49    9.60
   0 -10  -4   58.19   15.50
   0 -10  -4   89.39   12.20
   0 -10  -4   76.89    8.30
   0 -10   4   42.90   11.90
   0 -10   4   59.69   10.90
   0  10  -5   34.50   11.50
   0  10   5   39.60    9.40
   0  10  -5    7.40    7.10
   0  10   5   33.70   14.10
   0  10   5   28.00    7.30
   0  10  -5   26.40    8.70
   0  10   5   26.40    5.70
   0 -10  -5   22.80    5.50
   0 -10  -5   40.60   14.00
   0 -10   5   31.50   11.00
   0 -10  -5   28.70    7.70
   0 -10   5   31.90    9.50
   0  10   6  191.78   15.50
   0  10  -6  185.18   21.20
   0  10   6  212.28   15.40
   0  10  -6  196.08   15.40
   0  10  -6  188.38   15.90
   0  10  -6  198.58   12.10
   0  10   6  198.88   25.50
   0  10   6  191.08   11.10
   0 -10   6  174.88   19.90
   0 -10  -6  176.48   26.00
   0 -10  -6  182.48   15.60
   0 -10  -6  193.48   11.10
   0 -10   6  203.18   15.80
   0  10   7    1.10    5.70
   0  10  -7    1.70    3.90
   0  10   7   -4.20    4.60
   0  10  -7   -3.70    8.10
   0  10   7    9.60    4.60
   0  10  -7   -0.70    7.30
   0 -10  -7   -1.60    5.50
   0 -10   7    4.40    7.80
   0 -10  -7  -21.30   10.30
   0 -10   7   -9.70    6.80
   0 -10  -7   -1.30    3.60
   0  10  -8  136.79   20.10
   0  10  -8  142.39   14.00
   0  10   8  137.49   13.70
   0  10   8  154.18   24.80
   0  10   8  145.59   10.80
   0  10  -8  156.48   19.90
   0  10   8  165.58   14.00
   0  10  -8  124.39    9.50
   0 -10  -8  134.89   14.20
   0 -10  -8  167.18    9.40
   0 -10   8  159.18   14.70
   0 -10  -8  190.18   26.50
   0  10  -9    2.50    3.60
   0  10   9    6.40   11.70
   0  10   9    5.20    5.30
   0  10   9    4.20    4.40
   0  10  -9    3.30    7.40
   0  10  -9   -6.10    7.40
   0  10  -9    1.50    9.40
   0 -10  -9    2.40    3.50
   0 -10  -9    1.50    6.20
   0 -10   9   -6.90    6.60
   0 -10  -9   -7.20    8.60
   0  10 -10  126.49   19.50
   0  10  10   96.99   22.60
   0  10 -10  117.69    8.30
   0  10  10  127.19   12.30
   0  10 -10  118.19   17.20
   0  10  10  110.09    8.20
   0  10 -10   98.89   20.20
   0  10  10  130.49   14.20
   0 -10 -10  128.99   15.50
   0 -10 -10  117.99    8.20
   0 -10  10  115.29   15.10
   0 -10 -10  109.29   23.00
   0  10 -11   19.40   12.80
   0  10 -11   20.10   12.20
   0  10  11    8.70    6.20
   0  10  11    9.80    4.20
   0  10  11   12.00   12.40
   0  10  11   24.80    7.20
   0  10 -11   23.00    8.20
   0  10 -11   16.60    3.90
   0 -10 -11   11.10    7.20
   0 -10 -11   24.50    4.80
   0 -10  11   35.30   11.30
   0 -10 -11   30.80   13.40
   0  10  12  129.39    9.00
   0  10 -12  133.19   25.30
   0  10  12  120.99   24.90
   0  10 -12  151.18   25.40
   0  10 -12  145.29   16.70
   0  10 -12  119.39    8.10
   0  10  12  131.39   13.00
   0 -10 -12  145.79    9.20
   0 -10  12  149.59   17.20
   0 -10 -12  149.99   16.00
   0  10 -13   14.60    3.70
   0  10 -13    8.90   12.20
   0  10 -13   23.20    9.10
   0  10  13   13.40    4.40
   0  10 -13   16.00   12.50
   0  10  13   21.20   16.30
   0  10  13    8.90    7.20
   0 -10 -13   11.70    7.90
   0 -10  13   27.30   11.20
   0 -10 -13   18.70    5.00
   0  10 -14    2.80    3.10
   0  10  14    5.20    4.00
   0  10  14    4.60    6.40
   0  10 -14   18.40   13.20
   0  10  14   -0.30   12.40
   0  10 -14   -2.40   11.70
   0 -10 -14   10.10    7.50
   0 -10  14   -5.10    9.10
   0 -10 -14    8.60    4.70
   0  10  15   59.59   21.20
   0  10 -15   42.60   17.70
   0  10  15   50.79    6.90
   0  10  15   58.19    9.90
   0 -10 -15   55.09   11.90
   0 -10  15   59.49   14.00
   0  10  16   41.00   19.60
   0  10 -16   17.70   15.40
   0  10  16   27.70    8.20
   0  10 -16   14.60   10.20
   0  10  16   30.70    6.20
   0 -10 -16   42.00   11.60
   0 -10  16   45.30   12.20
   0 -10 -16   27.20    7.50
   0  10 -17    0.50   10.00
   0  10  17    2.70    4.60
   0  10  17    2.30   13.30
   0  10 -17   10.70   15.10
   0  10  17   -3.50    5.80
   0 -10 -17    1.20    4.60
   0 -10  17    2.80   10.60
   0  10 -18   10.50   15.30
   0  10  18    9.70    7.10
   0  10  18   -0.20   15.70
   0  10 -18    1.20    9.50
   0  10  18    6.70    5.10
   0 -10  18    0.20   10.10
   0 -10 -18   -0.80    4.60
   0  10 -19   -1.20   14.30
   0  10  19    3.90    4.60
   0  10  19    1.00    5.00
   0  10 -19    5.90   10.60
   0  10  19   21.70   17.00
   0 -10 -19   -6.00    4.70
   0 -10  19    8.60   10.60
   0  10  20    3.30   16.70
   0  10 -20    4.80   16.30
   0  10 -20   15.40   12.00
   0  10  20   19.80    5.60
   0 -10  20  -18.50    9.10
   0 -10 -20   11.20    5.60
   0  10 -21   93.69   27.80
   0  10 -21   92.29   18.10
   0  10  21  104.79    9.80
   0  10  21   83.29   27.30
   0 -10 -21   93.49    9.70
   0 -10 -21   92.49    9.30
   0  10 -22    5.80   11.20
   0  10  22   -1.10   19.50
   0  10 -22  -13.30   14.00
   0 -10 -22    4.00    5.40
   0 -10 -22    6.60    5.20
   0  10 -23    1.90   11.30
   0  10  23    9.20   20.30
   0 -10 -23    4.40    4.90
   0 -10 -23   -0.70    4.80
   0  10  24    1.10   16.40
   0  10 -24   29.20   20.30
   0  10 -24   22.40   13.40
   0 -10 -24    6.90    5.10
   0  10  25    0.40   14.90
   0  10 -25   21.20   13.80
   0  10 -25   -3.90   17.30
   0  10 -26   -6.10   17.70
   0  10  26   -0.90   17.20
   0  10 -26   -2.20   10.80
   0  11   0   14.30    6.10
   0  11   0   79.19   22.00
   0  11   0   29.00    7.80
   0  11   0   24.00    7.10
   0  11   0   22.70    7.20
   0  11  -1  150.48   12.20
   0  11  -1  136.19   11.50
   0  11   1  145.39   11.20
   0  11   1  124.79   12.90
   0  11   1  168.68   22.10
   0  11   1  154.88   11.70
   0  11  -1  147.79   12.80
   0  11   1  142.69   12.90
   0  11  -1  133.49   12.70
   0  11  -2  742.53   33.00
   0  11   2  743.43   44.50
   0  11   2  723.53   31.10
   0  11   2  693.83   35.50
   0  11  -2  750.42   33.00
   0  11   2  722.13   31.10
   0  11  -2  765.42   33.90
   0 -11  -2  733.13   31.30
   0 -11   2  732.93   44.10
   0  11  -3    0.50    6.80
   0  11   3    0.90    4.80
   0  11   3    8.60   11.40
   0  11   3    3.00    6.20
   0  11  -3   -1.00    5.30
   0  11  -3    0.70    6.30
   0  11   3   -2.20    5.50
   0 -11   3    0.40    8.00
   0 -11  -3   46.60   15.20
   0 -11  -3    4.30    4.90
   0  11  -4  438.16   24.70
   0  11  -4  467.15   22.60
   0  11   4  418.86   34.40
   0  11  -4  448.06   21.80
   0  11   4  452.25   20.60
   0  11   4  437.26   23.90
   0  11  -4  422.06   23.80
   0 -11  -4  458.65   34.30
   0 -11   4  421.96   30.30
   0 -11  -4  403.06   26.10
   0  11   5  139.99   21.30
   0  11  -5  168.48   17.00
   0  11  -5  158.68   16.10
   0  11   5  136.59   13.80
   0  11   5  123.09    9.80
   0  11   5  127.29   12.80
   0  11  -5  120.29   20.60
   0  11  -5  105.99   10.40
   0 -11   5  142.59   16.40
   0 -11   5  127.69   17.80
   0 -11  -5  163.68   22.70
   0 -11  -5  135.99   14.00
   0 -11  -5  120.49    9.70
   0  11  -6   47.20    9.70
   0  11  -6   43.60   13.80
   0  11  -6   50.79    7.50
   0  11   6   20.00   15.50
   0  11  -6   43.50    9.80
   0  11   6   67.49    7.50
   0  11   6   41.70    8.20
   0  11   6   73.69   11.00
   0 -11  -6   25.40   16.20
   0 -11   6   43.80   12.50
   0 -11   6   60.29   11.20
   0 -11  -6   52.09   10.00
   0 -11  -6   58.39    7.30
   0  11   7   80.69   20.40
   0  11  -7   86.69    9.00
   0  11   7   66.19    7.50
   0  11   7   69.29    9.80
   0  11  -7   73.99   12.40
   0  11  -7   67.09   15.40
   0  11   7   88.09   12.40
   0  11  -7   72.99   12.50
   0 -11  -7  112.19   23.40
   0 -11  -7   80.99    7.60
   0 -11   7   78.19   12.30
   0 -11  -7   54.69    9.60
   0 -11   7   83.19   16.10
   0  11  -8   26.60   12.50
   0  11  -8   35.50   12.60
   0  11   8   27.80    8.40
   0  11   8   26.70   15.20
   0  11  -8   32.60    9.20
   0  11  -8   27.80    9.60
   0  11   8   40.10    6.30
   0  11  -8   46.10    6.60
   0  11   8   38.20    8.80
   0 -11   8   27.60    9.10
   0 -11  -8   42.30    6.10
   0 -11   8   34.90   12.00
   0 -11  -8   41.10    9.40
   0 -11  -8   35.40   15.30
   0  11   9   21.50    7.80
   0  11   9   19.20    8.10
   0  11  -9   20.40   12.20
   0  11   9   19.50    4.90
   0  11  -9   24.00    5.20
   0  11  -9   25.70   12.20
   0  11   9   15.80   12.90
   0 -11  -9   21.60    7.40
   0 -11   9   22.60    9.60
   0 -11  -9   17.30   14.00
   0 -11  -9   33.80    5.40
   0  11 -10   60.69   17.10
   0  11 -10   59.89   15.90
   0  11  10   49.40    6.40
   0  11  10   36.90    8.70
   0  11 -10   45.30   11.30
   0  11  10   55.49   17.80
   0  11 -10   50.99    6.70
   0 -11 -10   52.79   10.50
   0 -11 -10   57.19    6.30
   0 -11 -10   61.59   17.90
   0 -11  10   54.39   11.40
   0  11 -11   52.59    6.50
   0  11 -11   68.49   17.20
   0  11 -11   29.10   10.50
   0  11  11   59.89   10.70
   0  11  11   43.40    6.00
   0  11  11   30.50    8.20
   0  11 -11   41.00   15.80
   0  11  11   34.30   16.20
   0 -11  11   34.60   10.60
   0 -11 -11   31.60   10.00
   0 -11 -11   59.19   17.30
   0 -11 -11   57.89    6.60
   0  11 -12   93.79   24.20
   0  11 -12   75.99    7.30
   0  11  12   85.69    7.50
   0  11  12   64.59   20.80
   0  11  12   87.99   11.40
   0  11 -12   90.99   15.20
   0  11 -12   52.69   17.90
   0 -11 -12   91.19   14.10
   0 -11  12  104.99   15.80
   0 -11 -12   86.69    7.40
   0  11 -13   11.10    4.00
   0  11 -13   18.80   13.00
   0  11  13    6.80   14.30
   0  11 -13    6.40   12.60
   0  11 -13   14.40    9.50
   0  11  13    1.50    5.90
   0  11  13   15.10    4.50
   0 -11  13   19.60   10.10
   0 -11 -13   15.40    4.70
   0 -11 -13   12.10    7.80
   0  11 -14  198.38   11.00
   0  11  14  220.28   34.20
   0  11 -14  188.98   19.20
   0  11 -14  206.58   26.10
   0  11  14  242.78   17.40
   0  11  14  213.08   11.70
   0 -11 -14  220.18   11.80
   0 -11 -14  221.58   19.30
   0 -11  14  234.88   21.40
   0  11 -15   -5.40    7.50
   0  11 -15    3.30    3.30
   0  11  15    3.50    6.40
   0  11 -15   -0.30   11.00
   0  11  15   -5.00   14.10
   0  11  15    0.00    4.00
   0 -11 -15   -1.40    3.90
   0 -11 -15    0.80    7.20
   0 -11  15    7.90   10.40
   0  11  16  244.48   17.20
   0  11  16  207.58   12.10
   0  11 -16  238.78   33.40
   0  11  16  209.38   33.20
   0  11 -16  199.28   19.80
   0 -11  16  212.08   20.50
   0 -11 -16  193.98   14.10
   0  11  17  161.28   32.90
   0  11 -17  133.79   29.40
   0  11  17  136.89   14.00
   0  11 -17  167.78   22.00
   0  11  17  144.29   10.20
   0 -11  17  164.88   21.20
   0  11  18   30.00   21.20
   0  11  18   55.99    7.10
   0  11 -18   52.49   21.00
   0  11  18   66.59    9.90
   0  11 -18   42.60   13.00
   0 -11  18   53.39   14.30
   0  11 -19   17.00   17.50
   0  11  19   22.50   18.00
   0  11  19   23.30    5.30
   0  11 -19   46.10   13.90
   0 -11  19   36.60   14.00
   0  11  20    0.10    4.20
   0  11 -20   16.70   13.10
   0  11  20   -9.40   14.60
   0  11 -20    2.10   15.70
   0  11 -21  -10.20    9.70
   0  11  21    5.40   17.40
   0  11 -21    2.30   16.10
   0 -11 -21    7.60    4.60
   0  11 -22  -15.00   12.10
   0  11  22  -21.30   14.30
   0  11 -22  -12.20    8.80
   0 -11 -22   -5.50    3.80
   0  11  23   47.90   25.80
   0  11 -23   47.60   16.60
   0 -11 -23   55.39    6.70
   0  11 -24    0.90   10.70
   0  11  24  -12.70   16.00
   0  11 -24   -9.60   17.20
   0  11  25   13.50   19.00
   0  11 -25   10.80   12.60
   0  11 -25   40.00   24.90
   0  11 -26    3.70   11.90
   0  11 -26   -0.30   17.80
   0  11  26   14.80   21.70
   0  12   0   46.90    7.50
   0  12   0   73.09   10.10
   0  12   0   71.59   11.10
   0  12   0   59.19    9.10
   0  12  -1  702.13   32.50
   0  12  -1  690.83   32.10
   0  12   1  757.72   33.70
   0  12  -1  732.23   33.40
   0  12   1  682.73   42.30
   0  12   1  659.23   33.30
   0  12   1  749.33   31.70
   0  12   1  733.13   31.70
   0  12  -1  743.13   32.90
   0  12   2   70.09   17.00
   0  12   2   67.69    9.50
   0  12  -2   80.59   11.00
   0  12  -2   43.70    7.70
   0  12   2   68.29    9.10
   0  12  -2   60.49   10.30
   0  12   2   61.19   11.60
   0  12  -2   74.89   10.80
   0  12   2   76.99   11.50
   0 -12  -2   70.09    9.50
   0 -12   2   81.29   19.30
   0  12  -3   72.39   10.90
   0  12   3   97.59   20.40
   0  12  -3   96.99   13.10
   0  12   3  105.29   13.00
   0  12  -3   71.59    9.50
   0  12  -3   79.49   10.40
   0  12   3   68.79   11.20
   0  12   3   88.49   10.00
   0 -12  -3   56.59   27.60
   0 -12   3   69.59   15.20
   0 -12  -3   73.69    9.40
   0  12   4   15.40   12.50
   0  12  -4   10.60    5.40
   0  12  -4   16.10    6.40
   0  12   4   17.00    7.20
   0  12  -4   12.40    7.80
   0  12  -4   23.20    8.10
   0  12   4   12.90    6.70
   0  12   4   19.20    6.00
   0 -12  -4   19.00    5.90
   0 -12  -4   47.10   15.40
   0 -12   4   21.40   10.70
   0  12  -5   34.20    7.10
   0  12  -5   68.09   24.60
   0  12  -5   45.00    8.10
   0  12  -5   31.00    9.00
   0  12   5   25.90   13.40
   0  12  -5   29.40    8.60
   0  12   5   55.59    7.50
   0  12   5   33.40    8.60
   0 -12  -5  -19.50   17.70
   0 -12  -5   37.30    7.40
   0 -12   5   38.90   12.70
   0  12   6  106.99    9.00
   0  12  -6   87.39   12.80
   0  12  -6  108.29   14.00
   0  12  -6  103.69    9.70
   0  12  -6  105.89   10.60
   0  12   6   79.89   10.80
   0  12   6  106.49   14.00
   0  12  -6   99.19   18.80
   0  12   6  113.29   23.10
   0 -12   6   70.69   12.30
   0 -12   6  100.49   17.70
   0 -12  -6   71.09   11.30
   0 -12  -6  118.79   23.20
   0 -12  -6   96.99    9.90
   0  12   7  151.28   16.10
   0  12   7  145.79   10.00
   0  12   7  118.09   23.40
   0  12   7  128.79   13.60
   0  12  -7  124.29   19.70
   0  12  -7  134.79   15.90
   0  12  -7  146.69   14.30
   0 -12   7  121.69   18.90
   0 -12  -7  150.78   27.40
   0 -12   7  130.19   15.60
   0 -12  -7  137.99    9.80
   0 -12  -7  159.68   17.30
   0  12   8  443.06   38.10
   0  12   8  412.86   24.00
   0  12   8  413.06   24.00
   0  12  -8  398.66   33.50
   0  12   8  405.76   18.90
   0  12  -8  370.16   24.60
   0  12  -8  399.16   19.90
   0 -12  -8  420.66   25.20
   0 -12   8  402.76   31.00
   0 -12   8  422.36   25.30
   0 -12  -8  401.66   18.50
   0 -12  -8  411.86   38.30
   0  12   9   57.49    7.10
   0  12  -9   62.99   15.90
   0  12  -9   40.40   15.00
   0  12  -9   48.60   11.40
   0  12   9   39.00   17.00
   0  12   9   55.59   10.70
   0  12  -9   53.49    7.40
   0  12  -9   45.10   10.60
   0  12   9   47.40    9.00
   0 -12  -9   52.39   10.50
   0 -12   9   36.70   10.30
   0 -12  -9   66.89   19.30
   0 -12  -9   58.39    6.90
   0  12  10  413.86   18.70
   0  12 -10  440.66   27.70
   0  12  10  471.15   41.00
   0  12  10  409.76   24.10
   0  12 -10  409.46   36.20
   0  12 -10  427.86   34.40
   0  12 -10  385.36   19.50
   0  12 -10  420.56   25.70
   0 -12 -10  432.86   39.50
   0 -12  10  382.06   26.10
   0 -12 -10  431.66   26.30
   0 -12 -10  431.46   18.80
   0  12 -11 1004.50   57.49
   0  12  11  971.50   36.70
   0  12 -11  975.10   47.50
   0  12  11  952.90   64.39
   0  12 -11  897.41   37.30
   0  12 -11  894.21   58.49
   0  12 -11  979.80   45.40
   0 -12 -11  978.10   72.09
   0 -12  11  976.40   46.80
   0 -12 -11  981.80   45.50
   0 -12 -11  951.90   36.50
   0  12  12    3.50   12.60
   0  12 -12    4.30    4.00
   0  12  12   -0.90    6.00
   0  12 -12    6.40    8.30
   0  12 -12   -3.80   11.40
   0  12  12    4.10    4.00
   0  12 -12   15.20   12.80
   0 -12  12   15.50   10.30
   0 -12 -12    4.10    4.10
   0 -12 -12    3.50    8.00
   0  12 -13  211.88   12.30
   0  12 -13  215.18   29.70
   0  12  13  239.28   18.30
   0  12 -13  239.18   29.10
   0  12  13  242.08   34.40
   0  12  13  226.18   11.90
   0  12 -13  202.88   19.90
   0 -12 -13  238.78   19.80
   0 -12 -13  231.08   12.10
   0 -12  13  227.98   20.30
   0  12 -14   33.40   15.10
   0  12 -14   25.50   15.80
   0  12 -14   14.80   10.00
   0  12  14   36.20    5.50
   0  12  14   37.90    9.20
   0  12 -14   29.70    5.30
   0  12  14   31.40   17.70
   0 -12 -14   31.50    9.90
   0 -12 -14   37.10    5.80
   0 -12  14   25.40   11.50
   0  12 -15    2.20    3.40
   0  12 -15    0.60    8.60
   0  12  15    1.90    3.90
   0  12 -15   -4.20   11.50
   0  12 -15    1.70    3.70
   0  12  15    3.50   16.10
   0 -12  15   -7.10    8.60
   0 -12 -15    6.70    4.10
   0  12 -16  300.77   14.80
   0  12  16  349.96   15.70
   0  12  16  347.17   22.00
   0  12 -16  328.17   38.90
   0  12  16  294.27   40.80
   0  12 -16  307.87   25.20
   0 -12 -16  334.17   15.50
   0 -12  16  344.87   25.80
   0  12  17    3.90   17.00
   0  12  17    6.50    4.50
   0  12 -17    6.60   10.90
   0  12  17   16.50    7.80
   0  12 -17   32.40   18.40
   0 -12  17   17.40   10.60
   0 -12 -17   14.50    5.00
   0  12  18   14.30   17.50
   0  12  18   19.90    7.60
   0  12  18   15.50    4.50
   0  12 -18   35.50   13.70
   0  12 -18   16.70   15.00
   0 -12  18   15.40   11.60
   0 -12 -18   17.20    4.60
   0  12  19   76.39   25.80
   0  12  19   91.99    7.40
   0  12 -19   63.79   24.50
   0  12  19   99.49   11.50
   0  12 -19   81.39   17.10
   0 -12 -19   84.39    7.30
   0  12  20    9.00    4.50
   0  12 -20  -10.10   14.40
   0  12 -20   -4.40   10.00
   0 -12 -20   -3.20    3.70
   0  12 -21   59.29   24.10
   0  12  21   56.79   23.30
   0  12 -21   61.99   16.00
   0  12 -22   13.00   19.40
   0  12  22   -9.50   15.40
   0  12 -22    8.40   11.40
   0  12  23    4.50   18.00
   0  12 -23   25.70   22.90
   0  12 -23   -3.30   12.90
   0  12 -24   44.30   22.70
   0  12  24   21.90   19.40
   0  12 -24   33.20   15.00
   0  12 -25   38.40   22.10
   0  12  25    1.90   17.90
   0  12 -25   20.80   14.40
   0  13   0   19.20    6.70
   0  13   0   16.50    6.60
   0  13   0   39.20   16.40
   0  13   0   14.60    7.20
   0  13   0    8.40    6.50
   0  13   1  154.48   13.20
   0  13   1  145.59   14.60
   0  13  -1  157.18   13.80
   0  13  -1  155.98   13.70
   0  13  -1  145.99   14.30
   0  13   1  160.48   23.50
   0  13   1  145.39   13.90
   0  13  -1  154.08   13.50
   0  13   1  146.29   11.90
   0  13   2  106.19   21.30
   0  13  -2   79.69   11.10
   0  13   2   84.29   12.80
   0  13  -2   64.29    9.70
   0  13   2   91.19   10.50
   0  13   2   73.99   10.30
   0  13  -2  104.49   13.70
   0  13   2   62.29    9.30
   0  13  -2   87.69   11.40
   0  13  -3   93.39   11.20
   0  13   3   92.79   12.80
   0  13   3  116.59   11.80
   0  13  -3  132.29   14.60
   0  13  -3   84.99   10.30
   0  13   3  107.79   24.00
   0  13   3  105.09   13.20
   0  13   3  110.99   11.40
   0  13  -3   99.29   37.50
   0  13  -3   85.89   12.50
   0 -13  -3   48.20   43.00
   0 -13  -3  110.99   10.40
   0 -13   3  113.49   20.20
   0  13  -4 1053.59   46.30
   0  13   4 1003.10   61.59
   0  13   4 1055.89   45.90
   0  13  -4 1051.59   43.70
   0  13  -4 1060.39   44.30
   0  13   4 1061.89   42.10
   0  13   4 1070.29   46.70
   0  13  -4 1034.50   45.50
   0 -13  -4  898.81   64.59
   0 -13   4 1080.89   55.19
   0 -13  -4 1103.29   42.40
   0  13   5  150.08   24.30
   0  13  -5  137.79   13.00
   0  13   5  177.58   15.40
   0  13   5  144.19   15.00
   0  13  -5  149.69   15.10
   0  13  -5  158.38   14.40
   0  13  -5  166.28   13.00
   0  13   5  167.68   12.00
   0 -13  -5  175.78   11.90
   0 -13   5  152.58   19.70
   0 -13  -5  184.48   23.80
   0  13  -6   63.09    9.40
   0  13  -6   73.89    9.90
   0  13   6   48.10    7.40
   0  13   6   54.19   10.90
   0  13  -6   21.60   15.90
   0  13  -6   59.39   11.60
   0  13  -6   60.69   11.00
   0  13   6   56.29   18.60
   0 -13  -6   81.29   13.50
   0 -13  -6   70.89   18.70
   0 -13   6   65.99   15.90
   0 -13  -6   65.09    8.10
   0  13  -7  657.63   44.50
   0  13  -7  697.83   31.40
   0  13  -7  687.83   35.50
   0  13  -7  627.74   30.40
   0  13   7  710.83   29.20
   0  13   7  726.23   49.90
   0  13   7  666.63   33.90
   0  13   7  710.03   35.00
   0 -13  -7  740.83   36.10
   0 -13  -7  775.42   35.80
   0 -13   7  721.63   35.70
   0 -13   7  673.93   42.20
   0 -13  -7  697.23   49.60
   0  13  -8   16.90   10.30
   0  13  -8   15.80    6.40
   0  13  -8   15.50    5.30
   0  13  -8   10.30   10.40
   0  13   8   12.50    5.10
   0  13  -8   19.10    9.70
   0  13   8   21.10   13.30
   0  13   8   12.70    7.80
   0  13   8   12.00    7.30
   0 -13  -8   -3.70    6.80
   0 -13   8   20.40   10.30
   0 -13  -8   22.40    6.10
   0 -13  -8   46.40   16.30
   0 -13   8   18.30    9.50
   0  13  -9  167.58   23.20
   0  13  -9  184.58   20.50
   0  13   9  171.88   15.70
   0  13   9  161.78   25.50
   0  13  -9  144.79   22.80
   0  13  -9  156.38   11.70
   0  13  -9  179.38   17.50
   0  13   9  152.78   10.80
   0  13   9  153.68   15.40
   0 -13   9  150.18   17.80
   0 -13  -9  181.48   17.20
   0 -13  -9  158.18   10.50
   0 -13  -9  247.28   30.40
   0 -13   9  160.68   21.30
   0  13  10  154.28   10.50
   0  13 -10  169.38   20.00
   0  13  10  199.58   17.20
   0  13  10  169.68   15.50
   0  13 -10  152.38   18.50
   0  13 -10  151.28   21.80
   0  13 -10  128.59   24.00
   0  13  10  118.49   25.60
   0  13 -10  168.38   11.90
   0 -13 -10  169.38   10.70
   0 -13  10  168.48   19.10
   0 -13 -10  190.98   18.00
   0 -13 -10  237.58   29.70
   0  13  11    3.50   14.90
   0  13  11    3.20    4.10
   0  13 -11    3.80    8.20
   0  13 -11    5.40   10.30
   0  13 -11    6.20    4.30
   0  13 -11    8.30   12.20
   0 -13 -11    4.80    7.80
   0 -13  11  -11.10    6.90
   0 -13 -11    3.90    4.50
   0  13  12  132.69   30.30
   0  13 -12  144.89   23.10
   0  13 -12  146.89   18.90
   0  13 -12  128.59   25.20
   0  13  12  133.29    9.20
   0  13 -12  116.89   10.00
   0  13 -12  123.79   10.60
   0 -13  12  155.88   18.90
   0 -13 -12  141.29    9.40
   0 -13 -12  136.99   16.70
   0  13 -13   24.10    5.60
   0  13  13   20.30    8.10
   0  13 -13   21.30   11.20
   0  13  13   35.70   19.70
   0  13 -13    0.70   11.10
   0  13  13   21.60    4.40
   0  13 -13   18.60    5.30
   0  13 -13   17.50   12.40
   0 -13  13   -0.60   10.40
   0 -13 -13   17.80    9.70
   0 -13 -13   25.30    5.00
   0  13  14    4.70   12.20
   0  13  14   -0.60    6.40
   0  13  14    0.10    3.30
   0  13 -14   -1.20    3.80
   0  13 -14   -1.40    8.30
   0  13 -14   -5.40    3.80
   0  13 -14   -4.80   11.40
   0  13 -14   13.20   13.30
   0 -13 -14   -1.80    3.70
   0 -13  14    7.50    9.70
   0  13 -15   -7.30    7.50
   0  13 -15   -5.20   11.60
   0  13 -15    1.40    4.20
   0  13  15   -0.70    3.40
   0  13  15    0.30    6.50
   0  13  15    7.70   13.70
   0  13 -15    1.50    3.60
   0 -13  15   12.10   10.10
   0 -13 -15    3.40    3.80
   0  13  16   13.80    4.50
   0  13  16    3.60    7.00
   0  13 -16    9.80    5.00
   0  13  16   44.90   21.00
   0  13 -16    9.20    4.40
   0  13 -16   -1.20   11.60
   0  13 -16   11.00    9.50
   0 -13 -16    4.50    3.90
   0 -13  16   -4.40    8.90
   0  13 -17  357.26   16.20
   0  13  17  411.86   24.20
   0  13 -17  383.86   42.90
   0  13  17  437.96   48.90
   0  13 -17  326.17   27.30
   0 -13  17  377.36   28.20
   0 -13 -17  364.06   16.20
   0  13  18  151.08   14.90
   0  13 -18  144.39   32.60
   0  13 -18  165.58   23.80
   0  13  18   92.19   28.40
   0 -13 -18  146.99    8.70
   0  13  19   52.09   22.60
   0  13 -19   43.10   14.50
   0  13  19   62.89   10.70
   0  13 -19   57.29   24.70
   0 -13 -19   52.69    5.40
   0  13 -20   19.30   12.80
   0  13 -20   87.59   28.10
   0  13  20   10.10    9.10
   0  13  20    7.70   17.10
   0  13 -21   11.50   16.90
   0  13 -21   20.90   13.20
   0  13  21   17.10   18.00
   0  13 -22   55.19   25.70
   0  13  22   23.80   22.40
   0  13 -22   40.80   22.20
   0  13 -23   79.49   18.70
   0  13 -23   66.89   25.20
   0  13  23   61.79   24.60
   0  13 -24    5.30   16.60
   0  13  24    1.80   20.00
   0  13 -24    3.30   12.10
   0  13 -25   16.60   21.10
   0  13  25    3.10   21.40
   0  13 -25   26.30   15.20
   0  14  -2  216.68   15.80
   0  14   2  186.98   16.90
   0  14   2  159.78   29.40
   0  14   2  190.38   15.90
   0  14   2  189.48   13.90
   0  14   2  187.78   14.20
   0  14  -2  179.08   15.20
   0  14  -2  200.58   16.10
   0  14  -2  211.68   15.60
   0 -14  -2  117.59   46.00
   0  14  -3  613.64   30.00
   0  14  -3  577.94   29.50
   0  14   3  617.24   31.50
   0  14   3  565.24   41.90
   0  14  -3  603.34   31.00
   0  14   3  587.94   27.60
   0  14   3  592.74   27.30
   0  14  -3  586.24   29.10
   0  14   3  553.64   29.90
   0 -14   3  569.64   38.70
   0 -14  -3  619.44   28.10
   0  14  -4  595.34   30.60
   0  14  -4  568.64   29.50
   0  14   4  577.94   30.60
   0  14  -4  572.94   28.70
   0  14  -4  552.64   27.80
   0  14   4  544.85   29.40
   0  14   4  568.44   26.20
   0  14   4  565.24   42.70
   0  14   4  557.74   26.30
   0 -14   4  561.44   37.70
   0 -14  -4  576.84   26.40
   0  14  -5  178.18   16.30
   0  14  -5  191.18   14.30
   0  14   5  169.38   24.50
   0  14   5  192.48   16.50
   0  14   5  170.68   16.50
   0  14  -5  186.58   15.50
   0  14  -5  180.28   14.70
   0  14   5  179.08   12.70
   0 -14  -5  195.58   12.90
   0 -14  -5  169.68   27.40
   0 -14   5  195.28   22.10
   0  14  -6   45.30    8.70
   0  14   6   40.10    7.30
   0  14  -6   53.19    8.30
   0  14  -6   45.30   10.80
   0  14   6   47.50   10.30
   0  14   6   47.80   17.00
   0  14   6   41.40    9.80
   0 -14  -6   43.30    7.40
   0 -14  -6   70.19   17.80
   0 -14   6   39.50   12.80
   0  14  -7    4.70    4.60
   0  14   7   -1.30    6.20
   0  14  -7   -3.80    7.50
   0  14  -7   -9.40    9.90
   0  14  -7   -1.30    4.90
   0  14   7    9.30   11.70
   0  14   7   -0.40    4.60
   0  14   7   -1.20    5.50
   0  14  -7    1.40    7.10
   0 -14   7    3.40    8.10
   0 -14  -7   32.10   24.90
   0 -14  -7    1.50    4.60
   0  14  -8  598.04   28.10
   0  14   8  613.04   32.40
   0  14  -8  576.04   43.20
   0  14  -8  580.54   28.60
   0  14   8  648.74   48.30
   0  14  -8  592.44   32.50
   0  14   8  655.63   26.70
   0  14  -8  588.44   33.20
   0 -14  -8  647.54   47.90
   0 -14  -8  621.34   26.30
   0 -14   8  621.94   41.00
   0 -14   8  587.84   33.00
   0  14   9  565.14   29.80
   0  14   9  566.34   30.20
   0  14  -9  489.15   24.70
   0  14  -9  560.24   32.00
   0  14   9  509.35   50.69
   0  14  -9  524.25   38.60
   0  14  -9  530.95   30.00
   0  14  -9  452.75   38.80
   0  14  -9  525.95   25.70
   0  14   9  516.35   23.20
   0 -14  -9  559.84   43.60
   0 -14   9  492.05   37.00
   0 -14   9  530.95   34.10
   0 -14  -9  527.05   30.70
   0  14  10  553.34   23.50
   0  14  10  509.95   29.20
   0  14 -10  519.75   25.50
   0  14  10  552.94   46.80
   0  14 -10  477.05   24.40
   0  14  10  503.45   29.60
   0  14 -10  585.64   41.50
   0  14 -10  509.85   32.10
   0  14 -10  523.45   42.00
   0 -14 -10  537.75   23.20
   0 -14 -10  547.35   31.60
   0 -14  10  563.14   32.70
   0  14 -11 1248.48   74.49
   0  14  11 1358.86   62.59
   0  14  11 1415.36   82.79
   0  14  11 1354.86   50.89
   0  14 -11 1480.75   83.19
   0  14 -11 1322.37   53.39
   0  14 -11 1288.47   52.49
   0  14 -11 1385.96   62.39
   0 -14  11 1456.55   62.49
   0 -14 -11 1403.16   50.99
   0  14 -12   97.99    9.40
   0  14 -12   82.89   21.30
   0  14  12  103.79   27.80
   0  14 -12  114.39   22.00
   0  14 -12  117.09   18.10
   0  14 -12   84.99   10.20
   0  14  12   94.39    7.90
   0 -14 -12   93.59    8.20
   0 -14  12  127.99   18.80
   0  14 -13   27.50    6.40
   0  14 -13   21.50   13.00
   0  14 -13   12.30   12.40
   0  14  13   21.90    4.60
   0  14 -13   26.00   11.40
   0  14 -13   12.70    5.10
   0  14  13   28.40    8.80
   0  14  13   16.90   17.40
   0 -14 -13   25.20    5.30
   0 -14  13    8.50   11.20
   0  14  14   38.30   18.20
   0  14 -14   35.40   12.10
   0  14 -14   23.00   15.50
   0  14 -14   31.70   18.00
   0  14 -14   46.90    7.10
   0  14 -14   31.70    6.50
   0  14  14   58.79   11.70
   0  14  14   41.40    5.60
   0 -14 -14   36.20    5.50
   0 -14  14   47.40   13.70
   0  14 -15  103.59   17.10
   0  14  15   91.99   26.00
   0  14  15  134.89   15.30
   0  14 -15  111.69    9.80
   0  14 -15  112.79   26.90
   0  14 -15  122.09    9.40
   0 -14  15  109.99   18.10
   0 -14 -15  130.99    8.30
   0  14 -16  163.28   31.80
   0  14 -16  154.08   10.50
   0  14 -16  154.58   10.70
   0  14 -16  161.48   21.70
   0  14  16  140.69   33.10
   0 -14 -16  164.58    9.00
   0  14 -17    0.50    4.00
   0  14 -17    1.80    4.10
   0  14 -17    3.30    9.40
   0  14 -17    0.70   15.20
   0  14  17    2.50    4.80
   0  14  17   12.40   19.50
   0  14  17    0.50    7.10
   0 -14 -17    2.20    3.40
   0  14  18    7.30   19.10
   0  14 -18    1.40   15.60
   0  14 -18    5.10   11.50
   0  14  18    1.90    7.60
   0  14 -19  136.59   22.50
   0  14  19  156.68   15.40
   0  14  19  152.18   33.10
   0  14 -19  137.49   31.10
   0  14 -20    8.40   11.20
   0  14 -20   25.50   19.70
   0  14  20    8.70   15.40
   0  14 -21  -14.50   14.50
   0  14 -21   -2.60    9.80
   0  14  21  -12.20   16.40
   0  14  22   35.20   20.70
   0  14 -22   18.00   20.90
   0  14 -22    9.10   11.50
   0  14 -23   47.50   15.70
   0  14 -23    7.00   18.80
   0  14  23   32.30   22.70
   0  14 -24   18.30   14.10
   0  14 -24    2.90   17.10
   0  14  24    9.40   19.30
   0  14 -25   71.29   26.60
   0  14  25   55.09   24.00
   0  14 -25   49.10   16.90
   0  15   0   15.10    7.20
   0  15   0   24.90   13.30
   0  15   0    6.20    6.30
   0  15   0    5.10    6.90
   0  15   0   10.70    7.00
   0 -15   0  -40.50   26.80
   0  15  -1   28.70    9.00
   0  15   1   39.60    8.90
   0  15  -1   58.99   28.20
   0  15  -1   14.40    6.80
   0  15  -1   21.60    7.00
   0  15  -1   29.50    8.70
   0  15   1   16.70    7.20
   0  15   1   16.70    8.40
   0  15   1   33.00   13.60
   0 -15   1   31.80   33.30
   0  15   2   55.09    9.50
   0  15  -2   34.50    8.90
   0  15   2   47.10   10.20
   0  15   2   52.19   16.90
   0  15  -2   41.10    8.90
   0  15  -2   34.70    9.40
   0  15   2   34.80    9.90
   0  15  -2   31.10    8.90
   0  15   2   41.40    9.00
   0  15  -2    6.10   22.20
   0 -15   2   55.59   20.30
   0  15   3  205.68   17.40
   0  15  -3  147.19   15.00
   0  15   3  193.48   13.60
   0  15   3  167.58   16.00
   0  15   3  176.18   27.50
   0  15  -3  166.48   14.60
   0  15   3  201.48   14.40
   0  15  -3  169.18   14.60
   0  15  -3  151.08   15.00
   0 -15   3  187.98   23.70
   0  15   4   51.49   17.20
   0  15  -4   47.70   10.00
   0  15   4   45.00    8.30
   0  15  -4   49.30   10.50
   0  15  -4   54.69    9.70
   0  15  -4   38.60    9.60
   0  15   4   37.70    9.40
   0  15   4   29.20    8.00
   0  15  -4   11.20   23.70
   0  15   4   41.20    8.00
   0 -15  -4   57.29    8.90
   0 -15   4   48.40   15.00
   0  15  -5  466.95   25.10
   0  15   5  394.66   26.20
   0  15  -5  465.35   27.30
   0  15   5  424.46   37.60
   0  15   5  441.16   22.30
   0  15  -5  435.36   24.00
   0  15   5  439.06   26.30
   0  15  -5  465.25   29.90
   0  15   5  462.45   22.60
   0 -15  -5  482.75   22.90
   0 -15   5  462.15   34.50
   0 -15  -5  468.75   40.50
   0  15   6  651.43   28.70
   0  15   6  665.73   34.30
   0  15  -6  654.83   31.30
   0  15   6  621.64   47.60
   0  15  -6  629.14   34.10
   0  15  -6  647.84   30.60
   0  15  -6  684.43   34.20
   0  15   6  677.83   33.90
   0 -15  -6  591.14   50.39
   0 -15  -6  597.74   28.30
   0 -15   6  643.24   42.30
   0  15  -7   79.99   10.70
   0  15  -7   34.80   11.20
   0  15   7   99.89   14.50
   0  15   7   46.40    7.60
   0  15  -7   66.79   10.00
   0  15   7   30.50   15.20
   0  15   7   38.50    9.70
   0  15  -7   57.69   11.30
   0 -15  -7  102.89   22.70
   0 -15  -7   55.49    8.20
   0 -15   7   38.90   13.90
   0  15   8    1.70    6.50
   0  15  -8  -12.40   10.30
   0  15   8    0.80    4.80
   0  15   8    9.80   13.20
   0  15  -8    2.70    7.70
   0  15  -8    8.70    8.00
   0  15   8   15.20    8.50
   0  15  -8    0.70    5.20
   0  15  -8    7.80    6.30
   0 -15  -8   -0.90    4.60
   0 -15   8    1.20    9.20
   0  15   9    5.50    6.90
   0  15  -9   -9.50    9.80
   0  15  -9   17.40    6.80
   0  15   9   11.90   14.20
   0  15   9    4.10    5.10
   0  15   9    0.00    5.90
   0  15  -9   15.50    9.70
   0  15  -9    8.20    5.50
   0 -15  -9   -0.20    4.10
   0 -15  -9   19.60   13.60
   0 -15   9    9.20   10.00
   0  15  10    2.80    4.80
   0  15 -10   14.20   11.90
   0  15  10    9.60   14.90
   0  15 -10   -2.20    5.40
   0  15 -10  -17.40    7.60
   0  15 -10    1.70    9.70
   0  15 -10    8.80    5.50
   0  15  10   -8.00    7.10
   0 -15  10    7.30   10.80
   0 -15 -10    0.00    5.00
   0  15 -11   26.20    7.40
   0  15  11   20.00    8.80
   0  15 -11   15.60   14.20
   0  15  11   26.50    5.90
   0  15 -11   14.90   12.90
   0  15 -11   12.10    5.90
   0  15 -11    8.20   10.10
   0  15  11   32.90   18.30
   0 -15 -11   19.10    9.00
   0  15 -12   58.29    9.10
   0  15  12   74.79    7.70
   0  15 -12   63.89   15.40
   0  15 -12   87.79   21.10
   0  15  12   65.19   22.20
   0  15 -12   64.69   19.60
   0  15 -12   84.29    9.60
   0 -15 -12   76.49    7.50
   0  15 -13   98.49   22.10
   0  15 -13   88.69   10.50
   0  15  13   82.59    7.30
   0  15 -13   75.39   15.90
   0  15  13   61.89   23.50
   0  15 -13   72.39    9.30
   0 -15 -13   92.59    8.00
   0  15  14  121.99   28.90
   0  15 -14  124.59   11.30
   0  15 -14  112.69   18.20
   0  15  14  147.09    8.80
   0  15 -14  100.69   25.40
   0  15 -14  125.89   10.60
   0  15  14  148.59   17.40
   0 -15 -14  139.79    8.90
   0  15  15    8.60    7.30
   0  15 -15    5.40    9.30
   0  15 -15    4.60   13.50
   0  15  15   -0.20   15.70
   0  15 -15    4.50    4.50
   0  15 -15    3.80    4.10
   0 -15 -15    1.20    3.50
   0  15 -16   92.99    9.50
   0  15 -16   97.59    9.20
   0  15 -16  105.09   19.30
   0  15 -16   74.89   23.60
   0  15  16  107.39    8.90
   0  15  16  110.29   15.10
   0  15  16   78.19   25.50
   0 -15 -16  101.39    6.60
   0  15 -17   68.39   16.80
   0  15  17   80.29   12.80
   0  15  17   77.19   26.20
   0  15 -17   76.79    8.20
   0  15 -17   68.99   23.50
   0  15 -17   79.69    8.40
   0  15  18  240.78   19.80
   0  15 -18  205.88   11.80
   0  15 -18  210.58   12.30
   0  15 -18  271.17   37.50
   0  15 -18  188.38   24.40
   0  15  18  168.78   36.40
   0  15 -19   19.50   13.00
   0  15  19   14.00    8.00
   0  15 -19  -15.10   11.50
   0  15  20   10.70    7.40
   0  15  20    7.60   16.60
   0  15 -20    4.00   17.10
   0  15 -20   -8.50   12.00
   0  15  21   18.80   19.20
   0  15 -21   44.00   17.00
   0  15 -21   22.10   19.50
   0  15 -22   38.40   23.60
   0  15 -22   46.20   15.60
   0  15  22   40.00   24.10
   0  15  23    0.70   15.30
   0  15 -23   -2.70   11.70
   0  15 -23    2.20   16.10
   0  15 -24   40.90   24.80
   0  15  24   35.50   20.60
   0  15 -24   22.00   14.70
   0  16   0  220.68   34.40
   0  16   0  237.18   17.40
   0  16   0  191.98   15.70
   0  16   0  215.78   17.30
   0  16   0  200.38   17.80
   0  16  -1    2.70    5.70
   0  16   1    1.70    6.20
   0  16  -1   -0.30    6.50
   0  16  -1   -1.40    4.90
   0  16   1    8.80   10.00
   0  16  -1   79.59   35.70
   0  16   1   -6.40    6.40
   0  16   1   -7.60   11.10
   0  16  -1    0.00    6.20
   0  16   1   15.00    7.00
   0  16   2   64.99   10.30
   0  16   2   71.99   20.30
   0  16  -2   71.89   10.70
   0  16  -2   53.59   36.10
   0  16  -2   93.89   13.30
   0  16  -2  114.69   14.90
   0  16   2   56.09   10.80
   0  16   2   78.29   11.30
   0  16  -2   80.99   13.70
   0  16   2   84.49   11.20
   0 -16   2  114.29   25.40
   0  16   3  145.19   15.30
   0  16  -3  155.08   17.10
   0  16   3  153.18   13.20
   0  16  -3  130.79   13.80
   0  16  -3  145.39   16.10
   0  16   3  151.18   12.80
   0  16   3  135.59   15.70
   0  16  -3  133.69   15.00
   0  16   3  145.39   25.50
   0 -16   3  184.68   23.20
   0  16  -4  201.68   18.10
   0  16   4  244.98   30.20
   0  16   4  258.37   16.10
   0  16   4  316.27   26.00
   0  16   4  207.28   19.00
   0  16   4  229.98   15.90
   0  16  -4  225.88   18.10
   0  16  -4  233.18   18.90
   0  16  -4  235.88   17.20
   0 -16   4  245.68   25.80
   0  16   5   44.00   10.30
   0  16  -5   72.99   11.10
   0  16   5   55.69    9.20
   0  16  -5   45.50   10.60
   0  16  -5   81.09   14.30
   0  16   5   76.79    9.90
   0  16  -5   88.99   12.50
   0  16   5   59.89   12.10
   0  16   5   49.40   17.80
   0 -16   5   62.89   16.90
   0 -16  -5   66.69   38.10
   0 -16  -5   54.59    9.00
   0  16  -6   13.80    9.20
   0  16   6   22.90    8.00
   0  16   6    5.20   12.30
   0  16  -6   18.20    6.90
   0  16  -6   18.10    9.70
   0  16  -6   23.90    7.40
   0  16   6   33.00    7.70
   0  16   6   33.00    7.40
   0  16   6   13.10    8.00
   0 -16   6   35.30   14.30
   0 -16  -6   32.80    7.80
   0 -16  -6   73.19   20.60
   0  16  -7  132.59   18.10
   0  16  -7  122.89   13.40
   0  16   7  128.59   26.50
   0  16   7  121.09   11.20
   0  16  -7  122.99   13.80
   0  16  -7  144.49   17.10
   0  16   7   89.89   13.00
   0  16   7  151.58   17.80
   0 -16  -7  121.39   10.90
   0 -16   7  161.38   21.70
   0  16   8   -7.30    5.70
   0  16  -8    3.80    5.10
   0  16   8   -7.40    5.90
   0  16  -8  -19.30   13.30
   0  16   8   -0.40   12.60
   0  16   8   14.40    6.00
   0  16  -8   -5.70    6.40
   0  16  -8    2.10    5.50
   0 -16  -8    8.20    5.10
   0 -16  -8   25.10   14.00
   0 -16   8    0.00    8.60
   0  16  -9  296.37   19.30
   0  16   9  297.67   16.50
   0  16  -9  299.47   34.10
   0  16   9  295.37   22.40
   0  16  -9  294.87   18.40
   0  16   9  302.37   35.30
   0  16  -9  281.07   23.20
   0  16   9  346.77   23.10
   0 -16   9  289.67   29.10
   0 -16  -9  289.57   16.20
   0  16  10   13.10    8.60
   0  16 -10    9.70    6.10
   0  16 -10    6.00   13.00
   0  16 -10    8.70   12.10
   0  16  10   12.90    5.80
   0  16 -10   -2.00    9.60
   0  16 -10   17.90    6.30
   0  16  10    8.40   13.60
   0 -16  10   17.00   13.40
   0 -16 -10   29.70    6.50
   0  16 -11  134.59   26.00
   0  16  11  177.08   17.60
   0  16 -11  171.38   21.50
   0  16 -11  162.28   14.00
   0  16 -11  162.08   13.40
   0  16  11  116.89   26.40
   0  16 -11  161.78   24.50
   0  16  11  169.48   11.40
   0 -16 -11  176.78   12.30
   0  16 -12    6.50   12.30
   0  16 -12   11.50    6.10
   0  16  12   10.90    8.00
   0  16  12    9.40   13.70
   0  16 -12   13.60    9.70
   0  16  12    6.20    4.50
   0  16 -12    0.40   11.20
   0  16 -12    9.50    5.50
   0  16 -13   80.99   21.40
   0  16 -13   88.09   16.20
   0  16 -13   78.99   19.30
   0  16  13   61.19   22.60
   0  16 -13   68.29    8.90
   0  16  13   84.19    7.70
   0  16 -13   87.59   10.70
   0 -16 -13   77.59    7.70
   0  16  14    1.70   11.40
   0  16 -14   13.90   10.80
   0  16  14   14.70    4.50
   0  16 -14    7.40    5.10
   0  16 -14   16.70   15.10
   0  16 -14    7.60    5.40
   0  16  14    8.10   16.80
   0 -16 -14   12.00    4.80
   0  16 -15  112.89   10.90
   0  16  15   95.89   27.20
   0  16  15  115.19   16.10
   0  16 -15  117.39   18.90
   0  16 -15  118.69   10.60
   0  16 -15  123.59   28.40
   0 -16 -15  120.89    7.90
   0  16 -16   -1.30   13.00
   0  16 -16   18.40    5.70
   0  16  16   28.20   19.00
   0  16 -16    5.50   11.00
   0  16  16   17.60    3.50
   0  16 -16   14.50    5.90
   0  16  16   16.70    9.00
   0  16 -17    1.20   13.90
   0  16  17   14.80   16.90
   0  16 -17    6.10   10.80
   0  16 -17   -2.20    4.20
   0  16  17   21.60   10.60
   0  16 -17    2.50    4.70
   0  16 -18   24.30    5.50
   0  16  18   30.50   20.20
   0  16 -18   22.20   19.40
   0  16 -18   28.50   14.50
   0  16 -18   26.90    6.10
   0  16  18   25.20    9.10
   0  16  19   43.40   10.50
   0  16  19   16.60   19.40
   0  16 -19   11.20   11.50
   0  16 -19    8.30   17.50
   0  16  20    6.60   18.40
   0  16 -20   15.10   17.20
   0  16  20   27.10    8.90
   0  16 -21   11.50   17.00
   0  16  21    8.40   22.00
   0  16 -21    7.50    9.70
   0  16 -22    3.10   12.80
   0  16 -22  -18.50   13.20
   0  16  22    4.60   18.20
   0  16 -23   16.60   20.60
   0  16  23   32.70   23.10
   0  16 -23   15.40   14.20
   0  16  24  -11.90   11.90
   0  16 -24   14.10   20.50
   0  16 -24   10.40   13.90
   0  17   0   25.40   15.30
   0  17   0    3.00    7.20
   0  17   0    3.30    6.80
   0  17   0   15.60    7.20
   0  17   0    5.10    6.20
   0 -17   0  -22.60   24.90
   0  17   1  132.89   25.60
   0  17  -1  116.49   15.40
   0  17   1  146.79   17.50
   0  17  -1  170.08   17.70
   0  17   1  139.39   15.50
   0  17   1  129.49   14.10
   0  17  -1  136.69   16.10
   0  17  -1   90.69   13.70
   0  17   1   98.79   12.90
   0  17  -1  195.78   29.30
   0  17   2   97.79   13.10
   0  17  -2  123.99   15.00
   0  17   2  122.19   16.10
   0  17  -2  108.99   15.00
   0  17   2  125.59   25.20
   0  17  -2  116.49   15.50
   0  17  -2  110.49   15.20
   0  17   2  137.69   20.70
   0  17   2   84.19   12.10
   0 -17   2  112.29   26.10
   0  17  -3  124.99   16.90
   0  17  -3   76.89   11.80
   0  17   3   86.49   12.80
   0  17   3  127.69   13.60
   0  17   3  114.79   13.00
   0  17   3   94.29   22.20
   0  17  -3   98.19   14.30
   0  17  -3   96.59   13.50
   0  17   3  118.69   15.30
   0 -17   3  102.99   20.80
   0  17   4  605.84   33.10
   0  17  -4  580.14   32.00
   0  17   4  632.84   34.30
   0  17   4  611.94   29.50
   0  17  -4  620.64   32.40
   0  17  -4  597.54   32.80
   0  17  -4  609.64   31.30
   0  17   4  627.94   47.50
   0  17   4  617.04   29.30
   0 -17   4  639.24   43.20
   0  17   5  164.98   13.10
   0  17   5  149.79   24.80
   0  17  -5  165.68   15.80
   0  17   5  187.08   18.30
   0  17  -5  177.18   17.40
   0  17  -5  167.18   15.00
   0  17  -5  170.88   17.00
   0  17   5  176.08   17.40
   0  17   5  166.58   13.70
   0 -17   5  159.68   23.20
   0  17  -6  570.94   30.20
   0  17   6  592.64   27.40
   0  17  -6  603.94   29.60
   0  17   6  538.15   31.30
   0  17   6  536.15   45.00
   0  17   6  596.74   32.90
   0  17   6  600.34   27.00
   0  17  -6  584.44   32.70
   0  17  -6  536.95   31.00
   0 -17   6  538.35   39.80
   0 -17  -6  518.95   49.00
   0 -17  -6  550.24   26.90
   0  17   7  182.68   23.70
   0  17   7  200.88   13.60
   0  17   7  181.18   13.70
   0  17  -7  169.98   15.10
   0  17   7  160.78   18.70
   0  17  -7  173.18   15.80
   0  17  -7  196.18   19.10
   0 -17  -7  194.18   13.90
   0 -17  -7  205.38   30.70
   0 -17   7  184.68   24.50
   0  17   8   62.59    8.50
   0  17  -8   47.30    9.80
   0  17  -8   43.80   12.90
   0  17   8   36.90   10.30
   0  17   8   45.30    8.20
   0  17   8   47.30   12.60
   0  17   8   42.80   18.10
   0 -17  -8   88.59   32.20
   0 -17  -8   57.49    8.80
   0 -17   8   32.40   13.90
   0  17  -9  126.69   13.50
   0  17   9  110.39   25.20
   0  17   9  131.79   11.30
   0  17   9  122.39   16.00
   0  17  -9  146.69   20.10
   0  17  -9  114.59   13.00
   0  17   9  158.28   18.40
   0 -17   9  119.49   22.00
   0 -17  -9  142.69   11.40
   0  17 -10   -4.80    5.40
   0  17 -10   -6.80    8.20
   0  17 -10   -5.10   11.40
   0  17  10    0.80    4.90
   0  17 -10   -2.80   10.80
   0  17 -10    3.00    5.30
   0  17  10    2.00   12.80
   0  17  10    2.10    7.80
   0 -17  10   -1.00    9.90
   0 -17 -10   -7.50    4.10
   0  17 -11    6.60   10.50
   0  17  11   -4.10   11.70
   0  17  11   -2.70    4.80
   0  17 -11   -1.30   11.80
   0  17  11    1.20    8.00
   0  17 -11    2.90    9.00
   0  17 -11   -3.90    5.30
   0  17 -11    8.10    6.00
   0 -17 -11    7.10    5.30
   0  17  12    4.20   13.50
   0  17 -12    7.30    6.00
   0  17  12   -5.80    6.70
   0  17  12   -0.90    4.60
   0  17 -12   11.70   11.50
   0  17 -12    3.90    4.90
   0  17 -12   27.80   11.00
   0 -17 -12   -0.60    5.20
   0  17  13   48.60   12.50
   0  17  13   62.29   24.40
   0  17  13   43.40    6.60
   0  17 -13   62.49    9.20
   0  17 -13   55.79    9.40
   0  17 -13   34.10   18.10
   0  17 -13   70.49   15.70
   0  17 -13   46.80   19.10
   0 -17 -13   50.39    7.10
   0  17 -14  167.08   22.60
   0  17 -14  149.59   13.00
   0  17  14  143.49   31.10
   0  17  14  155.98    9.40
   0  17 -14  118.79   11.50
   0  17 -14  148.89   30.20
   0 -17 -14  132.79    9.10
   0  17 -15   22.20    7.10
   0  17 -15   21.20    6.40
   0  17  15   11.60   18.30
   0  17 -15    3.20   10.40
   0  17 -15   23.50   17.00
   0  17  15   16.80    7.90
   0  17 -16    6.20    5.20
   0  17 -16    6.80   16.10
   0  17  16   -4.70   14.10
   0  17 -16    9.70   11.30
   0  17 -16    3.00    4.70
   0  17  16    6.00    8.20
   0  17 -17   83.79    9.50
   0  17 -17   72.69   25.00
   0  17  17  105.29   15.30
   0  17 -17   74.69    9.30
   0  17 -17   73.29   17.70
   0  17  17   78.69   25.80
   0  17  18   -6.10    6.90
   0  17 -18   -4.90   16.20
   0  17 -18    1.80   12.10
   0  17 -18    7.30    5.00
   0  17 -18    4.50    4.90
   0  17  19   26.70   22.60
   0  17 -19   46.60    6.60
   0  17 -19   56.69   18.90
   0  17 -19   32.60   21.20
   0  17 -19   37.90    6.40
   0  17 -20   20.00   13.20
   0  17  20   32.00   22.70
   0  17 -20   25.20   18.70
   0  17 -21   27.20   20.40
   0  17  21   19.90   20.30
   0  17 -21   26.60   15.10
   0  17 -22    0.10   10.10
   0  17  22    4.20   18.60
   0  17 -23   53.99   27.30
   0  17  23   60.09   26.80
   0  17 -23   59.69   18.30
   0  17 -24    1.40   19.40
   0  17 -24    0.80   13.20
   0  17  24  -11.90   16.90
   0  18   0   15.50   14.30
   0  18   0   11.60    8.80
   0  18   0   22.00    8.80
   0  18   0   14.20    8.10
   0 -18   0  -10.60   28.00
   0  18   1  161.58   15.70
   0  18   1  200.48   18.70
   0  18   1  167.28   15.10
   0  18  -1  151.98   17.00
   0  18  -1  206.38   21.20
   0  18   1  129.79   15.30
   0  18  -1  180.18   16.90
   0  18  -1  234.38   29.90
   0  18   1  179.98   27.70
   0  18   2  139.89   15.90
   0  18   2  139.59   15.60
   0  18  -2  152.78   15.30
   0  18  -2   73.39   29.80
   0  18  -2  184.88   19.70
   0  18  -2  161.18   17.70
   0  18  -2  140.49   16.30
   0  18   2  141.29   16.90
   0  18   2  144.39   13.80
   0  18   2  158.48   28.50
   0 -18   2  132.59   27.90
   0  18  -3  186.08   17.30
   0  18  -3  232.28   18.90
   0  18   3  168.28   18.30
   0  18   3  244.88   19.50
   0  18  -3  188.58   16.80
   0  18  -3  183.88   16.60
   0  18   3  185.88   31.80
   0  18   3  195.98   15.60
   0  18   3  176.58   15.30
   0 -18   3  177.48   25.50
   0  18  -4  231.68   17.80
   0  18   4  178.68   18.20
   0  18   4  210.78   15.50
   0  18  -4  205.88   17.70
   0  18  -4  184.58   17.90
   0  18   4  199.08   19.40
   0  18  -4  232.48   20.00
   0  18   4  188.18   29.20
   0  18   4  207.18   16.10
   0 -18   4  238.98   27.50
   0  18   5   70.49   21.40
   0  18   5   90.69   11.60
   0  18  -5   90.99   12.70
   0  18   5  118.59   12.90
   0  18  -5  105.39   15.00
   0  18   5   58.59   11.30
   0  18  -5  101.69   15.30
   0  18   5  127.29   18.00
   0  18  -5   90.19   15.30
   0 -18   5  110.29   21.40
   0  18   6   70.89   10.70
   0  18   6   55.49   10.80
   0  18  -6   62.19   12.00
   0  18  -6   54.19   12.30
   0  18   6   67.99   10.10
   0  18   6   37.10    9.90
   0  18  -6   80.99   12.30
   0  18   6   54.79   23.20
   0 -18   6   64.49   17.40
   0  18   7  129.69   18.50
   0  18   7   80.89   12.70
   0  18  -7   86.09   12.00
   0  18   7   96.79   11.40
   0  18  -7  100.99   13.90
   0  18   7   61.19   19.80
   0  18  -7   76.19   15.30
   0  18   7   98.19   11.30
   0 -18  -7  155.88   35.40
   0 -18   7  104.59   21.00
   0  18   8   87.59   15.20
   0  18   8   93.19   11.10
   0  18   8   67.99   13.90
   0  18  -8   88.19   13.10
   0  18  -8   89.49   12.30
   0  18   8  101.49   10.70
   0  18  -8   86.69   15.60
   0  18   8   66.09   20.60
   0 -18   8   89.29   20.00
   0  18   9    2.50    6.90
   0  18   9    4.90    5.50
   0  18   9   14.20    6.70
   0  18  -9    1.20    5.30
   0  18  -9    1.50    6.00
   0  18   9    2.00   11.80
   0  18  -9   -3.00    7.70
   0 -18  -9    4.00    5.20
   0 -18   9    7.50   12.80
   0  18 -10   67.79   10.80
   0  18 -10   71.69   15.60
   0  18  10   79.59    8.90
   0  18  10   60.39    8.90
   0  18 -10   65.89   11.30
   0  18  10   66.39   23.90
   0  18 -10   36.20   23.80
   0  18  10   38.90   16.10
   0 -18 -10   84.09    9.70
   0 -18  10   60.19   18.10
   0  18 -11   32.30   13.10
   0  18  11   43.90    7.30
   0  18 -11   34.50    8.30
   0  18  11   36.00    7.40
   0  18 -11   45.80   17.10
   0  18 -11   22.40   17.00
   0  18  11   29.80   11.30
   0  18 -11   36.50    9.20
   0  18  11   25.90   19.00
   0 -18 -11   40.80    7.20
   0 -18  11   27.20   14.00
   0  18 -12   98.19   25.20
   0  18 -12  105.09   21.90
   0  18  12   95.99   26.90
   0  18 -12  105.29   12.10
   0  18  12   97.49    9.10
   0  18 -12   76.19   15.70
   0  18  12  103.09    9.70
   0  18  12  103.49   15.80
   0  18 -12  106.39   13.30
   0 -18 -12   88.09    9.10
   0  18 -13    8.80    5.30
   0  18 -13   20.70   11.10
   0  18  13    0.70    7.60
   0  18 -13   26.50   16.00
   0  18  13   12.10    4.90
   0  18  13    0.60   16.40
   0  18 -13    7.50    6.40
   0  18 -14   15.90    6.40
   0  18  14   12.40    4.50
   0  18 -14    7.90   12.10
   0  18 -14    0.60   12.20
   0  18  14   13.30    4.70
   0  18  14    6.90   15.80
   0  18 -14   10.40    6.60
   0  18 -15   -0.80    5.30
   0  18  15    7.20    3.60
   0  18 -15    0.40    9.30
   0  18 -15   -0.10    5.80
   0  18  15   -2.60   13.40
   0  18 -15    3.20   14.20
   0  18  16   52.79   24.00
   0  18 -16   35.60   15.40
   0  18 -16   70.79    9.70
   0  18 -16   88.09   10.00
   0  18 -16   39.10   21.60
   0  18  16   70.59   13.40
   0  18 -17   10.10    5.70
   0  18 -17   16.00   15.50
   0  18  17   17.20    9.30
   0  18 -17    0.20    5.50
   0  18  17   11.90   17.80
   0  18 -17   19.50   13.10
   0  18 -18   -0.50    5.20
   0  18 -18   -2.60    4.90
   0  18 -18  -10.40   12.30
   0  18 -18   -2.40   10.20
   0  18  18   14.30   20.90
   0  18 -19   29.20    6.50
   0  18  19   32.90   23.00
   0  18 -19   37.10   15.90
   0  18 -19   19.60   18.40
   0  18 -19   50.99    7.40
   0  18 -20   -3.10    3.80
   0  18 -20   18.70   15.20
   0  18 -20    7.30   17.00
   0  18  20  -19.30   14.50
   0  18 -21   -7.70   15.80
   0  18  21   -4.90   16.10
   0  18 -21   -5.70    9.70
   0  18 -22    7.40   31.10
   0  18  22   20.30   22.20
   0  18 -22   -6.70   12.10
   0  18 -23   -1.50   17.30
   0  18  23   -2.20   16.90
   0  18 -23  -16.70   10.00
   0  19   0   17.40   14.50
   0  19   0    8.60    6.70
   0  19   0    8.60    9.20
   0  19   0   12.20   10.00
   0  19   0   11.20    8.90
   0 -19   0   16.40   33.90
   0  19   1   86.39   13.00
   0  19  -1   71.69   12.30
   0  19  -1  141.99   27.80
   0  19  -1   80.19   14.20
   0  19   1   85.99   13.30
   0  19   1   78.49   13.10
   0  19   1   97.19   15.30
   0  19  -1   65.69   13.30
   0  19   1   80.89   21.70
   0  19  -1  101.99   14.50
   0 -19   1   37.50   32.90
   0  19   2   66.89   21.00
   0  19  -2   82.99   14.40
   0  19  -2   65.69   11.90
   0  19  -2   49.10   10.20
   0  19  -2   68.69   31.60
   0  19   2   83.49   15.10
   0  19   2   75.29   11.80
   0  19  -2   74.29   13.00
   0  19   2   83.49   12.70
   0  19   2   77.19   14.90
   0 -19  -2  -39.20   35.90
   0 -19   2   53.19   22.10
   0  19   3  219.98   30.80
   0  19   3  263.37   18.00
   0  19   3  275.37   18.90
   0  19  -3  272.27   20.20
   0  19  -3  260.17   19.90
   0  19   3  256.57   21.00
   0  19  -3  258.17   21.20
   0  19   3  261.57   22.30
   0 -19   3  274.57   30.30
   0  19  -4  145.19   17.90
   0  19  -4  133.29   18.10
   0  19   4  173.68   30.90
   0  19   4  134.99   17.50
   0  19  -4  145.79   18.60
   0  19  -4  168.48   18.00
   0  19   4  150.88   14.70
   0  19   4  188.88   20.60
   0  19   4  126.69   13.10
   0 -19  -4   38.90   57.29
   0 -19   4  147.59   23.20
   0  19  -5 1035.00   46.80
   0  19   5 1076.09   44.70
   0  19   5  952.90   74.39
   0  19   5  986.40   48.70
   0  19  -5 1076.39   48.30
   0  19   5 1017.90   44.40
   0  19   5 1054.09   50.39
   0  19  -5 1034.60   49.50
   0 -19   5 1053.09   60.99
   0  19   6   85.89   11.50
   0  19  -6   95.09   16.60
   0  19  -6    6.90   14.90
   0  19   6   38.90   10.70
   0  19   6   51.09   19.90
   0  19  -6   60.79   11.10
   0  19   6   59.19   10.40
   0  19   6   53.69   13.40
   0  19  -6   51.99   10.30
   0 -19   6   45.70   16.90
   0  19  -7    2.50    9.10
   0  19   7   -8.40   11.70
   0  19   7   11.40    6.10
   0  19  -7    8.50    7.30
   0  19   7   -4.60    6.40
   0  19  -7  -11.50   14.20
   0  19  -7    3.90    6.40
   0  19   7   -0.10    6.20
   0  19   7  -10.60    6.60
   0 -19   7    3.50   11.00
   0  19   8   12.00    6.50
   0  19   8    9.30   13.60
   0  19   8   10.70    5.70
   0  19  -8    9.50    7.20
   0  19   8   22.10    8.50
   0  19  -8    4.60   18.40
   0  19  -8    2.20    6.50
   0  19  -8   -2.40    9.20
   0  19   8   14.40    9.90
   0 -19   8    3.30   12.00
   0  19   9    7.90   13.60
   0  19  -9    5.40    7.20
   0  19  -9   15.10   23.60
   0  19  -9    1.70    6.40
   0  19  -9   -5.80    8.90
   0  19   9   22.20    9.60
   0  19   9   -1.20    5.60
   0  19   9    7.50    6.70
   0 -19   9    8.10   12.10
   0  19  10   43.20   20.80
   0  19  10   49.90   11.80
   0  19 -10   33.00   12.30
   0  19  10   60.49    8.80
   0  19  10   35.30    7.40
   0  19 -10   37.60    9.40
   0  19 -10   38.30    9.30
   0 -19  10   40.70   13.80
   0  19  11   37.20   18.60
   0  19 -11   69.79   19.50
   0  19  11   71.99    9.10
   0  19  11   61.29    8.70
   0  19 -11   46.20   10.50
   0  19 -11   69.59   11.00
   0  19  11   66.19   14.60
   0  19 -11   73.19   16.50
   0 -19  11   53.69   16.90
   0  19  12  162.68   11.70
   0  19  12  162.18   20.00
   0  19  12  188.58   12.50
   0  19 -12  193.28   43.60
   0  19 -12  166.58   15.40
   0  19 -12  149.09   14.10
   0  19 -12  205.68   26.30
   0  19  12  135.29   30.70
   0  19 -12  186.48   35.30
   0  19 -13   23.50   12.10
   0  19  13    8.70    4.90
   0  19 -13    5.80    6.10
   0  19  13    2.60   15.10
   0  19 -13   -7.90   13.70
   0  19 -13    1.00    6.60
   0  19  13    9.20    8.80
   0  19  13    9.30    5.00
   0  19 -14   20.00   13.50
   0  19 -14    5.50    6.70
   0  19 -14    6.20    5.70
   0  19  14    4.40    7.80
   0  19  14   10.50   16.50
   0  19  14    5.30    4.10
   0  19 -14   -1.70   12.70
   0  19 -15   75.69   17.10
   0  19  15   79.09    6.20
   0  19 -15   57.59   22.80
   0  19  15   47.80   23.10
   0  19 -15   60.39   10.00
   0  19 -15   71.39    9.90
   0  19 -16  132.99   22.00
   0  19  16  135.49   18.90
   0  19 -16  115.69   28.00
   0  19 -16  101.49   12.50
   0  19 -16  150.28   12.80
   0  19  16  112.69   31.30
   0  19 -17  212.68   27.20
   0  19 -17  198.28   15.40
   0  19 -17  259.27   37.70
   0  19 -17  239.78   15.50
   0  19 -18   36.80   15.80
   0  19 -18   76.19    9.30
   0  19 -18   46.70   22.40
   0  19  18   56.89   27.60
   0  19 -18   60.89    9.20
   0  19 -19   38.70    6.90
   0  19 -19   53.69   23.40
   0  19  19   44.10   24.30
   0  19 -19   23.70   13.30
   0  19 -19   38.10    7.50
   0  19 -20   13.10   18.40
   0  19  20    8.70   19.30
   0  19 -20    5.10    4.60
   0  19 -20    6.00    4.90
   0  19 -20  -15.10   10.60
   0  19  21   -7.20   17.70
   0  19 -21   -8.50   12.70
   0  19 -21    2.90   17.30
   0  19 -22  -18.60   16.80
   0  19 -22   16.00   12.30
   0  19  22  -10.10   19.50
   0  19  23   -7.90   16.80
   0  19 -23   -9.40   16.30
   0  19 -23    6.20   14.20
   0  20   0 2239.08   86.29
   0  20   0 2107.99   88.39
   0  20   0 2384.76   87.49
   0  20   0 2185.68   87.99
   0  20   0 1984.10  102.79
   0  20   1  213.58   32.60
   0  20  -1  194.28   31.50
   0  20   1  231.48   18.70
   0  20  -1  242.38   18.70
   0  20  -1  248.38   20.50
   0  20   1  217.48   20.30
   0  20   1  270.47   22.10
   0  20  -1  293.67   22.20
   0  20   1  211.38   17.80
   0  20  -1  205.88   19.60
   0 -20   1  222.78   55.39
   0  20  -2   50.19   29.50
   0  20  -2    1.90    8.20
   0  20   2   11.10    7.90
   0  20   2   10.00    7.60
   0  20   2    3.70   14.60
   0  20  -2    9.10    8.30
   0  20  -2    9.30    8.50
   0  20   2    0.10    7.50
   0  20   2   11.30    7.60
   0 -20   2   27.20   19.10
   0  20  -3  155.58   20.60
   0  20  -3  152.68   19.10
   0  20   3  120.39   27.20
   0  20   3  147.39   20.10
   0  20   3  147.49   17.90
   0  20   3  147.09   16.10
   0  20  -3  155.18   24.30
   0  20   3  155.68   16.50
   0  20  -3  161.98   17.40
   0 -20   3  157.58   26.80
   0  20  -4  351.56   25.50
   0  20  -4  388.56   26.20
   0  20   4  372.06   22.80
   0  20  -4  366.96   24.50
   0  20   4  357.36   22.40
   0  20   4  368.26   27.00
   0  20   4  363.26   26.30
   0 -20   4  380.66   35.00
   0  20   5  275.47   19.10
   0  20   5  258.07   22.80
   0  20   5  307.27   23.60
   0  20   5  278.77   18.70
   0  20  -5  253.67   20.00
   0  20  -5  293.47   22.40
   0  20   5  251.97   34.50
   0  20  -5  246.48   21.60
   0 -20   5  291.97   31.30
   0  20   6  137.29   14.60
   0  20   6   96.09   16.40
   0  20  -6  146.09   16.40
   0  20   6  131.09   17.80
   0  20   6  102.99   24.70
   0  20  -6  151.28   17.90
   0  20   6  117.19   13.20
   0  20  -6  119.89   17.60
   0  20   7    2.80    5.60
   0  20   7   -1.20    8.30
   0  20   7    2.80   13.50
   0  20  -7   -1.90    8.20
   0  20   7    6.10    7.60
   0  20   7   -0.60    6.30
   0  20  -7   -7.40   21.90
   0  20  -7   -9.80    6.50
   0  20  -7   -5.10    5.80
   0 -20   7    0.90    9.50
   0  20   8   37.50    8.70
   0  20   8   50.99    8.60
   0  20  -8   39.70    9.90
   0  20   8   40.10   12.50
   0  20  -8   30.00   13.00
   0  20   8   40.50   10.70
   0  20   8   33.70   16.90
   0  20  -8   33.90   21.60
   0  20  -8   29.80    9.30
   0 -20   8   43.30   16.40
   0  20   9   55.09    9.20
   0  20  -9   66.59   11.90
   0  20   9   74.09   15.00
   0  20  -9   61.79   11.50
   0  20   9   37.60    8.50
   0  20   9   24.20   17.90
   0  20  -9   74.59   16.00
   0 -20   9   39.50   15.70
   0  20  10    4.40    8.30
   0  20 -10    9.60   49.50
   0  20  10  -14.30   10.30
   0  20 -10   15.40   11.90
   0  20 -10    7.60    6.50
   0  20 -10   -5.30    6.50
   0  20  10    8.50    5.80
   0  20  10   12.20    5.70
   0 -20  10    1.40   10.60
   0  20  11    2.50    5.00
   0  20 -11    0.70    7.20
   0  20  11    8.70   14.00
   0  20  11    6.80    8.40
   0  20 -11   -9.50    9.10
   0  20 -11    4.30   13.10
   0  20  11   -2.50    5.80
   0  20 -11   -7.30    5.90
   0  20 -11  -30.20   21.10
   0 -20  11    0.40   10.40
   0  20 -12   49.50   10.10
   0  20  12   37.50   11.70
   0  20 -12   31.20    9.30
   0  20  12   31.90   19.10
   0  20 -12   51.29   15.10
   0  20  12   44.40    8.20
   0  20  12   46.00    7.50
   0  20 -13  169.88   37.90
   0  20 -13  225.68   17.70
   0  20  13  234.58   13.60
   0  20  13  201.98   39.20
   0  20  13  240.38   13.30
   0  20 -13  199.18   25.50
   0  20  13  222.68   21.90
   0  20 -13  221.08   17.00
   0  20 -14   -1.50   10.20
   0  20  14    4.90    4.40
   0  20  14   -6.60   12.80
   0  20 -14  -19.00   14.40
   0  20 -14   13.50    6.00
   0  20 -14   -3.60    5.80
   0  20  14   -5.60    7.40
   0  20 -15   82.19   11.10
   0  20 -15   75.49   17.80
   0  20  15   81.89   27.10
   0  20  15   72.09    6.60
   0  20 -15   87.79   26.80
   0  20 -15   86.09   11.70
   0  20 -16   26.50    7.60
   0  20 -16   15.50    6.90
   0  20 -16   32.00   20.00
   0  20 -16   27.00   14.00
   0  20  16   13.60   20.50
   0  20 -17   -5.00   11.50
   0  20 -17    6.40    5.60
   0  20 -17   13.20   17.70
   0  20  17   -1.70   19.00
   0  20 -17    7.30    6.50
   0  20 -18    0.30   10.60
   0  20 -18   -0.90    5.30
   0  20 -18   15.60   18.70
   0  20 -18    4.40    5.30
   0  20  18   10.20   20.50
   0  20 -19   41.70   15.40
   0  20 -19   35.50    7.50
   0  20 -19   33.20    7.30
   0  20 -19   35.10   20.50
   0  20  19   37.70   22.40
   0  20  20   15.70   18.80
   0  20 -20    5.10    5.70
   0  20 -20   11.80    5.70
   0  20 -20    4.50   10.50
   0  20 -20  -10.70   13.70
   0  20 -21  -13.00   15.40
   0  20  21   24.50   23.00
   0  20 -21   15.50    5.00
   0  20 -21    7.00    4.50
   0  20 -21   17.80   14.00
   0  20  22   19.10   21.20
   0  20 -22    4.70   18.00
   0  20 -22    0.50   13.50
   0  20 -23   11.30   13.60
   0  21   0   20.90    8.70
   0  21   0    6.70    8.80
   0  21   0   27.30    9.70
   0  21   0   44.60   17.20
   0  21   0   17.90    8.60
   0 -21   0   38.10   35.90
   0  21   1  245.68   22.20
   0  21   1  231.18   20.80
   0  21  -1  232.58   19.50
   0  21   1  235.48   19.60
   0  21  -1  251.07   21.30
   0  21  -1  207.88   20.90
   0  21  -1  193.28   27.40
   0  21  -1  284.17   32.60
   0  21   1  233.18   32.20
   0  21   1  231.88   18.80
   0  21   2   33.30   10.50
   0  21   2   26.90   17.20
   0  21   2   36.50   10.70
   0  21   2   30.90    9.20
   0  21  -2   35.40   11.50
   0  21  -2   32.50   10.60
   0  21  -2   80.09   25.20
   0  21   2   39.60   11.90
   0 -21   2   34.70   20.10
   0 -21  -2  -14.00   30.00
   0  21  -3  175.28   19.10
   0  21  -3  167.48   20.60
   0  21   3  143.39   18.30
   0  21   3  135.69   48.00
   0  21   3  186.78   19.10
   0  21  -3  151.68   19.60
   0  21   3  180.78   22.10
   0 -21   3  158.68   27.40
   0  21  -4  257.67   21.80
   0  21   4  231.48   21.60
   0  21   4  262.67   19.20
   0  21   4  242.88   23.20
   0  21   4  285.67   37.00
   0  21  -4  269.17   21.10
   0  21  -4  231.68   21.30
   0  21   4  272.57   19.40
   0 -21   4  257.67   30.50
   0  21   5  504.95   33.20
   0  21  -5  545.35   32.10
   0  21  -5  559.74   30.90
   0  21   5  454.05   44.60
   0  21   5  516.15   32.80
   0  21  -5  506.25   33.30
   0  21   5  610.44   29.70
   0  21   5  568.14   28.80
   0 -21   5  559.14   43.80
   0  21   6   98.09   14.80
   0  21  -6  148.49   20.00
   0  21  -6  154.08   17.60
   0  21   6  110.29   25.70
   0  21   6  127.79   14.70
   0  21  -6  137.29   17.30
   0  21   6  159.58   20.50
   0  21   6  140.19   14.20
   0 -21   6  154.08   24.40
   0  21   7   26.00   16.60
   0  21  -7   41.00   10.70
   0  21  -7   29.30   13.80
   0  21   7   54.69   10.00
   0  21  -7   25.90   10.00
   0  21   7   36.30    9.20
   0  21  -7  -19.10   15.90
   0  21   7   29.00   10.10
   0  21   7   24.70   10.40
   0 -21   7   49.60   16.30
   0  21  -8   10.00    9.60
   0  21   8   11.30    6.70
   0  21  -8   21.80    9.90
   0  21   8   -0.80   13.50
   0  21   8    0.40    6.40
   0  21  -8    5.80    7.10
   0  21   8   11.60    9.90
   0 -21   8   -0.80   10.70
   0  21  -9   11.50   38.50
   0  21  -9   18.20    9.50
   0  21   9   16.50    9.90
   0  21  -9   17.60    8.60
   0  21  -9   17.00   12.30
   0  21   9   22.70    7.10
   0  21   9   23.50    7.80
   0  21   9   26.20   18.60
   0 -21   9   22.10   14.00
   0  21 -10  151.88   17.10
   0  21  10  124.79   12.30
   0  21  10  148.39   12.50
   0  21  10  123.19   30.20
   0  21 -10  148.39   16.80
   0  21  10  189.08   22.80
   0  21 -10  118.39   18.80
   0 -21  10  124.49   23.90
   0  21 -11   13.30    7.90
   0  21 -11   34.10   13.20
   0  21 -11   -6.20   23.30
   0  21  11   27.50   18.60
   0  21  11   28.00   10.70
   0  21  11   31.50    7.70
   0  21  11   33.80    7.40
   0  21 -11   18.60    7.60
   0  21  12   47.70   21.90
   0  21 -12   82.19   12.80
   0  21 -12   65.29   11.40
   0  21 -12   63.99   16.60
   0  21  12  102.39   10.70
   0  21  12   59.59   13.20
   0  21 -13   10.90   11.50
   0  21 -13    1.30    6.60
   0  21  13   -8.40   15.30
   0  21 -13    9.30    6.00
   0  21  13   -1.50    4.90
   0  21  13    1.40    4.60
   0  21  13   -2.30    7.90
   0  21 -13  -41.30   18.90
   0  21  14   28.60    8.50
   0  21  14   19.60    9.80
   0  21 -14   31.00    8.90
   0  21 -14   42.60   15.40
   0  21 -14   29.90    8.40
   0  21  14   38.80    6.20
   0  21 -14   -7.80   19.90
   0  21  14   13.70   18.10
   0  21  15  170.38   21.70
   0  21 -15  159.88   15.40
   0  21 -15  131.39   21.50
   0  21  15  162.68    9.40
   0  21  15  181.18   37.80
   0  21 -15  166.48   14.40
   0  21 -15  147.79   35.40
   0  21 -16   39.20   23.30
   0  21 -16   57.89   10.50
   0  21 -16   48.50    9.50
   0  21  17   40.00   24.70
   0  21 -17   58.39   16.90
   0  21 -17   43.40    8.70
   0  21 -17   16.70   19.30
   0  21 -17   25.50    8.60
   0  21 -18   29.50   14.60
   0  21 -18   35.80    8.20
   0  21 -18   37.80   20.70
   0  21  18   18.10   21.90
   0  21 -18   43.20    8.80
   0  21 -19    5.20    6.00
   0  21  19   15.30   20.50
   0  21 -19   -4.60   11.70
   0  21 -19    5.50   16.30
   0  21 -19   -3.80    5.30
   0  21 -20   24.00   21.20
   0  21  20   -2.50   17.20
   0  21 -20   13.00    6.10
   0  21 -20   30.50   14.90
   0  21 -20   18.20    6.40
   0  21  21  -16.10   17.00
   0  21 -21    2.20    4.50
   0  21 -21   -0.40    4.30
   0  21 -21   -0.40    9.90
   0  21 -22    4.70   19.40
   0  21  22   -1.90   19.80
   0  21 -22   -5.90   13.00
   0  22   0  562.34   33.10
   0  22   0  525.05   46.60
   0  22   0  562.94   32.50
   0  22   0  606.54   35.10
   0  22   0  561.54   31.10
   0  22   1  185.48   20.90
   0  22  -1  149.88   18.20
   0  22   1  150.28   20.50
   0  22   1  139.89   16.40
   0  22   1  202.68   52.59
   0  22  -1  159.68   31.00
   0  22  -1  177.98   20.30
   0 -22   1  202.08   45.10
   0 -22  -1  147.39   48.70
   0  22   2   -2.80   13.80
   0  22  -2   54.49   21.80
   0  22   2    2.20    6.80
   0  22  -2    2.60    6.60
   0  22  -2    3.10    9.30
   0  22   2  -13.00    7.60
   0  22   2    7.70    8.70
   0  22  -2    3.30    7.50
   0  22   2    2.70    7.30
   0 -22  -2  -77.59   43.30
   0 -22   2    7.80   19.00
   0  22   3   30.60   11.00
   0  22  -3  128.99   40.60
   0  22  -3   47.30   13.00
   0  22   3   19.70   18.00
   0  22  -3   54.09   13.10
   0  22  -3   49.20   13.80
   0  22   3   36.60   10.60
   0  22   3   43.40   10.90
   0  22   3   38.70   12.90
   0 -22   3   32.80   16.60
   0 -22  -3  -64.89   80.59
   0  22  -4   47.40   39.30
   0  22   4  114.29   15.40
   0  22   4  141.29   19.90
   0  22   4  141.79   16.30
   0  22  -4  153.08   20.20
   0  22  -4  144.69   20.00
   0  22   4   89.79   15.90
   0  22  -4  136.19   18.50
   0  22   4  118.19   26.70
   0 -22   4  121.39   24.00
   0  22   5    0.90    7.70
   0  22  -5   25.20   11.30
   0  22   5   -0.50   13.80
   0  22  -5    5.10    9.10
   0  22  -5  -33.40   23.40
   0  22   5    7.10    7.70
   0  22   5   15.40    7.50
   0  22  -5    2.10    7.90
   0 -22   5    7.70   12.40
   0  22   6   13.80    8.10
   0  22   6   11.80   10.10
   0  22  -6   15.70    7.90
   0  22   6   -3.60    8.20
   0  22  -6    3.50    7.90
   0  22   6   11.20   16.70
   0  22   6   16.60    8.20
   0  22  -6   17.10   11.80
   0 -22   6   11.10   11.50
   0  22  -7    7.20    6.90
   0  22  -7  -40.90   31.80
   0  22  -7   22.70    9.90
   0  22   7    9.50    6.70
   0  22   7   -1.40    8.40
   0  22  -7    6.80   10.80
   0  22   7    7.00    7.00
   0  22   7    8.20    9.50
   0  22   7   12.10   14.90
   0 -22   7   17.10   13.10
   0  22  -8   -0.40    7.70
   0  22  -8    4.60    6.90
   0  22  -8   -2.50    8.90
   0  22   8   -5.10    6.20
   0  22   8   -7.00   13.60
   0  22   8   -2.40    7.00
   0  22   8    3.20    6.70
   0 -22   8    6.90   11.20
   0  22   9   -3.90   11.40
   0  22   9   21.60    7.00
   0  22   9   -5.30    7.60
   0  22  -9  -14.60   15.10
   0  22  -9    3.50    7.70
   0  22  -9   -0.50    9.30
   0  22   9    0.50    6.80
   0 -22   9   -3.90   11.40
   0  22 -10   88.59   13.70
   0  22 -10   81.79   14.00
   0  22  10   94.29   11.90
   0  22 -10   34.30   22.60
   0  22 -10   74.99   16.50
   0  22  10   90.39   10.60
   0  22  10   63.79   23.00
   0  22  10  129.29   19.70
   0  22 -11  108.69   18.10
   0  22  11  122.79   29.60
   0  22  11  172.48   20.90
   0  22  11  148.09   12.80
   0  22 -11  132.09   16.50
   0  22  11  152.68   12.50
   0  22 -11  146.09   15.20
   0  22  12   27.10   20.60
   0  22 -12   49.20   10.80
   0  22  12   37.80   11.70
   0  22  12   39.80    8.10
   0  22  12   29.60    6.90
   0  22 -12   33.40   14.10
   0  22 -12  -34.50   23.10
   0  22 -12   48.20   10.20
   0  22  13   38.30   20.30
   0  22  13   70.49    8.60
   0  22 -13   67.69   12.00
   0  22  13   80.09    9.20
   0  22 -13   68.79   18.10
   0  22 -13   86.39   12.90
   0  22  14    3.60    4.70
   0  22  14    9.40    8.70
   0  22 -14    4.90    6.80
   0  22  14    6.50    4.70
   0  22 -14   -0.60    6.80
   0  22  14    7.70   17.80
   0  22 -14  -10.50   10.80
   0  22 -15   12.90    7.40
   0  22 -15    2.90    6.70
   0  22 -15  -34.90   18.90
   0  22  15    4.80    4.50
   0  22  15    8.10   19.00
   0  22  16   59.89   26.00
   0  22 -16   40.50   15.50
   0  22 -16   50.99   10.00
   0  22 -16   45.80   10.80
   0  22 -16   38.40   28.90
   0  22 -17    7.60    6.80
   0  22  17   27.90   20.80
   0  22 -17   -1.80   12.80
   0  22 -17   -3.20   21.20
   0  22 -17   11.20    7.10
   0  22  18    9.40   19.10
   0  22 -18   35.00    8.10
   0  22 -18    2.70   20.00
   0  22 -18   23.00    7.00
   0  22 -18   25.90   14.30
   0  22 -19   -0.40    5.80
   0  22 -19    7.50   12.20
   0  22  19   -2.30   19.90
   0  22 -19   -0.40    5.70
   0  22 -19   -6.40   18.70
   0  22 -20   23.00    6.70
   0  22 -20   23.70    7.00
   0  22 -20    2.70   20.30
   0  22  20   35.30   22.80
   0  22 -20   20.50   15.50
   0  22 -21    0.80    4.30
   0  22  21    7.40   18.50
   0  22 -21    1.30   17.30
   0  22 -21    3.20    5.50
   0  22 -21  -10.90   13.60
   0  22  22   16.30   18.90
   0  22 -22   29.60   21.50
   0  22 -22   32.20    5.90
   0  22 -22    8.20   15.10
   0  23   0   -3.10    8.50
   0  23   0   12.10    8.60
   0  23   0   19.40   14.00
   0  23   0    0.80    8.10
   0 -23   0  103.29   46.20
   0  23   1   11.00    9.30
   0  23  -1   -5.50    8.40
   0  23  -1   -5.50    7.40
   0  23   1    6.10    8.50
   0  23   1   20.70   17.50
   0  23  -1  -11.60    8.10
   0  23   1  -16.20    5.90
   0 -23  -1  152.38   60.29
   0 -23   1   36.50   31.20
   0  23   2  102.29   16.90
   0  23  -2  109.89   17.00
   0  23   2   71.19   14.40
   0  23   2  100.39   25.00
   0  23  -2   82.29   15.90
   0  23  -2  122.19   17.70
   0  23   2  106.69   14.80
   0  23   2   81.19   16.50
   0  23  -2  141.99   34.70
   0 -23   2   76.79   23.50
   0  23   3   16.40    9.40
   0  23   3    5.10    7.60
   0  23   3   -5.80    7.30
   0  23   3    4.50    8.20
   0  23  -3   81.99   29.90
   0  23   3    5.60   13.70
   0  23  -3    4.10    7.20
   0  23  -3    6.20   10.40
   0  23  -3   -5.90    9.20
   0 -23   3   10.20   12.90
   0  23   4   11.60    8.40
   0  23  -4   10.90    8.40
   0  23   4   12.20    9.20
   0  23  -4   32.70   12.20
   0  23   4   13.80   16.20
   0  23   4    5.70    9.60
   0  23  -4   17.00   11.80
   0  23   4    6.90   10.90
   0  23  -4   31.00   36.40
   0 -23   4   10.20   13.00
   0  23  -5   68.09   15.20
   0  23   5   78.59   12.90
   0  23  -5   43.30   45.80
   0  23   5   59.59   23.50
   0  23   5   92.39   17.00
   0  23  -5   84.49   15.40
   0  23   5   80.79   12.80
   0  23   5   53.79   12.70
   0  23  -5   63.19   12.70
   0 -23   5   66.89   20.40
   0  23  -6   57.29   14.50
   0  23   6   28.70   19.30
   0  23   6   53.89   11.70
   0  23   6   41.30   11.30
   0  23  -6   30.30   10.70
   0  23   6   54.29   13.80
   0  23  -6   48.90   11.90
   0 -23   6   49.50   16.90
   0  23   7  136.59   14.90
   0  23   7  101.79   27.00
   0  23  -7  158.38   21.30
   0  23   7  184.38   23.30
   0  23  -7  134.49   17.60
   0  23  -7  178.78   20.30
   0  23   7  154.28   15.30
   0 -23   7  131.89   25.10
   0  23  -8   78.69   16.70
   0  23  -8   71.29   12.60
   0  23   8   54.09   22.60
   0  23   8   67.89   16.10
   0  23   8   72.59   11.00
   0  23   8   72.19   11.80
   0  23  -8   69.29   13.30
   0 -23   8   66.29   29.90
   0  23  -9   -6.10   21.20
   0  23  -9    9.70   10.50
   0  23  -9   16.90   10.10
   0  23   9   -3.90   14.00
   0  23   9    3.50    8.60
   0  23  -9    5.00    7.50
   0  23   9   -3.40    6.10
   0  23   9    4.90    6.60
   0  23 -10    3.20    6.90
   0  23 -10   13.80   11.60
   0  23 -10    5.60    7.50
   0  23  10   -4.70   14.40
   0  23  10   20.20    7.30
   0  23 -10   25.90   20.80
   0  23  10    4.90    6.80
   0  23  10   -2.70    8.80
   0  23  11   86.09   16.60
   0  23  11   75.89   11.00
   0  23 -11   70.19   13.50
   0  23  11   62.29   24.00
   0  23  11   82.69   10.40
   0  23 -11   83.09   13.80
   0  23 -11   91.39   20.10
   0  23  12  101.39   28.40
   0  23 -12  109.89   19.40
   0  23  12  105.99   11.30
   0  23  12  115.89   12.30
   0  23  12   94.89   15.60
   0  23 -12   98.39   14.40
   0  23 -12  125.39   15.90
   0  23  13   -0.40    8.20
   0  23  13   10.10    5.60
   0  23 -13    6.90    6.60
   0  23 -13    8.50   12.40
   0  23  13    6.30    5.70
   0  23 -13   30.60   27.10
   0  23 -13   12.40    7.80
   0  23  13   -8.20   16.20
   0  23  14    5.10   16.00
   0  23 -14    5.60    7.50
   0  23  14   19.00    5.50
   0  23 -14   13.20    8.40
   0  23  14   -0.40   10.40
   0  23  14    9.40    5.30
   0  23 -15   84.29   15.50
   0  23 -15   86.39   12.20
   0  23 -15   88.39   20.50
   0  23  15   58.29   27.30
   0  23  16   -9.30   13.00
   0  23 -16   -4.40   11.30
   0  23 -16    0.40    6.60
   0  23 -16  -36.30   20.40
   0  23 -16    4.60    7.10
   0  23 -17   12.80    7.80
   0  23  17    9.10   17.40
   0  23 -17   15.60    7.60
   0  23 -17    2.30    9.90
   0  23 -17  -38.10   20.70
   0  23 -18    1.50    6.40
   0  23  18    1.90   17.00
   0  23 -18    4.40   12.70
   0  23 -18   -1.70    5.80
   0  23 -19   13.30    6.70
   0  23 -19   -1.60    9.90
   0  23  19   -1.20   15.90
   0  23 -19  -26.80   19.10
   0  23 -19   24.60    8.30
   0  23 -20   -1.90   10.70
   0  23 -20    4.40    6.60
   0  23  20   10.80   21.10
   0  23 -20   15.70    6.70
   0  23 -21   18.20   12.50
   0  23 -21  -36.00   17.90
   0  23 -21   10.20    5.90
   0  23 -21    7.00    5.30
   0  23  21    3.70   20.20
   0  24   0  158.68   19.60
   0  24   0  223.68   25.80
   0  24   0  155.98   33.90
   0  24   0  180.58   21.00
   0  24  -1   22.80    9.60
   0  24   1    5.30    9.50
   0  24   1   13.30    9.50
   0  24  -1   36.60   12.00
   0  24   1    7.70   18.60
   0  24  -1  -12.70   18.30
   0  24  -1   12.00    7.60
   0  24   1   21.10   11.60
   0  24  -2   18.70   12.00
   0  24   2   29.90    9.60
   0  24   2   23.80   11.80
   0  24   2   20.40   20.80
   0  24   2   33.30   11.00
   0  24  -2   26.90   11.70
   0 -24   2   97.79   31.30
   0  24   3  325.37   22.90
   0  24   3  289.67   25.30
   0  24   3  387.76   25.30
   0  24  -3  391.36   27.10
   0  24  -3  330.37   26.50
   0  24   3  386.56   29.00
   0  24   3  317.37   42.40
   0  24  -3  389.26   26.80
   0  24  -3  289.77   46.70
   0 -24   3  364.76   39.20
   0  24  -4  166.58   52.89
   0  24  -4    8.40    9.30
   0  24   4   -5.40   15.00
   0  24   4    6.60   10.10
   0  24   4   12.30   11.80
   0  24   4    5.00    7.70
   0  24  -4   15.20    9.30
   0  24   4   -1.80    8.70
   0  24  -4   15.20   10.90
   0 -24   4   10.80   14.50
   0  24  -5  310.47   25.50
   0  24  -5  311.57   25.60
   0  24   5  322.87   21.80
   0  24   5  372.96   23.50
   0  24   5  289.77   24.90
   0  24  -5  284.37   23.40
   0  24   5  297.27   26.90
   0  24   5  293.77   38.80
   0 -24   5  338.07   42.10
   0  24  -6   37.90   12.20
   0  24   6   51.89   11.60
   0  24   6   33.30   13.20
   0  24   6   51.49   10.90
   0  24   6   22.70   18.20
   0  24  -6  -32.00   27.60
   0  24  -6   34.40   13.10
   0  24   6   69.39   13.80
   0  24  -6   68.69   13.80
   0  24   7   68.69   16.60
   0  24  -7  100.59   17.40
   0  24  -7   91.79   15.50
   0  24   7  105.39   16.00
   0  24  -7   24.30   34.20
   0  24   7  104.89   14.00
   0  24   7   98.09   28.70
   0  24  -7   70.89   13.80
   0  24   8    5.20    9.70
   0  24  -8   -1.50    8.20
   0  24   8   -3.30   14.10
   0  24  -8   -0.50    6.40
   0  24  -8   -6.20   10.80
   0  24   8   -4.10    7.30
   0  24   8    0.50    7.40
   0  24   9   12.80   10.70
   0  24  -9   17.40    8.90
   0  24   9    7.70    7.80
   0  24   9   24.30   17.60
   0  24   9   18.90    8.60
   0  24  -9   13.70    8.90
   0  24  -9   10.90   11.30
   0  24  -9  -39.70   17.90
   0  24  10  226.78   16.00
   0  24  10  180.48   37.10
   0  24  10  231.48   23.70
   0  24  10  220.68   16.90
   0  24 -10  230.78   20.50
   0  24 -10  223.38   19.20
   0  24 -10  165.88   23.50
   0  24 -11   26.40   13.30
   0  24  11   27.90    8.20
   0  24  11    4.90   16.80
   0  24 -11    9.00    8.40
   0  24 -11   11.90    8.30
   0  24  11    9.30    8.50
   0  24  11   15.10    7.80
   0  24 -11   24.20   19.90
   0  24  12   23.70   18.30
   0  24 -12    5.30    8.40
   0  24  12   12.10    6.60
   0  24 -12   -8.80    9.70
   0  24  12   12.70    9.90
   0  24  12   12.10    7.00
   0  24 -12   14.80    8.70
   0  24 -12   59.09   23.00
   0  24 -13   35.70   21.10
   0  24 -13   63.89   12.60
   0  24 -13   96.29   14.20
   0  24  13   58.09   27.00
   0  24  13   65.09   14.10
   0  24  13   64.29    9.30
   0  24  13   65.59    8.90
   0  24 -14   33.10   16.30
   0  24  14   61.09    7.80
   0  24 -14   42.70   10.60
   0  24 -14   23.00   12.40
   0  24 -15  -39.20   27.60
   0  24 -15   -4.20    7.30
   0  24 -15   -0.50    7.20
   0  24 -15  -24.00   10.60
   0  24  15  -13.60   13.90
   0  24 -16   -3.00    7.30
   0  24 -16   -9.80    6.40
   0  24  16   15.50   21.00
   0  24 -16  -11.60   10.20
   0  24  17   37.20   21.70
   0  24 -17    4.80   14.80
   0  24 -17   27.90    8.50
   0  24 -17  -55.09   26.50
   0  24 -17   16.40    8.10
   0  24 -18   91.39   12.50
   0  24 -18  104.89   12.80
   0  24 -18   73.89   19.10
   0  24  18  108.49   33.00
   0  24 -19   -2.90    6.10
   0  24 -19    1.60   11.80
   0  24  19   -8.70   18.20
   0  24 -19    3.40    6.00
   0  24  20    1.20   17.90
   0  24 -20    2.70    6.60
   0  24 -20   16.50    7.60
   0  24 -20   -2.50   13.40
   0  25   0   16.90   10.10
   0  25   0    5.60    9.90
   0  25   0    3.00    8.50
   0  25   0    8.60   15.40
   0  25  -1   72.09   24.00
   0  25  -1   52.69   14.40
   0  25  -1   65.49   14.60
   0  25   1   43.90   13.00
   0  25   1   55.49   24.20
   0  25  -1   56.09   13.70
   0  25   1   44.50   12.90
   0  25   1   51.39   12.30
   0  25  -2   66.79   24.80
   0  25  -2   17.10   10.20
   0  25  -2    5.10   10.90
   0  25   2   17.40   16.30
   0  25   2   21.20   10.70
   0  25   2   27.80   11.90
   0  25  -2    5.00    7.70
   0  25   2   17.00   11.70
   0  25   3    3.10    8.10
   0  25   3   -8.70    9.00
   0  25  -3    8.50   10.10
   0  25  -3   74.09   22.20
   0  25  -3   13.50   10.00
   0  25  -3    4.50    8.10
   0  25   3    2.70    8.20
   0  25   3    7.60   17.60
   0  25   4  121.69   29.50
   0  25  -4  177.48   22.10
   0  25   4  140.09   17.40
   0  25   4  156.48   20.20
   0  25  -4  134.39   19.40
   0  25   4  197.68   21.70
   0  25   4  126.29   18.20
   0  25  -4  156.18   20.80
   0  25  -5   48.80   13.20
   0  25  -5   61.79   16.50
   0  25  -5  164.78   50.19
   0  25  -5   34.30   11.50
   0  25   5   62.89   14.60
   0  25   5   36.30   11.20
   0  25   5   47.70   11.20
   0  25   5   20.00   17.40
   0  25   6  335.07   28.30
   0  25  -6  349.87   25.30
   0  25   6  308.67   41.70
   0  25   6  347.67   23.40
   0  25  -6  390.46   27.60
   0  25   6  307.77   21.90
   0  25  -6  343.17   61.79
   0  25  -6  326.97   27.00
   0  25   7  349.77   23.40
   0  25  -7  345.17   25.20
   0  25   7  360.46   44.10
   0  25   7  351.06   28.90
   0  25  -7  364.96   30.00
   0  25   7  348.77   23.10
   0  25  -7  408.46   27.90
   0  25  -8  -38.40   27.60
   0  25  -8   23.00   10.00
   0  25   8   37.90    9.10
   0  25   8   25.20   12.00
   0  25   8   37.50   18.90
   0  25  -8   29.70   13.40
   0  25   8   29.60    9.10
   0  25  -8   30.20   11.00
   0  25  -9    8.10   11.50
   0  25   9    7.90   14.40
   0  25  -9   16.50    8.60
   0  25   9   25.10    8.70
   0  25  -9   18.20    9.30
   0  25   9   25.30    8.60
   0  25   9   14.00    9.90
   0  25 -10   13.10    8.50
   0  25 -10   25.10   24.30
   0  25 -10   84.69   19.80
   0  25  10   23.90   20.50
   0  25 -10    3.50    8.50
   0  25  10   20.90   11.20
   0  25  10   11.20    6.90
   0  25  10    1.20    7.80
   0  25  11  169.98   13.50
   0  25 -11  112.89   20.70
   0  25  11  152.88   14.10
   0  25  11  124.69   31.50
   0  25 -11  138.19   17.70
   0  25 -11  138.79   17.00
   0  25  11  122.79   20.00
   0  25  12  158.88   36.30
   0  25  12  177.08   23.40
   0  25  12  217.08   14.60
   0  25 -12  182.18   20.80
   0  25 -12  192.68   18.50
   0  25  12  196.58   14.90
   0  25  13   -6.20    5.30
   0  25 -13   50.99   22.90
   0  25  13   10.30   18.20
   0  25 -13   12.80    8.20
   0  25 -13   -8.30    7.30
   0  25  13   -0.30    5.80
   0  25 -13   -0.60   10.50
   0  25 -14   80.49   24.10
   0  25 -14    3.90   13.30
   0  25 -14   18.90    8.80
   0  25 -14   25.70    9.30
   0  25  14    5.40   18.70
   0  25 -15  -10.20    6.50
   0  25 -15   48.80   25.40
   0  25 -15    7.20    7.60
   0  25 -15   22.60   14.80
   0  25  15    5.00   17.10
   0  25 -16   -4.80    6.60
   0  25  16    2.60   20.10
   0  25 -16   -1.00    6.90
   0  25 -16   37.40   28.50
   0  25 -16    8.10   11.70
   0  25 -17   12.60    8.60
   0  25 -17    2.10   27.00
   0  25  17   13.60   19.20
   0  25 -17   29.30    9.10
   0  25 -17   11.70   14.40
   0  25  18    8.30   15.50
   0  25 -18   10.80   13.10
   0  25 -18    9.60    7.20
   0  25 -18    6.10    7.30
   0  25 -18  -45.00   24.40
   0  25 -19    1.70    6.70
   0  25 -19    2.20   13.50
   0  25  19   -4.90   16.40
   0  25 -19   -0.70    6.70
   0  25  20    5.00   18.30
   0  25 -20   -5.20   11.80
   0  25 -20   -5.60    6.30
   0  25 -20    1.50    6.30
   0  26   0   10.30   20.60
   0  26   0    0.60   10.20
   0  26   0   -0.50    9.50
   0  26   0    7.70    9.80
   0  26   1   45.10   12.20
   0  26   1   25.40   21.10
   0  26   1   43.30   14.40
   0  26  -1   39.50   12.80
   0  26  -1   49.70   15.40
   0  26  -1   20.20   23.00
   0  26   1   55.99   14.60
   0  26  -1   47.60   13.60
   0  26   2    8.00    8.10
   0  26  -2   -2.00    8.70
   0  26  -2    2.70   10.60
   0  26   2    3.90    9.10
   0  26  -2    3.80    9.90
   0  26   2   15.30   10.90
   0  26  -2  -36.70   19.50
   0  26   2  -24.70   14.30
   0  26   3  309.57   26.70
   0  26  -3  331.37   26.80
   0  26  -3  264.17   42.60
   0  26   3  390.56   25.20
   0  26  -3  360.26   26.50
   0  26   3  337.37   28.60
   0  26   3  328.37   44.00
   0  26  -3  320.97   27.00
   0  26   4   13.20   10.20
   0  26  -4   15.20   25.40
   0  26  -4   -1.50    8.00
   0  26  -4    3.90    9.70
   0  26   4   -4.10   15.30
   0  26   4  -11.40    8.30
   0  26  -4    0.60    9.80
   0  26   4   10.80    9.00
   0  26   5  212.58   18.80
   0  26  -5  241.48   26.70
   0  26  -5  235.98   23.40
   0  26  -5  212.18   21.20
   0  26   5  164.38   32.20
   0  26  -5  215.28   49.70
   0  26   5  238.98   27.30
   0  26   5  219.38   22.20
   0  26  -6  114.39   47.70
   0  26  -6   -3.70    8.70
   0  26  -6   22.10   12.60
   0  26   6    1.20    8.90
   0  26   6    3.50    7.30
   0  26  -6    5.70    9.10
   0  26   6   24.60   18.90
   0  26   6    6.10    8.70
   0  26   7  -11.30   14.40
   0  26  -7   56.99   43.10
   0  26   7   11.70    8.70
   0  26  -7   14.70   13.00
   0  26  -7   -6.90    8.30
   0  26  -7   -5.40    7.30
   0  26   7   25.50    9.30
   0  26   7   14.40   11.60
   0  26  -8  -73.99   33.60
   0  26   8    2.70    7.90
   0  26  -8    9.60    9.10
   0  26  -8   14.30    9.50
   0  26  -8   21.70   11.80
   0  26   8   -4.50   16.20
   0  26   8    0.40    8.30
   0  26   8   13.40    8.20
   0  26   9   25.70   11.50
   0  26   9   36.50   10.00
   0  26   9   55.09    9.70
   0  26  -9   37.40   12.30
   0  26  -9   24.00   13.80
   0  26  -9   36.60   10.90
   0  26   9   29.40   19.00
   0  26 -10   89.79   14.70
   0  26  10  119.09   31.70
   0  26 -10  111.79   21.80
   0  26 -10  129.79   17.80
   0  26  10  155.78   16.50
   0  26  10  126.29   14.50
   0  26  10  110.69   18.70
   0  26 -11   14.80    9.20
   0  26  11   17.10    7.30
   0  26  11   14.40    8.10
   0  26 -11   -1.50   22.60
   0  26  11    9.00   18.30
   0  26 -11   16.80    7.80
   0  26  11   19.70   10.70
   0  26 -12  -10.50   21.90
   0  26 -12    8.70   10.90
   0  26 -12    9.50   10.10
   0  26  12   19.60    7.00
   0  26  12    0.10   18.30
   0  26 -12   15.10    8.50
   0  26  12    3.90    6.80
   0  26  12    1.70    9.10
   0  26 -13   46.50   20.80
   0  26 -13   24.90    9.60
   0  26 -13   12.80    8.50
   0  26  13   22.30    6.70
   0  26 -13   23.90   13.40
   0  26  13    8.30   17.90
   0  26 -14    7.40    8.10
   0  26  14   15.00   19.00
   0  26 -14   27.50   15.40
   0  26 -14    5.70    8.20
   0  26 -15   18.20    9.00
   0  26 -15   28.10   10.40
   0  26 -15   15.20   15.90
   0  26  15    8.70   18.50
   0  26 -16   -8.60   12.00
   0  26 -16    2.30    7.70
   0  26 -16    0.80    8.00
   0  26  16   -3.20   16.00
   0  26 -17   15.20    8.30
   0  26 -17   82.49   25.50
   0  26 -17   -0.30   13.40
   0  26  17    2.60   15.10
   0  26 -17    7.30    8.50
   0  26 -18   55.09   24.60
   0  26  18   17.30   19.30
   0  26 -18   -2.40    6.90
   0  26 -18    1.10    7.10
   0  26 -18   18.40   15.50
   0  26 -19   13.20   30.10
   0  26 -19  -12.30   11.60
   0  26 -19   -2.70    6.40
   0  26 -19    1.80    6.90
   0  26  19   -0.60   20.60
   0  27   0   -8.80   16.30
   0  27   0   -1.20    9.90
   0  27   0   -5.00    7.80
   0  27   0  -22.00    8.10
   0  27   1   -5.80    8.40
   0  27  -1   28.70   19.70
   0  27   1   15.50   10.80
   0  27   1   31.20   21.30
   0  27  -1   18.20   10.20
   0  27  -1   13.00   11.30
   0  27  -1   13.00   10.40
   0  27   1   -0.80    8.20
   0  27   2   22.60   11.50
   0  27   2   28.80   12.70
   0  27  -2   71.89   26.60
   0  27   2   28.10   12.60
   0  27  -2   20.90    9.70
   0  27   2   22.90   20.40
   0  27  -2   44.10   14.00
   0  27  -2   13.90   11.70
   0  27   3    9.70   11.50
   0  27  -3    4.20   20.70
   0  27  -3    3.30    8.00
   0  27   3    5.30   16.80
   0  27   3   11.10    9.90
   0  27  -3   -3.40    9.70
   0  27   3    7.00   12.50
   0  27  -4   13.50    9.90
   0  27   4    5.80    9.20
   0  27   4   18.00   12.70
   0  27   4    2.70   16.10
   0  27  -4   22.10   21.00
   0  27  -4    4.70   10.70
   0  27  -4    7.20   10.70
   0  27   4    6.20   10.10
   0  27  -5   52.39   13.90
   0  27  -5   65.99   16.50
   0  27  -5  119.69   46.00
   0  27   5  106.09   15.90
   0  27  -5   82.99   14.70
   0  27   5   74.69   25.30
   0  27  -6   32.30   12.30
   0  27   6   23.20   11.20
   0  27  -6   14.10   12.70
   0  27  -6  121.09   50.09
   0  27   6   48.00   11.80
   0  27  -6   22.40   11.20
   0  27   6   35.80   19.40
   0  27   7   12.50    8.70
   0  27  -7    6.20    9.50
   0  27  -7  -64.19   33.70
   0  27  -7   -5.10   11.80
   0  27   7    3.50    8.90
   0  27  -7   -2.90    7.30
   0  27   7    0.60   13.50
   0  27   7   15.00    8.30
   0  27   8  175.18   15.80
   0  27   8  108.99   17.40
   0  27   8  140.69   33.00
   0  27  -8  169.28   23.20
   0  27  -8  162.98   20.20
   0  27  -8  162.98   19.10
   0  27   9   -8.20   17.40
   0  27  -9   15.60   10.30
   0  27   9   -1.40   10.50
   0  27  -9   12.80   11.80
   0  27   9    7.80    7.90
   0  27  -9    9.80    9.20
   0  27   9   17.10    7.80
   0  27  10    3.30    7.70
   0  27  10  -11.50   11.50
   0  27  10   -5.20   10.70
   0  27 -10   -1.90    8.20
   0  27 -10    3.20    8.90
   0  27  10   15.00    7.80
   0  27  11   -4.30   17.70
   0  27 -11    5.20   11.10
   0  27 -11    5.00    9.20
   0  27 -11    1.50    7.90
   0  27  11    1.20   10.40
   0  27  11    8.60    7.60
   0  27  11    1.30    7.30
   0  27 -12   14.10   11.60
   0  27 -12   -0.80    7.10
   0  27 -12    8.50   23.90
   0  27  12   -4.20    6.10
   0  27  12   18.60    7.60
   0  27 -12    3.60    8.90
   0  27  12   11.30   22.60
   0  27  13   15.00   17.90
   0  27 -13   18.90    9.10
   0  27 -13   70.79   25.50
   0  27 -13   31.30    9.90
   0  27 -13   37.30   14.80
   0  27 -14   28.00    9.50
   0  27 -14   82.99   24.90
   0  27  14   18.30   19.70
   0  27 -14   46.20   17.30
   0  27 -14   22.70   10.30
   0  27 -15   -1.40    7.80
   0  27 -15   -0.40   14.10
   0  27 -15    7.80    7.50
   0  27  15    7.20   16.80
   0  27 -16    2.50    8.80
   0  27  16   11.20   19.40
   0  27 -16   39.30   11.30
   0  27 -16    4.70   11.40
   0  27  17    1.80   18.40
   0  27 -17   15.40    8.60
   0  27 -17   -5.20   11.50
   0  27 -18   30.30   16.60
   0  27  18    2.40   17.90
   0  27 -18   26.60    9.20
   0  27 -18    2.60    7.10
   0  28   0  274.87   26.80
   0  28   0  255.57   24.80
   0  28   0  252.27   39.60
   0  28   0  260.17   23.80
   0  28   1  271.97   30.00
   0  28  -1  209.08   24.50
   0  28  -1  198.68   23.40
   0  28  -1  231.38   22.60
   0  28   1  205.58   20.80
   0  28   1  188.78   23.20
   0  28   1  195.58   38.10
   0  28  -1  210.08   40.10
   0  28  -2   -5.30   10.00
   0  28  -2   11.10   21.70
   0  28   2    6.70    9.60
   0  28   2    0.00   17.20
   0  28   2   19.70   10.10
   0  28  -2    4.10    7.90
   0  28  -2   11.30   10.70
   0  28   2   -3.00    9.70
   0  28   3   27.40   12.40
   0  28   3   13.30   11.90
   0  28  -3   -1.20    8.60
   0  28   3   30.70   20.40
   0  28   3   27.70   11.60
   0  28  -3   26.30   19.70
   0  28  -3    9.00    9.80
   0  28  -3   41.90   14.60
   0  28   4   19.00   17.70
   0  28  -4   60.29   21.40
   0  28   4   22.80   12.10
   0  28  -4   33.90   13.10
   0  28   4   28.20   11.40
   0  28  -4   10.50   10.40
   0  28  -4    4.50   10.70
   0  28   5   11.70    9.10
   0  28  -5   86.49   26.00
   0  28  -5    8.70   11.10
   0  28   5    7.50   13.90
   0  28  -5   -5.10    8.90
   0  28  -5    7.00    8.80
   0  28   5   12.10   10.30
   0  28  -6  107.09   18.80
   0  28  -6  190.48   47.20
   0  28  -6   81.59   18.50
   0  28   6   98.29   15.40
   0  28   6   35.60   16.20
   0  28   6   91.69   27.60
   0  28  -7   30.00   12.00
   0  28   7   48.50   16.20
   0  28  -7   44.70   12.60
   0  28   7   54.29   24.40
   0  28  -7   -9.10   38.50
   0  28   7   46.40   11.40
   0  28  -7   53.79   15.70
   0  28  -8   54.99   13.20
   0  28   8   44.80   13.30
   0  28  -8   50.49   15.40
   0  28   8   39.90   22.80
   0  28   8   63.79   13.10
   0  28  -8   58.09   13.70
   0  28  -9  221.98   31.20
   0  28   9  269.27   27.10
   0  28  -9  260.37   24.50
   0  28   9  244.58   38.50
   0  28  -9  246.48   22.30
   0  28  10   -8.40    6.90
   0  28  10  -11.90   16.10
   0  28 -10    6.80   11.30
   0  28  10   19.10   11.60
   0  28 -10    7.70   10.30
   0  28 -11   43.60   11.00
   0  28  11   -1.60    7.80
   0  28  11    8.60   10.60
   0  28 -11   19.50   14.30
   0  28 -11    4.40    9.20
   0  28  12  -10.90   13.80
   0  28 -12    5.90    7.80
   0  28  12   12.00    8.70
   0  28 -12   -1.90   12.50
   0  28 -12  -43.10   28.30
   0  28 -12   -1.40    6.30
   0  28 -13   18.00    8.90
   0  28 -13  -10.40    9.80
   0  28 -13    4.00   26.90
   0  28  13    6.60   17.60
   0  28 -13   11.50    8.60
   0  28  14   11.50   18.80
   0  28 -14    6.80    8.00
   0  28 -14    7.20    8.20
   0  28 -14   87.69   26.00
   0  28 -14   -2.10   14.20
   0  28 -15  124.79   23.70
   0  28 -15   65.19   19.40
   0  28 -15   54.09   11.50
   0  28 -15   73.09   14.00
   0  28  15   70.39   27.50
   0  28 -16    5.10    8.00
   0  28 -16   -6.20   14.40
   0  28  16   -5.30   15.20
   0  28  17    5.10   20.40
   0  28 -17   18.00   14.20
   0  28 -18   13.00   13.00
   0  28  18    2.00   19.50
   0  29   0    8.30   10.80
   0  29   0    4.60   10.90
   0  29   0    5.60   17.80
   0  29   0   -1.30    9.80
   0  29   1   74.09   16.80
   0  29   1  118.59   18.70
   0  29  -1   83.09   17.10
   0  29  -1  129.59   30.20
   0  29   1   79.29   26.60
   0  29  -1   82.29   17.60
   0  29  -1   81.19   18.20
   0  29   1   88.79   17.70
   0  29   2   33.00   12.70
   0  29  -2   18.90   10.40
   0  29   2   36.50   21.90
   0  29  -2   49.20   22.70
   0  29  -2   11.60   11.40
   0  29  -2   -0.70   11.30
   0  29   2   21.40   13.70
   0  29  -3    6.30   11.20
   0  29   3    5.40   16.30
   0  29   3   22.70   12.60
   0  29  -3   12.50   10.50
   0  29  -3   63.39   23.10
   0  29   3    8.10   11.60
   0  29  -3   -9.40    8.20
   0  29   3   11.80   10.00
   0  29   4  123.89   19.70
   0  29  -4  103.59   19.40
   0  29  -4  124.29   18.90
   0  29   4  129.99   17.70
   0  29  -4  139.99   22.30
   0  29   4  126.79   30.10
   0  29  -5   -1.30    9.00
   0  29   5   -1.30    9.30
   0  29  -5   14.40   11.30
   0  29   5   -1.60   14.30
   0  29   5   -0.50    9.40
   0  29  -5    5.10    9.80
   0  29  -6    1.30    9.30
   0  29   6    6.90    9.60
   0  29  -6    1.90   10.90
   0  29   6   17.50   18.20
   0  29  -6   12.60   11.70
   0  29   6  -12.50    8.70
   0  29   7  174.18   25.30
   0  29   7  141.79   34.40
   0  29  -7  143.89   21.60
   0  29  -7  169.68   21.40
   0  29   7  182.18   19.50
   0  29  -7  138.29   21.60
   0  29  -7  132.19   44.90
   0  29   8  181.88   19.60
   0  29   8  142.79   20.20
   0  29   8  160.88   34.50
   0  29  -8  176.98   24.10
   0  29  -8  194.58   26.90
   0  29  -8  179.08   21.80
   0  29  -9  -52.69   44.10
   0  29   9    8.20   12.70
   0  29  -9    6.20    9.60
   0  29   9    5.80    7.90
   0  29  -9   -4.70   10.70
   0  29   9    2.00   18.40
   0  29  -9    1.40    8.30
   0  29 -10   52.29   16.20
   0  29 -10   52.29   14.50
   0  29  10   33.20   13.80
   0  29  10   47.20   15.30
   0  29 -10   22.80   11.00
   0  29 -11   64.09   14.10
   0  29  11   51.89   11.40
   0  29  11   20.90   18.60
   0  29  11   65.29   10.80
   0  29 -11   45.10   16.50
   0  29 -11   58.69   13.90
   0  29 -12   37.80   16.60
   0  29 -12   43.00   12.10
   0  29 -12   51.99   14.10
   0  29  12   49.70   25.10
   0  29  13   13.00   21.80
   0  29 -13   48.90   12.90
   0  29 -13   23.20   14.40
   0  29 -13   30.00   11.50
   0  29 -14    7.10    8.90
   0  29 -14  -22.10   23.30
   0  29 -14   20.30    9.70
   0  29 -14   -8.40   13.00
   0  29  14    5.20   18.10
   0  29  15  -10.80   15.20
   0  29 -15   20.10   10.70
   0  29 -15   11.10   14.70
   0  29 -15   -3.70    8.30
   0  29 -16    5.30   13.40
   0  29 -16   -2.10    8.70
   0  29  16    7.30   19.00
   0  29 -16   11.40    9.60
   0  29  17   17.10   22.60
   0  29 -17    0.80   11.90
   0  30   0  272.37   30.90
   0  30   0  250.27   39.50
   0  30   0  271.97   24.70
   0  30   1   46.80   13.80
   0  30  -1   73.99   17.40
   0  30   1   66.69   16.90
   0  30  -1   42.10   13.00
   0  30  -1   54.89   14.40
   0  30  -1   69.99   25.60
   0  30   1   37.30   13.80
   0  30   1   48.80   24.40
   0  30   2   -4.90    9.20
   0  30  -2   13.60   12.10
   0  30   2   23.00   12.20
   0  30  -2   60.59   21.00
   0  30   2    6.50   12.50
   0  30  -2   12.60   11.00
   0  30   2   29.30   21.40
   0  30  -2   24.80   13.30
   0  30  -3   58.99   16.90
   0  30   3   62.29   24.40
   0  30   3   49.99   13.60
   0  30   3   40.10   15.40
   0  30  -3   50.39   15.90
   0  30  -3   97.19   27.70
   0  30   3   82.29   18.40
   0  30  -3   62.59   14.50
   0  30   4   89.59   27.70
   0  30  -4  104.59   17.80
   0  30   4   90.89   19.50
   0  30  -4   85.39   18.50
   0  30   4   97.79   16.20
   0  30  -5   26.50   12.00
   0  30   5   25.90   18.90
   0  30   5   51.19   16.10
   0  30  -5   16.00   10.20
   0  30  -5   16.40   11.80
   0  30  -5   67.69   22.20
   0  30   5   15.00   10.30
   0  30   6   82.69   14.70
   0  30  -6  137.99   22.00
   0  30   6   77.49   28.40
   0  30  -6   88.69   16.50
   0  30   6  113.09   21.00
   0  30  -6  178.08   37.60
   0  30   7   13.20   12.10
   0  30  -7   96.49   38.10
   0  30   7    4.50    9.70
   0  30  -7   -8.00    8.10
   0  30  -7    1.50   11.40
   0  30   7  -11.70   16.60
   0  30   8   20.60   11.30
   0  30  -8   29.30   12.00
   0  30  -8   29.90   11.50
   0  30  -8    0.00   12.20
   0  30  -8   26.50   44.30
   0  30   8   32.40   20.90
   0  30   8    9.50    9.20
   0  30  -9   48.50   16.20
   0  30   9   54.29   12.80
   0  30  -9   60.89   14.90
   0  30  -9   46.10   14.70
   0  30   9  101.39   20.50
   0  30  10    1.20    8.40
   0  30 -10    2.40    9.60
   0  30  10    9.20   10.50
   0  30 -10    0.70   12.30
   0  30 -10    2.20    8.20
   0  30  10    4.90   17.80
   0  30 -11    3.10   11.50
   0  30  11   -0.70   17.30
   0  30 -11   -1.30    8.70
   0  30 -11    3.70    8.90
   0  30 -12   15.50    9.90
   0  30 -12   35.40   12.20
   0  30 -12   30.20   17.20
   0  30  12   20.00   23.80
   0  30 -13    5.30    8.30
   0  30 -13   21.20   14.80
   0  30 -13   -5.30    8.50
   0  30  13    1.70   18.70
   0  30 -14   19.50    9.40
   0  30 -14   20.60    9.30
   0  30  14   32.10   23.10
   0  30 -14   77.89   34.60
   0  30 -14   -9.50   12.60
   0  30 -15   19.90   10.60
   0  30  15   16.40   22.30
   0  30 -15  -46.90   31.80
   0  30 -15    8.30    9.30
   0  30 -15   12.10   14.60
   0  30 -16  -15.20    8.20
   0  30  16   -0.30   17.50
   0  30 -16   25.20   31.70
   0  30 -16   -5.00   12.60
   0  30 -16   -4.90    7.30
   0  31   0    5.20   10.30
   0  31   0   18.00   22.00
   0  31   0   -4.60   11.30
   0  31   0    7.20    9.90
   0  31  -1   15.10   12.10
   0  31   1   13.10   12.90
   0  31  -1   15.20   11.60
   0  31   1   22.50   21.90
   0  31  -1   18.60   18.70
   0  31   1    8.20   12.10
   0  31  -1   24.40   11.80
   0  31   2   -7.10    9.50
   0  31   2   15.20   20.70
   0  31  -2    8.50   10.80
   0  31   2   23.40   13.40
   0  31   2   14.50   11.50
   0  31  -2   20.10   22.10
   0  31  -2    5.40   10.50
   0  31  -2    6.10   12.10
   0  31   3    0.20   10.20
   0  31  -3    5.90   11.60
   0  31   3    9.70   11.70
   0  31  -3   -8.40   10.50
   0  31  -3   -9.50    8.00
   0  31   3    5.00   18.20
   0  31  -3   13.70   19.40
   0  31   4   57.49   13.60
   0  31  -4   80.39   28.50
   0  31   4   32.60   21.80
   0  31  -4   61.79   17.30
   0  31   4    9.70   10.00
   0  31  -4   24.40   13.70
   0  31  -4   24.30   11.90
   0  31   5   20.10   11.00
   0  31  -5   -8.40    8.90
   0  31  -5   50.09   23.50
   0  31   5   -3.60   15.80
   0  31  -5   -2.60    9.20
   0  31  -5  -28.80   10.40
   0  31   5    8.20   10.90
   0  31  -6   12.00   12.60
   0  31   6   28.90   11.60
   0  31   6   49.20   14.60
   0  31   6    8.30   16.70
   0  31  -6   47.10   13.30
   0  31  -6   33.80   18.70
   0  31  -7    4.10   12.70
   0  31   7   11.40   18.40
   0  31   7    5.70    9.70
   0  31  -7   11.40   10.70
   0  31  -7    8.60   11.90
   0  31   7    8.60    9.40
   0  31   8    1.70   11.80
   0  31  -8    3.90   10.20
   0  31   8    8.00    9.00
   0  31  -8   87.39   37.40
   0  31   8   15.80   22.50
   0  31  -8   -0.60    8.60
   0  31  -8   17.30   14.90
   0  31  -9   -4.80   13.00
   0  31  -9   -1.70    8.40
   0  31   9   28.40   14.80
   0  31  -9    4.70    9.90
   0  31   9    1.30    8.60
   0  31   9    2.20   16.70
   0  31 -10   12.70   13.60
   0  31  10    7.00    9.50
   0  31  10   -6.40   14.60
   0  31 -10    6.10    9.00
   0  31 -10   13.00   11.80
   0  31  11   -4.10   16.90
   0  31 -11   16.10   11.00
   0  31 -11   17.00    8.90
   0  31 -11   28.20   16.70
   0  31 -12   27.80   11.90
   0  31 -12   45.20   18.10
   0  31 -12   26.00   10.60
   0  31  12   18.80   17.20
   0  31 -13  -13.80    9.40
   0  31  13    2.80   17.30
   0  31 -13    1.70   13.80
   0  31 -13   20.30   10.20
   0  31  14  -21.40   15.40
   0  31 -14   -9.00   11.10
   0  31 -14   -7.60    7.20
   0  31 -15   13.00    9.50
   0  31 -15    6.30   13.00
   0  31  15   32.30   24.00
   0  32   0   33.90   13.30
   0  32   0   31.80   20.00
   0  32   0   10.60   12.10
   0  32   0   45.30   16.50
   0  32  -1   27.50   13.10
   0  32  -1   14.90   13.90
   0  32   1   16.10   16.40
   0  32   1    3.50   10.30
   0  32  -1   -5.90   10.30
   0  32   1    7.60   11.10
   0  32  -1   44.50   21.70
   0  32   1   19.60   13.70
   0  32   2   -5.20   10.40
   0  32   2   -6.40    9.50
   0  32  -2   -0.60   11.30
   0  32  -2   39.80   19.10
   0  32  -2  -13.40    9.70
   0  32   2   -1.80   10.70
   0  32  -2    5.10    9.70
   0  32   2   14.90   19.10
   0  32  -3   59.59   21.60
   0  32  -3    5.20   11.40
   0  32   3    5.00    9.90
   0  32   3    8.80   18.30
   0  32   3   -3.70   10.20
   0  32  -3    2.50   10.40
   0  32  -4    5.80   11.00
   0  32   4    1.70    9.80
   0  32  -4    3.00   11.50
   0  32  -4   11.60   11.60
   0  32   4    4.70   13.40
   0  32   4   -4.50   11.40
   0  32   5   27.40   20.90
   0  32  -5   18.40   11.40
   0  32   5   16.20   12.20
   0  32  -5   11.40   13.60
   0  32  -5   18.20   12.50
   0  32   5    9.50   10.30
   0  32  -6    8.60    9.70
   0  32  -6   16.00   13.10
   0  32   6   -2.90    9.30
   0  32  -6    1.80   10.00
   0  32   6    6.20   15.50
   0  32   6  -15.70    7.80
   0  32  -7   23.00   10.80
   0  32  -7   15.50   13.80
   0  32  -7   18.40   12.00
   0  32   7   19.40   10.20
   0  32   7    7.70   16.10
   0  32  -8   14.60   12.60
   0  32  -8   -1.30    7.70
   0  32   8    7.20   19.50
   0  32   8   -2.40   12.60
   0  32   8   10.40    9.90
   0  32  -8   -8.10    8.70
   0  32  -9   67.89   41.70
   0  32  -9    5.50   10.60
   0  32  -9    0.00   13.70
   0  32   9   -4.90   15.50
   0  32  -9   19.60    9.90
   0  32   9    1.80   15.50
   0  32   9   -2.40    8.40
   0  32 -10    7.40   13.00
   0  32  10    2.10   19.00
   0  32 -10   13.40   11.10
   0  32 -10   17.50   11.30
   0  32 -10  -85.99   39.50
   0  32  11   37.90   25.30
   0  32 -11   42.00   17.20
   0  32 -11   18.10   10.90
   0  32 -12   18.30   16.20
   0  32  12   27.30   22.60
   0  32 -12   19.90   11.00
   0  32 -13   16.10   10.10
   0  32 -13   -5.80   11.20
   0  32  13   -7.60   17.20
   0  32  14  -14.30   16.30
   0  32 -14   -2.90    7.20
   0  32 -14  -12.30   11.10
   0  33   0  -15.60    9.40
   0  33   0   15.20   19.00
   0  33   0  -17.00   10.90
   0  33  -1   11.90   16.80
   0  33   1   -8.10    8.80
   0  33   1   17.40   18.50
   0  33  -1   -0.90   10.00
   0  33   1   18.00   13.20
   0  33  -1   -3.40   10.50
   0  33  -1  -10.80    9.30
   0  33   2   28.90   19.60
   0  33   2   11.40   11.10
   0  33  -2   11.20   12.00
   0  33  -2   29.90   15.10
   0  33   2    2.40    9.10
   0  33  -2   77.09   26.30
   0  33  -2   16.00   14.50
   0  33   3    1.60   10.20
   0  33  -3    5.60   12.80
   0  33   3   23.40   13.70
   0  33   3   29.80   18.70
   0  33  -3   32.40   15.40
   0  33  -4   -2.80   10.10
   0  33   4    3.70   10.30
   0  33   4    3.20   17.20
   0  33  -4    4.80   10.50
   0  33  -4   61.79   20.90
   0  33   4   -5.60   10.20
   0  33  -5   10.60   13.10
   0  33  -5    1.40   11.00
   0  33   5    0.70   10.50
   0  33   5   10.10   12.40
   0  33   6   25.00   11.70
   0  33   6   -5.30   17.10
   0  33  -6   69.19   18.90
   0  33  -6    6.60   12.30
   0  33   6    7.90   10.10
   0  33  -6   21.50   14.70
   0  33   7  113.59   23.60
   0  33   8   38.30   15.20
   0  33   8   51.89   12.80
   0  33  -8   33.50   15.10
   0  33   8   57.69   25.00
   0  33  -8   32.40   12.50
   0  33   9   17.10   21.90
   0  33   9   14.10   16.20
   0  33  -9   13.50   13.30
   0  33  -9   39.40   13.60
   0  33  10   19.30   21.20
   0  33 -10    3.70    9.60
   0  33 -10   62.99   40.00
   0  33 -10    6.20   13.60
   0  33 -11    1.30   13.80
   0  33 -11   10.80   10.00
   0  33  11    1.20   18.20
   0  33  12    1.40   17.40
   0  33 -12   -8.50   11.60
   0  33 -12   13.80    9.40
   0  34   0   15.50   11.80
   0  34   0   23.50   20.20
   0  34   1   26.00   12.40
   0  34   1   -7.30   10.30
   0  34   1   27.30   20.80
   0  34  -1    7.40   16.10
   0  34  -1    7.60   12.30
   0  34  -1    8.10   12.80
   0  34   2   -3.60    9.20
   0  34   2    7.00   12.20
   0  34  -2   10.70   20.60
   0  34   2    5.90   16.40
   0  34  -2   -0.80   11.90
   0  34  -2  -15.10    9.30
   0  34   3   77.39   17.90
   0  34  -3   40.00   15.00
   0  34  -3   16.50   12.50
   0  34   3   58.59   15.00
   0  34  -3   69.09   25.30
   0  34   4   82.19   16.20
   0  34  -4   64.19   17.00
   0  34   4   84.59   20.10
   0  34   4   51.19   23.20
   0  34  -4   71.09   18.50
   0  34  -5    0.00   13.40
   0  34   5   -0.40   15.70
   0  34  -5  -10.00   10.20
   0  34   5    3.50   10.50
   0  34   5   -3.50   10.80
   0  34   6   21.60   15.10
   0  34  -6   28.70   13.90
   0  34  -6   28.50   14.80
   0  34   6   30.10   12.50
   0  34   6   33.70   22.70
   0  34  -7    8.80   14.60
   0  34  -7    0.00   11.00
   0  34  -8    6.30   13.80
   0  34   8   26.60   21.90
   0  34  -9   -1.50    9.50
   0  34  -9  -12.90   12.90
   0  34   9   -1.80   18.10
   0  34 -10   96.59   32.40
   0  34 -10   -3.20    9.90
   0  34  10    0.20   18.60
   0  34 -10    6.70   12.90
   0  34  11   18.30   21.90
   0  34 -11   17.20   12.10
   0  34 -11   45.00   16.10
   0  34 -11    8.40   42.90
   0  35   0   16.80   19.70
   0  35   0    8.90   12.70
   0  35   0   12.20   18.10
   0  35  -1   32.50   23.70
   0  35   1   26.50   13.80
   0  35  -1   10.40   12.70
   0  35  -1   -3.60   10.40
   0  35   1   22.40   13.10
   0  35   2    3.90   12.00
   0  35   2   -2.00   16.70
   0  35  -2   -1.40   17.10
   0  35  -2   -5.40    9.80
   0  35  -2   12.80   14.00
   0  35   3   -1.40   10.10
   0  35  -3   12.50   11.70
   0  35   3   14.80   13.20
   0  35  -3   -1.50    9.40
   0  35  -3   25.50   20.40
   0  35   3    5.70   17.10
   0  35   4    1.50   16.70
   0  35   4   -1.30   10.30
   0  35  -4    1.30   12.80
   0  35   4   11.40   11.40
   0  35  -4   -2.10   11.50
   0  35   5   31.30   16.00
   0  35  -5   18.50   12.20
   0  35   5   11.10   11.30
   0  35  -5   20.80   13.40
   0  35   5   -8.60   16.60
   0  35   6   36.80   14.20
   0  35  -6   19.30   13.90
   0  35   6    6.60   10.90
   0  35   6   16.90   19.10
   0  35  -6   13.60   14.20
   0  35   7   24.50   20.90
   0  35   7   19.50   11.90
   0  35  -8   19.70   13.40
   0  36   0   -7.80    9.70
   0  36   0   36.40   20.90
   0  36   0   -6.90    9.70
   0  36   1   27.00   18.70
   0  36  -1   19.70   14.80
   0  36  -1   49.00   22.80
   0  36   1   25.90   13.80
   0  36   1   32.50   14.70
   0  36  -1   13.50   12.00
   0  36   2    6.00   11.10
   0  36  -2    2.60   13.20
   0  36  -2   -7.80   10.20
   0  36   2   15.70   19.70
   0  36  -3  -14.70   11.60
   0  36   3   -1.00   10.80
   0  36  -3   -5.50   11.20
   0  36   3   30.40   19.50
   0  36  -3  123.69   38.50
   0  36   3    6.00   11.80
   0  36   4   24.10   22.00
   0  36   4   53.79   17.60
   0  36   4   46.20   15.80
   0  36  -4   18.20   12.70
   0  36  -4   31.50   15.30
   0  36  -4  111.89   30.00
   0  36   5   25.50   13.20
   0  36   5    8.50   11.50
   0  36  -5   -1.20   10.80
   0  36   5    1.20   18.20
   0  36  -5    6.70   12.50
   0  36  -6   76.59   28.20
   0  36  -6    7.20   14.10
   0  36   6   27.80   11.20
   0  36   6   31.20   14.70
   0  36   6    3.50   17.70
   0  36  -6   22.70   13.00
   0  36   7   46.50   25.80
   0  36  -7    9.60   11.60
   0  36  -7    1.90   11.90
   0  36   7    4.10   10.30
   0  37   0   11.10   14.00
   0  37   0   -5.10   10.80
   0  37   0    3.90   17.10
   0  37   1   -3.00   16.40
   0  37  -1   -2.60   11.10
   0  37   1    9.40   12.70
   0  37   1   10.40   13.10
   0  37  -1   13.40   12.90
   0  37  -1   72.19   27.20
   0  37  -2   19.70   15.00
   0  37  -2   63.69   25.20
   0  37  -2   14.10   12.70
   0  37   2   20.80   13.30
   0  37   2    0.30   16.30
   0  37   2   72.09   18.50
   0  37   3   11.20   14.20
   0  37  -3   13.60   14.20
   0  37  -3   15.30   14.10
   0  37  -3   55.99   19.10
   0  37   3   29.80   20.30
   0  37   3    1.90   10.90
   1   0 -27   -2.60    8.40
  -1   0  27    2.90   21.20
   1   0 -26    6.80    9.70
  -1   0  26    9.20   18.50
  -1   0  25  -10.80   18.20
   1   0 -25   -8.40    7.80
   1   0 -24   55.59   12.40
  -1   0  24   45.80   22.70
  -1   0  23   15.10   22.20
   1   0 -23   -3.40    7.30
  -1   0  22   21.60   17.60
   1   0 -22   17.00   14.00
   1   0 -22    3.80    7.80
  -1   0  21   16.30   18.20
  -1   0  21   10.70   13.30
   1   0 -21    1.90    7.70
  -1   0  20   64.19   12.20
   1   0 -20   90.79   12.30
   1   0 -20   88.19   13.70
  -1   0  20   64.29   23.10
   1   0 -19    3.90    8.60
   1   0 -19  -13.00    6.50
  -1   0  19  -11.00   12.70
  -1   0  19    3.00    6.80
   1   0 -18   16.20    8.00
  -1   0  18    4.10   13.10
  -1   0  18   15.40    8.40
  -1   0  17    4.70   15.30
  -1   0  17    3.40    6.90
   1   0 -17    0.20    6.20
  -1   0  16  684.53   51.89
  -1   0  16  700.23   32.10
   1   0 -16  626.84   31.20
   1   0 -16  614.74   28.00
   1   0 -15    3.50    4.20
   1   0 -15    9.90   12.00
  -1   0  15   -7.30    5.90
  -1   0  15   -6.30   12.40
   1   0 -15   -3.70    5.60
   1   0 -14   90.09   11.30
  -1   0  14   80.49   11.30
   1   0 -14   74.09    8.30
  -1   0  14   61.19   18.10
   1   0 -14   66.29   18.40
   1   0 -13   -2.90    8.40
  -1   0  13   -2.80   10.70
   1   0 -13   19.80    6.10
   1   0 -13   -2.90    2.90
  -1   0  13   -1.50    5.40
  -1   0  12   25.30   13.20
  -1   0  12   22.30    6.70
   1   0 -12   23.90    6.20
   1   0 -12   22.60    5.00
   1   0 -12   19.00   13.00
  -1   0  11   -0.10    5.30
  -1   0  11   -9.00    8.10
   1   0 -11    1.30    8.10
   1   0 -11   -3.20    3.00
   1   0 -11    1.80    4.90
   1   0 -10  142.49    9.10
  -1   0  10  166.28   12.00
   1   0 -10  156.38   21.70
   1   0 -10  146.59   11.20
  -1   0  10  170.58   21.60
   1   0  -9   -5.20    4.10
  -1   0   9   -0.60    8.20
  -1   0   9    2.20    4.70
   1   0  -9    4.60    9.70
   1   0  -9   -1.80    3.00
   1   0  -9    0.00    2.80
   1   0  -8 2811.02   98.59
  -1   0   8 2795.02   98.59
   1   0  -8 2681.63   96.19
   1   0  -8 2805.82  113.59
  -1   0   8 2709.53  112.79
   1   0  -8 2841.82   96.49
   1   0  -7    1.80    6.50
  -1   0   7   -3.90    7.60
   1   0  -7    2.40    2.50
   1   0  -7    2.00    3.70
  -1   0   7   -8.80    3.50
  -1   0   6  486.15   29.30
   1   0  -6  468.65   18.30
  -1   0   6  477.55   20.30
   1   0  -6  487.65   32.70
   1   0  -6  513.35   20.30
   1   0  -6  461.55   18.40
   1   0  -5    3.10    2.30
  -1   0   5   -0.20    5.80
   1   0  -5    3.00    3.40
   1   0  -5    1.40    2.10
  -1   0   5    2.80    1.50
  -1   0   5    0.80    1.60
   1   0  -5    1.30    6.20
  -1   0   5    1.00    3.50
   1   0  -4 9999.00  328.07
  -1   0   4 9714.23  327.47
  -1   0   4 9466.35  336.47
  -1   0   4 9584.44  327.37
  -1   0   4 9513.75  328.87
   1   0  -4 9784.62  336.87
   1   0  -4 9599.04  327.87
   1   0  -4 9927.41  329.07
  -1   0   3   -0.50    1.40
  -1   0   3    2.30    1.30
   1   0  -3   -0.40    1.30
   1   0  -3   -1.30    2.10
  -1   0   3   -1.70    3.80
   1   0  -3    5.40    4.10
  -1   0   3   -3.50    2.00
   1   0  -3   -2.20    1.80
  -1   0  -2 5267.47  181.58
   1   0   2 5167.48  181.08
   1   0   2 5115.89  176.28
  -1   0  -2 5062.49  175.38
  -1   0  -2 5225.98  176.28
  -1   0  -3    2.40    4.80
   1   0   3    2.10    2.10
  -1   0  -3    1.50    2.00
  -1   0  -3   -1.10    3.10
   1   0   3    0.80    3.30
   1   0   3   -3.40    5.40
  -1   0  -4  213.18    9.10
  -1   0  -4  180.78   10.20
   1   0   4  187.48    8.60
   1   0   4  198.48   10.50
   1   0   4  194.98   16.50
  -1   0  -4  193.88   16.10
  -1   0  -5    6.20    7.60
   1   0   5   -1.60    2.20
  -1   0  -5   -1.00    3.60
   1   0   5    1.70    6.50
  -1   0  -5   -0.50    2.30
   1   0   5    3.60    4.10
  -1   0  -6 1035.60   38.50
   1   0   6 1012.50   49.60
   1   0   6 1024.00   38.50
   1   0   6  982.60   35.30
   1   0   6  991.60   35.40
  -1   0  -6  980.60   36.20
  -1   0  -6  923.01   48.30
  -1   0  -7   -8.30    7.50
   1   0   7   -1.40    9.00
  -1   0  -7   -2.30    2.60
   1   0   7   -0.40    4.70
   1   0   7   -0.80    2.20
   1   0   7    0.10    2.10
   1   0   8 1188.68   41.90
   1   0   8 1158.78   46.60
  -1   0  -8 1224.78   60.89
   1   0   8 1215.58   42.10
   1   0   8 1219.38   61.19
  -1   0  -8 1160.18   43.90
  -1   0  -8 1255.57   46.90
  -1   0  -9   -1.80    3.20
  -1   0  -9    1.50    5.40
  -1   0  -9   -3.30    7.50
   1   0   9   -2.60    5.50
   1   0   9    3.40   10.50
  -1   0 -10  431.86   22.00
  -1   0 -10  458.55   36.30
  -1   0 -10  418.06   19.00
   1   0  10  438.96   22.10
   1   0  10  451.35   35.60
  -1   0 -11   -3.20    3.40
  -1   0 -11    4.60   11.30
   1   0  11  -11.50    9.80
  -1   0 -11   -6.40    4.70
   1   0  11   -3.10    5.20
   1   0  12  625.54   45.20
  -1   0 -12  631.74   51.99
   1   0  12  595.04   28.90
  -1   0 -12  650.03   29.00
  -1   0 -12  547.85   25.10
  -1   0 -13    6.10   11.90
   1   0  13    1.80    6.30
  -1   0 -13    8.60    6.80
  -1   0 -13    1.20    4.10
   1   0  13    7.10   11.00
   1   0  14    6.60    7.50
  -1   0 -14    7.00    7.10
  -1   0 -14   12.30   12.70
   1   0  14    1.20   13.20
  -1   0 -14    6.40    4.70
   1   0  15   -4.40   12.70
  -1   0 -15   -4.10    3.80
  -1   0 -15   -5.30    6.10
   1   0  15   -6.60    6.10
   1   0  16  213.48   33.00
  -1   0 -16  211.38   13.80
  -1   0 -16  210.98   17.10
   1   0  16  210.98   17.10
   1   0  17   11.20    8.80
  -1   0 -17    6.70    5.60
   1   0  17    5.40   16.70
  -1   0 -18  105.59   13.80
   1   0  18  119.29   15.00
  -1   0 -18  117.59   12.00
   1   0  18   96.79   27.10
  -1   0 -19   -7.80    6.10
   1   0  19   -6.20   13.40
   1   0  19    4.40    8.40
  -1   0 -19    3.90    4.90
   1   0  20   66.29   12.60
  -1   0 -20   52.39   13.00
   1   0  20   61.79   25.00
  -1   0 -20   58.09    9.30
   1   0  21   15.90   19.10
   1   0  21   15.30    9.00
   1   0  22   37.80   23.20
   1   0  22   49.90   12.40
   1   0  23   -6.70   13.40
   1   0  23    6.60    9.30
   1   0  24   -4.60   14.90
  -1   0 -24   16.10   10.00
   1   0  24    2.90    9.20
   1   0  25   -4.40   16.20
  -1   0 -25  -10.70   15.50
  -1   0 -25   -8.90    8.80
  -1   0 -26   -7.10    9.40
   1   0  26    4.60   19.80
  -1   0 -26   -2.10   16.30
  -1   0 -27   22.10   10.60
   1   1 -27    7.20   18.70
   1   1 -27   14.20   11.00
  -1   1  27   16.10   23.40
   1  -1 -27   16.80   10.30
  -1  -1  27    6.80   21.00
   1   1 -26   -0.40   17.30
   1   1 -26    3.00    9.20
  -1   1  26   -0.70   16.50
  -1  -1  26    0.30   17.20
   1  -1 -26   -4.50    8.20
   1   1 -25   28.60   11.10
  -1   1  25   13.90   20.30
  -1  -1  25    8.20   19.30
   1  -1 -25   23.20   10.10
   1   1 -24   54.69   12.50
  -1   1  24   33.30   22.90
   1  -1 -24   36.50   11.00
  -1  -1  24   33.90   23.00
   1   1 -23    3.00    8.00
   1  -1 -23   -5.60   13.30
  -1  -1  23    6.00   14.40
   1  -1 -23   11.80    8.70
  -1   1  22   -7.90   17.10
   1   1 -22   -7.40    7.70
  -1  -1  22  -11.60   13.40
   1  -1 -22   12.70    8.00
  -1   1  21   49.00   10.40
   1   1 -21   46.10   12.20
  -1   1  21   43.80   20.90
   1   1 -21   83.99   15.20
   1  -1 -21   76.19   12.10
   1  -1 -21   45.20   11.10
  -1  -1  21   52.89   22.50
   1   1 -20   48.10   10.60
   1   1 -20   46.20   14.80
  -1   1  20   26.30    9.50
  -1   1  20   23.90   18.20
   1  -1 -20   42.40   10.60
   1  -1 -20   77.99   13.50
  -1  -1  20   47.90   20.80
  -1  -1  20   35.00   11.30
   1   1 -19   32.40   10.10
  -1   1  19   38.10    9.60
  -1   1  19   47.40   21.50
   1   1 -19   47.40    9.90
  -1  -1  19   41.20   20.70
   1  -1 -19   64.59   11.10
  -1  -1  19   58.79   11.70
  -1   1  18   -9.50   10.70
  -1   1  18    0.00    6.70
  -1  -1  18    5.00   15.10
   1  -1 -18   -5.50    5.40
  -1  -1  18   -2.20    7.20
  -1   1  17  190.68   15.90
   1   1 -17  189.08   15.40
  -1   1  17  248.28   35.00
  -1  -1  17  178.58   29.30
   1  -1 -17  194.08   15.40
  -1  -1  17  157.18   15.90
   1   1 -16  105.69   12.90
  -1   1  16  102.09   12.40
  -1   1  16   88.09   24.30
   1   1 -16   92.59    8.50
   1  -1 -16   98.29   11.70
   1  -1 -16   88.39    9.90
  -1  -1  16   60.59   19.50
  -1  -1  16   82.89   12.20
   1   1 -15  114.69   23.90
   1   1 -15  109.09   12.90
   1   1 -15   84.49    8.10
  -1   1  15  107.09   12.30
  -1   1  15   98.19   24.30
   1  -1 -15  120.19   12.50
  -1  -1  15  106.49   12.70
   1  -1 -15   88.19    9.50
  -1  -1  15   92.99   22.80
   1   1 -14   91.79   22.10
   1   1 -14   99.69   12.50
   1   1 -14   83.99    7.50
  -1   1  14  109.99   11.70
  -1   1  14   77.19   20.20
   1  -1 -14   82.39    8.70
   1  -1 -14  115.49   24.70
   1  -1 -14  104.59   11.30
  -1  -1  14  111.39   13.00
  -1  -1  14   97.49   22.60
   1   1 -13   30.90    7.20
   1   1 -13   28.80    4.90
  -1   1  13   29.20    7.40
  -1   1  13   29.50   14.70
   1  -1 -13   47.20    8.00
  -1  -1  13   36.20    8.30
   1  -1 -13   27.30   12.80
  -1  -1  13   24.40   14.40
   1  -1 -13   27.70    5.60
  -1   1  12   16.80   12.00
   1   1 -12   15.40   10.50
   1   1 -12   25.40    7.00
   1   1 -12   19.70    4.10
  -1   1  12   29.00    6.90
  -1  -1  12   10.30    6.20
   1  -1 -12   20.40    5.20
   1  -1 -12   19.90   11.00
  -1  -1  12   24.40   12.70
   1  -1 -12   26.00    6.50
   1   1 -11    0.80    4.70
  -1   1  11    5.30    5.20
  -1   1  11    8.50   11.80
   1   1 -11    8.60    3.20
   1   1 -11    2.40    8.50
   1  -1 -11   10.10   10.30
  -1  -1  11    4.10    8.90
  -1  -1  11    1.30    5.30
   1  -1 -11    7.40    4.90
   1  -1 -11   10.00    4.20
  -1   1  10   96.59    9.80
   1   1 -10   91.69   17.80
   1   1 -10  101.59   10.60
   1   1 -10   86.59    6.30
  -1   1  10   86.29   17.60
   1   1 -10   83.29    6.30
   1  -1 -10   93.99    8.70
  -1  -1  10  113.19   11.50
  -1  -1  10   85.09   17.30
   1  -1 -10   91.19   18.20
   1  -1 -10   79.19    8.00
   1   1  -9  354.86   18.30
   1   1  -9  375.26   14.80
   1   1  -9  396.16   29.60
  -1   1   9  353.36   14.10
  -1   1   9  354.16   14.00
  -1   1   9  349.07   17.50
  -1   1   9  369.46   29.90
   1   1  -9  352.16   14.80
  -1  -1   9  342.37   18.30
   1  -1  -9  368.76   16.40
   1  -1  -9  348.77   16.50
  -1  -1   9  353.66   29.60
   1  -1  -9  362.16   17.50
   1  -1  -9  409.16   31.40
  -1   1   8  444.66   19.30
   1   1  -8  421.16   16.50
  -1   1   8  419.76   16.30
   1   1  -8  410.16   16.50
  -1   1   8  431.06   16.50
   1   1  -8  414.96   29.50
  -1   1   8  439.96   31.30
   1   1  -8  440.86   21.90
  -1  -1   8  439.56   20.30
   1  -1  -8  471.45   32.40
   1  -1  -8  431.96   19.00
  -1  -1   8  380.76   29.50
   1  -1  -8  417.06   18.10
   1  -1  -8  423.76   19.60
   1   1  -7   79.69    7.60
  -1   1   7   83.39    8.60
  -1   1   7   83.79   15.10
  -1   1   7   74.29    5.40
   1   1  -7   72.89    4.70
   1   1  -7   71.99   13.10
   1   1  -7   74.69    4.60
  -1   1   7   71.69    5.10
  -1  -1   7   80.89   14.20
   1  -1  -7   70.49    6.30
   1  -1  -7   71.29    6.70
   1  -1  -7   87.49    6.50
   1  -1  -7   79.79   14.30
  -1  -1   7   62.59    7.90
   1   1  -6   68.19    7.30
  -1   1   6   67.29    6.40
   1   1  -6   75.29    4.00
  -1   1   6   75.49   14.00
  -1   1   6   76.39    5.30
  -1   1   6   64.69    4.90
   1   1  -6   64.09   14.20
   1  -1  -6   70.19    5.90
  -1  -1   6   73.39    7.50
   1  -1  -6   67.09    5.70
   1  -1  -6   72.09   13.30
  -1  -1   6   65.79   11.90
   1  -1  -6   77.89    6.30
  -1   1   5 4878.61  176.78
   1   1  -5 5323.57  178.68
   1   1  -5 5216.68  186.88
  -1   1   5 5018.80  177.28
  -1   1   5 5301.77  188.78
   1  -1  -5 5292.47  177.58
  -1  -1   5 5255.77  186.98
   1  -1  -5 5207.18  188.68
   1  -1  -5 5120.49  177.28
  -1  -1   5 5266.67  178.58
   1  -1  -5 5246.77  177.28
   1   1  -4   32.30    4.60
   1   1  -4   33.30    7.40
  -1   1   4   25.70    3.50
  -1   1   4   32.30    3.70
  -1   1   4   32.60    3.40
  -1  -1   4   30.60    7.70
   1  -1  -4   32.50    3.80
   1  -1  -4   38.20    4.10
  -1  -1   4   29.80    4.60
   1  -1  -4   22.10    7.10
   1  -1  -4   38.00    3.70
   1   1  -3  119.89    9.80
  -1   1   3  115.59    5.40
  -1   1   3  120.89    5.90
   1   1  -3  115.79    6.60
  -1   1   3  118.29   11.30
   1   1  -3  114.29    6.70
  -1   1   3  123.49    6.90
  -1  -1   3  122.09    6.80
   1  -1  -3  116.89    5.40
  -1  -1   3  113.39    9.60
   1  -1  -3  129.79   11.30
   1  -1  -3  114.59    6.00
   1   1  -2   14.80    2.90
   1   1  -2   16.20    4.20
  -1   1  -2    7.60    3.90
  -1   1  -2    8.70    4.30
   1   1   2    9.30    4.40
  -1   1  -2    9.40    2.70
   1   1   2    4.20    2.30
  -1   1  -2   11.70    1.80
  -1  -1  -2   15.40    2.50
  -1  -1  -2   10.00    2.70
  -1  -1  -2    9.20    4.30
   1  -1   2   11.00    2.90
   1  -1   2    8.00    1.50
   1  -1   2    8.80    4.40
  -1   1  -3 1413.66   50.19
  -1   1  -3 1423.16   48.30
   1   1   3 1411.26   57.09
  -1   1  -3 1361.96   56.09
   1   1   3 1442.96   49.70
   1   1   3 1349.27   51.39
   1  -1   3 1350.36   47.90
  -1  -1  -3 1319.07   49.10
   1  -1   3 1418.06   56.79
  -1  -1  -3 1409.26   56.79
  -1  -1  -3 1421.46   49.70
   1  -1   3 1373.96   50.19
  -1   1  -4   42.00    3.80
   1   1   4   41.00    4.30
   1   1   4   46.00    5.40
  -1   1  -4   46.20   10.00
   1   1   4   49.90    9.90
  -1   1  -4   49.20    6.10
  -1  -1  -4   49.00    5.00
   1  -1   4   38.50    3.00
   1  -1   4   42.30    9.90
  -1  -1  -4   43.20    9.60
  -1  -1  -4   46.90    5.60
   1   1   5   31.60    4.10
   1   1   5   38.40   11.10
  -1   1  -5   40.20    3.80
   1   1   5   23.30    6.00
  -1   1  -5   38.50    6.10
   1  -1   5   37.20    9.60
  -1  -1  -5   34.00    9.90
   1  -1   5   35.20    6.40
  -1  -1  -5   37.10    4.80
  -1  -1  -5   43.50    5.60
  -1   1  -6   61.89   13.50
   1   1   6   54.29    7.00
   1   1   6   48.10    4.80
  -1   1  -6   48.00    4.50
  -1   1  -6   59.69    7.40
   1   1   6   60.19   14.30
   1   1   6   48.80    5.10
  -1  -1  -6   45.20   11.90
  -1  -1  -6   67.59    7.10
   1  -1   6   34.40   10.50
   1  -1   6   59.89    8.00
  -1  -1  -6   50.09    5.70
  -1   1  -7  362.86   27.90
   1   1   7  334.87   16.90
  -1   1  -7  357.96   14.70
   1   1   7  357.16   14.80
  -1   1  -7  341.37   17.60
   1   1   7  344.57   27.30
   1   1   7  347.17   14.80
   1  -1   7  371.86   18.30
  -1  -1  -7  373.46   28.60
  -1  -1  -7  367.66   17.10
   1  -1   7  365.66   27.30
  -1  -1  -7  316.37   15.50
   1   1   8   -5.80    2.60
  -1   1  -8    0.40    2.60
   1   1   8    5.00    2.80
   1   1   8  -10.90    7.00
   1   1   8   -5.40    4.20
  -1   1  -8    3.20    7.30
  -1   1  -8   -1.60    4.60
  -1  -1  -8   -7.60    3.80
  -1  -1  -8    0.80    3.30
   1  -1   8   -1.40    4.90
   1  -1   8    7.90    9.10
  -1  -1  -8   -3.10    8.50
  -1   1  -9    8.70    5.70
   1   1   9   -5.10    5.20
  -1   1  -9   11.30    9.00
   1   1   9    3.00    9.20
  -1   1  -9    3.40    3.20
   1   1   9    8.20    3.40
   1   1   9    4.50    2.80
   1  -1   9    0.70    9.20
  -1  -1  -9   11.50    4.20
  -1  -1  -9   16.00   11.00
  -1  -1  -9    9.20    5.20
   1  -1   9    3.90    5.60
   1   1  10   14.60    6.20
  -1   1 -10   14.50    4.10
   1   1  10   12.50   12.40
   1   1  10   14.40    3.10
  -1   1 -10   14.00   12.00
   1   1  10   18.00    3.50
  -1   1 -10   17.60    6.50
  -1  -1 -10   14.70    6.00
  -1  -1 -10   13.50    4.60
   1  -1  10    1.90    9.90
   1  -1  10    2.90    6.00
  -1  -1 -10    5.00    9.90
  -1   1 -11  207.58   11.80
   1   1  11  236.38   10.00
   1   1  11  217.78   14.80
   1   1  11  245.38   28.80
  -1   1 -11  260.27   28.40
  -1   1 -11  272.37   16.60
  -1  -1 -11  254.27   28.10
   1  -1  11  234.38   26.60
  -1  -1 -11  235.28   15.10
  -1  -1 -11  219.68   13.20
   1  -1  11  265.07   16.50
   1   1  12   68.19   18.90
   1   1  12   72.19   10.20
  -1   1 -12   69.59   10.20
  -1   1 -12   52.49    6.30
  -1  -1 -12   45.80    7.10
   1  -1  12   80.69   10.90
  -1  -1 -12   66.99    9.50
  -1  -1 -12   57.89   17.70
   1  -1  12   41.70   15.70
  -1   1 -13 1024.00   62.59
  -1   1 -13 1088.09   44.30
  -1   1 -13  917.61   38.80
   1   1  13 1061.39   43.50
   1   1  13 1043.20   64.29
  -1  -1 -13  926.31   40.10
  -1  -1 -13 1063.29   43.40
   1  -1  13  978.90   43.70
  -1  -1 -13 1117.79   65.69
   1  -1  13 1048.10   63.69
  -1   1 -14   41.80   16.00
   1   1  14   35.20    8.90
  -1   1 -14   42.00    9.60
  -1   1 -14   26.60    5.40
   1   1  14   26.90   15.00
  -1  -1 -14   32.00   19.50
   1  -1  14   23.20    9.20
  -1  -1 -14   23.70    8.20
   1  -1  14   36.70   17.50
  -1  -1 -14   23.50    6.10
   1   1  15  -11.90    5.90
   1   1  15   21.20   14.60
  -1   1 -15    8.90    4.80
  -1   1 -15    3.10    6.30
   1  -1  15    2.10    7.10
  -1  -1 -15    1.40    4.40
  -1  -1 -15    2.40    5.90
   1  -1  15    0.50   11.40
   1   1  16   -0.80   12.40
   1   1  16    3.60    7.00
  -1   1 -16   -0.10    4.10
  -1   1 -16    8.10    8.10
   1  -1  16    7.80   14.10
  -1  -1 -16    4.80    5.20
   1  -1  16    0.70    7.50
  -1  -1 -16   -3.10    6.20
  -1   1 -17    0.10    6.80
   1   1  17    8.20    7.90
  -1   1 -17    3.00    4.80
   1   1  17   -5.10   12.30
  -1  -1 -17    0.60    6.50
  -1  -1 -17   -3.70    4.40
   1  -1  17   -2.50    7.10
   1  -1  17   -4.50   13.70
   1   1  18   46.50   10.70
  -1   1 -18   41.80   10.80
  -1   1 -18   39.60    7.50
   1   1  18   49.99   21.90
   1  -1  18   39.40   10.70
  -1  -1 -18   40.20    9.90
   1  -1  18   35.30   19.70
  -1  -1 -18   42.50    8.40
   1   1  19   22.40   18.30
   1   1  19   28.90    9.90
  -1   1 -19   25.30    6.60
  -1   1 -19   22.20    8.80
  -1  -1 -19   18.20    7.90
  -1  -1 -19   29.00    7.60
   1  -1  19   31.30   10.30
   1  -1  19    9.90   16.70
  -1   1 -20    5.00    5.40
   1   1  20   11.00   16.60
  -1  -1 -20    4.30    5.90
   1  -1  20    0.20   14.90
  -1  -1 -20    0.80    7.10
   1  -1  20    2.20    7.90
   1   1  21  -13.90    7.00
   1   1  21   12.20   17.30
  -1   1 -21    1.80    5.40
  -1  -1 -21    0.90    5.80
   1  -1  21   12.20    9.70
   1  -1  21    8.20   16.70
   1   1  22    0.60   18.20
   1   1  22   17.50    9.00
   1  -1  22    0.80    8.70
   1  -1  22   15.90   16.90
   1   1  23   -9.60   17.20
   1   1  23    4.00    9.00
   1  -1  23   10.50    9.40
   1  -1  23  -17.80   12.30
   1   1  24   -7.30    6.80
  -1   1 -24   -3.70    8.50
  -1   1 -24    3.90   16.90
   1   1  24    3.90   15.70
   1  -1  24    9.10    9.10
   1  -1  24    1.20   18.30
  -1  -1 -24    9.60    9.80
  -1   1 -25   11.40   19.40
  -1   1 -25   14.60   10.50
   1   1  25   21.10   19.40
  -1  -1 -25   13.50    9.10
   1  -1  25   11.20   20.00
   1   1  26    1.60   20.00
  -1   1 -26    3.40   10.90
  -1   1 -26    6.00   18.10
   1  -1  26    9.80   22.50
  -1  -1 -26    8.10    9.30
  -1   1 -27   16.60   10.60
  -1  -1 -27   27.40   10.90
  -1   2  27   49.20   26.00
   1   2 -27   33.50   13.00
   1   2 -27   29.50   22.10
   1  -2 -27   32.70    9.90
  -1  -2  27   32.60   22.80
  -1   2  26   -0.20   19.00
   1   2 -26   -3.50   13.60
   1   2 -26    9.50   10.30
  -1  -2  26    9.70   17.80
   1  -2 -26   -4.50    7.80
   1   2 -25   -6.00    8.30
   1   2 -25   -5.10   16.00
  -1   2  25   20.60   20.90
   1  -2 -25   -7.90    7.30
  -1  -2  25   -3.20   16.60
  -1   2  24   -1.50   17.50
   1   2 -24    2.60    9.40
  -1  -2  24    1.60   18.70
   1  -2 -24   16.00    9.40
   1  -2 -24    4.10    9.70
   1   2 -23   59.59   12.40
  -1   2  23   54.59   27.50
  -1  -2  23   51.89   24.50
   1  -2 -23   78.89   12.40
   1   2 -22   12.70    8.80
  -1   2  22   12.50   16.30
   1  -2 -22   16.00    7.60
   1  -2 -22   18.00    9.40
  -1  -2  22   23.40   20.40
   1   2 -21    0.10    8.20
  -1   2  21   20.60   19.60
  -1   2  21   33.00    8.50
  -1  -2  21   19.50   18.60
   1  -2 -21    6.60    8.70
   1  -2 -21    3.40    8.20
  -1   2  20   18.20    8.30
   1   2 -20    9.70    8.20
   1   2 -20    2.80    7.60
  -1   2  20    7.10   16.30
  -1  -2  20   10.70    9.60
  -1  -2  20    7.60   14.40
   1  -2 -20    2.60    7.20
   1  -2 -20    1.30    7.30
  -1   2  19   25.00   17.10
   1   2 -19    5.60    7.80
   1   2 -19   23.80    8.00
  -1   2  19   17.20    8.10
  -1  -2  19   -2.30   13.30
  -1  -2  19    7.00    8.70
   1  -2 -19   23.20    7.90
   1   2 -18    9.00    7.40
  -1   2  18    7.90    7.30
  -1   2  18    0.20   13.20
  -1  -2  18   -2.80    7.10
   1  -2 -18    4.80    6.90
  -1  -2  18    0.80   12.20
  -1   2  17  358.86   21.00
  -1   2  17  377.76   40.20
  -1  -2  17  369.76   23.40
   1  -2 -17  348.87   20.70
  -1  -2  17  352.26   38.20
  -1   2  16   64.89   20.40
  -1   2  16   94.39   11.70
   1   2 -16  104.69   14.00
  -1  -2  16   85.49   12.60
   1  -2 -16   77.79    9.80
  -1  -2  16   68.49   20.50
   1  -2 -16   91.49   11.40
   1   2 -15   57.19   10.70
   1   2 -15   48.70    6.00
  -1   2  15   39.50    8.40
   1   2 -15   82.39   20.50
  -1   2  15   43.10   18.00
   1  -2 -15   40.30    7.80
  -1  -2  15   42.30   16.30
   1  -2 -15   44.10    7.70
  -1  -2  15   59.09   10.90
   1   2 -14   17.60   13.00
  -1   2  14   18.80    6.60
   1   2 -14   16.10    3.80
  -1   2  14   14.20   15.00
   1   2 -14   17.20    7.20
  -1  -2  14   29.70    8.90
   1  -2 -14   22.60   11.50
   1  -2 -14   15.50    5.70
  -1  -2  14   12.70   13.20
   1  -2 -14   17.10    6.60
   1   2 -13   21.70    4.20
   1   2 -13   29.60   16.00
   1   2 -13   19.10    6.80
  -1   2  13   25.30    6.50
  -1   2  13   13.50   14.20
  -1  -2  13   23.80   14.20
   1  -2 -13    9.60   10.80
   1  -2 -13   18.70    5.50
  -1  -2  13   12.70    7.10
   1  -2 -13   27.80    6.90
   1   2 -12   12.00    9.90
  -1   2  12    2.70    4.80
   1   2 -12    8.60    6.00
   1   2 -12    4.20    3.00
  -1   2  12    6.90    2.60
  -1   2  12    4.10   10.40
  -1   2  12    9.90    2.80
  -1  -2  12    8.80    9.70
   1  -2 -12    9.60    4.70
  -1  -2  12    9.70    6.50
   1  -2 -12   14.00   10.60
   1  -2 -12    9.40    4.90
  -1   2  11    3.50    4.80
  -1   2  11   -0.30    2.40
  -1   2  11    7.20    2.90
   1   2 -11    4.10    2.70
  -1   2  11   11.60   12.40
   1   2 -11    5.00    8.40
   1   2 -11   12.90    6.10
   1  -2 -11   -0.70    4.10
   1  -2 -11   11.20    4.70
  -1  -2  11    8.90   10.70
  -1  -2  11    5.60    5.70
   1  -2 -11    9.80   11.00
  -1   2  10    5.00    3.10
  -1   2  10    2.30   11.00
   1   2 -10    0.00    2.20
   1   2 -10   -3.10    5.00
  -1   2  10   -3.10    4.30
  -1   2  10    2.00    2.80
   1   2 -10    0.90    9.00
   1   2 -10   -1.90    2.20
  -1  -2  10   -7.10    8.00
   1  -2 -10    0.30    4.40
   1  -2 -10    0.90    3.90
  -1  -2  10   -5.50    5.20
   1  -2 -10   -7.30    7.30
  -1   2   9   22.10   11.00
   1   2  -9   31.90   11.50
  -1   2   9   23.00    4.30
   1   2  -9   24.80    2.90
  -1   2   9   24.80    4.20
   1   2  -9   37.00    7.50
  -1   2   9   18.40    5.20
   1  -2  -9   30.30    5.80
  -1  -2   9   24.00    6.60
  -1  -2   9   19.40   11.90
   1  -2  -9   18.70    5.10
   1  -2  -9   27.20   12.30
  -1   2   8   74.19    6.20
   1   2  -8   67.59   15.00
   1   2  -8   86.59    9.50
  -1   2   8   54.79   13.80
  -1   2   8   66.19    5.80
   1  -2  -8   66.49    6.60
   1  -2  -8   63.49   14.90
   1  -2  -8   78.49    7.80
  -1  -2   8   87.69   16.10
   1  -2  -8   70.89    7.30
  -1  -2   8   74.89    9.00
   1   2  -7   38.30   10.60
  -1   2   7   40.90    5.10
  -1   2   7   53.39    5.30
  -1   2   7   39.80   12.00
  -1   2   7   47.60    5.50
   1  -2  -7   41.50   11.50
   1  -2  -7   42.50    5.90
   1  -2  -7   54.69    6.10
   1  -2  -7   50.29    5.50
  -1  -2   7   43.30   11.00
  -1  -2   7   29.90    6.60
   1   2  -6  116.39   14.30
  -1   2   6  117.59    7.10
   1   2  -6  109.99    8.80
  -1   2   6  115.69   15.70
  -1   2   6  115.59    7.60
  -1   2   6  115.69    7.10
   1  -2  -6  129.19    8.40
  -1  -2   6  119.99   13.90
   1  -2  -6  125.59    7.10
   1  -2  -6   97.89   14.40
   1  -2  -6  103.49    7.70
  -1  -2   6  100.79    9.10
   1   2  -5   20.90    4.60
  -1   2   5   24.10    3.40
  -1   2   5   19.00    3.50
  -1   2   5   18.50    9.70
  -1   2   5   21.50    4.00
   1   2  -5   14.00    7.00
   1  -2  -5   25.00    3.40
   1  -2  -5   25.70    8.90
  -1  -2   5    9.10    4.70
  -1  -2   5   15.40    7.10
   1  -2  -5   25.00    4.40
   1  -2  -5   16.20    4.00
  -1   2   4  575.14   22.90
   1   2  -4  583.84   23.70
  -1   2   4  573.24   21.20
  -1   2   4  599.44   22.70
  -1   2   4  598.64   31.10
   1   2  -4  588.04   28.20
  -1  -2   4  580.54   23.80
   1  -2  -4  633.44   31.50
   1  -2  -4  614.24   23.30
   1  -2  -4  592.64   21.20
  -1  -2   4  560.24   28.10
   1   2  -3   24.50    4.50
   1   2  -3   19.80    5.40
  -1   2   3   16.10    3.10
   1   2  -3   20.60    4.10
  -1   2   3   20.10    7.20
   1  -2  -3   22.50    6.70
   1  -2  -3   20.30    3.50
  -1  -2   3   13.60    4.80
  -1  -2   3   19.40    4.00
   1   2  -2  759.12   26.60
  -1   2   2  751.82   27.60
   1   2  -2  766.72   29.00
  -1   2   2  749.92   32.60
   1   2  -2  762.92   29.10
   1   2  -2  743.93   28.00
   1  -2  -2  750.32   27.70
  -1  -2   2  722.03   28.00
  -1  -2   2  790.52   30.40
  -1  -2   2  745.23   26.50
   1  -2  -2  751.12   32.40
  -1   2  -1    2.50    1.40
   1   2   1    3.10    3.50
  -1  -2  -1    0.90    2.20
  -1   2  -2  414.36   17.10
   1   2   2  430.16   21.40
  -1   2  -2  426.76   15.50
   1   2   2  404.76   16.30
  -1   2  -2  432.86   21.60
   1  -2   2  414.36   15.30
  -1  -2  -2  393.86   16.20
   1  -2   2  413.06   17.10
  -1  -2  -2  413.46   21.20
   1  -2   2  404.16   21.00
  -1  -2  -2  417.66   16.70
  -1   2  -3   92.89   11.60
   1   2   3   97.59    6.80
  -1   2  -3   84.39    4.80
  -1   2  -3   95.49    7.30
  -1   2  -3   88.29   10.60
   1  -2   3  101.79    7.90
  -1  -2  -3  101.29   11.80
  -1  -2  -3   83.39    6.60
   1  -2   3   91.19    4.50
  -1  -2  -3   94.69    6.70
   1   2   4   76.99    6.50
  -1   2  -4   83.99    8.20
   1   2   4   75.59    6.30
   1   2   4   90.99   12.60
  -1   2  -4   77.59   11.20
  -1   2  -4   73.39   10.90
  -1   2  -4   76.29    4.40
  -1  -2  -4   69.79   11.70
  -1  -2  -4   82.99    6.60
  -1  -2  -4   72.49    6.50
   1  -2   4   75.19    7.30
   1  -2   4   91.49   13.80
   1   2   5  165.68    9.70
   1   2   5  151.58    9.00
  -1   2  -5  157.38    7.30
   1   2   5  154.18   17.00
  -1   2  -5  161.18   10.80
  -1  -2  -5  159.88   16.80
  -1  -2  -5  154.78    9.40
   1  -2   5  162.78   16.70
   1  -2   5  173.48   11.30
  -1  -2  -5  165.78    9.70
  -1   2  -6   23.30    9.30
  -1   2  -6   34.70    6.10
   1   2   6   29.90    5.40
   1   2   6   35.30    5.00
   1   2   6   29.10   11.10
   1   2   6   29.20    4.60
  -1  -2  -6   36.60    5.70
   1  -2   6   32.70    6.70
  -1  -2  -6   27.20    4.80
   1  -2   6   25.80   10.70
  -1  -2  -6   26.70   10.30
   1   2   7   10.90    3.70
   1   2   7   16.90    5.20
  -1   2  -7   10.60    2.80
   1   2   7   16.90    4.10
  -1   2  -7    5.20    8.20
   1   2   7    8.10    9.20
  -1   2  -7    5.10    4.50
  -1  -2  -7   12.80    4.30
   1  -2   7    9.00    9.10
   1  -2   7   11.10    5.30
  -1  -2  -7    8.20    9.30
  -1  -2  -7   11.50    4.80
   1   2   8  643.84   25.00
   1   2   8  609.64   26.50
  -1   2  -8  587.14   27.70
  -1   2  -8  637.14   23.80
   1   2   8  659.23   41.30
   1   2   8  609.74   24.80
  -1   2  -8  579.04   38.20
   1  -2   8  630.64   28.40
  -1  -2  -8  640.34   40.60
   1  -2   8  673.73   40.30
  -1  -2  -8  643.84   26.30
  -1  -2  -8  630.34   28.60
   1   2   9    1.20    5.10
  -1   2  -9    1.50    2.60
   1   2   9   -3.60    9.90
  -1   2  -9    3.10    5.30
   1   2   9    0.70    3.00
  -1   2  -9    2.80    8.60
   1   2   9    5.30    3.60
   1  -2   9   -4.00    8.60
  -1  -2  -9    9.10    5.30
   1  -2   9   12.60    6.70
  -1  -2  -9   -1.00   10.40
  -1  -2  -9    5.40    4.30
  -1   2 -10  450.65   23.00
   1   2  10  470.75   18.90
   1   2  10  473.35   36.70
  -1   2 -10  416.26   18.20
  -1   2 -10  435.96   34.70
   1   2  10  457.25   21.90
   1   2  10  424.26   18.60
  -1  -2 -10  439.96   35.80
  -1  -2 -10  482.75   22.10
  -1  -2 -10  420.76   20.60
   1  -2  10  468.35   35.90
   1  -2  10  463.65   23.60
  -1   2 -11  177.28   13.60
   1   2  11  162.48   12.30
   1   2  11  138.09    8.40
  -1   2 -11  158.38   22.30
   1   2  11  185.88   26.00
   1   2  11  153.98    9.00
  -1   2 -11  133.89    8.60
  -1  -2 -11  127.69   10.50
  -1  -2 -11  147.29   22.80
  -1  -2 -11  151.28   11.50
   1  -2  11  159.08   13.80
   1  -2  11  150.48   23.50
   1   2  12  111.89    7.20
   1   2  12  120.89    7.80
   1   2  12  107.49   21.80
   1   2  12  122.89   11.50
  -1   2 -12  113.59   13.10
  -1   2 -12   98.99    7.50
   1  -2  12   98.29   20.90
  -1  -2 -12  101.99    9.90
  -1  -2 -12  140.59   11.20
   1  -2  12  113.39   13.20
  -1  -2 -12  149.39   26.30
   1   2  13  357.76   36.30
  -1   2 -13  321.67   32.30
  -1   2 -13  316.17   19.90
   1   2  13  305.47   18.60
  -1   2 -13  287.07   14.50
   1  -2  13  262.87   19.30
  -1  -2 -13  319.77   33.20
   1  -2  13  331.67   33.70
  -1  -2 -13  291.77   17.20
  -1  -2 -13  359.06   19.30
   1   2  14   87.89   22.70
  -1   2 -14  129.09   14.70
  -1   2 -14   72.29    7.90
  -1   2 -14  133.29   26.60
   1   2  14  116.89   13.00
   1  -2  14  107.49   24.00
   1  -2  14  107.69   14.00
  -1  -2 -14  138.99   13.90
  -1  -2 -14   88.29   10.30
   1   2  15    1.60   14.10
  -1   2 -15   14.50    7.30
  -1   2 -15    2.20    4.00
   1   2  15    6.70    7.00
   1  -2  15   10.30   13.10
   1  -2  15   14.60    8.10
  -1  -2 -15   12.70    7.20
  -1  -2 -15    9.60    5.20
  -1   2 -16  254.37   18.80
   1   2  16  205.88   16.50
   1   2  16  213.48   31.60
  -1   2 -16  179.28   12.00
   1  -2  16  232.78   33.90
   1  -2  16  246.08   18.30
  -1  -2 -16  206.78   14.80
  -1  -2 -16  216.58   16.20
  -1   2 -17  104.59   14.70
  -1   2 -17   95.39    9.20
   1   2  17  119.59   14.00
   1   2  17  107.59   26.60
   1  -2  17  110.19   15.30
  -1  -2 -17   98.29   11.90
   1  -2  17  106.89   25.90
  -1  -2 -17   86.39   12.30
  -1   2 -18   29.90    6.40
  -1   2 -18   29.10    9.70
   1   2  18   27.70   18.40
   1   2  18   26.90    9.60
  -1  -2 -18   30.20    7.40
  -1  -2 -18   19.20    8.30
   1  -2  18   14.90   17.20
   1  -2  18   27.00   11.80
   1   2  19   35.50    9.60
   1   2  19   30.20   19.40
  -1   2 -19   27.80    6.50
  -1  -2 -19   34.70   10.50
  -1  -2 -19   30.90    7.80
   1  -2  19   43.00   11.20
   1  -2  19   28.10   19.10
  -1   2 -20   67.69    8.90
   1   2  20   49.99   23.80
   1   2  20   62.19   12.00
   1  -2  20   65.29   12.80
   1  -2  20   52.19   22.70
  -1  -2 -20   68.29   12.20
  -1  -2 -20   56.19   10.20
   1   2  21   -1.30    8.20
   1   2  21   14.40   16.10
  -1   2 -21   -3.70    4.60
   1  -2  21   -3.80    7.90
   1  -2  21    1.10   17.20
  -1  -2 -21   -8.60    6.90
  -1  -2 -21   -4.10    5.30
   1   2  22   23.70    9.50
  -1   2 -22   23.50   20.00
   1  -2  22   17.20   20.60
   1  -2  22   15.00   10.00
  -1   2 -23   -6.60    8.00
   1   2  23    8.90    7.90
  -1   2 -23    7.70   16.80
   1   2  23   -4.60   17.30
   1  -2  23   -2.60   18.30
   1  -2  23   10.60    8.60
  -1   2 -24   11.80   10.40
  -1   2 -24    2.70   18.00
   1   2  24   -4.40    8.40
   1   2  24    2.50   15.80
  -1  -2 -24   -4.50    8.40
   1  -2  24    8.20    9.80
   1  -2  24   -2.50   17.70
  -1   2 -25   47.60   13.40
   1   2  25   48.40   26.10
  -1   2 -25   35.90   23.20
  -1  -2 -25   36.70   12.20
   1  -2  25   37.70   23.80
   1   2  26   -6.00   15.00
  -1   2 -26   -3.70   10.40
  -1   2 -26  -10.60   15.50
  -1  -2 -26   -4.70    7.80
  -1   3  27    6.10   20.00
   1   3 -27   -1.10    9.50
   1   3 -27   -2.50   14.30
   1  -3 -27    1.60    8.30
   1   3 -26    2.50   17.80
  -1   3  26  -10.10   16.30
   1   3 -26   -9.50    8.80
   1  -3 -26   -1.00    8.10
  -1  -3  26    0.90   16.80
   1   3 -25   15.40   18.20
  -1   3  25   16.90   19.00
   1   3 -25   -4.80    8.30
   1  -3 -25   12.90    9.70
  -1  -3  25   29.40   22.00
  -1   3  24   97.39   30.50
   1   3 -24  128.99   18.20
   1   3 -24   98.69   29.90
   1  -3 -24  136.09   16.60
   1  -3 -24   75.89   12.50
  -1  -3  24  112.49   31.10
   1   3 -23   89.99   28.40
   1   3 -23   84.89   14.80
  -1   3  23   60.29   24.90
   1  -3 -23   92.29   13.20
  -1  -3  23   81.09   27.10
   1  -3 -23   80.79   13.00
  -1   3  22   17.60   17.40
   1   3 -22    5.90    9.10
   1  -3 -22   10.50    7.50
  -1  -3  22    1.90   16.10
   1   3 -21   56.29   13.50
  -1   3  21   42.90   20.50
   1  -3 -21   70.19   11.20
  -1  -3  21   40.40   22.00
   1  -3 -21   40.60   10.30
  -1   3  20   41.10   20.50
  -1   3  20   45.50    9.50
   1   3 -20   23.40   10.30
  -1  -3  20   56.29   12.30
  -1  -3  20   11.90   16.90
   1  -3 -20   57.19    9.80
   1  -3 -20   33.00    9.70
   1   3 -19   10.50    8.40
   1   3 -19    4.40    7.60
  -1   3  19    7.50    6.50
  -1   3  19    7.10   15.40
  -1  -3  19    3.20   13.90
  -1  -3  19    7.00    8.40
   1  -3 -19   -0.60    6.60
  -1   3  18   18.40   16.00
   1   3 -18    3.20    7.20
   1   3 -18   29.80   10.60
  -1   3  18   12.70    7.30
  -1  -3  18   25.30   18.00
   1  -3 -18   37.70    8.40
  -1  -3  18   10.50    8.60
  -1   3  17  101.19   25.40
   1   3 -17  125.59   15.10
  -1   3  17  121.09   13.10
  -1  -3  17  129.79   26.80
   1  -3 -17  131.89   12.30
  -1  -3  17  122.69   15.90
   1   3 -16  106.59   15.90
  -1   3  16   81.39   23.00
  -1   3  16  112.49   12.00
   1  -3 -16  112.59   12.30
  -1  -3  16   99.49   24.20
   1  -3 -16  125.09   11.50
  -1  -3  16  107.39   14.30
   1   3 -15   10.60    7.40
  -1   3  15   -1.70    5.10
   1   3 -15    2.40    2.90
   1   3 -15    3.00   11.60
  -1   3  15    8.00   14.30
  -1  -3  15   -1.40   19.40
  -1  -3  15   -4.80    6.80
   1  -3 -15    6.10    5.70
   1  -3 -15   -1.80    4.50
  -1   3  14  130.69   29.80
  -1   3  14  111.49    6.60
  -1   3  14  103.49   10.20
   1   3 -14   87.29    6.70
   1   3 -14  123.99   13.60
  -1   3  14  105.39    6.30
   1   3 -14  120.49   23.90
   1  -3 -14  117.79   12.20
   1  -3 -14  113.89   23.20
   1  -3 -14  106.99   10.30
  -1  -3  14   93.69   21.90
  -1  -3  14  128.29   14.60
   1   3 -13  486.45   20.20
  -1   3  13  510.15   20.70
  -1   3  13  538.95   43.80
  -1   3  13  549.15   24.40
  -1   3  13  540.75   21.00
   1   3 -13  570.24   27.50
   1   3 -13  544.45   41.80
   1  -3 -13  508.45   24.00
   1  -3 -13  554.54   44.00
   1  -3 -13  504.95   24.80
  -1  -3  13  502.35   26.90
  -1  -3  13  540.35   41.10
  -1   3  12  111.69    7.60
  -1   3  12  108.49   11.70
  -1   3  12   95.99   20.70
   1   3 -12  128.99   13.70
   1   3 -12  118.99   21.70
   1   3 -12  101.19    6.10
  -1   3  12  106.29    9.60
  -1  -3  12  105.39   20.30
   1  -3 -12  118.89   25.90
   1  -3 -12  124.89    9.70
   1  -3 -12   98.19    9.90
  -1  -3  12  115.79   13.20
  -1   3  11  648.14   25.20
  -1   3  11  618.04   24.80
   1   3 -11  638.74   29.40
  -1   3  11  606.94   26.30
  -1   3  11  604.64   44.40
   1   3 -11  619.64   41.70
  -1  -3  11  620.74   41.70
   1  -3 -11  616.94   27.50
  -1  -3  11  608.64   29.40
   1  -3 -11  679.93   28.70
   1  -3 -11  609.34   43.90
   1   3 -10  197.18   22.10
  -1   3  10  191.48   23.80
  -1   3  10  184.18   10.60
  -1   3  10  179.18   11.00
   1   3 -10  191.88   13.70
  -1   3  10  178.58   10.10
  -1  -3  10  189.58   14.20
   1  -3 -10  163.38   10.80
   1  -3 -10  193.08   25.20
  -1  -3  10  173.28   22.30
   1  -3 -10  169.08   12.10
  -1   3   9  127.79    9.70
  -1   3   9  121.49    8.10
  -1   3   9  124.59    8.90
   1   3  -9  130.39   11.20
   1   3  -9  118.19   16.40
  -1   3   9  119.59   19.20
  -1  -3   9  117.39   17.30
   1  -3  -9  114.29   18.70
   1  -3  -9  118.79    9.90
  -1  -3   9  112.29   11.20
   1  -3  -9  130.69    8.70
   1   3  -8  145.99   17.80
   1   3  -8  133.99   11.10
  -1   3   8  141.79    8.90
  -1   3   8  147.89    8.80
  -1   3   8  161.58   21.20
  -1   3   8  141.29    9.30
   1  -3  -8  145.39   10.40
   1  -3  -8  151.18    8.80
   1  -3  -8  133.49    9.90
   1  -3  -8  156.18   19.70
  -1  -3   8  130.79   11.40
  -1  -3   8  163.18   19.10
   1   3  -7 1530.75   57.59
  -1   3   7 1570.44   54.19
   1   3  -7 1574.44   67.09
  -1   3   7 1562.74   70.79
  -1   3   7 1477.45   55.09
  -1   3   7 1504.85   55.49
   1  -3  -7 1485.75   69.99
   1  -3  -7 1468.25   56.29
  -1  -3   7 1525.55   57.69
   1  -3  -7 1507.95   54.09
  -1  -3   7 1532.55   67.29
   1  -3  -7 1539.85   56.19
  -1   3   6   56.19    4.90
  -1   3   6   72.59    6.50
  -1   3   6   65.79   13.50
   1   3  -6   61.49   11.60
  -1   3   6   61.99    6.60
   1  -3  -6   62.69    6.80
  -1  -3   6   65.19    8.50
   1  -3  -6   58.89    6.60
   1  -3  -6   58.39    4.90
   1  -3  -6   60.29   12.90
  -1  -3   6   77.39   12.80
  -1   3   5 1187.78   54.39
   1   3  -5 1200.38   50.59
  -1   3   5 1172.48   43.50
  -1   3   5 1198.28   41.00
   1   3  -5 1200.28   44.70
  -1   3   5 1126.79   43.10
   1  -3  -5 1213.58   60.29
   1  -3  -5 1161.18   43.60
  -1  -3   5 1155.18   50.59
   1  -3  -5 1140.69   41.00
   1  -3  -5 1166.48   43.90
  -1  -3   5 1158.08   44.50
  -1   3   4   27.20    2.30
  -1   3   4   21.70    8.80
   1   3  -4   27.30    5.60
   1   3  -4   24.10    6.70
   1   3  -4   22.60    4.90
  -1   3   4   29.50    4.70
  -1  -3   4   21.80    6.80
  -1  -3   4   29.00    5.60
   1  -3  -4   27.00    5.00
   1  -3  -4   20.80    4.20
   1  -3  -4   28.80    2.60
   1  -3  -4   22.00    8.20
   1   3  -3    1.20    4.50
   1   3  -3    0.20    2.00
  -1   3   3    5.60    3.30
   1   3  -3    1.00    4.20
   1   3  -3    2.40    4.10
   1   3  -3    4.40    3.70
   1  -3  -3    0.20    3.20
   1  -3  -3    5.30    6.70
  -1   3   2   32.30    3.80
   1   3  -2   32.00    5.00
   1   3  -2   28.00    4.50
  -1   3   2   39.80    8.50
   1   3  -2   31.40    3.40
  -1   3   2   28.10    3.80
  -1  -3   2   28.00    4.30
   1  -3  -2   26.50    4.10
  -1  -3   2   33.50    3.40
  -1  -3   2   27.30    4.60
   1  -3  -2   37.00    7.70
  -1   3   1   91.29   11.90
   1   3  -1  106.69    6.70
  -1   3   1  106.29    6.30
  -1   3   1  103.49    5.30
   1   3  -1  103.39    5.90
  -1  -3   1  110.89    6.70
   1  -3  -1  111.19    5.30
  -1  -3   1   95.39    5.80
  -1   3   0   17.50    2.80
  -1   3   0   19.40    4.20
   1   3   0   18.10    4.00
   1   3   0   15.30    3.10
   1   3   0   21.40    3.50
  -1  -3   0   15.70    2.80
  -1  -3   0   14.80    2.80
   1  -3   0  -12.20   11.60
   1  -3   0   18.20    3.10
  -1  -3   0   21.40    5.80
   1   3   1  681.03   26.40
   1   3   1  697.03   29.70
  -1   3  -1  728.13   31.10
   1   3   1  686.43   25.60
  -1   3  -1  695.73   25.60
  -1   3  -1  707.33   26.30
   1  -3   1  705.73   26.40
  -1  -3  -1  693.23   29.80
   1  -3   1  661.23   30.50
  -1  -3  -1  684.33   25.60
  -1   3  -2   39.80    5.70
   1   3   2   38.70    8.10
   1   3   2   35.30    4.30
  -1   3  -2   32.80    7.60
  -1   3  -2   34.50    3.60
  -1  -3  -2   40.70    4.50
   1  -3   2   35.10    3.60
  -1  -3  -2   36.90    5.10
  -1  -3  -2   30.30    7.10
   1  -3   2   42.40    5.80
   1  -3   2   22.70    6.30
  -1   3  -3  443.26   19.50
   1   3   3  425.26   17.70
   1   3   3  463.55   25.50
  -1   3  -3  455.95   16.60
  -1  -3  -3  439.66   17.70
  -1  -3  -3  413.96   18.50
   1  -3   3  431.46   19.20
   1  -3   3  419.46   24.20
  -1  -3  -3  447.36   25.30
   1  -3   3  429.16   16.20
   1   3   4   19.10    4.30
  -1   3  -4   14.20    6.80
   1   3   4    3.30    2.30
  -1   3  -4   11.70    2.40
  -1   3  -4   10.00    7.30
  -1   3  -4   11.10    5.20
   1   3   4    6.50    7.40
  -1  -3  -4   11.60    7.90
  -1  -3  -4   10.10    3.70
   1  -3   4    6.50    4.80
  -1  -3  -4   14.40    4.00
   1   3   5   15.70    4.30
   1   3   5   10.00    4.20
  -1   3  -5   10.70    2.30
  -1   3  -5    5.80    7.10
  -1   3  -5   11.50    8.70
   1   3   5    4.70    7.30
   1  -3   5    9.40    5.10
  -1  -3  -5    8.00    4.00
   1  -3   5   10.10    8.70
  -1  -3  -5    6.10    3.80
  -1  -3  -5   12.70    8.40
  -1   3  -6   64.09    4.40
   1   3   6   70.19    7.10
  -1   3  -6   57.59   12.30
   1   3   6   65.59   14.50
  -1   3  -6   72.09    8.60
  -1   3  -6   67.89   13.10
   1  -3   6   55.19    8.40
   1  -3   6   59.59   13.30
  -1  -3  -6   66.99    7.10
  -1  -3  -6   67.59   14.00
  -1  -3  -6   73.79    7.80
   1   3   7 1631.74   61.19
   1   3   7 1663.23   61.39
  -1   3  -7 1689.03   58.79
  -1   3  -7 1747.33   64.19
   1   3   7 1673.63   61.49
   1   3   7 1628.24   76.79
  -1   3  -7 1731.23   75.79
  -1  -3  -7 1674.73   62.19
  -1  -3  -7 1695.33   77.59
   1  -3   7 1704.83   64.19
   1  -3   7 1719.23   76.19
  -1  -3  -7 1740.23   61.89
   1   3   8  112.49    8.60
  -1   3  -8   96.79   17.90
   1   3   8   90.39    8.90
  -1   3  -8  111.09   11.70
   1   3   8  109.39    8.20
  -1   3  -8   91.09    5.90
   1   3   8   98.69   19.70
  -1  -3  -8   94.89    9.10
   1  -3   8  112.09   17.70
  -1  -3  -8  117.79   18.70
  -1  -3  -8  105.09    9.30
   1  -3   8   86.89   10.80
  -1   3  -9  450.15   18.30
   1   3   9  457.15   20.50
   1   3   9  472.95   20.40
  -1   3  -9  459.35   34.10
  -1   3  -9  477.45   23.90
   1   3   9  466.05   21.60
   1   3   9  462.45   35.80
   1  -3   9  485.25   36.10
  -1  -3  -9  481.85   37.30
  -1  -3  -9  472.25   21.80
   1  -3   9  477.05   24.20
  -1  -3  -9  464.45   21.80
   1   3  10  137.39    9.40
  -1   3 -10  146.99   20.40
  -1   3 -10  158.68   13.00
   1   3  10  139.49    9.40
  -1   3 -10  125.79    7.70
   1   3  10  147.39   22.30
   1   3  10  135.59   10.80
  -1  -3 -10  145.19   11.10
   1  -3  10  146.79   13.40
   1  -3  10  138.39   22.40
  -1  -3 -10  168.38   23.00
  -1  -3 -10  140.19   11.10
   1   3  11  874.11   36.50
   1   3  11  890.41   34.20
   1   3  11  861.51   34.20
  -1   3 -11  801.42   32.60
  -1   3 -11  899.91   39.00
  -1   3 -11  913.01   54.69
   1   3  11  886.71   55.29
  -1  -3 -11  852.11   36.40
  -1  -3 -11  919.21   56.99
  -1  -3 -11  928.31   37.00
   1  -3  11  906.11   39.50
   1  -3  11  919.31   54.59
  -1   3 -12  492.75   45.10
  -1   3 -12  457.75   24.40
   1   3  12  438.96   38.40
   1   3  12  443.76   19.00
   1   3  12  447.36   19.20
   1   3  12  432.16   22.10
  -1   3 -12  381.46   18.00
  -1  -3 -12  491.25   22.70
   1  -3  12  465.55   25.00
   1  -3  12  456.15   38.80
  -1  -3 -12  466.45   39.80
  -1  -3 -12  417.86   21.80
   1   3  13    0.80    5.70
  -1   3 -13    1.80    3.00
   1   3  13    1.70    3.20
  -1   3 -13   -2.70    5.90
   1   3  13    0.60    3.40
  -1   3 -13    5.20    9.90
   1   3  13    7.40   13.50
   1  -3  13    0.10   10.40
   1  -3  13   -7.50    6.80
  -1  -3 -13    1.70    5.20
  -1  -3 -13    8.70   10.60
  -1  -3 -13    2.70    5.00
   1   3  14   88.99    6.90
  -1   3 -14   92.29   13.10
   1   3  14   99.39   24.50
   1   3  14  107.89   12.10
  -1   3 -14   95.19   21.50
  -1   3 -14   70.39    7.00
   1   3  14   81.19    7.20
   1  -3  14  106.69   26.90
  -1  -3 -14  102.39   11.60
   1  -3  14  104.29   13.90
  -1  -3 -14   87.49   10.80
   1   3  15   -5.00    5.40
  -1   3 -15    0.90    3.60
  -1   3 -15   -1.10    7.90
   1   3  15    1.30   12.50
  -1  -3 -15   -2.70    5.00
   1  -3  15   -4.20   12.70
  -1  -3 -15    1.60    6.50
   1  -3  15    9.90    8.00
  -1   3 -16   35.00    5.60
  -1   3 -16   51.09   11.40
   1   3  16   38.60    9.00
   1   3  16   29.70   17.60
  -1  -3 -16   34.40    8.10
  -1  -3 -16   37.30    8.50
   1  -3  16   34.10   10.10
   1  -3  16   26.90   18.50
  -1   3 -17   42.60    6.40
   1   3  17   53.29   23.40
   1   3  17   52.59   10.30
  -1   3 -17   62.99   11.30
   1  -3  17   40.60   13.80
  -1  -3 -17   46.30    9.70
  -1  -3 -17   59.69   10.00
   1  -3  17   45.20   21.20
   1   3  18   93.79   12.80
  -1   3 -18   88.59    8.60
   1   3  18  111.99   28.00
   1  -3  18  129.89   16.40
   1  -3  18   86.39   24.20
  -1  -3 -18  117.79   13.90
  -1  -3 -18   92.89   12.10
   1   3  19    8.20   15.80
   1   3  19    2.90    7.00
   1  -3  19    2.80    9.00
   1  -3  19   -7.70   13.90
  -1  -3 -19   -4.00    5.70
  -1   3 -20   30.70    6.30
  -1   3 -20   11.70   15.00
   1   3  20   21.30    9.00
   1   3  20   15.00   16.20
   1  -3  20    7.80   15.60
  -1  -3 -20   32.10    8.60
  -1  -3 -20   19.00    8.80
   1  -3  20   26.80   10.70
   1   3  21   -3.40   16.50
  -1   3 -21   11.20   17.50
   1   3  21    4.20    7.00
   1  -3  21    6.80   19.00
  -1  -3 -21   -0.10    8.20
   1  -3  21    1.60    8.40
  -1  -3 -21    0.00    6.20
   1   3  22   44.10   11.40
  -1   3 -22   14.50   17.70
  -1  -3 -22   48.50   10.10
   1  -3  22   40.60   23.10
   1  -3  22   30.70   10.60
  -1   3 -23    2.20   16.90
   1   3  23   14.60    8.50
  -1   3 -23    5.70   10.60
   1   3  23    3.40   18.20
   1  -3  23    5.00    8.00
   1  -3  23   -0.60   15.20
   1   3  24   -3.10    8.10
  -1   3 -24    2.90   17.00
  -1   3 -24    9.70    8.90
   1   3  24   -0.20   19.30
   1  -3  24    0.30   18.80
  -1  -3 -24    2.00    8.00
   1  -3  24   -2.10    9.40
  -1   3 -25    9.10   16.50
  -1   3 -25   -0.60    9.70
   1   3  25   -4.80   18.50
  -1  -3 -25   -3.60    9.10
  -1   3 -26    0.40   10.90
  -1   3 -26    3.90   15.30
   1   3  26   -1.00   20.10
  -1  -3 -26    1.20    8.90
  -1   4  27   32.40   24.20
   1   4 -27   23.10   20.70
   1   4 -27   31.80   12.80
   1   4 -26    3.60   11.00
  -1   4  26    5.80   21.60
   1   4 -26    1.30   17.50
   1  -4 -26    4.90   11.20
   1   4 -25   -4.80   15.90
   1   4 -25   -3.20    8.80
  -1   4  25  -12.10   14.60
  -1  -4  25   12.60   17.80
   1  -4 -25   -4.80    6.50
   1   4 -24   12.00   10.90
   1   4 -24   -9.10   14.00
  -1   4  24   19.10   21.50
  -1  -4  24    4.00   16.20
   1  -4 -24   -7.00    7.40
   1  -4 -24   27.00    8.50
   1   4 -23   41.10   22.00
   1   4 -23   59.79   13.60
  -1   4  23   53.09   24.30
   1  -4 -23   28.90    9.30
  -1  -4  23   55.69   23.90
  -1   4  22   56.39   24.10
   1   4 -22   63.09   24.50
   1   4 -22   57.99   14.00
  -1  -4  22   54.39   23.50
   1  -4 -22   55.99   10.90
   1  -4 -22   68.09   11.30
  -1   4  21    0.00   16.00
   1   4 -21   -2.70    9.00
   1   4 -21   -2.70   14.60
  -1  -4  21    7.10   18.30
   1  -4 -21    4.50    6.60
   1  -4 -21  -10.20    6.30
  -1   4  20   38.50    9.20
  -1   4  20   17.00   16.70
   1   4 -20   34.10   10.80
   1  -4 -20   29.50    8.30
  -1  -4  20   44.90   12.10
  -1  -4  20   50.79   21.90
   1  -4 -20   23.40    7.90
   1   4 -19    5.60    8.60
  -1   4  19    3.70   13.70
  -1   4  19    3.30    6.60
   1  -4 -19    5.30    6.30
  -1  -4  19   17.00   15.50
  -1  -4  19   21.70    9.60
  -1   4  18   38.40    8.40
  -1   4  18   30.60   19.80
   1   4 -18   37.00   11.10
   1   4 -18   54.79   12.00
  -1  -4  18   42.00   12.60
  -1  -4  18   32.60   19.40
   1  -4 -18   44.20    9.10
   1   4 -17  135.59   15.80
  -1   4  17  114.19   12.10
  -1   4  17   95.79   25.60
  -1  -4  17  112.59   15.10
   1  -4 -17  121.89   11.70
  -1  -4  17   92.39   23.50
  -1   4  16  106.29   10.80
   1   4 -16  119.29   14.80
  -1   4  16   93.39   23.40
  -1  -4  16  130.29   26.70
  -1  -4  16  127.29   15.60
   1  -4 -16  112.99   11.50
  -1   4  15   -1.50    5.20
   1   4 -15    5.70   10.00
  -1   4  15    1.90    3.30
  -1   4  15    1.50   13.20
   1   4 -15   -0.30    6.80
   1  -4 -15    1.50    5.30
  -1  -4  15    5.70    8.20
   1  -4 -15    3.10    5.60
  -1   4  14  107.89    8.10
  -1   4  14  122.59    8.40
   1   4 -14  140.99   13.90
  -1   4  14  118.39   10.50
  -1   4  14   91.89   23.00
   1   4 -14  109.09   22.50
   1  -4 -14  117.89    9.90
  -1  -4  14  126.49   15.10
   1  -4 -14  132.29   25.60
  -1  -4  14  124.89   25.10
   1  -4 -14  117.09   12.70
  -1   4  13   38.70    6.70
  -1   4  13   31.60    5.40
   1   4 -13   32.20    8.90
  -1   4  13   20.90   13.80
   1   4 -13   37.90   14.80
  -1   4  13   34.10    5.20
   1  -4 -13   41.80   15.10
   1  -4 -13   29.00    7.20
  -1  -4  13   36.20    9.20
   1  -4 -13   26.40    6.20
  -1  -4  13   26.20   14.10
  -1   4  12   72.89    8.10
  -1   4  12   72.79    7.10
  -1   4  12   77.29    7.40
   1   4 -12   76.39   11.50
  -1   4  12   79.09   20.00
   1   4 -12   82.49   17.80
  -1  -4  12   65.09   10.80
  -1  -4  12   95.49   19.10
   1  -4 -12   88.99   23.70
   1  -4 -12   82.49    9.90
   1   4 -11   10.50    6.60
   1   4 -11   14.50   10.80
  -1   4  11    9.30    4.10
  -1   4  11    8.40    4.70
  -1   4  11    8.20    4.30
  -1   4  11    8.50   11.90
   1  -4 -11    9.30    4.40
   1  -4 -11   19.30   13.00
  -1  -4  11    3.70    6.40
   1  -4 -11    3.90    4.90
  -1  -4  11   14.30   10.70
  -1   4  10  160.98   10.30
   1   4 -10  170.98   13.40
  -1   4  10  152.78    9.90
   1   4 -10  157.28   20.40
  -1   4  10  158.38   23.90
   1  -4 -10  169.58   23.20
  -1  -4  10  133.29   13.10
  -1  -4  10  173.78   21.10
   1  -4 -10  176.48   10.30
   1  -4 -10  154.28   12.00
  -1   4   9   32.90    5.10
   1   4  -9   43.50   12.70
  -1   4   9   25.80   12.30
  -1   4   9   33.70    6.20
  -1   4   9   44.10    6.20
   1   4  -9   56.89    9.30
   1  -4  -9   42.70   14.70
   1  -4  -9   41.80    7.20
   1  -4  -9   42.50    5.80
  -1  -4   9   30.80    8.40
  -1  -4   9   23.60   11.70
   1   4  -8  400.56   20.70
  -1   4   8  390.86   16.50
  -1   4   8  414.66   32.00
  -1   4   8  401.96   18.30
  -1   4   8  377.36   18.50
   1   4  -8  407.36   28.40
   1  -4  -8  404.86   16.70
   1  -4  -8  390.86   31.10
   1  -4  -8  386.06   19.60
  -1  -4   8  385.06   20.80
  -1  -4   8  398.36   28.80
   1   4  -7  770.92   40.10
  -1   4   7  767.32   44.50
  -1   4   7  752.12   30.60
  -1   4   7  759.22   31.00
   1   4  -7  773.32   32.80
  -1   4   7  766.02   28.40
   1  -4  -7  792.42   28.70
  -1  -4   7  778.12   41.10
   1  -4  -7  767.92   31.60
  -1  -4   7  738.23   32.70
   1  -4  -7  768.22   31.90
   1  -4  -7  797.72   45.10
  -1   4   6  894.61   35.70
   1   4  -6  915.01   37.00
   1   4  -6  945.81   43.90
  -1   4   6  890.61   35.40
  -1   4   6  896.01   32.60
  -1   4   6  932.81   48.80
   1  -4  -6  912.31   32.80
  -1  -4   6  924.71   37.20
   1  -4  -6  888.51   36.30
   1  -4  -6  952.60   49.10
  -1  -4   6  923.11   44.30
   1  -4  -6  925.81   36.30
  -1   4   5  135.19    6.40
  -1   4   5  136.09    9.40
  -1   4   5  155.08   18.40
   1   4  -5  157.18   15.00
   1   4  -5  145.89   14.30
  -1  -4   5  151.38   11.20
  -1  -4   5  150.78   15.20
   1  -4  -5  133.89    6.40
   1  -4  -5  154.18   10.40
   1  -4  -5  146.19   10.10
   1  -4  -5  151.58   17.10
   1   4  -4 1788.62   67.99
  -1   4   4 1710.23   59.59
  -1   4   4 1665.23   64.39
   1   4  -4 1753.92   68.39
  -1   4   4 1712.43   73.29
   1   4  -4 1809.22   63.99
   1   4  -4 1786.42   64.19
   1   4  -4 1734.33   60.49
   1  -4  -4 1757.02   63.59
  -1  -4   4 1786.12   63.99
   1  -4  -4 1764.32   63.39
   1  -4  -4 1703.33   59.49
   1  -4  -4 1710.63   72.69
  -1   4   3  143.59    6.10
   1   4  -3  131.59   11.60
   1   4  -3  136.89    9.60
   1   4  -3  154.28    9.60
  -1   4   3  138.79    9.50
  -1   4   3  128.99    8.90
  -1   4   3  141.19   15.80
   1  -4  -3  138.89   15.30
   1  -4  -3  139.39    6.10
  -1  -4   3  147.69   11.40
   1  -4  -3  156.58    9.60
  -1   4   2  119.79    6.00
  -1   4   2  112.29    6.00
   1   4  -2  114.19    9.40
  -1   4   2  108.29   14.00
   1   4  -2  125.69    9.50
  -1   4   2  112.89    8.10
   1   4  -2  124.19    7.40
   1  -4  -2  119.69    8.40
  -1  -4   2  127.39    7.20
  -1  -4   2  109.99    9.40
  -1  -4   2  125.39    8.40
   1  -4  -2  124.59   13.30
   1   4  -1  474.85   19.20
  -1   4   1  456.75   17.80
   1   4  -1  440.66   18.60
  -1   4   1  454.65   19.10
  -1  -4   1  458.35   18.60
   1  -4  -1  455.55   19.20
  -1  -4   1  468.65   19.20
   1  -4  -1  474.45   17.90
  -1   4   0  679.93   25.50
   1   4   0  666.03   25.70
   1   4   0  665.23   28.60
  -1   4   0  666.33   25.70
  -1  -4   0  662.23   25.60
  -1  -4   0  653.63   25.90
   1  -4   0  690.33   26.80
   1  -4   0  689.83   25.60
  -1  -4   0  642.54   28.60
  -1   4  -1  131.39    7.60
   1   4   1  126.29   11.80
  -1   4  -1  116.69   14.50
  -1   4  -1  135.69    8.30
   1   4   1  129.29    7.60
   1   4   1  140.89    8.90
  -1  -4  -1  137.59    8.80
  -1  -4  -1  127.29   11.90
  -1  -4  -1  130.79    7.70
   1  -4   1  136.99    8.80
   1  -4   1  131.89   12.10
   1   4   2 1174.68   43.20
   1   4   2 1170.38   44.60
  -1   4  -2 1210.28   50.89
   1   4   2 1261.47   50.99
  -1   4  -2 1206.38   44.80
  -1   4  -2 1177.28   43.10
  -1  -4  -2 1226.78   43.30
   1  -4   2 1202.78   45.00
   1  -4   2 1195.98   50.19
  -1  -4  -2 1202.68   50.79
   1  -4   2 1183.68   43.00
  -1  -4  -2 1223.58   44.80
  -1   4  -3   81.19    7.80
   1   4   3   86.19    6.60
   1   4   3   82.29    7.80
  -1   4  -3   94.59    6.00
   1   4   3   84.09   12.30
  -1   4  -3   93.79   11.90
   1  -4   3   96.49   11.80
   1  -4   3   89.59    8.20
  -1  -4  -3   82.79    7.90
  -1  -4  -3   88.49    6.30
  -1  -4  -3   91.89   12.40
  -1   4  -4  623.44   34.00
   1   4   4  651.83   35.30
  -1   4  -4  585.54   28.00
  -1   4  -4  609.34   23.10
   1   4   4  633.44   24.60
  -1   4  -4  645.54   33.70
  -1  -4  -4  592.14   25.70
   1  -4   4  631.94   26.70
  -1  -4  -4  608.14   24.20
   1  -4   4  640.54   32.90
  -1   4  -5  291.77   16.20
   1   4   5  335.97   25.50
   1   4   5  292.07   13.90
  -1   4  -5  298.87   12.20
  -1   4  -5  282.27   22.20
  -1   4  -5  315.87   23.10
   1  -4   5  307.37   16.50
  -1  -4  -5  293.67   13.90
  -1  -4  -5  305.47   24.00
  -1  -4  -5  293.37   15.40
   1   4   6 2274.27   81.89
  -1   4  -6 2321.47   83.89
  -1   4  -6 2245.98   78.59
  -1   4  -6 2358.46   95.39
   1   4   6 2158.58   81.99
   1   4   6 2222.98   95.99
  -1   4  -6 2301.97   94.29
   1  -4   6 2299.07   83.99
  -1  -4  -6 2299.77   96.49
  -1  -4  -6 2275.07   82.49
  -1  -4  -6 2354.66   81.19
  -1   4  -7 1300.27   60.39
  -1   4  -7 1239.08   48.60
   1   4   7 1216.98   46.30
   1   4   7 1221.98   45.60
   1   4   7 1129.89   46.00
  -1   4  -7 1222.48   42.90
  -1   4  -7 1292.97   60.99
   1   4   7 1235.78   62.29
  -1  -4  -7 1198.18   47.10
  -1  -4  -7 1219.18   45.90
  -1  -4  -7 1216.58   61.39
   1  -4   7 1146.69   48.40
   1  -4   7 1229.98   60.39
   1   4   8  188.68   11.80
  -1   4  -8  203.08   14.70
   1   4   8  193.68   12.10
   1   4   8  190.18   23.00
  -1   4  -8  202.38    8.90
   1   4   8  212.88   12.40
  -1   4  -8  190.98   20.90
  -1   4  -8  181.48   21.00
   1  -4   8  204.88   14.50
  -1  -4  -8  198.38   13.00
  -1  -4  -8  209.98   23.80
   1  -4   8  204.58   22.60
  -1  -4  -8  186.58   11.80
  -1   4  -9   -1.90    2.20
   1   4   9   -2.40    3.60
  -1   4  -9   -8.00    5.70
   1   4   9   -0.40    4.10
   1   4   9    5.40    4.70
   1   4   9    3.00    9.40
  -1   4  -9    1.10    8.90
  -1   4  -9    3.00    7.90
  -1  -4  -9   -6.10    8.50
   1  -4   9   -1.10    6.20
  -1  -4  -9    7.90    5.10
   1  -4   9   -4.20   10.00
  -1   4 -10  523.75   21.10
   1   4  10  531.65   23.80
   1   4  10  522.45   24.20
  -1   4 -10  566.94   27.50
   1   4  10  549.54   42.00
  -1   4 -10  576.24   39.50
  -1   4 -10  556.24   40.20
  -1  -4 -10  584.94   42.90
  -1  -4 -10  570.14   25.20
   1  -4  10  563.64   40.10
   1  -4  10  580.74   28.20
  -1  -4 -10  528.45   25.50
   1   4  11  110.59   22.30
  -1   4 -11   95.59    6.40
   1   4  11   99.59    8.50
   1   4  11   90.19    9.20
   1   4  11  100.79    8.80
  -1   4 -11  102.49   19.90
  -1   4 -11  134.69   14.50
  -1  -4 -11   98.89    9.90
  -1  -4 -11  110.19   10.60
   1  -4  11  111.79   13.40
  -1  -4 -11   86.29   22.50
   1  -4  11   79.09   18.80
   1   4  12  249.48   13.30
  -1   4 -12  247.58   17.10
  -1   4 -12  207.88   11.00
  -1   4 -12  253.27   33.50
   1   4  12  241.58   29.30
   1   4  12  233.78   14.90
   1   4  12  264.77   13.70
  -1  -4 -12  264.57   15.60
  -1  -4 -12  244.18   15.60
  -1  -4 -12  283.17   31.00
   1  -4  12  240.68   18.10
   1  -4  12  236.98   28.30
   1   4  13  225.98   12.70
   1   4  13  216.68   14.70
  -1   4 -13  266.77   29.40
   1   4  13  230.08   12.40
   1   4  13  261.37   52.09
  -1   4 -13  187.08   10.70
  -1   4 -13  237.38   17.70
   1  -4  13  237.58   30.30
  -1  -4 -13  237.38   15.30
   1  -4  13  223.28   18.10
  -1  -4 -13  252.57   30.50
  -1  -4 -13  227.68   15.50
   1   4  14  217.38   15.70
  -1   4 -14  240.18   29.90
  -1   4 -14  204.78   11.20
   1   4  14  266.57   34.20
   1   4  14  242.68   12.90
  -1  -4 -14  245.18   16.20
   1  -4  14  246.68   19.10
   1  -4  14  269.77   36.80
  -1  -4 -14  203.28   15.80
  -1   4 -15    7.60    3.60
   1   4  15    5.80    3.80
   1   4  15   10.80   14.70
   1   4  15    1.20    6.50
  -1   4 -15   -1.80    7.20
   1  -4  15   -2.10   12.70
  -1  -4 -15    2.00    5.90
   1  -4  15   -9.70    7.50
  -1  -4 -15    3.00    5.60
   1   4  16  128.09   12.20
  -1   4 -16  149.69   16.90
   1   4  16  121.49    7.80
   1   4  16  126.99   27.70
  -1   4 -16  110.29   25.60
  -1   4 -16  100.99    8.20
   1  -4  16  141.49   29.30
  -1  -4 -16  134.69   14.40
   1  -4  16  128.59   16.20
  -1  -4 -16  136.39   14.70
  -1   4 -17   78.09   13.10
  -1   4 -17   67.69    7.10
   1   4  17   95.69   12.10
   1   4  17   66.39   22.10
  -1   4 -17   41.50   19.20
   1  -4  17   65.49   13.40
  -1  -4 -17   72.69   11.20
   1  -4  17   51.99   21.90
  -1  -4 -17   76.19   11.10
   1   4  18   47.50   22.10
  -1   4 -18   61.39    7.00
   1   4  18   55.99   10.40
  -1   4 -18   39.10   19.50
  -1  -4 -18   27.90    8.20
   1  -4  18   30.20   11.00
  -1  -4 -18   44.10    9.60
   1  -4  18   37.00   20.80
   1   4  19   13.70   18.60
  -1   4 -19   20.40    5.10
   1   4  19   11.40    7.50
  -1   4 -19   -3.10   13.40
   1  -4  19    1.90   17.20
   1  -4  19   21.50   10.00
  -1  -4 -19   18.50    8.10
  -1  -4 -19   18.90    7.30
   1   4  20   18.10    8.10
  -1   4 -20    2.00    4.40
   1   4  20  -11.90   12.40
  -1   4 -20    3.20   14.20
   1  -4  20    9.50   16.20
   1  -4  20   11.70   10.10
  -1  -4 -20   -1.80    6.00
  -1   4 -21   18.30   18.90
   1   4  21   19.20    7.90
   1   4  21   17.90   19.90
   1  -4  21   17.90   20.50
  -1  -4 -21   15.50    8.30
   1  -4  21   25.10   11.80
  -1  -4 -21   14.20    8.40
   1   4  22    3.60   15.70
  -1   4 -22   12.30   15.00
   1   4  22   -6.60    6.50
   1  -4  22    7.50    9.50
   1  -4  22   -3.00   13.40
  -1  -4 -22   21.50    9.60
  -1   4 -23    6.20   18.90
  -1   4 -23  -11.70    8.70
   1   4  23    7.20   17.70
   1   4  23    3.00    8.00
   1  -4  23   -8.40    7.90
  -1  -4 -23    2.30    8.50
  -1   4 -24    2.60   10.60
   1   4  24    2.90    7.40
   1   4  24    2.70   19.40
  -1   4 -24   -2.10   17.10
   1  -4  24   -0.70   10.30
  -1  -4 -24   -6.20    7.50
  -1   4 -25   18.30   10.70
   1   4  25   -5.50   16.70
  -1   4 -25    1.80   16.60
  -1  -4 -25   11.90    8.60
  -1   4 -26   26.70   19.70
  -1   4 -26    6.30    9.90
   1   4  26   26.00   23.70
  -1  -4 -26   20.60    8.80
  -1   5  27   22.80   19.90
   1   5 -27  -12.20   16.50
   1   5 -27    5.60    9.60
   1   5 -26  -15.50    7.60
  -1   5  26   -5.80   15.00
   1   5 -26   -1.00   15.20
   1  -5 -26   -3.70    6.70
   1   5 -25   41.10   12.10
   1   5 -25   27.30   20.40
  -1   5  25   16.10   17.30
   1  -5 -25   52.99   10.20
   1   5 -24   14.20   10.80
   1   5 -24    9.40   15.90
  -1   5  24    7.10   16.70
   1  -5 -24   -2.60    7.80
   1  -5 -24    7.30    7.00
   1   5 -23  127.59   19.30
   1   5 -23  116.09   30.00
  -1   5  23   85.79   27.10
  -1  -5  23  116.29   30.00
   1  -5 -23  140.29   13.40
   1  -5 -23  124.39   14.30
   1   5 -22   23.80   19.20
  -1   5  22   26.10   19.70
   1   5 -22   43.70   12.30
   1  -5 -22   19.90    7.90
  -1  -5  22   38.00   22.40
   1  -5 -22   25.70    8.20
  -1   5  21    3.80   15.20
   1   5 -21   13.90   10.30
   1   5 -21    5.40   15.70
   1  -5 -21   12.30    7.70
  -1  -5  21   33.00   20.70
   1  -5 -21   12.10    7.50
   1   5 -20   -1.50    9.20
  -1   5  20    8.60   15.50
  -1   5  20   15.80    7.30
   1   5 -20   12.50   16.60
   1  -5 -20   25.40    7.70
   1  -5 -20   25.10    6.90
  -1  -5  20    5.90   16.60
   1   5 -19   -1.90   11.10
  -1   5  19    8.60    6.50
   1   5 -19    5.40    8.20
  -1   5  19   -4.60   15.20
   1  -5 -19    1.70    5.90
  -1  -5  19    6.90   14.70
  -1  -5  19   -5.70    8.40
   1   5 -18  127.29   27.70
  -1   5  18  109.29   11.10
  -1   5  18   91.69   25.30
   1   5 -18  106.09   16.20
  -1  -5  18  121.19   16.70
   1  -5 -18  118.09   12.20
  -1  -5  18  123.99   29.40
  -1   5  17  492.55   46.20
  -1   5  17  415.26   21.60
  -1   5  17  418.76   17.70
   1   5 -17  475.45   27.00
  -1  -5  17  379.66   41.30
   1  -5 -17  423.26   22.10
  -1   5  16   29.00    6.40
   1   5 -16   21.20    8.50
  -1   5  16   26.90   17.40
  -1   5  16   30.80    6.80
  -1  -5  16   31.00   10.70
   1  -5 -16   42.80    8.00
  -1  -5  16   41.70   17.80
  -1   5  15    5.00    4.90
  -1   5  15    8.40    4.70
  -1   5  15   12.50   15.20
   1   5 -15   16.50    8.10
   1   5 -15    7.10    9.90
  -1  -5  15    6.90    7.80
   1  -5 -15    3.60    5.80
   1  -5 -15   10.80    5.80
  -1   5  14    2.10    4.20
  -1   5  14   10.20    5.20
  -1   5  14   -4.80   11.70
   1   5 -14    3.30   10.10
   1   5 -14    6.60    7.50
  -1  -5  14   11.30   12.90
  -1  -5  14   -1.10    8.00
   1  -5 -14    0.90    4.50
   1  -5 -14    1.30    6.20
   1   5 -13  145.79   23.00
   1   5 -13  140.99   13.70
  -1   5  13  139.59   26.40
  -1   5  13  157.18   10.80
  -1   5  13  148.89   10.60
  -1   5  13  155.98   10.20
   1  -5 -13  154.88   24.20
  -1  -5  13  147.79   25.70
  -1  -5  13  171.08   14.60
   1  -5 -13  139.39   13.00
  -1   5  12   31.80    6.00
  -1   5  12   26.90    6.10
   1   5 -12   30.20    8.20
   1   5 -12   42.10   13.40
  -1   5  12   23.40    5.40
  -1   5  12   31.80   14.10
  -1  -5  12   22.70   13.40
  -1  -5  12   43.40    9.40
   1  -5 -12   36.00    7.80
   1  -5 -12   36.30    6.20
   1  -5 -12   37.90   15.00
  -1   5  11  898.61   35.20
  -1   5  11  913.81   57.39
   1   5 -11  942.71   40.60
  -1   5  11  866.11   36.60
   1   5 -11  913.31   52.79
  -1  -5  11  928.41   40.80
  -1  -5  11  939.51   53.49
   1  -5 -11  914.81   57.19
   1  -5 -11  948.41   35.70
   1  -5 -11  906.51   38.90
  -1   5  10   45.30   15.30
   1   5 -10   50.59    9.80
   1   5 -10   31.70   12.50
  -1   5  10   38.70    6.10
  -1   5  10   33.60    6.00
  -1   5  10   33.50    6.50
  -1  -5  10   43.60    9.60
   1  -5 -10   33.80   14.30
  -1  -5  10   26.30   11.60
   1  -5 -10   35.30    7.40
   1  -5 -10   41.80    5.70
   1   5  -9    2.70    8.20
  -1   5   9    4.70    4.00
  -1   5   9    2.80    4.40
  -1   5   9    7.80   11.40
   1   5  -9    6.40    6.30
  -1   5   9    0.80    3.10
   1   5  -9   -0.20    7.60
   1  -5  -9    5.70    3.60
   1  -5  -9   -6.50    8.50
  -1  -5   9   10.50    9.70
  -1  -5   9    1.60    6.60
   1  -5  -9    4.70    5.10
   1   5  -8  525.75   26.10
   1   5  -8  533.55   33.60
   1   5  -8  593.04   35.50
  -1   5   8  583.44   39.00
  -1   5   8  509.65   24.00
  -1   5   8  518.45   20.90
  -1   5   8  525.55   23.80
   1  -5  -8  546.75   21.20
   1  -5  -8  508.65   25.00
  -1  -5   8  558.64   26.70
   1  -5  -8  591.84   40.00
  -1  -5   8  542.95   34.70
  -1   5   7   51.49    7.60
   1   5  -7   32.80   10.70
  -1   5   7   32.00    3.90
  -1   5   7   40.40   13.40
   1   5  -7   35.50    7.50
   1   5  -7   37.10   10.30
  -1   5   7   33.30    6.10
   1  -5  -7   39.10    7.50
  -1  -5   7   34.90   10.50
   1  -5  -7   34.80    4.10
  -1  -5   7   32.40    7.60
   1  -5  -7   46.30   13.90
   1   5  -6    4.10    7.20
  -1   5   6   10.90    2.60
   1   5  -6   -1.00    4.70
  -1   5   6    3.60    9.10
   1   5  -6   10.90    8.10
  -1   5   6    6.80    4.00
  -1   5   6    1.40    4.10
   1  -5  -6    8.40    2.40
   1  -5  -6    4.00    4.40
  -1  -5   6   15.30    6.20
   1  -5  -6    8.50    4.80
   1  -5  -6    6.30    9.80
  -1   5   5 1929.41   67.79
   1   5  -5 1898.11   77.69
   1   5  -5 2000.50   72.79
   1   5  -5 2049.29   79.49
  -1   5   5 1979.00   71.69
   1   5  -5 1997.90   73.19
  -1   5   5 2002.70   84.59
   1  -5  -5 1919.51   67.69
  -1  -5   5 1994.10   72.89
   1  -5  -5 1965.50   83.89
   1  -5  -5 1978.60   72.19
   1  -5  -5 1988.90   72.49
   1   5  -4    4.30    5.90
  -1   5   4    6.40    4.10
   1   5  -4   15.10    5.60
   1   5  -4    2.90    2.90
  -1   5   4    1.20    8.10
   1   5  -4    3.20    6.30
  -1   5   4    8.00    2.30
  -1   5   4    0.50    3.80
   1  -5  -4   14.30    5.10
  -1  -5   4    4.80    6.00
  -1  -5   4    3.00    4.70
   1  -5  -4    2.40    7.40
   1  -5  -4    6.10    2.20
  -1   5   3   12.80    2.90
   1   5  -3    6.20    5.20
  -1   5   3   15.10    8.70
   1   5  -3    7.00    6.10
   1   5  -3   11.70    3.40
   1   5  -3   11.50    5.00
  -1   5   3   11.20    5.00
  -1   5   3    7.80    4.30
   1  -5  -3   21.90    9.30
  -1  -5   3   11.30    5.90
   1  -5  -3    8.40    3.70
   1  -5  -3   11.40    2.80
  -1   5   2   23.20    3.80
  -1   5   2   31.40    5.90
   1   5  -2   28.60    5.60
  -1   5   2   19.80    3.60
  -1   5   2   21.70    9.70
  -1   5   2   13.10    4.10
   1   5  -2   20.70    5.10
  -1  -5   2   26.20    4.30
  -1  -5   2   22.40    6.00
   1  -5  -2   44.60   11.00
   1  -5  -2   19.90    4.70
  -1  -5   2   25.80    5.20
   1   5  -1 1317.97   46.30
  -1   5   1 1234.68   45.00
  -1   5   1 1249.77   46.40
   1  -5  -1 1234.48   46.50
   1  -5  -1 1235.78   45.10
  -1  -5   1 1267.57   46.10
  -1  -5   1 1226.88   46.30
  -1   5   0 1198.58   45.40
   1   5   0 1249.47   45.80
  -1   5   0 1251.67   46.00
   1   5   0 1238.78   46.30
   1   5   0 1259.07   49.99
  -1  -5   0 1244.28   46.20
   1  -5   0 1270.07   45.60
  -1  -5   0 1269.17   45.90
   1  -5   0 1247.28   46.10
   1   5   1 1036.20   40.00
   1   5   1 1044.00   38.80
  -1   5  -1 1022.00   39.00
   1   5   1 1074.69   45.00
  -1   5  -1 1056.29   39.60
   1  -5   1 1084.19   46.30
  -1  -5  -1 1014.20   44.40
   1  -5   1 1108.59   41.60
  -1  -5  -1 1019.10   38.70
  -1   5  -2  155.88   17.00
  -1   5  -2  146.09   10.40
   1   5   2  141.89    8.60
  -1   5  -2  141.59    8.60
   1   5   2  164.38   10.50
   1   5   2  139.79   14.80
   1  -5   2  141.49   10.00
  -1  -5  -2  145.49   14.80
  -1  -5  -2  136.89    8.50
  -1  -5  -2  137.59   10.10
   1  -5   2  158.68   15.00
  -1   5  -3 1538.15   54.89
   1   5   3 1571.64   65.49
   1   5   3 1577.14   55.09
  -1   5  -3 1550.14   57.49
   1   5   3 1526.05   56.99
  -1   5  -3 1529.65   64.69
  -1  -5  -3 1529.15   65.49
  -1  -5  -3 1528.45   57.09
   1  -5   3 1488.15   57.19
   1  -5   3 1525.75   64.09
  -1  -5  -3 1556.64   54.99
  -1   5  -4   69.79    5.70
   1   5   4   67.59    6.70
  -1   5  -4   90.69   14.30
  -1   5  -4   74.19    8.70
   1   5   4   75.39    9.20
   1   5   4   76.29   14.10
  -1  -5  -4   56.29    5.80
   1  -5   4   57.59   11.70
  -1  -5  -4   58.19    7.70
  -1  -5  -4   54.99   12.00
   1  -5   4   68.49    8.40
  -1   5  -5  118.29   11.70
  -1   5  -5   94.99   15.10
  -1   5  -5   91.79   15.10
  -1   5  -5   92.79    6.30
   1   5   5  119.59   18.50
   1   5   5   87.79    7.50
  -1  -5  -5  103.19    7.40
   1  -5   5   90.49   13.40
   1  -5   5  120.09   11.50
  -1  -5  -5   95.99   16.10
  -1  -5  -5  101.89    9.70
   1   5   6  243.08   14.20
  -1   5  -6  289.97   16.60
  -1   5  -6  240.88   22.10
  -1   5  -6  244.28   22.10
   1   5   6  237.48   13.90
  -1   5  -6  252.77   11.00
   1   5   6  234.88   23.40
  -1  -5  -6  254.07   12.80
  -1  -5  -6  267.57   15.20
   1  -5   6  253.37   16.30
  -1  -5  -6  239.48   23.50
   1   5   7 1204.48   60.69
  -1   5  -7 1181.58   47.30
  -1   5  -7 1165.58   41.20
  -1   5  -7 1226.48   58.29
   1   5   7 1111.19   43.30
  -1   5  -7 1198.98   58.79
   1   5   7 1133.09   45.00
   1   5   7 1117.89   45.00
  -1  -5  -7 1183.48   60.49
  -1  -5  -7 1160.28   46.00
   1  -5   7 1137.49   47.00
  -1  -5  -7 1111.49   43.60
  -1   5  -8    1.60    9.00
  -1   5  -8   -4.30    6.00
   1   5   8   -0.80    9.10
   1   5   8    5.10    4.60
  -1   5  -8    1.70    8.00
  -1   5  -8    3.30    2.30
   1   5   8    2.50    4.30
   1   5   8   -2.80    4.00
  -1  -5  -8   -3.60    4.70
  -1  -5  -8   -2.00    9.60
  -1  -5  -8    2.70    4.80
   1  -5   8    9.10    6.60
   1   5   9  168.78   11.60
   1   5   9  155.48   10.70
   1   5   9  170.38   11.90
  -1   5  -9  162.28   22.10
  -1   5  -9  136.39   19.30
  -1   5  -9  156.18    7.80
  -1   5  -9  151.88   13.80
   1   5   9  156.48   22.30
  -1  -5  -9  155.28   23.40
  -1  -5  -9  154.78   11.10
   1  -5   9  164.58   13.90
  -1  -5  -9  150.48   12.20
  -1   5 -10 1241.68   64.19
   1   5  10 1217.08   47.00
  -1   5 -10 1232.38   50.69
   1   5  10 1239.48   47.10
  -1   5 -10 1132.59   43.00
   1   5  10 1225.28   67.89
  -1   5 -10 1203.68   64.79
   1   5  10 1168.08   46.20
   1  -5  10 1306.17   66.79
  -1  -5 -10 1150.68   66.29
   1  -5  10 1207.98   50.89
  -1  -5 -10 1169.28   48.50
  -1  -5 -10 1254.37   47.30
   1   5  11  788.82   33.10
   1   5  11  790.32   33.20
  -1   5 -11  828.22   52.29
  -1   5 -11  838.22   51.19
  -1   5 -11  792.02   36.90
   1   5  11  792.22   33.20
   1   5  11  723.73   51.49
  -1   5 -11  731.43   29.60
  -1  -5 -11  842.12   76.69
  -1  -5 -11  837.22   34.00
  -1  -5 -11  849.61   35.70
   1  -5  11  850.41   52.99
   1  -5  11  862.61   38.30
   1   5  12   76.19    8.50
  -1   5 -12   44.40    4.90
  -1   5 -12   72.19   19.00
  -1   5 -12   74.39   22.00
   1   5  12   49.30   16.80
  -1   5 -12   70.29   11.80
   1   5  12   59.89    8.40
   1   5  12   78.39    8.70
   1  -5  12   49.60   10.70
   1  -5  12   60.09   18.50
  -1  -5 -12   51.69   17.50
  -1  -5 -12   61.19    9.50
  -1  -5 -12   78.69    9.60
  -1   5 -13  391.66   36.00
  -1   5 -13  333.67   21.60
  -1   5 -13  334.37   33.50
   1   5  13  312.67   18.20
   1   5  13  346.07   17.00
   1   5  13  372.46   36.80
  -1   5 -13  272.17   13.50
   1   5  13  275.37   17.30
   1  -5  13  334.87   34.20
  -1  -5 -13  315.37   19.60
   1  -5  13  338.37   22.20
  -1  -5 -13  340.27   18.40
  -1  -5 -13  338.27   35.80
   1   5  14  240.18   33.10
   1   5  14  243.18   15.40
  -1   5 -14  210.58   28.30
   1   5  14  233.38   13.60
  -1   5 -14  200.98   31.90
  -1   5 -14  252.07   19.30
  -1   5 -14  198.28   10.80
   1  -5  14  257.47   37.90
  -1  -5 -14  231.58   15.70
  -1  -5 -14  248.18   17.20
   1  -5  14  240.78   19.40
  -1   5 -15   39.00    5.10
   1   5  15   50.49    6.80
  -1   5 -15   48.30   17.60
   1   5  15   39.00   19.10
  -1   5 -15   47.70   11.30
   1   5  15   34.60    8.10
  -1  -5 -15   46.60    9.20
   1  -5  15   27.80    9.50
   1  -5  15   50.19   18.60
  -1  -5 -15   52.49    9.40
  -1   5 -16   29.40    9.30
   1   5  16   13.00    7.40
  -1   5 -16    1.10   12.70
   1   5  16   28.50   19.20
  -1   5 -16   23.20    4.30
   1  -5  16   13.30    9.80
  -1  -5 -16   30.30    8.40
  -1  -5 -16   18.60    7.60
   1  -5  16    7.30   15.90
  -1   5 -17   26.20   16.70
   1   5  17   41.20    8.70
  -1   5 -17   44.80    5.50
   1   5  17   51.69   23.30
   1   5  17   53.49    5.80
   1  -5  17   25.80   10.80
   1  -5  17   37.00   18.40
  -1  -5 -17   49.30    9.60
  -1  -5 -17   33.30    8.80
  -1   5 -18   88.69   23.80
  -1   5 -18   99.89   12.00
   1   5  18  105.89   12.60
   1   5  18  122.89   30.30
  -1  -5 -18  134.59   14.40
   1  -5  18  104.89   26.60
   1  -5  18  121.89   17.60
  -1  -5 -18  123.79   14.40
   1   5  19   10.40   15.30
   1   5  19    8.80    7.00
  -1   5 -19   -7.90   12.40
  -1   5 -19    4.70    3.80
   1  -5  19    9.50   16.00
  -1  -5 -19   -5.40    6.30
   1  -5  19    7.60    9.30
  -1  -5 -19    3.00    7.00
  -1   5 -20   86.99   26.80
   1   5  20   87.29   11.90
   1   5  20   69.59   24.50
  -1  -5 -20   91.29   13.00
   1  -5  20   81.79   15.30
  -1  -5 -20   64.49   11.10
   1   5  21   13.40   19.10
  -1   5 -21   14.50   18.10
   1   5  21   15.70    7.80
   1  -5  21   21.70   11.40
   1   5  22    3.70   18.00
  -1   5 -22   -3.50   13.20
  -1   5 -22    9.60   10.20
   1   5  22   20.90    8.00
  -1  -5 -22    0.40    8.50
   1  -5  22   16.20   10.10
   1   5  23   20.90    9.00
  -1   5 -23   18.60   20.50
  -1   5 -23    5.90   10.80
   1   5  23   22.10   19.00
  -1  -5 -23   25.00    9.80
   1  -5  23   35.00   12.60
  -1   5 -24    8.70   15.50
  -1   5 -24   30.80   12.30
   1   5  24    9.10   18.40
   1  -5  24    9.70   11.70
  -1   5 -25    9.90   20.20
   1   5  25    2.10   19.70
  -1   5 -25   -8.40    8.40
  -1  -5 -25  -14.40    7.50
  -1   5 -26   -6.60   17.50
  -1   5 -26   -6.50    9.60
   1   5  26  -15.70   17.10
  -1  -5 -26   -0.50    7.60
   1   6 -27   -6.20   10.00
   1   6 -27   -5.00   17.50
  -1   6  27    0.50   17.10
   1   6 -26   -3.00   14.80
  -1   6  26    2.90   17.70
   1   6 -26    8.10   10.30
   1  -6 -26    9.40   10.60
  -1   6  25  -10.50   18.00
   1   6 -25   19.60   18.40
   1   6 -25   13.80   10.60
   1  -6 -25   10.10    6.80
   1   6 -24   10.90   17.80
  -1   6  24    8.00   19.10
   1   6 -24  -15.60    8.30
   1  -6 -24   11.40   10.90
   1  -6 -24    1.00    6.40
  -1   6  23   15.90   20.70
   1   6 -23   -6.00   15.00
   1   6 -23    8.60   10.70
   1  -6 -23    4.70    5.90
   1  -6 -23    9.30    7.90
   1   6 -22   71.59   25.00
   1   6 -22   65.89   14.30
   1  -6 -22   73.09   11.00
   1  -6 -22   70.89   10.30
  -1   6  21   26.30   18.50
   1   6 -21   15.80   11.00
   1   6 -21   43.40   21.60
   1  -6 -21   35.60    8.50
   1  -6 -21   32.20    8.00
  -1   6  20   34.30   19.20
   1   6 -20   42.40   18.70
  -1   6  20   53.89    9.20
   1   6 -20   41.50   12.90
   1  -6 -20   47.10    8.80
  -1  -6  20   45.80   22.90
   1  -6 -20   56.69    9.50
   1   6 -19  113.89   17.20
  -1   6  19  102.99   28.30
   1   6 -19  108.79   26.40
  -1   6  19  111.69   10.90
   1  -6 -19  109.49   11.90
  -1  -6  19  102.59   15.80
  -1  -6  19   94.79   26.50
   1   6 -18   11.70    8.90
   1   6 -18   24.20   15.00
  -1   6  18   12.50   14.80
  -1   6  18   21.10    6.60
   1  -6 -18   23.50    7.10
  -1  -6  18   18.30   15.20
  -1  -6  18   13.40    9.70
   1   6 -17   49.10   18.40
  -1   6  17   58.99   22.20
  -1   6  17   63.89    7.30
   1   6 -17   52.09   13.10
  -1   6  17   55.49    8.20
   1   6 -17   34.80   11.10
  -1  -6  17   43.50   11.60
  -1  -6  17   46.90   20.40
   1  -6 -17   54.49    8.30
  -1   6  16  102.79   25.20
  -1   6  16  129.89   10.90
   1   6 -16  144.99   17.00
   1   6 -16  135.79   26.60
  -1   6  16  151.88   10.50
  -1  -6  16  122.39   18.70
  -1  -6  16  129.99   25.70
   1  -6 -16  156.88   11.60
  -1   6  15  142.69   28.60
   1   6 -15  150.98   16.90
  -1   6  15  136.19   10.30
   1   6 -15  151.68   22.90
  -1   6  15  113.19   10.20
  -1  -6  15  169.58   16.40
   1  -6 -15  159.68   11.20
   1  -6 -15  131.19   13.70
  -1   6  14   90.19   22.50
  -1   6  14   89.79    9.30
   1   6 -14   74.49   19.50
  -1   6  14   78.49    8.60
   1   6 -14   90.09   14.70
   1   6 -14   87.29   20.50
  -1  -6  14   79.99   12.80
  -1  -6  14   85.89   21.50
   1  -6 -14   91.69   12.20
   1  -6 -14   90.09   12.00
   1   6 -13  161.38   15.10
   1   6 -13  155.78   23.80
   1   6 -13  155.08   22.10
  -1   6  13  137.29   10.70
  -1   6  13  153.38   11.50
  -1   6  13  146.39    9.90
   1  -6 -13  156.48   29.10
  -1  -6  13  164.48   15.60
  -1  -6  13  132.59   24.30
   1  -6 -13  137.29   13.30
   1  -6 -13  148.09   10.30
  -1   6  12   40.90    6.00
  -1   6  12   33.80   15.30
   1   6 -12   63.59   15.90
   1   6 -12   37.30   14.40
  -1   6  12   45.20    7.40
   1   6 -12   33.40    9.00
  -1   6  12   41.00    6.70
   1  -6 -12   57.09   17.30
   1  -6 -12   50.19    6.50
  -1  -6  12   43.20   10.40
  -1  -6  12   40.60   14.90
   1  -6 -12   34.70    7.80
   1   6 -11   65.79   16.70
   1   6 -11   77.89   11.70
   1   6 -11   68.79   16.50
  -1   6  11   67.39   18.40
  -1   6  11   81.09    9.30
  -1   6  11   62.59    8.10
  -1  -6  11   74.49   11.50
   1  -6 -11   76.19   19.90
   1  -6 -11   64.69    9.70
   1  -6 -11   70.19    6.80
  -1  -6  11   73.59   17.60
  -1   6  10   98.99    9.60
  -1   6  10  130.29   24.80
   1   6 -10  111.79   18.10
  -1   6  10  124.09   10.80
   1   6 -10  119.59   18.90
   1   6 -10  113.69   13.20
  -1   6  10  115.39    7.60
   1  -6 -10  126.99    7.90
   1  -6 -10   92.19   21.10
  -1  -6  10  120.49   19.60
  -1  -6  10   93.79   12.50
   1  -6 -10  114.79   11.60
  -1   6   9    6.50   11.60
  -1   6   9   16.60    5.60
  -1   6   9    6.10    5.00
   1   6  -9    7.20    8.70
   1   6  -9    5.50    6.70
  -1   6   9    8.60    3.30
   1   6  -9    3.80    8.70
   1  -6  -9   -1.60    9.30
   1  -6  -9    6.90    5.60
   1  -6  -9    4.30    3.40
  -1  -6   9    8.20    7.40
  -1   6   8  493.15   23.20
   1   6  -8  485.35   32.90
  -1   6   8  493.65   22.80
   1   6  -8  492.95   32.00
   1   6  -8  474.85   24.80
  -1   6   8  517.25   37.30
  -1   6   8  475.65   18.70
   1  -6  -8  492.55   36.70
   1  -6  -8  464.65   23.80
  -1  -6   8  463.05   24.50
   1  -6  -8  486.65   18.90
  -1   6   7 2409.16  105.69
  -1   6   7 2417.86   89.29
   1   6  -7 2555.44  101.19
  -1   6   7 2532.35   89.89
  -1   6   7 2400.66   84.89
   1   6  -7 2617.24  100.09
   1   6  -7 2495.75   91.29
   1  -6  -7 2391.86   84.89
   1  -6  -7 2373.16  105.29
   1  -6  -7 2540.25   90.79
  -1  -6   7 2404.86   91.09
  -1   6   6 1655.93   57.49
   1   6  -6 1726.43   64.29
  -1   6   6 1591.14   61.69
   1   6  -6 1678.23   63.49
   1   6  -6 1742.63   71.69
  -1   6   6 1680.83   76.89
  -1  -6   6 1674.53   63.39
   1  -6  -6 1562.14   62.49
   1  -6  -6 1660.53   57.39
   1  -6  -6 1590.74   75.29
  -1   6   5  475.35   17.50
   1   6  -5  457.45   22.20
  -1   6   5  424.26   21.20
   1   6  -5  492.25   27.40
  -1   6   5  463.65   32.00
   1   6  -5  448.96   22.50
   1   6  -5  449.56   18.70
  -1   6   5  432.06   23.50
   1   6  -5  480.75   28.20
   1  -6  -5  446.76   22.20
  -1  -6   5  451.55   26.00
  -1  -6   5  456.95   22.40
   1  -6  -5  476.65   17.40
   1  -6  -5  485.75   32.50
  -1   6   4    7.70    8.60
   1   6  -4   30.50    4.90
  -1   6   4   12.90    3.00
   1   6  -4   15.50    6.00
  -1   6   4   31.10    6.80
  -1   6   4   23.30    5.80
   1   6  -4   23.80    6.00
   1  -6  -4   14.80    5.40
   1  -6  -4   18.20    9.60
  -1  -6   4   16.20    6.90
   1  -6  -4   16.50    3.10
   1   6  -3  186.08   12.50
  -1   6   3  187.68   19.60
   1   6  -3  195.68   14.90
  -1   6   3  197.98   12.20
  -1   6   3  196.68   12.60
   1   6  -3  226.58   14.20
  -1   6   3  184.88    9.20
  -1   6   3  186.48    9.20
   1   6  -3  187.38   10.50
  -1  -6   3  184.68   14.80
   1  -6  -3  187.48    9.30
  -1   6   2  467.95   21.90
  -1   6   2  464.35   19.30
   1   6  -2  501.55   21.80
   1   6  -2  489.45   21.80
  -1   6   2  477.75   29.50
  -1   6   2  491.05   21.70
  -1   6   2  480.75   19.30
   1   6  -2  486.45   20.70
  -1  -6   2  476.35   24.70
   1  -6  -2  475.75   30.30
   1  -6  -2  462.85   21.60
  -1  -6   2  509.25   22.10
  -1   6   1  825.42   32.30
  -1   6   1  850.61   33.80
  -1   6   1  838.42   32.50
   1   6  -1  851.11   33.90
  -1  -6   1  873.91   33.90
  -1  -6   1  860.81   33.50
   1  -6  -1  887.21   32.60
   1   6   0  246.38   18.10
  -1   6   0  261.07   13.00
  -1   6   0  230.28   13.00
   1   6   0  225.18   13.00
   1   6   0  244.38   13.60
  -1  -6   0  260.07   13.30
   1  -6   0  263.97   14.40
  -1  -6   0  252.67   13.70
  -1   6  -1    4.90    3.60
   1   6   1    4.30    4.00
  -1   6  -1   -0.20    3.90
   1  -6   1   17.10   10.70
   1  -6   1   -2.00    3.90
  -1  -6  -1   -0.30    4.00
  -1  -6  -1    7.10    6.90
  -1  -6  -1    3.20    3.50
  -1   6  -2  101.79    7.90
   1   6   2   88.49    7.50
  -1   6  -2  101.09    8.70
  -1   6  -2   92.19   14.30
   1   6   2   88.69    9.10
   1   6   2  108.89   14.30
   1  -6   2  103.19    9.90
   1  -6   2   88.89   12.40
  -1  -6  -2   95.69    9.30
  -1  -6  -2   87.09   13.10
  -1  -6  -2   91.69    7.60
  -1   6  -3  609.84   34.10
   1   6   3  638.04   24.70
  -1   6  -3  621.64   24.80
   1   6   3  633.54   35.00
   1   6   3  659.63   27.30
  -1   6  -3  597.44   26.70
   1  -6   3  648.94   27.30
  -1  -6  -3  572.94   26.70
  -1  -6  -3  617.84   24.60
   1  -6   3  634.24   33.90
  -1  -6  -3  589.44   37.80
  -1   6  -4  415.66   28.20
  -1   6  -4  428.56   21.20
   1   6   4  463.25   18.80
   1   6   4  453.85   21.20
  -1   6  -4  438.26   18.40
   1   6   4  454.55   29.60
  -1  -6  -4  396.66   28.30
  -1  -6  -4  434.06   18.50
   1  -6   4  435.26   21.90
  -1  -6  -4  461.95   21.40
  -1   6  -5 1606.64   58.99
   1   6   5 1495.35   55.39
  -1   6  -5 1510.65   54.59
   1   6   5 1590.34   70.89
  -1   6  -5 1541.25   69.19
  -1  -6  -5 1480.95   69.79
  -1  -6  -5 1567.14   55.29
   1  -6   5 1504.35   58.89
  -1  -6  -5 1502.35   58.19
   1  -6   5 1479.75   66.49
   1   6   6 3075.89  129.59
  -1   6  -6 3249.27  128.79
  -1   6  -6 3231.78  111.49
  -1   6  -6 3266.67  116.69
  -1   6  -6 3319.87  127.49
  -1  -6  -6 3256.17  112.69
  -1  -6  -6 3211.08  130.59
   1  -6   6 3183.08  116.79
  -1  -6  -6 3219.68  115.89
  -1   6  -7 1128.89   55.99
   1   6   7 1095.09   43.80
   1   6   7 1106.39   58.89
   1   6   7 1122.89   41.50
  -1   6  -7 1107.89   57.09
  -1   6  -7 1090.99   45.80
  -1   6  -7 1091.69   39.70
   1   6   7 1076.89   43.70
  -1  -6  -7 1070.69   58.19
   1  -6   7 1088.09   45.80
  -1  -6  -7 1100.19   41.50
  -1  -6  -7 1104.09   44.70
  -1   6  -8  144.99   14.70
  -1   6  -8  127.59    7.30
   1   6   8  116.69    9.30
   1   6   8  140.39   11.20
   1   6   8  142.49   11.50
  -1   6  -8  127.39   19.90
  -1   6  -8  147.09   18.60
   1   6   8  150.08   23.00
  -1  -6  -8  103.89    9.20
  -1  -6  -8  121.89   11.80
  -1  -6  -8  139.59   21.00
   1  -6   8  152.08   15.40
  -1   6  -9    8.10   10.50
  -1   6  -9    6.10    2.70
  -1   6  -9    4.60    6.80
   1   6   9   -2.00    4.50
   1   6   9    3.80    4.70
   1   6   9   -0.50    4.10
   1   6   9    2.30   10.60
  -1   6  -9    5.40    9.30
  -1  -6  -9    6.10   10.20
  -1  -6  -9   -6.20    4.40
  -1  -6  -9   -8.10    4.40
   1  -6   9    8.40    7.00
  -1   6 -10   -1.00    5.70
   1   6  10    2.90   11.10
   1   6  10    1.40    4.60
  -1   6 -10   -5.20    7.30
  -1   6 -10   -2.40    9.40
  -1   6 -10    4.60    2.60
   1   6  10    2.10    4.50
   1   6  10    3.50    5.10
  -1  -6 -10    9.50   11.10
  -1  -6 -10   -2.10    4.70
   1  -6  10    0.60    7.20
  -1   6 -11 1136.69   44.50
   1   6  11 1233.88   49.00
   1   6  11 1249.28   70.99
   1   6  11 1222.48   48.90
   1   6  11 1247.48   47.90
  -1   6 -11 1361.86   68.89
  -1   6 -11 1245.68   52.69
  -1   6 -11 1316.17   70.29
  -1  -6 -11 1194.28   69.99
  -1  -6 -11 1272.07   48.70
   1  -6  11 1271.07   53.19
  -1  -6 -11 1285.77   51.39
   1   6  12  464.75   22.20
  -1   6 -12  413.16   18.00
   1   6  12  502.15   42.90
   1   6  12  445.76   21.80
  -1   6 -12  513.15   27.00
  -1   6 -12  457.35   39.30
   1   6  12  434.66   21.30
  -1  -6 -12  472.15   24.60
  -1  -6 -12  453.05   40.20
  -1  -6 -12  429.66   21.80
   1  -6  12  467.45   26.70
  -1   6 -13   13.60    3.40
  -1   6 -13   23.70   12.30
  -1   6 -13    6.90    8.80
  -1   6 -13    7.70   11.90
   1   6  13    8.30    5.90
   1   6  13   19.80   14.60
   1   6  13    7.60    5.40
   1  -6  13   13.20    9.30
  -1  -6 -13   11.50   14.00
  -1  -6 -13   19.80    7.30
  -1  -6 -13   20.60    6.40
  -1   6 -14   18.90   12.90
   1   6  14   44.90    7.30
  -1   6 -14   32.80    4.40
   1   6  14   23.60   16.50
  -1   6 -14   52.29   17.40
  -1   6 -14   30.60    9.40
   1   6  14   33.40    7.60
  -1  -6 -14   45.70    8.80
   1  -6  14   23.30   10.20
  -1  -6 -14   34.80    9.00
  -1   6 -15  142.19   16.80
  -1   6 -15   85.39    6.60
   1   6  15   98.19   11.20
   1   6  15  104.39    9.70
   1   6  15  117.29   25.90
  -1   6 -15   97.79   23.60
  -1  -6 -15  110.49   12.10
  -1  -6 -15  106.19   13.50
  -1   6 -16    0.10   10.80
   1   6  16    5.20    5.10
  -1   6 -16    2.60    2.90
   1   6  16   -1.50   12.30
   1   6  16   -3.50    5.50
  -1  -6 -16   -0.90    6.60
  -1  -6 -16    4.50    6.30
   1  -6  16   -0.70    8.90
  -1   6 -17   40.00   19.10
   1   6  17   54.19   21.60
   1   6  17   57.89    7.50
  -1   6 -17   59.79    6.00
   1   6  17   67.39   10.00
  -1  -6 -17   40.80    9.60
  -1  -6 -17   54.39    9.60
   1  -6  17   64.99   13.60
   1   6  18    1.10    6.40
   1   6  18   26.40   18.60
  -1   6 -18   -3.40   12.50
   1  -6  18   10.90   10.10
  -1  -6 -18    9.80    7.50
  -1  -6 -18   -5.00    6.50
  -1   6 -19   15.50   16.10
   1   6  19   23.30   18.50
   1   6  19   12.60    7.40
  -1  -6 -19    6.50    7.40
   1  -6  19    8.00   10.20
  -1  -6 -19   22.80    8.60
   1   6  20    3.00   15.70
  -1   6 -20    1.60   15.90
   1   6  20   10.70    7.00
   1  -6  20   -1.30    9.70
  -1  -6 -20   -2.40    6.60
  -1  -6 -20    9.30    7.60
   1   6  21   29.90   20.10
   1   6  21   67.09   10.60
  -1   6 -21   74.39   26.80
  -1  -6 -21   54.19   10.80
   1  -6  21   63.39   14.40
   1   6  22  -13.80   15.70
  -1   6 -22  -14.00   12.00
  -1   6 -22  -12.90    9.00
   1   6  22    0.20    6.50
   1  -6  22   13.20    9.80
   1   6  23    6.90    6.40
  -1   6 -23    2.40   10.80
  -1   6 -23   39.00   22.80
   1   6  23    2.80   18.50
   1  -6  23   33.20   10.60
  -1  -6 -23   15.10    8.50
  -1   6 -24   -1.10   17.00
   1   6  24   -7.20   16.30
  -1   6 -24    0.80   10.60
  -1  -6 -24   -5.10    7.20
  -1   6 -25   -6.30    9.10
  -1   6 -25   17.10   21.00
   1   6  25    7.40   18.40
  -1   6 -26   12.50   11.30
  -1   6 -26   27.10   22.00
   1   6  26   15.80   19.30
   1   7 -27  -12.40   10.90
   1   7 -26   -4.50   10.10
  -1   7  26    9.80   19.70
   1   7 -26   -6.40   15.80
  -1   7  25   32.50   23.10
   1   7 -25   50.19   24.10
   1   7 -25   44.20   13.20
   1  -7 -25   48.80    8.20
  -1   7  24   32.60   22.20
   1   7 -24   22.90   12.40
   1   7 -24    9.30   17.70
   1  -7 -24   29.60    7.80
  -1   7  23    4.80   17.30
   1   7 -23   -2.40   15.50
   1   7 -23    2.70    9.70
   1  -7 -23    4.70    7.20
   1  -7 -23    5.30    5.80
   1   7 -22   13.90   17.60
  -1   7  22   -3.40   20.50
   1   7 -22   32.00   13.60
   1  -7 -22    9.80    6.90
   1  -7 -22   13.80    6.70
   1   7 -21  140.99   31.90
  -1   7  21  199.68   38.90
   1   7 -21  157.18   20.30
   1  -7 -21  151.78   12.50
   1  -7 -21  156.48   12.80
   1   7 -20    7.90   10.10
  -1   7  20   -4.20   14.90
   1   7 -20   -2.20   14.30
   1  -7 -20    3.50    5.20
   1  -7 -20    6.80    5.60
  -1   7  19    1.30    4.70
  -1   7  19   -5.10   15.00
   1   7 -19    0.60   13.50
   1   7 -19   -1.20    8.30
   1  -7 -19    2.30    6.00
  -1   7  18   18.90    5.40
  -1   7  18   14.10    6.10
  -1   7  18   22.40   17.10
   1   7 -18   11.10   12.40
   1   7 -18   14.50    9.30
  -1  -7  18   18.20   10.30
   1  -7 -18   31.20    6.70
  -1   7  17    6.10    5.20
   1   7 -17    5.70   12.80
  -1   7  17    3.60   15.70
   1   7 -17   -3.20    8.00
  -1   7  17   -1.70    4.30
  -1  -7  17   11.20   10.30
   1  -7 -17   -0.70    5.20
   1   7 -16   18.90    8.90
   1   7 -16   20.30   14.50
  -1   7  16   28.40   18.80
  -1   7  16   15.20    5.40
   1   7 -16   20.80    9.80
  -1   7  16   21.00    6.30
  -1  -7  16   13.10    9.20
   1  -7 -16   24.50    6.50
   1   7 -15    1.10    7.50
  -1   7  15   23.10    5.40
   1   7 -15   29.50   10.20
  -1   7  15   25.80    6.70
  -1   7  15   15.40   16.90
   1   7 -15   22.60   12.70
  -1  -7  15    8.40    9.60
   1   7 -14   71.29   12.80
  -1   7  14   51.39    8.50
   1   7 -14   53.29   17.90
  -1   7  14   84.39   22.50
   1   7 -14   61.69   17.10
  -1   7  14   56.59    7.30
   1   7 -14   53.79   12.20
   1  -7 -14   60.59    7.50
   1  -7 -14   60.09   10.70
  -1  -7  14   52.59   12.00
  -1   7  13  174.58   27.30
   1   7 -13  190.28   24.80
  -1   7  13  216.98   11.50
   1   7 -13  156.98   23.50
  -1   7  13  245.98   14.70
   1  -7 -13  189.58   11.50
  -1  -7  13  185.18   17.30
   1  -7 -13  187.08   16.00
   1  -7 -13  224.98   29.30
   1   7 -12  323.57   21.20
  -1   7  12  306.47   18.70
  -1   7  12  315.37   33.80
   1   7 -12  309.17   30.70
  -1   7  12  315.97   21.80
  -1   7  12  306.27   17.20
   1   7 -12  327.07   29.90
   1  -7 -12  294.77   14.60
   1  -7 -12  305.37   32.90
   1  -7 -12  309.87   19.80
  -1  -7  12  345.37   22.00
   1   7 -11   44.00    9.70
  -1   7  11   47.30    7.80
  -1   7  11   27.80   13.60
  -1   7  11   34.80    4.90
   1   7 -11   31.80   12.30
   1   7 -11   47.30   14.00
  -1   7  11   41.70    7.40
   1  -7 -11   30.10    8.00
   1  -7 -11   33.10   17.30
   1  -7 -11   38.40    5.20
  -1  -7  11   35.30    9.80
  -1   7  10    1.60    5.00
   1   7 -10    2.40    6.30
  -1   7  10    2.20    3.00
   1   7 -10   -2.20    8.40
  -1   7  10    1.80    4.40
   1   7 -10    0.90    7.20
  -1   7  10   -0.10   10.90
   1  -7 -10   -0.40    3.00
  -1  -7  10    4.10    7.00
   1  -7 -10    7.40   11.40
   1  -7 -10    3.80    5.60
   1   7  -9   12.80   10.10
   1   7  -9    1.50    5.80
  -1   7   9    3.90   11.50
  -1   7   9    1.00    4.70
  -1   7   9    4.90    3.00
  -1   7   9    6.70    5.40
   1   7  -9    6.50    8.90
   1  -7  -9    8.30    3.20
  -1  -7   9   -2.10    5.90
   1  -7  -9    9.10    5.70
   1  -7  -9   -1.00   12.10
  -1   7   8  239.98   10.80
   1   7  -8  234.28   17.30
   1   7  -8  261.47   24.10
  -1   7   8  241.18   15.70
   1   7  -8  255.17   17.60
   1   7  -8  264.87   23.00
  -1   7   8  254.47   28.40
  -1   7   8  252.27   15.60
   1  -7  -8  253.27   11.00
   1  -7  -8  247.78   16.60
  -1  -7   8  242.28   16.90
   1  -7  -8  259.37   27.60
  -1   7   7 1948.51   72.79
  -1   7   7 1989.50   90.19
   1   7  -7 1890.91   74.19
  -1   7   7 1958.60   67.79
   1   7  -7 1956.20   82.19
   1   7  -7 1970.50   75.29
   1   7  -7 1961.40   83.99
   1  -7  -7 1926.31   89.49
   1  -7  -7 1941.01   67.69
  -1  -7   7 2040.60   75.09
   1  -7  -7 1884.31   73.79
   1   7  -6  288.87   18.10
   1   7  -6  307.27   22.90
   1   7  -6  314.47   14.10
  -1   7   6  305.27   12.60
  -1   7   6  297.47   28.20
  -1   7   6  279.07   16.80
   1   7  -6  304.77   18.00
   1   7  -6  305.07   23.70
  -1  -7   6  288.07   17.80
   1  -7  -6  296.57   12.40
   1  -7  -6  320.47   28.90
   1  -7  -6  308.37   18.10
  -1   7   5    9.50    5.00
  -1   7   5   15.80   10.40
  -1   7   5   12.90    3.20
   1   7  -5   16.50    6.40
  -1   7   5   13.40    6.00
   1   7  -5   12.90    8.20
   1   7  -5    4.80    7.00
   1   7  -5    8.40    4.10
   1  -7  -5   14.10    3.30
  -1  -7   5   10.80    7.00
  -1  -7   5   11.20    7.50
   1  -7  -5   13.80   10.10
  -1   7   4  111.49    6.60
  -1   7   4   80.79    8.80
   1   7  -4   84.59    7.70
   1   7  -4  107.09   10.40
  -1   7   4   96.59   10.30
  -1   7   4   96.19   17.00
   1   7  -4  124.09   11.90
   1   7  -4  110.59   13.50
   1  -7  -4   89.89    6.40
  -1  -7   4   92.09   12.10
   1  -7  -4  118.59   18.10
  -1   7   3 1168.98   42.20
  -1   7   3 1174.98   42.10
   1   7  -3 1139.49   45.20
  -1   7   3 1141.69   45.70
   1   7  -3 1135.69   45.70
  -1   7   3 1145.39   55.19
  -1   7   3 1223.68   45.60
   1   7  -3 1207.08   43.90
  -1  -7   3 1118.19   49.20
   1  -7  -3 1116.99   53.59
  -1   7   2  176.48   10.00
  -1   7   2  162.38   11.70
   1   7  -2  169.48   11.10
   1   7  -2  158.78   11.50
  -1   7   2  194.18   12.80
  -1   7   2  159.78    9.70
  -1   7   2  186.48   20.00
   1   7  -2  163.58   11.40
  -1  -7   2  172.28   11.70
  -1  -7   2  172.78   16.00
  -1   7   1  127.69   19.70
   1   7  -1  130.79    9.80
  -1   7   1  132.39   10.00
   1   7  -1  134.79   10.10
  -1   7   1  115.09    9.80
  -1   7   1  108.59    8.40
  -1  -7   1  121.29    9.60
  -1  -7   1  118.79   10.90
  -1   7   0  100.99    8.70
  -1   7   0  114.19    9.30
   1   7   0  108.09    8.70
   1   7   0   72.69    8.60
  -1  -7   0   96.49    8.30
  -1  -7   0  108.29    9.50
   1  -7   0  102.69    8.70
   1   7   1   64.19   12.10
   1   7   1   56.69    7.10
  -1   7  -1   78.49    8.30
  -1   7  -1   58.09    7.40
   1   7   1   47.50    6.90
   1  -7   1   35.60   15.50
  -1  -7  -1   58.69    7.20
  -1  -7  -1   87.09   13.90
  -1  -7  -1   80.39    8.10
   1  -7   1   65.99    8.30
  -1   7  -2  373.26   18.30
  -1   7  -2  347.57   17.10
   1   7   2  364.96   18.90
   1   7   2  348.77   24.80
   1   7   2  368.76   16.90
  -1  -7  -2  381.86   17.00
   1  -7   2  373.66   18.90
   1  -7   2  387.36   25.50
  -1  -7  -2  376.86   19.10
  -1  -7  -2  350.36   25.20
  -1   7  -3  869.51   43.90
  -1   7  -3  833.62   33.90
  -1   7  -3  894.91   36.20
   1   7   3  892.71   45.00
   1   7   3  908.21   36.50
   1  -7   3  862.91   36.20
   1  -7   3  857.51   47.60
  -1  -7  -3  870.51   33.70
  -1  -7  -3  909.81   45.10
  -1  -7  -3  891.91   36.60
  -1   7  -4  652.63   28.90
  -1   7  -4  636.74   26.00
   1   7   4  640.14   38.50
  -1   7  -4  684.03   37.70
   1   7   4  656.13   28.90
   1  -7   4  637.84   35.90
  -1  -7  -4  644.54   38.30
   1  -7   4  613.74   28.80
  -1  -7  -4  650.63   25.80
  -1  -7  -4  636.94   29.00
  -1   7  -5  120.89   11.20
  -1   7  -5   98.49    7.80
  -1   7  -5  115.29   16.80
   1   7   5  109.49   10.90
   1   7   5  112.29   18.40
   1  -7   5  129.89   12.40
  -1  -7  -5  113.19    8.10
  -1  -7  -5  110.59   17.20
   1  -7   5  106.79   15.80
  -1  -7  -5  102.79   11.00
  -1   7  -6   81.09   11.50
  -1   7  -6  100.29   18.20
  -1   7  -6   84.39    7.90
   1   7   6   94.99    9.30
  -1   7  -6  110.19   17.40
   1   7   6   98.99   17.90
  -1  -7  -6   79.89    7.40
   1  -7   6  101.99   16.70
  -1  -7  -6  109.39   11.40
   1  -7   6   94.49   12.70
  -1  -7  -6   97.69   18.20
  -1   7  -7  233.28   11.80
   1   7   7  273.07   28.20
   1   7   7  230.08   13.00
  -1   7  -7  230.78   23.10
  -1   7  -7  235.58   16.40
   1   7   7  245.98   15.50
  -1   7  -7  238.58   24.60
  -1  -7  -7  249.97   16.50
  -1  -7  -7  258.97   13.00
   1  -7   7  228.48   16.60
  -1  -7  -7  267.47   28.20
  -1   7  -8   29.50   12.90
   1   7   8   28.30    5.70
   1   7   8   32.80   15.00
   1   7   8   37.20    7.70
  -1   7  -8   19.00    7.70
   1   7   8   20.20    5.90
  -1   7  -8   25.70    4.30
  -1   7  -8   24.50   11.50
  -1  -7  -8   30.40    5.70
  -1  -7  -8   25.70    7.30
  -1  -7  -8   21.40   12.50
   1  -7   8   41.50   10.10
  -1   7  -9  748.23   45.40
   1   7   9  712.43   29.70
   1   7   9  713.63   32.20
  -1   7  -9  718.23   27.70
  -1   7  -9  723.03   34.40
  -1   7  -9  718.43   46.60
   1   7   9  745.23   49.70
   1   7   9  745.53   32.50
  -1  -7  -9  748.53   30.10
   1  -7   9  747.33   35.10
  -1  -7  -9  773.82   34.10
  -1  -7  -9  750.82   49.20
  -1   7 -10  678.53   43.70
   1   7  10  649.04   29.70
  -1   7 -10  591.74   24.50
   1   7  10  650.13   46.80
   1   7  10  640.34   31.80
   1   7  10  640.14   27.10
  -1   7 -10  699.33   33.00
  -1   7 -10  651.93   45.20
  -1  -7 -10  642.04   31.00
  -1  -7 -10  682.93   29.70
   1  -7  10  667.63   32.70
  -1  -7 -10  667.53   47.20
  -1   7 -11  172.18    9.00
  -1   7 -11  148.69   22.80
   1   7  11  179.68   13.30
   1   7  11  173.18   13.30
  -1   7 -11  187.28   16.50
  -1   7 -11  219.78   25.90
   1   7  11  169.48   11.60
   1   7  11  199.08   28.30
  -1  -7 -11  171.08   25.20
  -1  -7 -11  185.28   15.00
   1  -7  11  197.98   16.10
  -1  -7 -11  192.38   12.40
   1   7  12  211.48   13.60
  -1   7 -12  245.08   20.60
   1   7  12  227.48   14.70
  -1   7 -12  213.38   10.60
   1   7  12  256.67   38.00
  -1   7 -12  247.38   28.60
  -1  -7 -12  253.67   30.10
  -1  -7 -12  262.07   17.60
  -1  -7 -12  231.38   14.30
   1  -7  12  271.97   19.70
   1   7  13  173.18   13.30
  -1   7 -13  218.38   27.90
   1   7  13  183.68   29.80
  -1   7 -13  174.88   16.40
  -1   7 -13  159.58    9.10
   1   7  13  176.18   12.40
  -1   7 -13  190.88   27.60
   1  -7  13  200.78   18.00
  -1  -7 -13  171.38   12.60
  -1  -7 -13  191.18   16.10
  -1   7 -14  132.99   26.70
  -1   7 -14  185.88   19.60
  -1   7 -14  180.18   25.80
   1   7  14  180.18   28.90
   1   7  14  139.39   12.20
  -1   7 -14  138.89    8.10
   1   7  14  152.48   12.00
  -1  -7 -14  113.69   11.70
   1  -7  14  152.38   19.90
  -1  -7 -14  154.48   16.70
  -1   7 -15  173.08   21.20
  -1   7 -15  147.19   28.40
   1   7  15  153.18   12.40
   1   7  15  155.78   12.10
   1   7  15  157.58   32.00
  -1  -7 -15  144.49   15.00
  -1  -7 -15  139.79   12.60
   1  -7  15  157.18   18.20
   1   7  16   72.99   22.70
   1   7  16   86.99   10.20
   1   7  16   93.89   10.10
  -1   7 -16   74.49   21.80
  -1  -7 -16   96.29   13.90
  -1  -7 -16   93.69   11.60
   1  -7  16   83.39   14.00
   1   7  17   13.00    5.70
   1   7  17   -1.90   12.10
  -1   7 -17   15.10   15.10
   1   7  17   11.60    6.70
   1  -7  17    1.70   10.10
  -1  -7 -17   12.10    8.00
  -1  -7 -17    4.50    6.30
   1   7  18  201.48   12.50
   1   7  18  230.58   35.10
  -1   7 -18  197.68   36.00
   1   7  18  181.08   14.10
  -1  -7 -18  175.88   17.10
  -1  -7 -18  163.58   14.20
   1  -7  18  202.88   20.30
  -1   7 -19   -5.90   14.50
   1   7  19   -4.90   16.50
   1   7  19   -5.70    5.80
  -1  -7 -19    0.90    6.80
   1  -7  19    9.50   10.50
  -1  -7 -19   20.10    8.80
   1   7  20   90.69   11.70
   1   7  20   84.89   28.60
  -1   7 -20   98.49   27.10
   1  -7  20   97.59   16.90
  -1  -7 -20   79.89   11.40
  -1  -7 -20   87.29   13.60
  -1   7 -21   43.60   13.60
   1   7  21   26.50   23.60
  -1   7 -21   46.70   21.50
   1   7  21   49.50    9.30
   1  -7  21   36.30   13.20
  -1  -7 -21   42.60   10.00
  -1   7 -22   -3.90   10.90
   1   7  22    1.80   14.60
  -1   7 -22   -0.30   13.60
   1   7  22    8.00    6.40
   1  -7  22   -4.10    9.80
  -1  -7 -22   22.90    8.60
  -1   7 -23   42.40   14.10
  -1   7 -23   66.49   26.40
   1   7  23   36.50   21.10
   1   7  23   48.60   14.00
   1  -7  23   19.60   11.90
  -1  -7 -23   60.69   11.40
  -1   7 -24    7.10   10.00
  -1   7 -24   -8.80   13.50
   1   7  24   -0.60   16.60
  -1  -7 -24   -1.20    6.60
   1   7  25  -10.10   13.40
  -1   7 -25    3.10   17.90
  -1   7 -25   -2.60   10.40
  -1  -7 -25    4.50    7.20
  -1   7 -26   25.80   12.50
   1   7  26  -18.80   15.60
  -1   7 -26   -0.90   17.80
   1   8 -26    5.40   18.00
  -1   8  26   19.70   18.20
   1   8 -25   11.70   18.70
  -1   8  25    6.10   18.00
   1   8 -25    1.70   10.30
   1  -8 -25    3.00    5.20
  -1   8  24   53.99   27.70
   1   8 -24   64.49   25.10
   1   8 -24   60.79   16.10
   1  -8 -24   68.79    8.60
   1   8 -23   -3.60    9.40
  -1   8  23    1.30   17.90
   1   8 -23    4.00   16.40
   1  -8 -23    0.60    5.60
   1  -8 -23  -11.40    5.10
  -1   8  22    9.40   16.40
   1   8 -22   -2.00   10.40
   1   8 -22   12.90   17.60
   1  -8 -22    3.20    6.00
   1  -8 -22   -0.60    5.00
  -1   8  21   61.99   23.50
   1   8 -21   63.79   15.30
   1   8 -21   74.59   25.70
   1  -8 -21   64.99    8.80
   1  -8 -21   67.09    8.90
   1   8 -20  112.09   29.10
  -1   8  20  139.79   33.30
   1   8 -20  100.79   17.50
   1  -8 -20   97.69    9.80
   1  -8 -20  117.59   10.40
  -1   8  19  167.48   13.50
   1   8 -19  197.98   32.20
  -1   8  19  165.88   11.70
   1   8 -19  187.38   21.50
  -1   8  19  123.49   29.30
   1  -8 -19  168.58   12.10
   1  -8 -19  158.18   11.80
  -1   8  18    0.00    4.20
   1   8 -18   -2.80   13.40
  -1   8  18   -6.40   12.10
  -1   8  18    1.50    5.20
   1   8 -18   -1.00    9.00
  -1  -8  18  -16.10    8.00
   1  -8 -18   -6.20    4.40
  -1   8  17  317.87   17.50
  -1   8  17  317.27   15.90
   1   8 -17  273.37   22.30
  -1   8  17  329.87   41.40
   1   8 -17  288.17   36.00
  -1  -8  17  316.77   24.30
   1  -8 -17  288.17   15.90
  -1   8  16   48.20    6.70
   1   8 -16   29.60   14.90
  -1   8  16   37.30    7.60
   1   8 -16   25.80   11.30
  -1   8  16   51.29   21.50
  -1  -8  16   38.60   11.70
   1   8 -15  289.27   31.40
   1   8 -15  289.07   21.00
   1   8 -15  228.18   20.70
  -1   8  15  263.97   13.80
  -1   8  15  264.17   16.50
  -1   8  15  303.77   37.30
   1  -8 -15  270.87   14.10
  -1  -8  15  268.87   20.70
   1   8 -14  710.63   48.60
  -1   8  14  636.74   30.00
   1   8 -14  613.04   47.40
  -1   8  14  670.23   52.59
   1   8 -14  694.03   35.00
  -1   8  14  657.13   26.40
   1   8 -14  569.84   34.20
   1  -8 -14  662.53   26.60
  -1  -8  14  667.03   34.70
  -1   8  13  215.88   31.30
  -1   8  13  202.08   14.70
   1   8 -13  197.98   24.50
   1   8 -13  173.58   16.30
  -1   8  13  203.48   13.30
   1   8 -13  163.38   25.10
   1   8 -13  184.78   20.00
   1  -8 -13  223.88   17.30
  -1  -8  13  186.48   17.70
   1  -8 -13  185.48   10.60
   1   8 -12  316.27   29.70
  -1   8  12  317.37   35.50
  -1   8  12  319.17   14.20
  -1   8  12  284.87   18.00
   1   8 -12  289.77   30.20
   1   8 -12  314.67   21.60
  -1   8  12  305.67   17.80
   1  -8 -12  351.56   36.50
  -1  -8  12  310.17   21.70
   1  -8 -12  299.27   14.00
   1  -8 -12  297.07   20.10
   1   8 -11   23.80   12.20
  -1   8  11   17.10   13.70
  -1   8  11   32.80    4.40
   1   8 -11   14.40    9.40
   1   8 -11   48.90   10.40
   1   8 -11   25.20   12.30
   1   8 -11   26.80    3.60
  -1   8  11   30.00    7.50
  -1   8  11   23.10    6.50
   1  -8 -11   26.30    4.20
  -1  -8  11   19.40    8.70
   1  -8 -11   29.10   14.50
   1  -8 -11   34.30    8.30
   1   8 -10   20.00   10.90
  -1   8  10   26.50    7.10
   1   8 -10   28.10    8.90
   1   8 -10   28.60    8.80
  -1   8  10   18.00    3.70
  -1   8  10    9.00   12.60
   1   8 -10   17.60   10.20
   1  -8 -10   17.00    6.80
   1  -8 -10   15.70    3.50
  -1  -8  10   27.70    8.90
   1  -8 -10   19.80   13.60
   1   8  -9   47.20   14.10
   1   8  -9   51.69   11.00
  -1   8   9   42.00    4.60
  -1   8   9   63.79    9.30
  -1   8   9   51.69    8.60
  -1   8   9   42.70   15.40
   1   8  -9   43.20   13.10
   1   8  -9   44.20    9.20
   1  -8  -9   46.20    4.60
   1  -8  -9   32.90   14.00
  -1  -8   9   37.60   10.20
   1  -8  -9   42.30    8.40
   1   8  -8  485.65   33.80
  -1   8   8  479.05   23.80
   1   8  -8  481.05   32.00
   1   8  -8  467.55   25.10
  -1   8   8  499.05   38.60
  -1   8   8  440.76   18.40
   1   8  -8  509.05   26.70
   1  -8  -8  466.65   25.00
   1  -8  -8  483.15   18.40
  -1  -8   8  462.85   25.80
   1  -8  -8  476.15   37.80
  -1   8   7   10.90    3.40
  -1   8   7    4.10   11.10
   1   8  -7    8.10    6.60
   1   8  -7    8.30    6.80
   1   8  -7    9.80    8.80
   1   8  -7    5.30    3.70
   1   8  -7    3.50    7.30
  -1   8   7   11.50    6.10
   1  -8  -7   13.20   11.10
  -1  -8   7   10.00    7.30
   1  -8  -7   11.90    6.10
   1  -8  -7    8.70    3.10
  -1   8   6  785.92   33.30
   1   8  -6  737.03   33.80
   1   8  -6  740.03   40.30
  -1   8   6  758.02   32.60
  -1   8   6  731.53   46.20
   1   8  -6  725.93   29.20
   1   8  -6  730.03   38.80
  -1   8   6  745.03   27.40
   1   8  -6  743.13   33.30
   1  -8  -6  711.23   27.30
  -1  -8   6  738.03   33.50
  -1  -8   6  706.83   37.90
   1  -8  -6  706.63   45.40
   1   8  -5 2735.53  101.39
  -1   8   5 2859.21  115.79
   1   8  -5 2783.62  108.29
   1   8  -5 2858.51  101.29
  -1   8   5 2642.74  100.49
   1   8  -5 2774.92   97.59
  -1   8   5 2789.52  100.39
  -1   8   5 2779.32   95.59
   1  -8  -5 2712.43   95.59
   1  -8  -5 2630.44  113.39
  -1  -8   5 2745.53  106.99
  -1   8   4 1917.71   69.19
   1   8  -4 2106.89   74.09
   1   8  -4 1963.90   71.19
  -1   8   4 1996.00   73.89
   1   8  -4 2032.80   74.39
  -1   8   4 1868.61   72.89
   1   8  -4 2031.00   80.09
  -1   8   4 1913.81   85.69
  -1  -8   4 1919.41   78.49
   1  -8  -4 1962.70   69.29
   1  -8  -4 1852.61   84.19
  -1   8   3 1833.22   68.39
   1   8  -3 1821.12   66.39
   1   8  -3 1827.72   68.29
  -1   8   3 1790.42   78.79
   1   8  -3 1835.92   67.89
  -1   8   3 1860.51   64.69
  -1   8   3 1775.92   64.29
  -1  -8   3 1808.32   72.69
   1  -8  -3 1683.93   77.49
   1   8  -2  422.06   20.40
  -1   8   2  396.86   21.00
   1   8  -2  390.36   19.70
  -1   8   2  405.76   20.50
  -1   8   2  438.66   29.80
  -1   8   2  419.26   18.70
   1   8  -2  432.76   20.90
  -1   8   2  413.66   18.50
  -1  -8   2  435.16   27.60
  -1  -8   2  410.96   20.50
  -1   8   1   92.79    8.90
  -1   8   1  119.29   11.00
   1   8  -1   93.19   10.10
   1   8  -1  106.59   10.80
  -1   8   1   82.99    8.30
  -1   8   1  147.69   24.50
  -1   8   1  127.09   14.30
  -1  -8   1   84.89    9.40
  -1  -8   1   76.89    8.20
   1   8   0  136.49   11.20
  -1   8   0  128.59   10.40
   1   8   0  138.89   16.00
   1   8   0  121.89    9.80
  -1   8   0  128.39    9.80
  -1   8   0  118.59    9.70
   1  -8   0  119.59   10.00
  -1  -8   0  123.29   10.90
  -1   8  -1   92.69    9.50
   1   8   1   60.09    7.80
   1   8   1   89.79   14.00
   1   8   1   88.59   14.70
  -1   8  -1   73.89    8.60
  -1  -8  -1   92.79   12.20
  -1  -8  -1   76.69    8.30
  -1  -8  -1  124.69   18.40
   1  -8   1   72.89    9.10
   1  -8   1    3.90   26.20
   1   8   2  867.41   36.10
  -1   8  -2  855.41   34.30
  -1   8  -2  857.91   35.30
   1   8   2  848.12   43.70
   1   8   2  828.02   33.60
   1  -8   2  868.41   48.00
   1  -8   2  851.81   35.50
  -1  -8  -2  851.51   36.10
  -1  -8  -2  866.51   49.30
  -1  -8  -2  859.31   33.80
  -1   8  -3   -2.30    8.00
  -1   8  -3    8.20    4.10
   1   8   3    7.10    4.30
  -1   8  -3   -5.40    5.00
   1   8   3    8.60    5.50
   1   8   3    0.80    7.30
   1  -8   3    1.40    7.60
   1  -8   3   15.40    6.10
  -1  -8  -3    4.80    4.80
  -1  -8  -3    2.60    4.10
  -1  -8  -3    6.00    9.20
   1   8   4 1311.17   48.90
  -1   8  -4 1350.36   61.99
   1   8   4 1335.47   52.29
  -1   8  -4 1362.96   49.60
  -1   8  -4 1321.87   52.29
   1   8   4 1286.07   62.69
  -1  -8  -4 1294.17   48.90
   1  -8   4 1324.77   60.89
  -1  -8  -4 1285.27   62.99
  -1  -8  -4 1358.66   52.69
   1  -8   4 1318.97   52.49
  -1   8  -5 2604.04  108.49
  -1   8  -5 2615.94   97.49
   1   8   5 2647.14  110.59
   1   8   5 2691.43   97.09
   1   8   5 2662.23   93.49
  -1   8  -5 2628.34   93.49
  -1  -8  -5 2722.83  111.09
   1  -8   5 2651.03   97.69
  -1  -8  -5 2616.94   93.19
  -1  -8  -5 2623.74   97.29
   1  -8   5 2593.64  106.69
  -1   8  -6   16.70    7.20
   1   8   6    5.20   10.30
   1   8   6   11.60    5.50
   1   8   6   12.20    4.90
   1   8   6    7.70    6.00
  -1   8  -6   17.20   11.00
  -1   8  -6   14.70    4.80
  -1  -8  -6   14.70    4.60
  -1  -8  -6    8.70    5.60
   1  -8   6    2.20    6.80
   1  -8   6    5.50    8.90
  -1  -8  -6   18.30   12.40
   1   8   7   48.80    8.20
  -1   8  -7   56.39    6.40
  -1   8  -7   38.50    9.30
  -1   8  -7   50.19   13.30
  -1   8  -7   57.69   14.80
   1   8   7   47.10    6.80
   1   8   7   60.89   16.10
  -1  -8  -7   42.40    9.30
   1  -8   7   58.59   10.80
   1  -8   7   37.40   11.40
  -1  -8  -7   53.49   15.80
  -1  -8  -7   57.49    6.80
  -1   8  -8   21.90   11.10
  -1   8  -8   23.10    8.00
   1   8   8   20.80    6.50
  -1   8  -8   15.90   11.80
   1   8   8   27.50   13.10
   1   8   8   14.40    5.10
  -1   8  -8   15.40    4.00
  -1  -8  -8    9.90   11.00
  -1  -8  -8   10.50    6.20
   1  -8   8   26.10    8.70
  -1  -8  -8   10.70    4.90
   1   8   9    8.60    5.80
  -1   8  -9   17.80    7.70
   1   8   9    9.40    4.70
  -1   8  -9    7.10    7.90
  -1   8  -9   11.40   11.50
  -1   8  -9    9.50    3.40
   1   8   9   11.70    5.60
   1   8   9    3.60   10.50
  -1  -8  -9   18.60   11.40
  -1  -8  -9   13.90    4.60
   1  -8   9   16.90    7.70
  -1  -8  -9   11.00    6.30
   1   8  10  137.39   12.30
  -1   8 -10  106.29   20.40
   1   8  10  126.29    9.40
   1   8  10  126.09   11.90
  -1   8 -10  151.98   16.30
   1   8  10  126.49   23.80
  -1   8 -10  108.99   21.40
  -1   8 -10  110.89    7.50
   1  -8  10  143.69   16.60
  -1  -8 -10  125.09   12.90
  -1  -8 -10  121.09    9.30
   1   8  11  128.79   11.90
   1   8  11  132.49   10.00
  -1   8 -11  130.29   22.80
   1   8  11  138.59   12.00
   1   8  11  131.29   25.70
  -1   8 -11  124.09    7.70
  -1   8 -11  120.59   23.00
  -1  -8 -11  131.89   13.30
  -1  -8 -11  144.59   25.90
   1  -8  11  138.69   16.60
  -1  -8 -11  143.09   11.20
   1   8  12  230.18   30.40
  -1   8 -12  252.07   30.10
  -1   8 -12  257.47   32.90
  -1   8 -12  223.08   11.50
   1   8  12  252.87   16.60
   1   8  12  267.47   14.50
  -1   8 -12  256.77   19.20
  -1  -8 -12  270.27   15.00
  -1  -8 -12  290.47   19.00
   1  -8  12  256.47   20.20
  -1  -8 -12  261.07   31.30
   1   8  13    4.20   12.00
  -1   8 -13    6.50   10.50
   1   8  13    8.70    5.10
  -1   8 -13    8.30   11.00
  -1   8 -13    8.90    3.20
   1   8  13    4.20    5.50
  -1   8 -13    3.20    7.10
  -1  -8 -13   -2.10    6.20
   1  -8  13   14.40    8.60
  -1  -8 -13   10.50    5.50
  -1   8 -14  167.18   18.60
   1   8  14  108.69   12.10
   1   8  14   87.69   23.40
  -1   8 -14   90.59   22.30
  -1   8 -14   99.19    7.20
   1   8  14  116.69   10.40
  -1   8 -14  101.29   21.80
  -1  -8 -14  128.39   15.50
   1  -8  14  134.79   18.30
  -1  -8 -14  112.19   10.60
   1   8  15  122.59   11.50
  -1   8 -15   97.49   23.00
   1   8  15  105.89   27.70
  -1   8 -15   85.19    6.60
   1   8  15  103.79   10.80
  -1  -8 -15  117.19   14.50
   1  -8  15  115.09   16.30
  -1  -8 -15  115.59   10.90
   1   8  16   18.90    6.60
   1   8  16   22.20   16.10
  -1   8 -16   15.40   15.30
   1   8  16   23.20    6.80
  -1  -8 -16   12.60    6.60
   1  -8  16    1.10    9.30
  -1  -8 -16   28.20    9.20
   1   8  17  245.28   15.60
   1   8  17  181.78   34.70
  -1   8 -17  270.97   37.00
   1   8  17  255.97   15.70
  -1  -8 -17  206.38   15.10
  -1  -8 -17  220.68   19.20
   1  -8  17  289.37   23.60
   1   8  18   12.40   16.80
   1   8  18   14.80    6.40
  -1   8 -18   24.20   17.60
   1   8  18   19.60    6.70
  -1  -8 -18   20.80    8.40
  -1  -8 -18   22.00    7.60
   1  -8  18   21.30   12.20
  -1   8 -19   45.90   21.60
   1   8  19   47.60   22.10
  -1  -8 -19   64.59   12.00
  -1  -8 -19   58.09    9.60
   1  -8  19   42.00   13.10
   1   8  20   43.80    8.20
   1   8  20   19.10   19.00
  -1   8 -20    5.40   16.60
  -1  -8 -20   43.80   10.40
  -1  -8 -20   44.40    9.00
   1  -8  20   37.50   12.90
   1   8  21   -2.20    6.00
  -1   8 -21    6.80   16.70
  -1   8 -21   -3.30    9.10
  -1  -8 -21    7.60    7.30
   1  -8  21   -2.60    9.70
  -1   8 -22   -3.70   14.70
   1   8  22   -1.30    6.00
  -1   8 -22    1.40   10.10
   1   8  22   -0.10   17.50
   1  -8  22    1.90   10.70
  -1  -8 -22   23.80    8.50
   1   8  23    2.70   20.50
  -1   8 -23   46.90   14.60
  -1   8 -23   13.00   18.80
  -1  -8 -23   36.20    8.30
   1  -8  23   29.60   13.50
   1   8  24  -13.40   16.20
  -1   8 -24    1.90   17.00
  -1   8 -24    5.90   11.00
  -1  -8 -24   10.90    7.40
   1   8  25    8.90   18.10
  -1   8 -25   -2.80   17.20
  -1  -8 -25   18.20    7.80
   1   8  26    1.20   19.20
  -1   8 -26   -1.00   11.50
  -1   8 -26   -6.40   15.00
   1   9 -26   -4.90   10.90
  -1   9  26    9.50   18.90
   1   9 -26  -16.40   14.00
   1   9 -25  -10.50   10.00
  -1   9  25   -4.50   19.00
   1   9 -25    6.70   18.70
   1   9 -24    2.80   10.60
  -1   9  24  -13.80   16.50
   1   9 -24    8.80   18.90
   1  -9 -24   -5.80    4.00
  -1   9  23   -1.10   15.30
   1   9 -23   12.40   16.60
   1   9 -23   21.20   11.00
   1  -9 -23   12.40    4.90
   1  -9 -23   10.10    7.90
   1   9 -22   17.40   11.70
   1   9 -22    0.10   13.10
  -1   9  22   -3.80   15.90
   1  -9 -22   -3.30    4.50
   1  -9 -22    2.90    4.70
   1   9 -21   61.79   23.90
   1   9 -21  115.69   18.50
  -1   9  21   95.49   30.30
   1  -9 -21   94.49    8.40
   1  -9 -21   74.99    8.20
   1   9 -20   20.10   17.10
   1   9 -20   34.30   13.20
  -1   9  20    7.20   16.20
   1  -9 -20   17.20    5.60
   1  -9 -20   33.10    6.00
  -1   9  19   28.70   19.40
   1   9 -19   29.40   17.30
  -1   9  19   50.19    8.10
   1   9 -19   55.89   13.40
   1  -9 -19   36.80    6.40
  -1   9  18   33.50   20.10
   1   9 -18    6.30   14.80
  -1   9  18   30.80    7.20
   1   9 -18   24.20   11.20
  -1   9  18   25.80    5.60
   1   9 -17   63.19   21.40
  -1   9  17   64.49   22.40
   1   9 -17   74.79   15.10
  -1   9  17   66.79    9.70
  -1   9  17   69.59    7.50
  -1  -9  17   86.99   16.40
   1  -9 -17   64.79    7.60
  -1   9  16   45.60    6.30
  -1   9  16   38.00   18.80
   1   9 -16   30.10   11.40
   1   9 -16   44.30   17.00
  -1   9  16   38.00    8.30
   1  -9 -16   52.99    6.70
  -1  -9  16   51.49   12.40
   1   9 -15   33.50   10.60
  -1   9  15   30.90   18.20
  -1   9  15   45.00    8.30
  -1   9  15   29.40    5.10
   1   9 -15   32.10   14.40
  -1  -9  15   32.60   10.70
   1  -9 -15   34.30    5.20
   1   9 -14   -0.80    7.10
   1   9 -14    2.60    7.60
   1   9 -14   -0.50   10.60
   1   9 -14   -4.60   10.00
  -1   9  14   -5.10   11.80
  -1   9  14   -1.60    5.10
   1  -9 -14    5.80    3.70
  -1  -9  14   -3.00    7.60
   1   9 -13   38.50   10.00
   1   9 -13   49.10   12.10
   1   9 -13   25.10   13.90
   1   9 -13   34.30   14.30
  -1   9  13   51.09    9.10
  -1   9  13   45.00    5.80
  -1   9  13   37.40   17.90
   1  -9 -13   39.40    5.10
  -1  -9  13   50.79   12.00
   1   9 -12  187.38   23.60
  -1   9  12  193.08    9.70
   1   9 -12  189.88   25.60
   1   9 -12  175.88   16.60
  -1   9  12  189.28   14.70
   1   9 -12  180.48   16.90
  -1   9  12  193.58   14.60
   1   9 -12  157.58    8.90
  -1   9  12  205.68   37.80
   1   9 -12  171.78    9.40
   1  -9 -12  243.28   30.00
   1  -9 -12  197.68    9.70
   1  -9 -12  204.48   16.70
  -1  -9  12  177.18   16.70
   1   9 -11  119.49   15.20
  -1   9  11  111.49   11.40
   1   9 -11  102.19    7.00
   1   9 -11   76.29   18.20
   1   9 -11   82.19    6.30
  -1   9  11  115.09   12.40
  -1   9  11   95.89    6.50
   1   9 -11  110.49   19.70
  -1   9  11   88.09   22.00
   1  -9 -11  124.49   14.20
   1  -9 -11   91.99    6.30
   1  -9 -11  101.79   23.20
  -1  -9  11   88.19   13.50
  -1   9  10   47.50    4.90
  -1   9  10   62.49    9.90
   1   9 -10   63.79   15.40
   1   9 -10   69.09   11.70
  -1   9  10   55.39   18.20
   1   9 -10   53.59    6.00
  -1   9  10   53.29    9.10
   1   9 -10   48.00   14.40
   1   9 -10   59.49   11.30
  -1  -9  10   62.49   11.50
   1  -9 -10   48.60    4.80
   1  -9 -10   63.29   10.30
   1   9  -9   52.79    6.10
  -1   9   9   22.00    6.30
  -1   9   9   40.90    4.50
   1   9  -9   58.29   11.00
   1   9  -9   32.10   12.10
  -1   9   9   55.29    9.00
   1   9  -9   45.20   10.00
   1   9  -9   52.69   13.60
  -1   9   9   28.90   14.50
   1  -9  -9   45.40    4.60
   1  -9  -9   34.80   14.60
   1  -9  -9   50.19    9.60
  -1  -9   9   30.40    8.90
   1   9  -8  290.57   26.80
   1   9  -8  301.87   20.10
   1   9  -8  317.07   25.70
  -1   9   8  279.97   30.00
  -1   9   8  297.17   18.20
  -1   9   8  312.37   13.10
   1   9  -8  313.07   20.20
   1   9  -8  298.07   14.70
   1  -9  -8  287.07   12.90
   1  -9  -8  303.97   19.80
   1  -9  -8  269.97   31.70
  -1  -9   8  310.87   20.10
   1   9  -7  673.63   31.30
   1   9  -7  678.03   38.10
  -1   9   7  669.13   30.10
  -1   9   7  646.94   44.00
  -1   9   7  606.84   24.40
  -1   9   7  575.94   29.70
   1   9  -7  595.74   38.20
   1   9  -7  624.84   31.40
   1   9  -7  676.33   26.60
   1  -9  -7  633.94   24.40
  -1  -9   7  632.94   31.10
  -1  -9   7  643.24   36.50
   1  -9  -7  626.94   43.50
   1   9  -6 1298.27   60.59
  -1   9   6 1227.08   66.09
   1   9  -6 1265.57   52.49
  -1   9   6 1319.17   46.50
   1   9  -6 1307.47   48.70
  -1   9   6 1286.27   52.19
   1   9  -6 1292.17   53.19
  -1   9   6 1322.17   51.89
  -1  -9   6 1264.77   58.19
   1  -9  -6 1288.67   46.50
   1  -9  -6 1284.07   65.99
   1   9  -5  643.24   30.60
   1   9  -5  605.74   29.40
  -1   9   5  656.13   30.10
  -1   9   5  613.84   40.70
  -1   9   5  644.94   29.40
  -1   9   5  605.74   24.60
   1   9  -5  658.63   36.00
   1   9  -5  611.34   26.70
   1  -9  -5  626.14   24.80
  -1  -9   5  636.54   35.20
   1  -9  -5  616.74   40.80
  -1   9   4  189.28   14.60
  -1   9   4  245.48   19.10
  -1   9   4  199.48   22.90
   1   9  -4  172.38   13.40
   1   9  -4  128.29   19.90
   1   9  -4  180.88   14.80
   1   9  -4  175.58   12.00
  -1   9   4  175.58   11.40
  -1   9   4  180.38   10.30
   1  -9  -4  220.28   23.90
  -1  -9   4  165.18   17.20
   1  -9  -4  189.28   10.50
  -1   9   3   31.10    6.90
  -1   9   3   32.40    5.70
   1   9  -3   36.00    6.80
   1   9  -3   39.10    7.80
  -1   9   3   42.40   13.50
  -1   9   3   29.60    5.60
   1   9  -3   32.30    7.40
  -1   9   3   35.20    7.70
   1  -9  -3   73.29   21.50
  -1  -9   3   48.40   10.90
   1   9  -2   39.40    8.10
  -1   9   2   35.00    6.30
  -1   9   2   47.30    8.40
   1   9  -2   38.60    8.40
  -1   9   2   41.10    9.40
  -1   9   2   41.20   14.10
   1   9  -2   26.60    6.10
  -1   9   2   45.70    6.70
  -1  -9   2   34.80    7.60
  -1  -9   2   33.10   13.10
   1   9  -1  495.55   22.80
  -1   9   1  437.16   32.60
   1   9  -1  473.25   22.00
  -1   9   1  464.85   22.40
  -1   9   1  441.26   21.00
   1   9  -1  426.96   21.70
  -1   9   1  448.06   20.80
  -1   9   1  464.05   22.90
  -1  -9   1  433.46   21.80
   1   9   0 3733.13  130.59
   1   9   0 3569.84  137.69
  -1   9   0 3796.22  130.59
  -1   9   0 3500.05  129.79
  -1   9   0 3579.64  130.79
   1   9   0 3745.13  131.59
  -1  -9   0 3893.31  131.09
  -1  -9   0 3675.43  131.29
   1   9   1  639.54   35.80
   1   9   1  595.54   27.80
   1   9   1  605.14   26.30
  -1   9  -1  566.74   26.40
  -1   9  -1  584.14   26.90
  -1   9  -1  600.84   26.90
  -1  -9  -1  593.54   26.30
  -1  -9  -1  615.64   27.90
   1  -9   1  579.44   26.80
  -1   9  -2  253.77   15.30
   1   9   2  258.77   18.50
   1   9   2  267.57   14.30
  -1   9  -2  254.27   14.70
   1   9   2  231.88   21.70
  -1  -9  -2  260.47   15.80
  -1  -9  -2  247.88   21.50
   1  -9   2  257.57   22.60
  -1  -9  -2  248.28   16.20
   1  -9   2  239.68   15.40
   1   9   3  800.12   32.40
   1   9   3  806.32   35.40
  -1   9  -3  762.32   34.70
   1   9   3  816.62   45.00
  -1   9  -3  800.02   33.00
  -1  -9  -3  838.42   35.90
   1  -9   3  791.82   35.30
   1  -9   3  858.11   43.90
  -1  -9  -3  810.22   32.50
  -1  -9  -3  793.12   43.80
  -1   9  -4  985.20   50.19
   1   9   4  969.90   36.60
   1   9   4  899.01   39.60
  -1   9  -4  938.31   37.10
  -1   9  -4  946.51   39.70
   1   9   4  934.11   50.89
   1  -9   4  890.41   39.60
   1  -9   4  933.41   48.10
  -1  -9  -4  958.90   40.40
  -1  -9  -4  921.41   36.40
  -1  -9  -4  885.91   49.40
  -1   9  -5    6.30    4.30
   1   9   5    8.40    5.60
  -1   9  -5    0.00    6.00
   1   9   5    4.60    9.40
  -1   9  -5   -2.00    8.00
   1   9   5    4.00    4.50
  -1  -9  -5   -0.40    9.00
   1  -9   5   -9.10    6.10
  -1  -9  -5   13.50    4.80
   1  -9   5    0.60    7.80
  -1  -9  -5   11.10    6.60
   1   9   6   64.49   15.90
  -1   9  -6   63.39   15.40
  -1   9  -6   78.79    8.00
  -1   9  -6   92.79   12.30
   1   9   6   75.09   10.70
   1   9   6   66.79    7.80
   1   9   6   43.70    7.80
   1  -9   6   60.39   14.10
   1  -9   6   74.49   11.20
  -1  -9  -6   71.69   11.20
  -1  -9  -6   65.09   17.50
  -1  -9  -6   71.39    7.80
   1   9   7  193.08   11.80
   1   9   7  198.98   15.20
  -1   9  -7  175.88   22.70
  -1   9  -7  181.28   11.20
   1   9   7  201.48   15.10
   1   9   7  175.18   23.40
  -1   9  -7  195.48   21.70
  -1   9  -7  225.38   16.90
  -1  -9  -7  176.28   11.10
  -1  -9  -7  189.98   15.50
   1  -9   7  212.78   16.80
  -1  -9  -7  201.08   24.70
   1  -9   7  199.08   21.00
  -1   9  -8   41.90   13.40
  -1   9  -8   60.59   11.20
  -1   9  -8   64.79   16.10
   1   9   8   46.90   15.60
   1   9   8   55.39    9.00
   1   9   8   63.39    7.70
  -1   9  -8   56.29    6.50
  -1  -9  -8   46.80    9.10
   1  -9   8   61.79   10.70
  -1  -9  -8   56.79   17.10
  -1  -9  -8   69.19    7.50
  -1   9  -9  216.28   11.50
  -1   9  -9  213.88   16.80
  -1   9  -9  227.78   26.60
   1   9   9  183.88   14.50
   1   9   9  221.58   15.80
  -1   9  -9  238.98   25.10
   1   9   9  233.08   12.80
   1   9   9  198.78   27.40
  -1  -9  -9  213.68   12.20
   1  -9   9  215.98   17.10
  -1  -9  -9  218.58   16.80
  -1  -9  -9  215.08   27.80
  -1   9 -10  215.38   26.80
   1   9  10  198.38   28.40
   1   9  10  225.08   12.60
  -1   9 -10  201.88   11.00
  -1   9 -10  222.18   19.50
   1   9  10  223.38   15.80
   1   9  10  203.88   15.40
  -1   9 -10  205.98   23.50
  -1  -9 -10  237.88   17.30
   1  -9  10  215.68   18.30
  -1  -9 -10  229.68   13.60
  -1  -9 -10  224.38   27.70
   1   9  11   16.50    6.40
  -1   9 -11   21.00    8.20
  -1   9 -11   12.00    3.70
   1   9  11   13.40    5.20
  -1   9 -11   10.80   11.80
   1   9  11    7.20    5.60
  -1   9 -11   11.10   11.60
   1   9  11    4.80   11.70
  -1  -9 -11   -1.80    5.80
  -1  -9 -11   17.30    8.60
   1  -9  11   15.30    9.60
  -1  -9 -11   27.10   13.30
   1   9  12   62.29    9.80
   1   9  12   42.80   18.40
  -1   9 -12   53.39    5.60
  -1   9 -12   54.79   17.20
  -1   9 -12   48.40   11.70
   1   9  12   48.00    7.20
  -1   9 -12   49.70   17.40
  -1  -9 -12   59.99   23.20
  -1  -9 -12   60.69   11.30
  -1  -9 -12   68.69    8.10
   1  -9  12   56.99   12.60
   1   9  13   43.10    6.90
  -1   9 -13   27.50   15.00
   1   9  13   42.00    9.40
   1   9  13   23.70   15.30
  -1   9 -13   37.00   15.40
  -1   9 -13   29.00    4.50
  -1   9 -13   43.90   10.90
  -1  -9 -13   40.90    7.10
  -1  -9 -13   24.50    9.00
   1  -9  13   52.59   12.40
  -1   9 -14   17.80    4.10
   1   9  14    9.20    6.40
  -1   9 -14   28.40   15.20
   1   9  14   27.20   16.60
  -1   9 -14   20.80   13.90
   1   9  14   19.40    5.90
  -1  -9 -14   24.70    9.10
  -1  -9 -14   13.40    5.80
   1  -9  14   18.20   10.10
   1   9  15   32.00   19.30
   1   9  15   31.60    7.60
  -1   9 -15   38.20   18.40
   1   9  15   34.10    7.10
  -1   9 -15   41.00    4.90
   1  -9  15   37.30   12.10
  -1  -9 -15   33.40    7.40
  -1  -9 -15   36.70    9.90
   1   9  16  150.78   13.00
   1   9  16  131.19   11.30
  -1   9 -16   96.69   24.70
   1   9  16  142.09   29.50
  -1  -9 -16  181.08   19.30
   1  -9  16  192.38   21.70
  -1  -9 -16  137.79   12.00
   1   9  17    6.30    5.80
   1   9  17   -3.90    5.30
  -1   9 -17    8.70   16.30
   1   9  17    6.80   17.30
  -1  -9 -17    2.40    5.90
  -1  -9 -17   -4.50    7.20
   1  -9  17   -5.90    9.40
   1   9  18    8.40   15.90
   1   9  18   -0.10    5.30
   1   9  18    2.70    6.20
  -1   9 -18    5.10   14.80
   1  -9  18   22.40   11.90
  -1  -9 -18   -2.90    5.60
  -1  -9 -18   -4.30    6.80
   1   9  19   -6.60   12.70
  -1   9 -19   13.20   15.90
   1   9  19    7.20    5.90
   1   9  19    3.00    6.10
   1  -9  19    9.20    9.60
  -1  -9 -19    8.20    6.40
  -1  -9 -19   13.20    7.80
  -1   9 -20    1.50    9.50
   1   9  20    8.50    6.10
  -1   9 -20   12.90   16.70
   1   9  20    5.00   13.90
  -1  -9 -20    7.60    6.90
   1  -9  20   21.40   12.40
  -1   9 -21   12.70   11.50
   1   9  21   -2.10   17.50
   1   9  21   28.70    7.10
  -1   9 -21    8.80   18.50
   1  -9  21   33.70   13.00
  -1  -9 -21   21.80    7.60
   1   9  22   21.30   21.00
  -1   9 -22   12.30   18.30
  -1   9 -22   10.40   11.40
   1  -9  22   16.30   12.20
  -1  -9 -22   15.70    8.20
  -1   9 -23   13.70   11.20
  -1   9 -23    9.40   18.00
   1   9  23    0.30   16.60
  -1  -9 -23   -0.10    6.80
  -1   9 -24   54.99   15.40
   1   9  24   38.90   24.50
  -1   9 -24   38.40   23.50
  -1  -9 -24   44.80    8.10
   1   9  25    8.70   20.90
  -1   9 -25    3.00   17.70
  -1   9 -25    9.60   10.70
  -1   9 -26    5.40   12.50
   1   9  26    7.80   18.90
  -1   9 -26   14.60   19.70
  -1  10  26   -5.50   15.60
   1  10 -26   -2.20   10.80
   1  10 -26    2.30   16.90
   1  10 -25    6.90   17.10
   1  10 -25   11.30   12.30
  -1  10  25    2.00   17.60
   1  10 -24    1.20   18.10
   1  10 -24  -26.60    8.40
  -1  10  24    4.80   21.00
  -1  10  23   12.10   19.90
   1  10 -23   28.90   12.70
   1  10 -23   18.90   19.70
   1  10 -22   -8.50   13.00
   1  10 -22    2.00   10.20
  -1  10  22   -3.50   17.10
   1 -10 -22    0.50    3.60
   1  10 -21   12.30   11.40
   1  10 -21   12.50   17.60
   1 -10 -21   13.80    4.40
   1 -10 -21   17.50    5.10
  -1  10  20    9.80   18.30
   1  10 -20   13.60   11.10
   1  10 -20   13.20   17.40
   1 -10 -20   12.60    4.70
   1 -10 -20    8.40    4.50
   1  10 -19   76.29   16.30
  -1  10  19   35.90   20.80
   1  10 -19   61.69   22.60
  -1  10  19   78.39   10.10
   1 -10 -19   64.79    6.80
   1 -10 -19   67.19    7.10
  -1  10  18   72.59    7.10
  -1  10  18   35.60   19.10
   1  10 -18   55.09   21.70
  -1  10  18   75.89   10.70
   1  10 -18   76.19   16.50
   1 -10 -18   74.59    7.00
  -1  10  17  142.19   30.80
  -1  10  17  186.98   14.80
   1  10 -17  177.88   32.50
   1  10 -17  193.58   22.00
  -1  10  17  202.38   11.10
   1 -10 -17  184.68   10.40
  -1  10  16  134.99   29.80
   1  10 -16  101.89   16.30
  -1  10  16  138.79   13.30
   1  10 -16  103.69   24.30
  -1 -10  16  150.58   19.60
   1 -10 -16  125.29    8.20
  -1  10  15   59.49    9.90
   1  10 -15   46.30   16.20
   1  10 -15   49.60   21.20
  -1  10  15   57.19   20.60
   1  10 -15   45.20   12.70
  -1 -10  15   86.79   15.50
   1 -10 -15   60.29    6.20
  -1  10  14    3.90   12.80
   1  10 -14   -3.30   10.00
   1  10 -14    4.40   10.90
  -1  10  14    4.10    3.40
   1  10 -14   14.00    9.10
   1 -10 -14    6.80    3.50
  -1 -10  14   17.30    9.50
  -1  10  13   20.30   16.90
  -1  10  13   19.10    3.80
   1  10 -13   16.80    3.90
   1  10 -13   12.90    9.50
  -1  10  13   10.70    6.60
   1  10 -13   16.30    3.70
   1  10 -13   23.40    8.80
   1  10 -13   30.20   16.30
   1  10 -13   17.20   12.80
  -1 -10  13   22.70   11.40
   1 -10 -13   19.10    4.00
  -1  10  12  406.16   40.30
  -1  10  12  360.76   15.10
   1  10 -12  348.77   16.10
   1  10 -12  340.97   33.70
   1  10 -12  313.87   15.30
   1  10 -12  381.16   32.80
   1  10 -12  391.16   24.50
   1  10 -12  329.47   23.40
  -1  10  12  381.06   21.80
  -1 -10  12  400.06   24.80
   1 -10 -12  365.26   15.10
   1 -10 -12  401.66   39.30
   1  10 -11   27.80   13.00
  -1  10  11   48.70    4.80
  -1  10  11   57.59   10.00
   1  10 -11   55.89   15.40
   1  10 -11   34.70   10.10
  -1  10  11   43.80   16.30
   1  10 -11   46.70   10.20
  -1  10  11   49.00    9.80
   1  10 -11   42.70    5.60
   1  10 -11   33.00    4.90
   1 -10 -11   49.90    4.90
   1 -10 -11   60.59   19.50
  -1 -10  11   33.00   10.30
   1  10 -10  212.78   20.20
   1  10 -10  172.48   23.20
  -1  10  10  196.38   14.90
  -1  10  10  202.88   15.40
   1  10 -10  194.08   11.40
   1  10 -10  201.68   18.10
   1  10 -10  215.18   23.20
  -1  10  10  195.18    9.70
  -1  10  10  206.28   27.50
  -1 -10  10  173.58   17.40
   1 -10 -10  257.27   29.70
   1 -10 -10  201.68    9.70
  -1  10   9    5.40    5.90
   1  10  -9    1.30    8.20
   1  10  -9    7.10    9.00
   1  10  -9    4.40    7.50
  -1  10   9    3.60   11.50
   1  10  -9    3.90    3.80
   1  10  -9    5.80    6.60
  -1  10   9    7.40    3.30
  -1 -10   9    5.90    6.80
   1 -10  -9   -3.50    9.70
   1 -10  -9    6.70    3.10
  -1  10   8    5.10    3.60
  -1  10   8    1.60   10.10
   1  10  -8    3.30    7.70
   1  10  -8    6.60    7.80
  -1  10   8   -2.30    5.10
  -1  10   8    2.00    5.00
   1  10  -8   -1.50    8.10
   1  10  -8    3.50    4.20
   1  10  -8    6.00    8.80
   1 -10  -8   11.20   10.80
  -1 -10   8   -1.80    7.10
   1 -10  -8    1.50    3.10
  -1  10   7  855.71   38.50
   1  10  -7  824.72   46.90
   1  10  -7  906.61   39.40
  -1  10   7  815.22   32.10
   1  10  -7  893.51   46.60
   1  10  -7  883.81   34.70
  -1  10   7  858.31   53.39
  -1  10   7  859.91   37.90
   1  10  -7  844.52   39.50
   1 -10  -7  881.21   32.30
   1 -10  -7  816.72   54.59
  -1 -10   7  859.31   44.90
  -1  10   6   51.79    5.90
   1  10  -6   25.10    9.20
   1  10  -6   34.80   11.10
   1  10  -6   39.30    6.70
  -1  10   6   27.60    7.40
   1  10  -6   38.40    9.40
  -1  10   6   32.40   15.50
  -1  10   6   52.59   10.00
  -1 -10   6   46.80   11.50
   1 -10  -6   56.69    6.20
   1 -10  -6   70.29   18.60
   1  10  -5 1533.75   67.59
  -1  10   5 1466.55   58.69
   1  10  -5 1440.96   56.19
   1  10  -5 1474.45   59.69
   1  10  -5 1563.74   59.59
  -1  10   5 1460.55   72.99
  -1  10   5 1487.85   59.39
   1 -10  -5 1437.96   71.59
  -1 -10   5 1420.96   64.89
   1 -10  -5 1527.65   54.19
  -1  10   4  560.54   27.10
   1  10  -4  551.24   27.00
   1  10  -4  548.55   27.60
   1  10  -4  556.64   25.50
  -1  10   4  562.04   23.30
  -1  10   4  561.74   23.30
  -1  10   4  537.65   38.10
  -1  10   4  547.55   27.60
  -1 -10   4  537.05   32.50
   1 -10  -4  570.94   38.10
   1  10  -3  815.82   34.60
  -1  10   3  735.03   45.10
   1  10  -3  761.52   33.20
  -1  10   3  776.22   31.20
  -1  10   3  788.52   34.50
  -1  10   3  776.62   31.30
   1  10  -3  785.12   34.60
  -1  10   2   97.79   11.20
  -1  10   2  140.59   21.90
   1  10  -2  122.99   12.40
  -1  10   2  112.79   11.30
   1  10  -2  124.69   12.60
   1  10  -2  100.29   11.40
  -1  10   2  109.59    9.30
  -1 -10   2   53.59   20.40
  -1  10   1 1954.90   73.09
  -1  10   1 2034.50   75.09
  -1  10   1 2020.50   73.49
   1  10  -1 2026.30   74.69
   1  10  -1 2001.80   74.99
  -1  10   1 1956.70   87.49
   1  10  -1 2014.50   74.79
  -1  10   1 1923.51   75.29
  -1 -10   1 2006.80   74.89
   1  10   0  106.99   10.10
  -1  10   0  112.39   12.20
  -1  10   0  101.89    9.60
   1  10   0  112.99   11.80
   1  10   0  159.48   18.30
[truncated: 6,032,456 more chars]
